# Supplementary material for: A modular circuit coordinates the diversification of courtship strategies
Source: Nature. 2024 Oct 9;635(8037):142–50. doi: 10.1038/s41586-024-08028-1 (PMC11540906; doi:10.1038/s41586-024-08028-1)
Supplement: Supplementary file 4 — Detailed statistical analysis of all quantitative data by figure, including exact P values. [file 41586_2024_8028_MOESM4_ESM.xlsx]

## Sheet: Fig. 1c
Fig. 1c
Kruskal-Wallis test
P value	<0.0001
Exact or approximate P value?	Approximate
P value summary	****
Do the medians vary signif. (P < 0.05)?	Yes
Number of groups	8
Kruskal-Wallis statistic	83.24
Data summary
Number of treatments (columns)	8
Number of values (total)	126
Dunn's multiple comparisons test	Mean rank diff.	Significant?	Summary	Adjusted P Value
mel vs. ere	1.842	No	ns	>0.9999	A-B
mel vs. sim	49.5	Yes	***	0.0005	A-C
mel vs. yak	-0.225	No	ns	>0.9999	A-D
mel vs. eug	71.97	Yes	****	<0.0001	A-E
mel vs. ana	-19.03	No	ns	>0.9999	A-F
mel vs. Myak-Fsim	-5.533	No	ns	>0.9999	A-G
mel vs. Msim-Fyak	49.73	Yes	**	0.0019	A-H
ere vs. sim	47.66	Yes	**	0.0098	B-C
ere vs. yak	-2.067	No	ns	>0.9999	B-D
ere vs. eug	70.13	Yes	****	<0.0001	B-E
ere vs. ana	-20.88	No	ns	>0.9999	B-F
ere vs. Myak-Fsim	-7.375	No	ns	>0.9999	B-G
ere vs. Msim-Fyak	47.89	Yes	*	0.0197	B-H
sim vs. yak	-49.73	Yes	***	0.0005	C-D
sim vs. eug	22.47	No	ns	>0.9999	C-E
sim vs. ana	-68.53	Yes	****	<0.0001	C-F
sim vs. Myak-Fsim	-55.03	Yes	***	0.0003	C-G		q	DF
sim vs. Msim-Fyak	0.2333	No	ns	>0.9999	C-H		0.9985	30
yak vs. eug	72.19	Yes	****	<0.0001	D-E		6.53	30
yak vs. ana	-18.81	No	ns	>0.9999	D-F		1.689	30
yak vs. Myak-Fsim	-5.308	No	ns	>0.9999	D-G		10.12	30
yak vs. Msim-Fyak	49.96	Yes	**	0.0017	D-H		2.051	30
eug vs. ana	-91	Yes	****	<0.0001	E-F		5.532	30
eug vs. Myak-Fsim	-77.5	Yes	****	<0.0001	E-G		0.6909	30
eug vs. Msim-Fyak	-22.23	No	ns	>0.9999	E-H		9.123	30
ana vs. Myak-Fsim	13.5	No	ns	>0.9999	F-G		1.053	30
ana vs. Msim-Fyak	68.77	Yes	****	<0.0001	F-H		4.841	30
Myak-Fsim vs. Msim-Fyak	55.27	Yes	***	0.0009	G-H		3.591	30
							4.479	30
Test details	Mean rank 1	Mean rank 2	Mean rank diff.	n1	n2	Z	8.432	30
mel vs. ere	81.8	79.96	1.842	20	12	0.1382	0.3618	30
mel vs. sim	81.8	32.3	49.5	20	20	4.288	8.07	30
mel vs. yak	81.8	82.03	-0.225	20	20	0.01949
mel vs. eug	81.8	9.833	71.97	20	12	5.399
mel vs. ana	81.8	100.8	-19.03	20	12	1.428
mel vs. Myak-Fsim	81.8	87.33	-5.533	20	15	0.4438
mel vs. Msim-Fyak	81.8	32.07	49.73	20	15	3.989
ere vs. sim	79.96	32.3	47.66	12	20	3.576
ere vs. yak	79.96	82.03	-2.067	12	20	0.1551
ere vs. eug	79.96	9.833	70.13	12	12	4.706
ere vs. ana	79.96	100.8	-20.88	12	12	1.401
ere vs. Myak-Fsim	79.96	87.33	-7.375	12	15	0.5217
ere vs. Msim-Fyak	79.96	32.07	47.89	12	15	3.388
sim vs. yak	32.3	82.03	-49.73	20	20	4.308
sim vs. eug	32.3	9.833	22.47	20	12	1.686
sim vs. ana	32.3	100.8	-68.53	20	12	5.142
sim vs. Myak-Fsim	32.3	87.33	-55.03	20	15	4.414
sim vs. Msim-Fyak	32.3	32.07	0.2333	20	15	0.01871
yak vs. eug	82.03	9.833	72.19	20	12	5.416
yak vs. ana	82.03	100.8	-18.81	20	12	1.411
yak vs. Myak-Fsim	82.03	87.33	-5.308	20	15	0.4258
yak vs. Msim-Fyak	82.03	32.07	49.96	20	15	4.007
eug vs. ana	9.833	100.8	-91	12	12	6.106
eug vs. Myak-Fsim	9.833	87.33	-77.5	12	15	5.482
eug vs. Msim-Fyak	9.833	32.07	-22.23	12	15	1.573
ana vs. Myak-Fsim	100.8	87.33	13.5	12	15	0.9549
ana vs. Msim-Fyak	100.8	32.07	68.77	12	15	4.864
Myak-Fsim vs. Msim-Fyak	87.33	32.07	55.27	15	15	4.146
Compact letter display
ana	A
mel	A
yak	A
ere	A
Myak-Fsim	A
sim	B
Msim-Fyak	B
eug	B

## Sheet: Fig. 1d
Fig 1d
Column B	oe+7T
vs.	vs.
Column A	oe+veh
Mann Whitney test
P value	<0.0001
Exact or approximate P value?	Exact
P value summary	****
Significantly different (P < 0.05)?	Yes
One- or two-tailed P value?	Two-tailed
Sum of ranks in column A,B	56 , 154
Mann-Whitney U	1
Difference between medians
Median of column A	3.600, n=10
Median of column B	32.53, n=10
Difference: Actual	28.93
Difference: Hodges-Lehmann	27.53

## Sheet: Fig. 2b - mel
Fig. 2b - Mel
Data sets analyzed	A-D
ANOVA summary
F	43.24
P value	<0.0001
P value summary	****
Significant diff. among means (P < 0.05)?	Yes
R squared	0.7828
Brown-Forsythe test
F (DFn, DFd)	11.63 (3, 36)
P value	<0.0001
P value summary	****
Are SDs significantly different (P < 0.05)?	Yes
Bartlett's test
Bartlett's statistic (corrected)	27.5
P value	<0.0001
P value summary	****
Are SDs significantly different (P < 0.05)?	Yes
ANOVA table	SS	DF	MS	F (DFn, DFd)	P value
Treatment (between columns)	20.95	3	6.985	F (3, 36) = 43.24	P<0.0001
Residual (within columns)	5.815	36	0.1615
Total	26.77	39
Data summary
Number of treatments (columns)	4
Number of values (total)	40
Number of families	1
Number of comparisons per family	6
Alpha	0.05
Tukey's multiple comparisons test	Mean Diff.	95.00% CI of diff.	Below threshold?	Summary
Mel vs. Sim	1.777	1.293 to 2.261	Yes	****		A-B
Mel vs. Yak	1.767	1.283 to 2.251	Yes	****		A-C
Mel vs. Ere	1.239	0.7545 to 1.723	Yes	****		A-D
Sim vs. Yak	-0.0103	-0.4944 to 0.4738	No	ns		B-C
Sim vs. Ere	-0.5384	-1.022 to -0.05430	Yes	*		B-D
Yak vs. Ere	-0.5281	-1.012 to -0.04400	Yes	*		C-D
Test details	Mean 1	Mean 2	Mean Diff.	SE of diff.	n1	n2	q	DF
Mel vs. Sim	1.985	0.2084	1.777	0.1797	10	10	13.98	36
Mel vs. Yak	1.985	0.2187	1.767	0.1797	10	10	13.9	36
Mel vs. Ere	1.985	0.7468	1.239	0.1797	10	10	9.746	36
Sim vs. Yak	0.2084	0.2187	-0.0103	0.1797	10	10	0.08106	36
Sim vs. Ere	0.2084	0.7468	-0.5384	0.1797	10	10	4.236	36
Yak vs. Ere	0.2187	0.7468	-0.5281	0.1797	10	10	4.155	36
Compact letter display
Mel	A
Ere	B
Yak	C
Sim	C

## Sheet: Fig. 2b - ere
Fig. 2b - Ere
Data sets analyzed	A-D
ANOVA summary
F	25.87
P value	<0.0001
P value summary	****
Significant diff. among means (P < 0.05)?	Yes
R squared	0.6832
Brown-Forsythe test
F (DFn, DFd)	1.997 (3, 36)
P value	0.1318
P value summary	ns
Are SDs significantly different (P < 0.05)?	No
Bartlett's test
Bartlett's statistic (corrected)	8.86
P value	0.0312
P value summary	*
Are SDs significantly different (P < 0.05)?	Yes
ANOVA table	SS	DF	MS	F (DFn, DFd)	P value
Treatment (between columns)	2.454	3	0.818	F (3, 36) = 25.87	P<0.0001
Residual (within columns)	1.138	36	0.03162
Total	3.592	39
Data summary
Number of treatments (columns)	4
Number of values (total)	40
Number of families	1
Number of comparisons per family	6
Alpha	0.05
Tukey's multiple comparisons test	Mean Diff.	95.00% CI of diff.	Below threshold?	Summary	Adjusted P Value
Mel vs. Sim	-0.0431	-0.2573 to 0.1711	No	ns	0.9481	A-B
Mel vs. Yak	-0.05225	-0.2664 to 0.1619	No	ns	0.9124	A-C
Mel vs. Ere	-0.602	-0.8161 to -0.3878	Yes	****	<0.0001	A-D
Sim vs. Yak	-0.009151	-0.2233 to 0.2050	No	ns	0.9994	B-C
Sim vs. Ere	-0.5589	-0.7730 to -0.3447	Yes	****	<0.0001	B-D
Yak vs. Ere	-0.5497	-0.7639 to -0.3356	Yes	****	<0.0001	C-D
Test details	Mean 1	Mean 2	Mean Diff.	SE of diff.	n1	n2	q	DF
Mel vs. Sim	0.2502	0.2933	-0.0431	0.07952	10	10	0.7665	36
Mel vs. Yak	0.2502	0.3024	-0.05225	0.07952	10	10	0.9293	36
Mel vs. Ere	0.2502	0.8522	-0.602	0.07952	10	10	10.71	36
Sim vs. Yak	0.2933	0.3024	-0.009151	0.07952	10	10	0.1627	36
Sim vs. Ere	0.2933	0.8522	-0.5589	0.07952	10	10	9.94	36
Yak vs. Ere	0.3024	0.8522	-0.5497	0.07952	10	10	9.777	36
Compact letter display
Ere	A
Yak	B
Sim	B
Mel	B

## Sheet: Fig. 2b - sim
Fig. 2b - Sim
Data sets analyzed	A-D
ANOVA summary
F	0.1937
P value	0.8998
P value summary	ns
Significant diff. among means (P < 0.05)?	No
R squared	0.02033
Brown-Forsythe test
F (DFn, DFd)	0.2884 (3, 28)
P value	0.8334
P value summary	ns
Are SDs significantly different (P < 0.05)?	No
Bartlett's test
Bartlett's statistic (corrected)	1.622
P value	0.6545
P value summary	ns
Are SDs significantly different (P < 0.05)?	No
ANOVA table	SS	DF	MS	F (DFn, DFd)	P value
Treatment (between columns)	0.005283	3	0.001761	F (3, 28) = 0.1937	P=0.8998
Residual (within columns)	0.2546	28	0.009092
Total	0.2599	31
Data summary
Number of treatments (columns)	4
Number of values (total)	32
Number of families	1
Number of comparisons per family	6
Alpha	0.05
Tukey's multiple comparisons test	Mean Diff.	95.00% CI of diff.	Below threshold?	Summary	Adjusted P Value
Mel vs. Sim	-0.01937	-0.1495 to 0.1108	No	ns	0.9769	A-B
Mel vs. Yak	-0.02656	-0.1567 to 0.1036	No	ns	0.9438	A-C
Mel vs. Ere	-0.03473	-0.1649 to 0.09544	No	ns	0.8848	A-D
Sim vs. Yak	-0.007195	-0.1374 to 0.1230	No	ns	0.9987	B-C
Sim vs. Ere	-0.01537	-0.1455 to 0.1148	No	ns	0.9882	B-D
Yak vs. Ere	-0.008173	-0.1383 to 0.1220	No	ns	0.9982	C-D
Test details	Mean 1	Mean 2	Mean Diff.	SE of diff.	n1	n2	q	DF
Mel vs. Sim	0.1792	0.1986	-0.01937	0.04768	8	8	0.5745	28
Mel vs. Yak	0.1792	0.2058	-0.02656	0.04768	8	8	0.7879	28
Mel vs. Ere	0.1792	0.2139	-0.03473	0.04768	8	8	1.03	28
Sim vs. Yak	0.1986	0.2058	-0.007195	0.04768	8	8	0.2134	28
Sim vs. Ere	0.1986	0.2139	-0.01537	0.04768	8	8	0.4559	28
Yak vs. Ere	0.2058	0.2139	-0.008173	0.04768	8	8	0.2424	28

## Sheet: Fig. 2b - yak
Fig. 2b - Yak
Data sets analyzed	A-D
ANOVA summary
F	5.311
P value	0.0099
P value summary	**
Significant diff. among means (P < 0.05)?	Yes
R squared	0.499
Brown-Forsythe test
F (DFn, DFd)	0.7845 (3, 16)
P value	0.5199
P value summary	ns
Are SDs significantly different (P < 0.05)?	No
Bartlett's test
Bartlett's statistic (corrected)	2.113
P value	0.5493
P value summary	ns
Are SDs significantly different (P < 0.05)?	No
ANOVA table	SS	DF	MS	F (DFn, DFd)	P value
Treatment (between columns)	1.775	3	0.5918	F (3, 16) = 5.311	P=0.0099
Residual (within columns)	1.783	16	0.1114
Total	3.558	19
Data summary
Number of treatments (columns)	4
Number of values (total)	20
Number of families	1
Number of comparisons per family	6
Alpha	0.05
Tukey's multiple comparisons test	Mean Diff.	95.00% CI of diff.	Below threshold?	Summary	Adjusted P Value
Mel vs. Sim	-0.4333	-1.037 to 0.1707	No	ns	0.2106	A-B
Mel vs. Yak	-0.7137	-1.318 to -0.1097	Yes	*	0.018	A-C
Mel vs. Ere	-0.02357	-0.6276 to 0.5804	No	ns	0.9995	A-D
Sim vs. Yak	-0.2804	-0.8844 to 0.3236	No	ns	0.5594	B-C
Sim vs. Ere	0.4097	-0.1943 to 1.014	No	ns	0.2508	B-D
Yak vs. Ere	0.6901	0.08609 to 1.294	Yes	*	0.0225	C-D
Test details	Mean 1	Mean 2	Mean Diff.	SE of diff.	n1	n2	q	DF
Mel vs. Sim	0.3024	0.7357	-0.4333	0.2111	5	5	2.903	16
Mel vs. Yak	0.3024	1.016	-0.7137	0.2111	5	5	4.781	16
Mel vs. Ere	0.3024	0.326	-0.02357	0.2111	5	5	0.1579	16
Sim vs. Yak	0.7357	1.016	-0.2804	0.2111	5	5	1.878	16
Sim vs. Ere	0.7357	0.326	0.4097	0.2111	5	5	2.745	16
Yak vs. Ere	1.016	0.326	0.6901	0.2111	5	5	4.623	16

## Sheet: Fig. 3b
Fig. 3b - Yak target				Fig. 3b - Mel Target
Column B	∆ppk23-yak			Column D	∆ppk23-mel
vs.	vs.			vs.	vs.
Column A	wt-yak			Column C	wt-mel
Mann Whitney test				Mann Whitney test
P value	0.8966			P value	<0.0001
Exact or approximate P value?	Exact			Exact or approximate P value?	Exact
P value summary	ns			P value summary	****
Significantly different (P < 0.05)?	No			Significantly different (P < 0.05)?	Yes
One- or two-tailed P value?	Two-tailed			One- or two-tailed P value?	Two-tailed
Sum of ranks in column A,B	356 , 385			Sum of ranks in column C,D	229.5 , 590.5
Mann-Whitney U	175			Mann-Whitney U	19.5
Difference between medians				Difference between medians
Median of column A	20.39, n=18			Median of column C	2.571, n=20
Median of column B	20.92, n=20			Median of column D	17.22, n=20
Difference: Actual	0.5301			Difference: Actual	14.64
Difference: Hodges-Lehmann	-0.6542			Difference: Hodges-Lehmann	15.19

## Sheet: Fig. 3c
Fig. 3c
Column B	Dmel ∆ppk23
vs.	vs.
Column A	Mel
Mann Whitney test
P value	<0.0001
Exact or approximate P value?	Exact
P value summary	****
Significantly different (P < 0.05)?	Yes
One- or two-tailed P value?	Two-tailed
Sum of ranks in column A,B	576 , 244
Mann-Whitney U	34
Difference between medians
Median of column A	98.50, n=20
Median of column B	8.579, n=20
Difference: Actual	-89.92
Difference: Hodges-Lehmann	-82.17

## Sheet: Fig. 3d
Fig. 3d
Column B	Dyak ∆ppk23
vs.	vs.
Column A	Dyak
Mann Whitney test
P value	0.0023
Exact or approximate P value?	Exact
P value summary	**
Significantly different (P < 0.05)?	Yes
One- or two-tailed P value?	Two-tailed
Sum of ranks in column A,B	520 , 300
Mann-Whitney U	90
Difference between medians
Median of column A	131.4, n=20
Median of column B	22.64, n=20
Difference: Actual	-108.7
Difference: Hodges-Lehmann	-65

## Sheet: Fig. 3e - Yak-ppk23>GCaMP
Fig. 3e - Yak ppk23>GCaMP
Data sets analyzed	A-E
ANOVA summary
F	0.9413
P value	0.4501
P value summary	ns
Significant diff. among means (P < 0.05)?	No
R squared	0.08603
Brown-Forsythe test
F (DFn, DFd)	0.2176 (4, 40)
P value	0.9271
P value summary	ns
Are SDs significantly different (P < 0.05)?	No
Bartlett's test
Bartlett's statistic (corrected)	1.873
P value	0.7591
P value summary	ns
Are SDs significantly different (P < 0.05)?	No
ANOVA table	SS	DF	MS	F (DFn, DFd)	P value
Treatment (between columns)	0.4295	4	0.1074	F (4, 40) = 0.9413	P=0.4501
Residual (within columns)	4.562	40	0.1141
Total	4.992	44
Data summary
Number of treatments (columns)	5
Number of values (total)	45
Number of comparisons per family	10
Alpha	0.05
Tukey's multiple comparisons test	Mean Diff.	95.00% CI of diff.	Below threshold?	Summary	Adjusted P Value
Mel vs. Sim	-0.01803	-0.4727 to 0.4367	No	ns	>0.9999	A-B
Mel vs. Yak	0.202	-0.2527 to 0.6567	No	ns	0.7112	A-C
Mel vs. Ere	-0.02611	-0.4808 to 0.4286	No	ns	0.9998	A-D
Mel vs. Male	0.1626	-0.2921 to 0.6173	No	ns	0.8441	A-E
Sim vs. Yak	0.2201	-0.2346 to 0.6748	No	ns	0.6422	B-C
Sim vs. Ere	-0.008078	-0.4628 to 0.4466	No	ns	>0.9999	B-D
Sim vs. Male	0.1806	-0.2741 to 0.6353	No	ns	0.7874	B-E
Yak vs. Ere	-0.2282	-0.6829 to 0.2266	No	ns	0.6105	C-D
Yak vs. Male	-0.03947	-0.4942 to 0.4152	No	ns	0.9991	C-E
Ere vs. Male	0.1887	-0.2660 to 0.6434	No	ns	0.7597	D-E
Test details	Mean 1	Mean 2	Mean Diff.	SE of diff.	n1	n2	q	DF
Mel vs. Sim	1.261	1.279	-0.01803	0.1592	9	9	0.1602	40
Mel vs. Yak	1.261	1.059	0.202	0.1592	9	9	1.795	40
Mel vs. Ere	1.261	1.287	-0.02611	0.1592	9	9	0.232	40
Mel vs. Male	1.261	1.098	0.1626	0.1592	9	9	1.444	40
Sim vs. Yak	1.279	1.059	0.2201	0.1592	9	9	1.955	40
Sim vs. Ere	1.279	1.287	-0.008078	0.1592	9	9	0.07175	40
Sim vs. Male	1.279	1.098	0.1806	0.1592	9	9	1.604	40
Yak vs. Ere	1.059	1.287	-0.2282	0.1592	9	9	2.027	40
Yak vs. Male	1.059	1.098	-0.03947	0.1592	9	9	0.3506	40
Ere vs. Male	1.287	1.098	0.1887	0.1592	9	9	1.676	40
Compact letter display
Ere	A
Sim	A
Mel	A
Male	A
Yak	A

[truncated: 37 more sheets: Fig. 3e - Mel-ppk23>GCaMP, Fig. 3e - Yak-∆ppk23, Fig. 3e - Yak-∆ppk25, Fig. 3f, Fig. 3g, Fig. 4a (left), Fig. 4a (right), Fig. 4b (left), Fig. 4b (right), Fig. 4c, Fig. 4d, Fig. 4e, Fig. 4f, Fig. 4g, Ext 1a (left), Ext 1a (right), Ext 2a, Ext 2b, Ext 3b, Ext3c …]
