# Supplementary material for: A modular circuit coordinates the diversification of courtship strategies
Source: Nature. 2024 Oct 9;635(8037):142–50. doi: 10.1038/s41586-024-08028-1 (PMC11540906; doi:10.1038/s41586-024-08028-1)
Supplement: Supplementary file 11 — Source Data Fig. 1 [file 41586_2024_8028_MOESM11_ESM.xlsx]

## Sheet: Panel b
Bin (5s)	IFD-mel (Pair 1)	IFD-mel (Pair 2)	IFD-mel (Pair 3)	IFD-mel (Pair 4)	IFD-mel (Pair 5)	IFD-mel (Pair 6)	IFD-mel (Pair 7)	IFD-mel (Pair 8)	IFD-mel (Pair 9)	IFD-mel (Pair 10)	IFD-mel (Pair 11)	IFD-mel (Pair 12)		IFD-ere (Pair 1)	IFD-ere (Pair 2)	IFD-ere (Pair 3)	IFD-ere (Pair 4)	IFD-ere (Pair 5)	IFD-ere (Pair 6)	IFD-ere (Pair 7)	IFD-ere (Pair 8)	IFD-ere (Pair 9)	IFD-ere (Pair 10)	IFD-ere (Pair 11)	IFD-ere (Pair 12)		IFD-sim (Pair 1)	IFD-sim (Pair 2)	IFD-sim (Pair 3)	IFD-sim (Pair 4)	IFD-sim (Pair 5)	IFD-sim (Pair 6)	IFD-sim (Pair 7)	IFD-sim (Pair 8)	IFD-sim (Pair 9)	IFD-sim (Pair 10)	IFD-sim (Pair 11)	IFD-sim (Pair 12)		IFD-yak (Pair 1)	IFD-yak (Pair 2)	IFD-yak (Pair 3)	IFD-yak (Pair 4)	IFD-yak (Pair 5)	IFD-yak (Pair 6)	IFD-yak (Pair 7)	IFD-yak (Pair 8)	IFD-yak (Pair 9)	IFD-yak (Pair 10)
1	13.0535	14.042	6.838	5.6499	19.7947	5.13554	22.4778	11.5409	15.0569	7.30007	18.3148	16.7547		5.54166	9.96113	23.2429	31.6416	24.6331	19.8138	10.8217	12.3184	11.0508	7.85943	3.10442	15.9217		14.6056	17.4163	2.81165	4.6849	3.4257	23.9124	6.75997	12.4604	14.0271	25.521	13.7114	13.4101		20.0391	12.1204	6.20722	29.9596	29.1917	21.2281	15.1398	13.0796	15.0986	13.6048
2	25.3837	29.0877	25.9617	6.29675	19.9144	4.0502	19.5273	11.8921	15.1461	3.73888	16.1413	16.6851		5.53408	9.97454	16.1468	31.6706	24.6484	19.7865	10.8121	12.5773	13.0053	7.68614	3.00858	11.1699		18.6795	18.6426	3.77114	4.64534	2.99689	22.8892	6.74365	14.2942	14.0275	25.5577	13.524	16.7637		19.9786	12.2127	9.79651	29.9575	31.2473	21.5724	15.1955	13.6212	15.0691	21.3777
3	10.2662	12.8989	19.8514	7.56075	19.7897	2.31873	17.4881	16.405	14.992	11.8306	13.6897	16.7867		5.56276	10.0495	15.2685	31.6629	24.6579	19.7825	10.815	8.19223	3.3505	7.68206	8.53049	6.77797		11.0635	19.8199	5.51207	4.59547	2.68851	5.26002	6.77618	24.6974	14.0361	25.6675	12.1139	14.5655		19.8527	12.2638	5.27188	29.9198	30.8953	21.4907	15.7681	13.9548	15.0346	21.2908
4	30.2773	1.4292	13.4603	3.92788	17.6062	3.75553	17.6788	22.1764	14.6483	16.4217	8.59116	16.0229		5.57958	10.0074	30.1834	31.6685	24.6322	19.8655	10.8142	13.1141	3.16557	7.66743	7.95865	7.65153		11.3076	21.7219	6.52196	4.4443	2.60098	7.91385	6.79137	29.1482	14.0318	25.649	12.4731	14.3391		19.8287	12.3172	11.1792	29.8996	30.8802	21.229	12.6601	14.0182	15.0421	21.2985
5	23.2612	7.11914	18.5768	9.60945	14.301	3.48459	15.561	21.1808	13.9527	17.1636	7.0133	15.1815		5.85588	10.0386	26.6352	31.6622	24.6361	19.8958	10.8146	16.8652	1.97874	7.66925	4.76335	15.8271		18.2195	24.9671	6.86245	3.94538	2.59341	13.1963	6.81962	23.3046	14.001	25.6423	13.5172	14.2894		18.9784	12.3405	20.6785	29.8679	30.8659	20.6187	13.4673	14.2738	14.6924	21.2273
6	7.10689	6.99452	10.1682	7.23383	13.6586	8.03635	12.6811	17.1087	12.2126	18.0757	5.47738	14.4026		5.55207	10.0053	12.4871	31.664	24.7027	19.9062	10.8138	10.3412	1.64393	8.47037	5.59347	16.0768		21.7603	27.8837	7.15214	8.93056	2.34653	15.6033	6.88803	22.8624	13.946	25.646	13.6479	14.2019		17.9782	12.3628	9.41286	29.9103	30.7645	21.3684	11.8033	14.4975	9.85738	21.2123
7	8.14361	2.28474	6.72963	6.32069	14.7942	5.54252	12.6996	16.7026	10.3109	19.3743	5.14788	13.4666		5.69087	10.0138	11.6235	31.6358	24.7836	19.9049	10.8093	9.80104	1.88968	15.7683	5.98297	14.1142		21.1811	28.2117	7.66825	16.8281	2.35107	6.25144	6.89372	18.7521	13.8296	25.6322	13.6623	14.2017		17.9401	12.4272	17.7461	29.921	30.4854	18.4709	12.0677	14.1617	9.63432	21.2104
8	7.9441	5.7456	15.4581	24.9197	13.7803	1.1823	12.3814	16.0515	10.3904	23.9718	3.81054	12.6537		5.59527	10.0581	11.213	30.7802	24.8142	19.8815	10.8147	12.4553	7.81352	12.4629	7.39642	9.4272		21.1759	28.9256	7.88663	14.2636	2.2908	8.81567	6.917	16.0519	13.8125	25.6309	13.7085	14.1858		17.9337	9.21553	18.9058	29.92	30.4856	6.61783	12.0084	15.3712	9.57642	21.2956
9	7.78453	15.9643	21.5266	29.7234	7.35552	1.08521	9.82285	15.1264	10.1389	24.8249	5.65638	11.1072		6.02064	10.0659	16.7681	28.2009	24.7985	19.9553	10.812	18.342	5.32422	12.7534	9.56744	17.2914		21.1209	29.347	8.27235	15.8258	2.24202	10.9162	6.9421	6.22593	13.8193	25.618	13.757	14.145		17.7106	8.31316	19.7889	29.9482	30.8165	7.02068	10.4116	15.8494	9.74362	22.2156
10	7.63404	17.6879	14.8892	11.0551	8.52053	1.34634	6.99658	15.1031	9.90529	18.6606	6.76479	10.0706		5.86325	10.0461	16.8159	26.8936	24.7886	23.9595	10.8092	18.5586	3.5333	17.0466	8.88162	15.6173		20.8317	29.6617	9.31352	16.2675	2.40304	14.9231	6.94636	2.91924	13.8203	25.6043	13.7362	14.1706		17.7698	26.0306	20.6638	29.9558	22.0073	8.41769	9.17197	15.927	9.8411	19.536
11	7.49806	13.8642	28.9797	8.39641	10.2381	1.53882	7.35908	15.0296	9.84949	20.7341	6.6854	9.03047		6.26258	10.0163	16.5975	26.8084	24.8001	24.8954	10.8064	18.562	4.2717	17.2267	6.64004	13.7087		20.765	29.7087	8.52572	16.5819	3.88405	8.60444	6.9547	4.41582	13.5883	25.6069	13.7716	14.0868		17.5444	27.6916	22.9006	29.9488	6.42787	23.5411	9.75215	15.3629	9.78291	17.4056
12	7.76026	6.16237	25.4092	4.50122	14.4391	3.39757	7.75067	14.0172	9.78934	22.9187	6.35801	7.54333		6.65221	10.0022	16.6362	25.4901	24.7855	23.2345	10.8017	18.5747	4.27259	17.2713	5.99661	18.5284		20.2918	29.725	7.30375	26.4645	5.30451	19.6467	6.95058	5.88767	12.5019	25.0219	14.1789	14.1115		16.9881	12.4488	24.5237	29.9133	7.211	19.0478	12.9866	16.2205	9.76746	7.99142
13	7.76608	20.988	11.6052	7.39821	11.1961	4.37716	9.87397	13.3052	9.57029	22.3928	6.26262	7.19542		7.27219	9.96564	16.3262	23.9564	24.8103	21.0678	10.8101	18.5578	4.25284	12.5815	5.49795	18.9411		14.8614	29.6757	1.97929	27.4743	6.38374	15.5722	6.94625	4.11262	12.5982	20.2571	16.4957	14.0051		17.3663	10.2356	24.7919	29.907	7.39315	11.3059	17.0058	15.1819	9.65312	13.6052
14	7.57016	23.9824	9.32404	6.26302	10.1026	12.3068	15.1109	13.1245	9.04883	18.4138	6.56677	4.91496		7.33748	9.96349	22.3127	22.1522	24.9957	11.6932	10.8121	18.5523	4.20987	9.73005	5.3176	19.5354		16.6941	29.5821	4.01121	27.5443	6.27342	24.1555	6.92974	16.0065	12.6907	24.0726	15.2877	14.0949		17.5151	10.1636	24.9323	29.8912	7.92622	23.5244	20.8828	13.9072	9.65878	20.5845
15	7.40255	20.2746	6.17994	10.2834	5.59576	11.031	20.5101	13.091	8.61882	18.0781	14.118	3.09808		7.41278	9.96362	14.4948	18.6463	25.0207	22.5313	10.8221	14.5722	4.41633	10.2008	5.1839	11.8671		17.3664	27.0895	5.83989	27.5533	6.23572	5.52206	6.93894	21.7196	12.6369	26.4462	14.6158	14.087		18.0353	10.2355	24.9282	29.8885	17.0864	10.5138	13.8141	16.3997	9.70806	20.5416
16	7.26506	26.1508	7.93256	4.12943	19.8287	12.5273	20.8857	13.0572	8.36936	18.1958	15.9494	4.3415		7.30287	9.99865	16.8731	15.8954	25.0645	18.9821	10.8407	12.9438	6.97614	10.2046	5.13377	11.1016		17.1162	25.7415	7.39649	27.5594	6.14956	5.13933	6.9377	22.6737	12.6109	26.2164	14.6145	15.0202		22.6774	10.4306	25.6291	29.8894	13.0248	2.19471	13.2384	17.4892	8.09964	20.5413
17	7.16776	18.8713	7.92092	3.96413	25.3233	16.7957	19.8939	12.9081	8.15321	18.3305	25.3152	10.5032		5.17592	8.92752	4.9927	15.6778	25.0689	21.6744	10.8456	13.4625	16.6538	10.2046	4.4217	14.6174		13.6538	25.6599	7.76808	27.5195	6.03384	14.9386	6.94364	21.6764	12.5697	21.5706	14.5807	17.5562		28.157	10.4391	25.7395	29.9387	7.68803	2.73722	13.0564	17.7492	6.85901	20.5381
18	7.01495	20.963	6.96525	2.82554	14.84	12.3291	18.7902	12.6966	8.09192	18.9777	23.3262	18.2689		1.93174	7.83121	5.34458	17.8252	25.0201	12.8467	10.835	14.8437	13.7809	7.74624	5.58006	13.9743		13.8118	25.5597	7.87465	27.6224	5.84008	18.131	6.93805	20.374	12.5594	9.60463	14.6507	12.3817		28.117	10.4824	25.6427	29.9144	17.4559	10.1133	13.0178	17.8248	12.8024	20.5293
19	8.26001	11.2161	4.98625	2.30505	24.5452	9.50081	12.0248	12.6686	8.04113	20.0224	12.573	24.8158		2.17918	7.88766	5.88629	17.8099	21.4067	12.9019	10.8417	14.873	17.8708	5.52625	8.47989	10.2313		13.8235	25.6202	7.96499	27.1065	7.91661	17.537	6.93754	20.8213	12.9114	6.37702	11.0918	16.086		27.3337	10.5753	26.4232	30.0117	19.6619	11.6654	4.1673	17.8811	10.6147	21.4512
20	28.9639	11.307	4.66063	2.92972	11.3403	9.51855	3.30651	12.7211	8.0257	20.0696	11.0068	24.6255		3.96628	7.90304	6.77432	17.72	16.1283	13.7198	10.8459	14.849	9.85966	5.51283	8.92751	13.0251		13.8487	24.5926	9.06599	24.1599	9.73693	14.3354	6.93949	15.4529	14.0213	10.7083	9.64362	17.4212		27.107	10.5527	20.5338	30.0423	5.72821	11.2999	2.02627	18.2566	8.33568	21.7997
21	18.1311	14.6425	4.5008	21.6282	31.9732	2.58668	3.24416	12.6685	7.98596	20.0072	12.5102	25.0789		3.9711	7.91168	6.95183	17.7973	15.012	17.0025	10.867	14.8436	9.37306	5.49901	9.15403	8.11126		13.9283	23.0153	6.78339	8.64764	10.0482	18.6554	6.93275	17.1205	14.1953	12.785	9.79144	17.7578		26.975	10.5504	14.0598	30.0792	4.16966	11.1546	5.25767	18.7746	13.321	22.0154
22	16.9646	12.819	3.90805	26.4183	30.1383	1.10486	3.43236	12.0364	7.9706	20.278	12.3669	23.9435		4.0312	7.92662	7.55906	17.543	14.9819	21.9314	10.8811	14.8415	18.5711	5.4931	7.58209	8.62433		15.1983	21.7802	6.0972	25.4958	9.9078	21.6255	6.92546	13.3216	14.1871	20.445	13.3718	17.9244		26.6018	10.4873	23.726	30.0629	6.29846	13.9647	7.88447	19.1894	10.2386	22.1742
23	19.4385	12.4024	10.6651	25.8436	18.9281	1.63944	3.61795	12.0076	7.87597	20.4029	10.7792	23.9708		4.04373	7.88784	8.05524	21.1496	15.0151	21.7734	10.8842	14.8419	19.2099	5.49034	7.67575	17.9113		18.2284	17.8779	16.3374	28.4866	9.95712	22.6902	6.93498	13.5971	14.36	20.5898	14.7498	18.2594		20.8139	11.012	14.6688	30.0657	6.30755	18.6874	8.27283	18.1919	11.9334	21.2212
24	7.65102	13.8091	27.3286	24.0475	20.6099	1.47048	3.75825	11.9926	7.38579	20.8098	10.7748	23.6623		5.88941	7.75683	8.31314	23.0566	15.023	21.7377	10.8761	14.8286	19.2936	5.49106	7.86157	16.467		18.0258	12.9968	9.81797	28.5668	11.0465	23.287	6.90168	18.2561	14.3709	20.6293	14.6809	15.9803		20.4255	14.6104	7.45407	30.0573	8.01216	10.4524	8.6836	18.5035	13.5906	12.7746
25	14.389	15.8296	28.2572	27.6113	18.097	1.59877	4.103	12.1088	6.87639	21.0252	10.652	23.2312		7.19916	7.73927	8.3779	26.4538	15.1439	21.7509	10.885	14.8366	23.0203	5.48929	7.87847	10.344		17.9028	14.0911	11.8929	28.6024	11.1827	22.3092	7.18344	16.6135	14.332	20.5102	14.7086	15.7622		19.9897	15.6123	11.1834	30.0674	10.6043	9.54549	3.00782	18.5254	12.1836	12.6325
26	22.3306	19.8093	24.497	30.3185	12.8296	3.10974	4.1173	12.3252	6.17248	15.3199	10.1183	22.9376		7.17316	7.74326	20.8144	27.8215	15.1972	21.7467	10.8913	14.8505	8.11324	5.1198	7.74776	11.779		18.2414	24.823	9.38619	28.3668	11.1196	24.307	7.30881	9.86948	14.3018	20.7744	14.8491	13.7663		20.3196	15.0089	23.3368	30.0636	7.6194	8.90282	2.397	17.8719	10.007	15.5881
27	27.5504	21.4906	23.589	27.7162	19.2988	3.32686	4.08453	12.4092	5.96798	8.23512	15.3484	25.1255		7.19254	7.70533	13.4173	29.1246	15.2106	21.7367	10.8891	14.8747	2.87382	4.84901	6.32725	11.9173		18.5116	19.6616	3.55313	28.0667	11.0671	24.3697	7.30401	17.1266	14.3091	20.9147	14.8694	11.5181		20.0486	14.0883	16.8533	30.1177	3.67447	19.8692	4.29704	18.9865	8.93232	15.8731
28	30.1746	5.85288	23.7355	28.9373	9.76554	2.74852	4.10522	12.6338	6.02743	5.15199	19.5735	24.0599		7.03723	7.72839	28.2782	28.2081	15.0579	21.7367	10.8946	14.8602	2.54414	6.79626	4.08412	9.46455		18.7361	7.00029	6.876	28.1441	10.9001	24.8588	7.27993	18.659	14.3074	18.2407	14.9207	11.8437		20.7857	13.6305	3.90778	30.0422	3.62096	9.6652	5.05092	18.5098	8.93985	15.7951
29	20.8064	17.1507	24.8129	32.1307	23.8608	5.52086	4.11587	11.8611	5.62495	4.43676	20.0526	22.8677		8.45224	7.72406	28.2351	28.064	15.0428	21.9526	10.8916	15.0811	13.8457	14.1658	5.89846	9.31053		18.9806	11.8365	15.2091	26.8886	10.8919	21.8771	7.29055	4.83644	14.3106	17.0425	14.9663	17.2335		23.402	14.6721	5.04297	30.0722	7.10747	11.0209	6.54134	17.5749	9.38371	15.4451
30	11.4554	17.044	25.3956	28.2228	26.2978	8.79437	4.19786	11.2498	5.09394	4.17844	18.2713	22.1874		7.17023	7.71201	27.2286	27.6382	15.028	22.0042	10.8743	15.2045	15.4196	9.94719	5.27201	9.28464		19.3638	23.8921	20.861	23.7514	10.8662	13.7386	7.29821	4.79988	14.3213	9.09247	14.9521	15.133		24.1199	19.5355	1.72934	30.0522	7.96385	11.3732	6.77009	18.2007	13.6964	15.4161
31	20.671	24.2474	24.9783	22.8516	13.1463	16.7044	4.2359	10.825	4.00158	3.96078	15.3319	21.9088		6.03615	7.71604	26.6384	22.9561	15.1245	23.0421	10.8358	13.5026	15.4294	9.67294	4.96994	9.09553		20.0657	25.6382	13.6183	13.4251	10.8652	14.3264	7.26332	4.78105	14.3272	12.6192	14.958	15.1567		23.7104	8.70218	11.2308	30.0443	16.3074	11.8586	2.30614	18.0317	13.4926	15.4378
32	22.8288	20.7765	24.8834	14.8618	9.01006	9.8664	4.22459	11.7634	3.10718	3.92272	17.5217	20.6888		15.886	7.71958	26.1268	21.3332	15.1112	23.5985	10.4349	9.8378	15.4765	7.04692	4.61975	13.3844		12.2021	8.86175	7.02373	12.3123	10.7481	7.74299	7.24396	4.76771	14.3175	23.5784	14.9645	15.1769		23.4667	6.17323	5.11668	30.0606	7.78041	15.1331	10.9991	16.848	11.8877	15.2164
33	15.3128	16.5053	24.7845	20.41	2.91438	10.8104	4.10892	5.73895	2.71502	4.01502	10.452	19.1695		17.4374	7.21628	25.5957	20.3823	15.1011	9.09257	4.21437	12.0332	15.5109	12.7021	4.14189	15.9124		6.55756	16.9519	7.48468	8.77821	10.6602	7.80429	7.25118	5.23652	14.313	27.0954	15.1749	15.5624		17.0778	14.8331	8.4934	30.0349	6.79863	17.7317	9.50035	16.4926	11.6168	15.237
34	18.731	9.10436	26.4553	24.7555	3.88027	11.6198	4.11676	5.5514	2.63507	3.97999	7.01325	17.0583		13.8726	5.47323	24.9233	19.4992	15.1222	15.3498	4.21557	12.1016	15.5183	5.47334	5.05584	10.3987		6.00212	21.4703	11.2187	3.59978	9.79079	8.57711	7.25984	10.4818	12.4231	25.6217	16.2387	11.6629		12.2343	11.9642	18.2226	29.6809	12.2261	13.8811	8.83106	15.4502	13.2885	15.0602
35	12.2981	26.7244	23.6496	22.2555	5.25767	10.2536	4.16598	4.78636	2.52178	3.94388	4.51737	12.6322		9.77118	9.39974	24.3715	18.5929	15.1492	22.2523	4.21038	12.1932	15.5314	5.28876	4.97414	19.1863		10.0156	25.4642	11.4536	6.47239	5.18871	10.1605	6.64275	12.5407	8.18979	25.6037	10.329	7.93086		6.61424	19.4608	17.5652	20.3944	6.16696	20.4895	8.76926	14.9749	12.0205	7.08058
36	7.18807	14.4841	7.90863	13.4841	4.3207	3.67538	4.14108	4.00246	3.12389	3.64129	4.11888	3.73348		8.19263	12.7666	9.55742	12.7994	7.63405	14.365	9.54388	11.3226	13.1925	5.19061	3.13544	16.9518		8.13262	13.2816	6.2582	5.44372	2.38174	10.346	3.73417	9.66227	5.28249	15.5296	5.98912	7.23698		4.03528	7.25582	7.7137	6.06176	9.96659	4.93189	9.2342	13.5754	8.98026	5.20604
37	2.39254	2.67343	2.76653	2.2195	3.04018	2.25307	3.77728	2.64407	3.17581	1.54808	3.18861	2.70854		1.368	2.62354	2.63882	1.65093	3.74988	2.4646	2.2591	9.14338	2.83327	2.76671	2.71529	2.42337		2.23023	3.92822	2.48843	4.55808	2.649	2.53522	2.97407	2.15517	2.36434	1.78144	2.59067	2.21264		2.96242	2.63856	3.1866	2.52527	11.6601	2.85247	2.34124	2.93142	2.541	2.15748
38	2.20871	2.51794	2.14785	2.03975	2.27283	2.17933	3.73367	2.72075	2.93314	2.08969	2.70294	2.26822		1.72449	2.40296	3.56652	1.87489	2.12755	2.72403	4.639	4.17885	2.82332	2.13736	2.47318	2.23787		8.72398	3.30522	2.41743	3.01079	5.00041	2.7979	2.69905	3.23267	2.13815	1.92653	4.86902	2.01627		2.04557	2.56011	11.6361	2.24305	2.63547	2.22603	2.23569	3.43345	3.22009	2.32698
39	2.76205	2.43488	2.53159	2.23203	6.04008	1.94448	3.67735	4.26568	3.53664	1.30916	2.76062	2.43244		2.94378	2.4089	2.79111	1.54133	2.96954	2.52857	3.34102	2.99984	3.44045	2.10106	2.41312	2.15471		19.7221	3.29195	10.3921	4.79826	7.40337	3.31269	12.9484	6.45613	3.49186	1.61243	12.8836	10.4181		2.23505	2.69163	7.96298	5.73167	1.37512	2.14322	2.04379	2.68728	8.65481	2.34065
40	3.14313	2.21938	2.23019	3.78191	13.2219	1.94639	3.50206	7.24201	3.84157	1.9006	2.57035	1.78281		2.39115	2.49071	5.15457	13.123	2.50229	2.55302	2.5667	3.05123	4.00306	2.09253	1.97143	2.15527		10.8797	2.912	20.8613	5.7671	10.9187	5.65018	21.8937	14.5505	5.89445	1.57112	13.3115	16.1079		3.24841	2.7253	14.9591	9.77551	1.47468	2.62033	2.46238	2.17804	6.07394	2.27518
41	2.88045	1.64916	1.441	2.26455	10.1657	1.69706	2.62768	6.54389	4.01584	2.01237	3.21726	1.7958		2.60107	2.49894	3.10513	7.34958	2.55171	3.06775	2.37432	3.02276	7.48823	2.02655	1.93313	2.14976		10.5886	7.28367	7.59302	6.93981	8.23316	8.33472	23.4071	18.1787	6.46403	1.58844	14.0368	12.6722		3.78202	2.65172	9.34208	3.73271	8.82834	3.12083	2.43475	2.10983	5.0024	2.31711
42	2.84301	2.15578	1.37334	2.45848	12.9963	1.86871	1.82779	5.97357	4.19278	2.03069	3.30324	1.85325		3.08386	2.54816	3.01793	15.3689	2.55688	3.42189	2.53065	7.74373	4.09117	2.48467	1.91118	2.20977		11.0791	5.74591	2.40177	3.38635	3.11638	3.85329	24.764	12.0493	7.05338	1.83211	20.0139	8.474		3.84393	2.67792	9.89185	2.51151	20.9029	6.60042	7.03946	2.45634	5.74982	3.45385
43	3.40881	2.21165	2.41982	2.31041	5.34904	2.12063	1.93376	5.80742	4.26419	2.26864	3.72037	2.99704		4.82241	2.37192	2.96834	19.5616	2.3189	4.69876	2.5338	15.2657	4.11543	2.70854	1.91603	2.34659		14.7822	5.67345	12.7099	2.6501	4.40017	2.50217	23.7507	6.92853	7.21591	3.12472	21.1271	12.3937		3.81612	4.5664	11.3238	2.30797	17.4989	13.0068	5.83518	3.14871	2.61418	2.37438
44	2.6468	2.09129	2.79708	1.83736	2.12931	2.17228	2.23876	3.66829	4.33234	3.89527	3.02074	2.97606		4.72426	2.49742	3.94144	22.2574	2.10751	6.06045	2.53884	12.1255	4.72303	2.66463	1.99269	2.18642		16.8943	19.1016	9.2353	2.79595	5.37124	6.42141	21.5802	2.68838	6.37116	4.3871	24.4237	13.0815		5.07362	5.66329	10.3526	2.14356	8.04465	2.83694	8.81036	8.95942	2.42538	6.66656
45	1.74009	1.8168	3.01847	2.02767	2.13054	2.2335	2.50628	3.12885	4.32667	3.87367	3.44879	2.34185		3.17801	2.18907	6.25082	24.8775	2.34991	2.29225	2.53295	3.87056	2.83743	2.65704	2.43155	2.18282		13.2754	13.5422	7.22573	3.38906	5.60633	11.1414	19.3646	5.01124	6.37162	4.36932	23.3588	18.5266		6.07519	2.94589	12.0567	2.14225	1.82244	1.82648	5.55431	7.2024	2.45985	13.8141
46	1.23859	1.49041	3.50422	2.20078	2.27683	2.12795	2.36851	3.32204	4.58622	3.85119	6.25844	2.36029		1.13454	5.8902	2.70261	19.2315	2.34344	3.51593	2.45879	4.68879	2.37761	2.57714	2.49711	2.16889		13.5097	12.4693	15.7456	4.16195	5.82316	8.71536	22.1975	2.37974	6.3678	7.61265	21.768	10.6372		7.11618	2.1639	12.5701	2.13169	1.94923	1.54891	7.41935	5.235	2.27207	11.9678
47	2.578	2.51294	4.11831	3.14499	2.2381	2.02424	2.40977	3.12359	5.51761	3.288	4.70536	2.37008		1.13051	15.0635	2.84361	5.71425	2.72177	2.62322	3.02553	8.9985	2.33979	2.15432	2.33582	2.18671		2.68326	2.88515	10.3722	3.76191	5.95065	4.58141	18.283	2.44855	6.19684	5.22624	21.548	14.3156		7.70429	2.50162	6.6245	2.53512	4.42199	1.57881	4.18239	5.66399	2.36625	9.45432
48	3.46818	2.31578	6.49504	2.94708	2.48718	2.55453	2.3034	2.54342	6.03905	2.48658	4.25878	2.34074		1.12994	4.08961	2.88581	11.6772	2.94417	2.94557	3.17653	19.6729	2.36612	2.1199	2.38562	2.20316		2.80168	16.8347	9.96537	2.90485	6.02934	9.11023	21.3108	17.0118	5.8307	2.71976	21.4381	14.9903		8.38704	2.38004	11.3765	17.7869	1.88315	1.75031	2.08775	5.83527	2.2369	14.0922
49	2.87248	2.34515	7.59485	2.9031	2.82095	2.70158	2.33327	2.55988	6.65191	2.93318	3.67293	2.25066		1.14527	2.98789	3.06726	11.1445	2.81513	2.96367	3.18154	20.2475	2.39019	2.1139	2.15248	2.16492		20.2336	19.4962	8.49199	2.83094	6.26661	7.59729	21.8244	18.629	5.78581	2.65299	21.3583	19.0895		8.85593	2.00438	12.2987	15.0961	2.12156	2.39638	2.24709	11.4264	2.22461	17.4313
50	3.25953	2.88757	9.98379	2.54557	5.81339	2.07888	2.51542	3.05083	7.31124	2.9443	2.5734	2.35481		1.14675	2.63365	2.46938	2.2698	4.59676	2.92323	3.16455	20.5623	2.38321	2.10893	2.16582	2.14814		16.901	12.1675	9.40606	2.76536	6.63096	6.6735	21.7438	13.5691	4.11527	6.35865	21.3096	6.33693		9.31241	2.50689	10.2055	2.38569	2.16354	2.22473	7.96076	20.8024	3.15279	16.9156
51	3.0688	3.34573	10.6661	2.744	3.22563	1.96388	2.54394	3.02263	7.66063	3.16999	2.07631	2.54178		1.11965	2.59525	2.67505	3.11158	8.12248	2.903	3.14903	22.5014	2.37555	2.09237	2.18635	2.24542		20.2118	3.04017	14.2421	2.78115	6.68867	5.71622	21.7657	3.49607	11.0127	6.1671	21.2326	3.16714		9.74744	2.35548	6.40777	2.35877	2.78422	1.99457	9.10595	18.1102	4.61956	15.0821
52	2.94634	3.09282	10.9534	2.5265	2.00746	1.91854	2.34772	3.10137	7.61157	3.72285	1.92137	2.44474		1.13129	2.60423	2.18388	2.19496	10.1235	2.92124	2.94476	16.5449	2.27734	2.0534	2.18841	2.42724		13.9851	17.269	11.2552	2.76652	6.72435	3.48145	21.9363	9.84437	9.83074	9.83551	21.2361	2.01552		10.8491	2.59153	4.11383	2.36522	3.28436	2.00595	2.5619	19.4571	7.56073	13.6783
53	2.14256	2.54421	11.4315	3.66545	1.73173	2.17021	2.44722	3.69881	7.57875	4.29871	1.77629	2.38935		1.12249	2.57215	2.70793	2.42337	9.43325	2.80785	2.56323	13.7143	2.29369	2.05747	2.17375	2.26897		12.5822	20.6231	22.2106	2.76628	6.70168	4.98443	19.638	8.97373	9.47129	10.8707	21.1901	4.76972		11.7259	2.09047	8.91801	2.39963	2.89934	2.28004	2.34711	3.04729	8.59449	12.9791
54	1.3874	2.53224	13.7684	5.17472	1.85157	2.19355	2.14318	3.67724	7.53277	3.29053	1.79545	2.63237		2.57775	2.39869	2.43599	8.22993	8.99713	2.35252	2.82427	19.9862	2.21995	2.04831	2.17648	2.26287		6.49075	20.0654	23.6948	2.79113	9.35418	4.13983	19.3981	16.7231	9.48034	10.7333	21.065	7.83068		12.4631	2.14179	8.96018	3.34909	2.37115	2.31029	3.70839	2.09151	8.62106	5.92525
55	1.19488	2.74775	16.2013	1.76385	1.58618	2.18443	1.99244	3.56723	7.5621	2.86692	1.1695	3.35331		2.89804	2.89074	2.59096	6.15149	8.31953	2.45623	2.79433	17.8575	2.13662	2.17262	2.1721	2.2407		9.57341	26.391	20.7289	2.96328	11.7897	2.50561	19.3951	4.83241	9.46354	3.25178	21.0342	6.02		13.1211	1.97485	16.9498	2.09152	2.89412	2.37631	5.59642	6.64976	12.3611	5.40665
56	1.82094	2.63245	19.7838	2.24555	2.31591	1.88889	2.16259	3.2798	7.6656	2.88258	0.877677	3.4507		2.7689	2.91686	7.67202	2.2539	8.14705	2.48076	2.64423	16.3058	2.61511	2.51824	2.18171	2.24301		12.9305	13.832	6.13961	3.04932	12.141	2.18382	17.9863	3.50174	9.51879	3.56057	21.0113	10.8819		13.123	2.16217	3.1968	2.28786	2.40928	2.34418	15.8911	7.93548	10.5601	15.4552
57	1.36597	2.27984	20.6939	2.79401	4.71598	2.08672	2.29953	3.03065	7.5756	2.95157	0.834464	3.33736		5.05234	2.87386	11.2462	2.01961	8.11847	2.47944	2.79697	18.651	2.79759	2.52938	2.18871	2.14165		12.7896	17.9068	11.1911	2.88673	11.8482	3.14007	22.4375	12.1558	9.56798	6.11594	20.9814	5.60987		13.2055	1.91591	3.19769	2.33154	2.42614	2.23613	10.7291	5.67048	2.11231	26.2926
58	1.57469	2.22049	24.4226	2.39325	7.31862	1.92413	2.59715	2.99961	7.31158	3.04404	0.804216	3.22649		9.68485	2.91172	2.79694	1.77527	7.58224	2.31494	2.76499	24.1806	2.69055	2.52739	2.15491	2.39405		14.2748	17.837	18.0984	3.09092	11.7267	2.56973	20.9424	2.68203	9.57673	8.62594	20.9191	11.3807		13.2609	2.03548	2.89394	1.88269	2.69822	3.093	8.7615	5.59694	1.95622	27.6799
59	2.43545	2.99783	9.10063	2.58587	2.24745	1.88579	2.24915	2.91848	6.84144	2.96718	0.90859	3.0409		17.0978	3.15721	2.85724	1.84717	3.21671	2.54156	2.67739	19.9212	2.41856	2.53085	7.01306	2.38423		21.4243	15.2022	7.03572	8.7895	11.6119	7.77906	21.4193	4.96032	9.59933	12.6754	20.8253	8.78209		13.4719	2.52473	2.2758	1.86786	3.0014	3.95831	9.99222	12.0687	2.09755	28.1783
60	2.01379	3.13881	12.9566	1.77334	1.11637	1.7491	2.11382	2.74912	6.44343	2.82445	0.865712	2.99424		7.31811	4.96036	5.44996	1.89374	2.67592	2.56273	2.64205	4.90803	2.4159	2.50397	7.4476	2.39142		14.219	16.9191	5.34904	20.2528	11.7943	13.28	21.4016	6.04892	9.61014	13.4681	20.7774	22.661		13.6454	4.40747	2.27897	2.05758	6.99657	2.58904	12.4727	15.0746	2.02411	25.1678
61	1.88733	2.3989	23.955	1.99984	1.54188	1.85249	4.49872	2.74817	5.87596	2.56291	2.30757	2.84794		1.17003	5.59083	7.29546	6.95174	2.39193	2.57248	2.86873	3.02822	2.401	2.47193	6.54452	2.38154		6.58726	9.75908	14.8485	25.8062	11.7268	18.7989	21.0537	3.52976	9.59889	11.0705	20.7096	26.3494		14.6093	4.37691	2.97963	4.76367	8.2991	2.40659	5.85428	6.89134	2.87137	22.449
62	1.65962	1.13019	27.4299	2.45411	1.38368	1.91814	6.7573	2.83156	5.43412	2.19324	4.03069	2.73778		1.17073	3.22045	13.4728	9.25654	2.74301	2.56316	2.86977	5.009	2.16763	2.50883	4.76432	2.3767		8.33328	15.1094	5.18646	27.6302	11.7406	19.3051	20.9868	15.7126	9.60519	2.15789	20.7623	13.1852		17.1938	2.29378	5.55676	4.92671	8.08398	2.24785	1.85962	1.8054	3.70875	21.7704
63	1.73302	1.25259	30.1947	2.56296	1.38914	1.80147	7.99143	6.72381	5.41028	2.32189	3.73081	2.75359		1.14231	2.05034	6.61215	2.9544	2.26466	2.5539	2.85038	13.1163	2.23193	2.50969	6.01237	2.47459		20.6842	18.3692	5.02741	25.0494	12.034	18.8749	22.0614	12.9783	9.60832	3.17766	20.8142	3.3599		23.9754	2.31044	12.2786	4.93611	8.13577	8.16779	1.99677	1.90138	3.47512	17.69
64	1.63007	1.86029	30.6113	2.59137	2.71134	1.58551	10.4833	9.69271	4.86511	2.1248	4.19839	2.7493		1.14963	4.16071	15.011	3.91484	2.20211	2.43713	2.7681	14.8444	2.20605	2.49004	4.68483	2.01674		12.9302	17.4791	7.63649	21.6329	12.1096	15.0589	25.5673	7.95327	9.6025	5.45249	20.82	2.96648		24.2488	2.72033	9.20493	4.96013	8.0579	2.63315	2.00898	2.76067	10.4829	14.219
65	2.5123	2.50974	29.1211	2.30781	2.9443	1.53432	13.785	6.76309	3.67356	1.77642	4.50362	2.69145		2.25397	3.09487	5.67554	5.58198	2.47186	3.08949	2.75267	21.4332	2.22627	2.49707	6.20172	1.91578		15.6332	12.8807	2.30395	22.0591	11.9311	13.6806	26.0116	9.90361	9.59163	7.47926	20.7889	2.9153		10.4088	2.41962	2.20501	4.85436	7.97134	1.85276	2.1272	2.52974	12.0952	2.65161
66	2.64734	1.97286	25.9083	1.95007	1.52049	1.52416	15.4336	5.94629	3.35484	2.01341	4.04065	2.67968		7.79561	3.14008	3.17799	11.608	3.17128	3.16784	3.01736	21.9341	2.42488	2.42063	13.75	1.90315		22.0921	5.6051	3.64106	23.6223	11.8806	19.3765	23.4314	15.7973	7.43806	14.233	20.7564	7.50983		6.30996	3.54376	2.08429	4.7701	7.80156	1.70803	2.22454	2.2503	3.96225	2.07193
67	2.1483	1.67196	24.2272	1.77352	1.98555	1.56166	11.3836	5.37406	3.19108	3.54224	4.4138	2.81641		2.6161	2.98335	2.44826	7.09811	7.61921	3.12226	3.12995	19.011	2.50597	3.24435	8.57242	1.88545		13.7241	2.93745	2.99369	26.7133	11.8212	18.1308	18.3074	13.318	11.6041	14.2475	20.7544	8.58976		7.22234	4.86796	1.9958	4.64701	7.82317	1.70382	1.93102	2.11158	2.22522	2.56896
68	1.90073	2.17946	25.629	1.85129	2.44463	1.64445	11.0081	5.11531	3.20417	2.14257	4.57928	3.12699		2.63353	2.79576	2.27136	2.21863	13.796	3.0122	3.10176	21.6531	2.46189	3.18073	10.4749	1.872		5.45168	4.53853	6.40713	32.1961	11.6265	7.06449	18.3963	13.439	2.8997	14.2589	20.7313	4.32907		2.65806	2.69735	10.0575	4.45464	7.77515	2.08399	2.14266	2.12994	2.49318	2.21127
69	3.65285	2.11394	17.0744	2.25466	2.11039	1.64871	12.025	4.95248	3.03186	1.16197	4.45753	2.69889		2.93736	2.783	1.96677	2.12821	14.6326	2.45401	3.08441	18.664	2.35672	2.62759	9.83181	1.86498		2.20772	3.65603	19.2323	32.2968	11.278	5.01705	18.332	15.9657	2.01949	14.268	20.7253	8.99878		2.43435	2.42142	3.36208	4.34276	7.62856	3.13451	1.83667	1.92148	2.22668	1.86871
70	4.58157	2.03447	21.7655	1.95168	4.09634	1.89934	12.4336	5.51576	3.03028	1.60548	4.58138	2.47802		2.72373	2.21265	2.97354	1.9293	12.8215	2.80925	3.03348	19.9698	2.33734	2.67946	11.5532	1.86414		14.6695	7.86464	17.8537	32.332	11.3522	2.17091	18.3237	14.6756	2.07651	14.2743	20.7281	12.9437		2.47545	2.85685	14.9184	4.19131	7.09702	4.73752	1.66747	2.17375	1.96899	3.92375
71	5.85373	0.808809	23.8411	2.18679	4.63179	2.06448	12.335	5.52839	3.01804	1.47088	4.44742	2.47554		2.52977	2.49217	3.12971	4.22923	11.9907	2.11564	2.67252	8.91964	2.32186	2.42207	13.2719	1.89399		24.0629	16.9409	14.2497	25.2095	11.2059	6.45046	18.1477	12.1319	2.09533	16.0297	20.7246	16.8248		2.62795	2.57315	8.41852	4.07463	3.48954	3.03118	2.51714	1.96507	2.38449	5.43991
72	6.42819	0.312172	27.0119	1.97014	3.11121	1.80323	9.41664	5.42402	3.001	1.7755	4.30512	2.44873		2.38383	2.57247	3.70826	11.7964	14.969	2.78319	2.97968	2.42664	2.54241	2.38524	15.72	1.97285		11.9727	19.4389	10.3353	18.1457	10.1049	15.8024	18.0932	15.4343	2.2621	18.9208	20.6695	15.032		2.45112	2.33728	15.9521	4.01771	1.52932	2.42446	5.93728	2.17119	2.2011	6.47531
73	3.86027	1.47979	23.8148	2.66472	2.50257	1.80762	3.0682	5.38399	3.06751	2.59329	4.35918	2.42119		1.63675	2.1978	4.2428	5.4365	11.4856	2.89355	2.97802	2.17785	2.32915	2.3815	18.72	2.04322		12.3752	13.4898	7.76586	15.0803	9.58388	15.6207	18.0839	18.0341	2.2277	17.9433	20.6853	13.4923		2.22595	2.33724	4.22234	3.9152	1.36788	4.57295	4.63787	4.73268	1.42195	2.43937
74	6.1969	1.80557	22.194	2.23059	2.48966	1.87569	3.85859	4.93436	3.01794	2.50697	4.53332	2.42966		1.02604	2.07494	2.92973	3.1848	8.53532	2.59688	2.98585	2.90966	2.35678	2.1768	17.2101	2.18053		16.5423	3.87491	2.50828	17.0596	9.60681	14.1969	17.9973	17.3835	2.73646	17.9694	20.655	11.3958		1.97827	2.21692	7.39906	3.87106	1.39006	2.00448	11.9801	7.69808	1.58623	2.33285
75	4.46735	2.05879	13.3974	3.1452	2.13868	2.22174	5.2895	4.05618	3.25111	1.79972	5.16877	2.43192		1.27913	2.04418	2.5416	1.77746	2.68529	2.55406	2.98167	3.39583	2.37542	2.92628	11.2487	2.11387		13.9651	4.20915	2.23086	19.4219	9.4677	13.4761	17.9031	12.8663	2.39347	17.9715	20.6542	4.49003		3.66175	2.26249	14.0327	3.82836	1.322	2.02221	9.41668	10.264	2.10862	2.28695
76	2.45657	2.09653	13.9264	2.48004	1.50248	2.27487	12.4111	4.49036	3.50303	1.32616	5.37673	2.49595		2.33989	2.43144	2.48427	11.7958	2.9352	2.6038	3.00843	2.8697	2.28007	2.68507	6.04011	2.39747		14.2457	8.88604	2.65728	23.0721	9.42082	13.3409	17.8814	5.52159	2.72581	17.9688	20.6406	2.56499		4.98256	2.75816	14.2873	3.70276	1.22596	3.18518	9.24929	6.25071	1.94766	2.31396
77	1.77976	1.1261	6.82441	1.92784	1.64538	2.36106	23.1426	3.26213	3.49959	1.15044	7.18664	2.55645		2.05714	2.83427	7.69024	17.5267	2.57879	2.58141	2.95966	9.99648	2.28074	6.20422	6.97638	2.37829		16.127	23.0356	10.5021	24.6761	9.49542	11.7412	17.8853	9.2069	2.807	17.9786	20.6224	7.14128		7.82876	2.63708	14.8035	3.61728	1.30076	2.42632	19.0197	11.2621	2.25933	2.32956
78	2.76872	0.738486	4.63298	2.13035	2.36152	4.89773	26.6023	3.23258	3.50385	0.986129	10.3695	2.67492		1.38376	2.78101	4.88505	23.4807	2.42476	2.57671	2.62387	10.3646	2.52268	2.63416	11.0505	2.29974		14.6238	16.4988	5.88766	22.6717	9.50548	5.16578	17.8965	12.9517	3.12357	12.3675	20.6328	16.7188		2.67539	2.22114	13.0133	3.58455	5.13142	1.94947	21.5461	11.9769	4.91074	2.24389
79	3.15329	1.16966	5.51156	2.62534	2.11375	4.93409	24.1778	5.3882	3.51032	1.01977	10.6414	4.48823		1.21444	2.77413	23.2677	22.9903	5.71077	2.54825	2.83955	13.1726	3.40924	3.64109	3.01062	2.28138		15.915	5.48389	3.36632	22.4861	9.50239	4.50389	17.8843	21.6163	3.1148	10.4841	20.6345	19.7835		2.45193	2.37187	14.2584	3.21052	1.27256	1.97974	22.4088	12.5138	8.16219	2.288
80	2.54055	1.39586	8.81248	2.76308	2.54783	4.79386	17.6453	5.37459	3.52377	1.39863	11.1544	7.50324		1.23061	2.58537	14.8617	13.2125	10.636	2.56515	2.83427	12.031	2.68756	9.92297	2.38068	2.26683		8.88008	3.38615	3.40969	21.5471	9.4996	3.43113	17.8784	13.035	4.28335	16.4745	20.6645	17.6674		2.24458	2.1495	13.7692	3.04462	1.489	2.00493	12.4966	12.8087	4.63932	2.28114
81	2.10955	2.28326	16.0517	2.45904	2.08371	4.68997	10.3778	5.37273	3.36116	1.75017	12.6691	7.65564		1.27633	2.90358	20.4808	6.52347	2.94819	2.7304	2.85155	2.78062	3.0485	2.94397	2.40435	2.75792		18.9892	9.74247	2.63776	15.2756	9.58088	3.68389	19.4502	16.0447	4.8943	19.649	20.6762	12.1666		2.40164	2.07355	11.8495	2.86509	1.78156	1.86476	14.4902	12.6575	1.95537	2.2244
82	3.34333	2.97632	18.6168	1.82773	1.75278	4.66891	3.60041	5.35546	3.05153	1.95338	14.5203	7.81479		1.18402	2.38801	17.3062	8.09623	1.77667	2.6962	2.85726	2.37162	2.54335	2.42864	2.73024	2.93447		5.93808	14.0318	2.60244	7.7913	9.59361	7.94082	19.5953	11.9199	4.96908	19.7933	20.685	3.92093		2.09729	2.22163	13.5111	1.78616	1.37829	2.14385	17.9989	14.6434	2.06531	2.21167
83	2.3228	4.21519	18.7171	2.72138	1.51851	4.88294	4.16999	5.34776	2.90469	1.64655	16.6212	7.93623		1.26796	2.1122	17.7756	17.9456	2.97222	2.80319	2.7095	2.73252	2.54639	2.13671	3.5768	2.93618		2.92782	11.7985	2.92488	9.68038	9.02497	7.34696	19.4758	8.22676	5.0482	19.8344	20.7786	7.07437		2.0183	2.39381	13.5861	2.86744	1.38068	2.25243	18.9643	14.4066	2.43336	2.33143
84	1.41672	3.91995	18.7414	2.32008	2.10496	4.95682	10.5095	5.34762	2.9795	1.93752	19.5416	7.96578		1.31211	2.98231	18.7977	18.447	4.17492	2.41411	2.79072	2.74028	2.37236	2.22816	3.59213	3.04883		7.67573	8.54607	2.9411	9.89199	9.52363	15.5978	19.3427	9.27479	5.01132	23.3272	20.8091	7.16892		2.02159	2.55502	13.3908	4.45399	1.22646	2.3284	19.6529	17.3412	2.19177	2.28705
85	0.263248	7.08693	18.7232	6.20499	2.19311	5.80042	18.3837	5.33049	2.92649	1.81091	22.2739	8.04416		1.38297	2.96687	28.6741	12.0902	2.10163	2.5749	2.83701	2.88553	2.64004	7.98948	3.58794	3.04057		23.0584	9.38992	2.24578	8.42968	7.99296	10.2018	19.3269	10.4887	5.03144	19.0161	20.8262	14.6145		2.04087	2.09899	13.2033	14.6281	1.36482	3.02734	10.2328	19.105	2.38681	2.37162
86	2.10871	3.96583	18.6794	6.04305	2.30675	11.4582	19.7249	5.30021	2.09879	1.624	22.0902	8.4164		1.39928	2.85904	18.591	12.0642	1.53368	2.86541	2.82949	3.09761	2.65961	2.47411	3.58237	2.91112		22.4829	9.16349	2.31414	9.40377	6.53889	9.07979	18.5359	18.1557	5.00777	10.9724	20.8216	21.7869		1.8388	2.49404	13.5567	16.7142	1.37659	2.78705	11.3067	20.2241	2.26348	2.36647
87	2.1595	3.82665	18.7522	5.9043	2.55259	14.6412	22.0525	5.26274	1.99796	1.31543	18.108	8.54239		1.40337	3.05377	22.0566	12.0468	1.41868	2.56359	2.83766	3.12894	2.42264	2.54453	2.69738	2.78195		12.5071	5.14653	2.38133	10.2917	5.99702	5.01959	17.4781	14.3787	5.1267	3.74799	20.8078	29.5874		1.58878	3.08177	13.8924	12.0763	1.50516	2.48755	13.453	12.6431	2.31073	2.25456
88	1.84251	3.04806	18.8153	7.32987	2.86737	16.9737	21.9421	5.2906	2.31102	1.05448	14.6758	8.49385		1.43609	3.00727	18.5391	12.0561	1.37105	2.78085	2.84118	3.11759	2.24959	2.33333	2.29094	2.6659		12.595	8.19443	3.57373	11.4296	5.44656	4.26064	17.4885	12.5215	4.14236	6.87957	20.9427	26.7996		5.93143	2.76714	11.5567	9.75355	1.48598	2.43423	11.4532	11.147	1.9563	2.93767
89	2.89952	2.72337	18.7198	4.35191	2.75304	5.40329	15.008	5.36602	2.41169	1.43983	13.3772	8.33081		1.42709	2.8195	17.4913	12.0449	1.34668	2.74964	2.83526	3.06943	2.05953	2.3993	2.23027	3.0906		25.6612	4.13189	19.3063	12.3678	4.06713	5.64283	17.443	23.9661	2.78119	9.66191	20.965	26.4347		5.00742	2.18611	7.42457	10.0095	1.24298	2.43271	6.74079	2.81234	2.21581	5.07381
90	2.12822	2.38859	18.7214	2.22194	2.07849	5.19137	9.98368	5.38951	2.46998	1.78338	11.0069	8.53731		1.42583	2.36664	17.6377	8.77555	1.33403	2.41452	2.82886	2.92095	2.26569	2.33647	1.81434	3.07578		8.96205	5.89516	4.66863	13.965	4.4506	11.9978	17.3222	20.0853	3.35044	12.831	20.9343	26.8173		2.63772	2.35144	14.0487	7.73763	1.39382	2.41469	3.2318	2.69077	2.15887	11.4084
91	1.4397	2.28162	18.9531	2.41989	2.19569	5.10786	13.798	5.42111	2.57776	1.52202	10.4058	8.70848		1.4162	2.32678	23.4384	1.92572	1.33322	2.40502	2.74458	2.16769	2.78672	2.29608	1.66084	3.16199		16.5406	11.0649	3.1229	14.2813	6.97016	18.4923	17.3166	12.173	4.63748	15.7063	20.8961	12.3964		2.59412	2.08675	12.9249	2.42505	1.3843	2.77148	6.19176	2.41157	2.87628	16.4031
92	1.16695	1.71971	19.0117	1.86677	3.17067	5.12056	25.9377	5.36887	2.12975	1.36388	10.1504	8.71302		1.49455	2.61394	20.2363	21.3017	1.30474	2.37123	2.71915	2.16606	6.4104	2.36563	1.64102	2.699		14.1429	14.6516	17.3002	14.3486	10.1921	17.5297	17.2873	8.13802	4.70602	21.4982	20.8966	5.00815		2.3286	2.71004	7.51793	2.49976	1.20131	4.95244	4.55018	2.40008	7.71624	10.2254
93	1.31766	2.04368	19.0788	2.72449	2.24858	5.13683	27.5675	5.52797	2.11091	1.37556	8.76035	7.91468		1.42973	2.54596	8.97459	15.8272	1.28674	2.61913	2.78156	2.10512	6.61699	2.51275	1.6728	2.54298		8.38786	22.8883	10.8807	14.7623	10.4017	16.8169	17.2193	6.65438	4.70399	23.716	20.88	14.1719		2.44259	2.50406	11.4957	2.50522	1.66901	2.07212	2.31547	2.44572	10.3847	1.96771
94	1.75746	2.50315	19.0225	2.21659	2.32026	5.15001	17.252	5.61485	2.12408	2.15621	8.46394	7.38034		1.43865	2.5378	7.03301	2.9462	1.33246	2.63644	2.78406	2.20357	9.75124	7.18355	1.92545	2.55236		15.1476	22.6447	17.8819	17.1206	10.2331	13.7885	17.2355	5.87111	4.70167	23.151	20.9008	27.6633		2.43183	2.45532	13.1924	2.54444	1.43241	1.51063	2.0359	2.61262	14.8357	2.02622
95	2.61809	2.95949	18.8851	2.11225	1.78033	7.41862	2.63628	5.63845	2.11815	2.76259	8.2799	7.66345		1.42834	2.64317	14.6332	2.46951	1.3499	2.60695	2.77857	2.32513	6.64318	18.4711	2.01835	2.40524		24.523	23.2469	19.2342	17.5851	10.0805	18.057	17.2061	16.7723	4.6667	22.4617	20.9077	16.3562		2.47197	3.03285	4.12441	15.0519	1.89209	1.7499	1.90048	3.40754	14.6463	2.19567
96	2.59127	2.34749	18.6352	3.07986	1.93024	7.7876	5.87955	5.48111	2.15253	2.91952	5.47594	7.93271		1.44225	2.98473	24.0462	7.06393	1.3445	2.58451	2.77974	2.50366	6.24182	4.71731	2.07006	2.80405		16.4493	13.0639	18.1741	18.6007	10.0726	20.7233	17.1829	13.2613	4.99535	22.4708	20.8926	20.3272		2.29888	2.51361	3.37314	2.59619	1.64936	2.14659	2.16176	2.16697	14.146	2.37967
97	2.33407	5.40366	18.4833	2.6159	2.26876	6.675	20.0936	5.39851	2.23751	2.70643	4.39154	8.25178		1.44393	2.90304	16.7101	8.70293	1.26281	2.44442	2.74724	2.41	13.0336	2.44429	2.15329	2.95757		11.5683	25.8412	22.3487	19.9893	9.93628	14.4063	17.2309	6.08573	4.75041	22.4028	20.5597	20.723		1.8996	2.99645	2.58341	2.5643	1.34992	2.72233	2.27222	3.47797	14.6397	2.4642
98	2.17656	9.43283	18.8087	2.46546	2.34602	3.16395	18.2235	5.36053	2.09848	2.59286	4.12718	8.40176		1.42134	2.75819	10.4864	7.0028	1.38693	2.4692	2.7404	2.22953	4.20036	2.36805	2.91179	2.65291		19.8173	16.1617	18.9245	16.3616	9.88879	8.89224	17.1982	5.60828	3.21874	22.4158	19.1045	5.75607		2.71572	1.97259	14.8243	2.12101	1.22909	2.38848	1.89464	3.52954	15.5381	2.31046
99	2.52715	4.24012	18.8232	1.86507	2.04783	3.00558	10.8743	5.36743	2.06519	3.66408	2.11939	7.56506		1.46072	2.8954	12.7532	5.51647	1.42381	2.55604	2.74394	2.48627	2.25032	3.10578	4.2629	2.58064		11.4124	26.0938	19.4924	17.6813	9.8229	18.8828	17.1774	3.63709	7.82684	23.8198	19.0727	19.2523		3.93141	1.96872	1.89253	2.3595	1.5428	2.53656	1.87601	3.64828	15.4955	4.09532
100	1.30207	3.53965	18.7998	2.76514	2.07349	3.18231	8.78106	5.38792	2.20233	3.54448	3.93365	7.03814		1.52266	4.98635	4.8662	12.2774	1.43126	2.57103	2.62705	2.68395	2.23038	6.17985	5.27839	2.56473		6.47658	27.2939	18.2731	13.1832	9.90134	22.591	17.2626	5.2868	15.5493	21.8196	18.9547	13.1694		3.33654	2.96537	2.16485	7.30882	1.31079	2.36699	2.21671	4.06192	5.65162	6.23966
101	1.29826	25.3143	17.8027	2.75379	1.98922	3.24868	6.89993	5.35842	2.66029	2.51735	2.63297	6.79598		1.43936	9.8819	3.0948	12.5364	1.44891	2.56173	2.94668	2.65542	2.21693	11.3514	2.33727	2.48156		4.89406	22.0862	11.1343	13.8809	9.88086	25.1018	17.2636	7.87045	17.2066	21.0114	18.7209	15.5115		9.50244	2.66095	2.36042	3.0255	2.32034	2.6861	2.11302	9.98464	2.2611	2.58601
102	1.92259	23.6353	17.7652	2.79363	1.68214	3.32137	6.76989	5.09973	2.73856	2.33363	2.2773	6.66031		1.40498	3.24314	3.04853	7.50295	1.49818	2.36421	2.95199	2.47414	2.40859	2.41205	2.79874	2.40662		17.8706	20.2354	13.8165	16.9054	10.7515	25.3765	17.1932	8.86671	16.3002	21.0055	18.7113	11.0397		13.2025	2.76156	2.40616	1.98014	1.3048	2.74559	1.87233	6.61545	12.6372	2.60963
103	2.09591	19.708	17.6928	2.54327	2.19901	3.49344	7.15329	5.1248	2.90613	2.06355	2.74261	7.24762		1.41271	3.28553	8.25239	8.10254	1.4538	2.7319	2.9701	2.66314	2.40482	1.8842	7.02103	2.9502		19.7819	14.5631	19.7663	24.065	12.4657	25.4444	17.1997	11.6039	16.315	21.0095	18.6752	15.6771		13.7638	2.70168	4.57697	4.71183	1.49407	2.18974	1.96885	5.69768	13.6549	3.44077
104	1.92928	24.9039	15.5873	2.09627	2.31192	3.58457	7.67304	5.36745	6.0464	1.26135	2.81467	7.39421		1.44819	2.75277	8.47293	11.9827	1.47282	2.76108	2.91103	2.65048	2.39953	1.93719	3.92138	2.96005		16.8336	21.8469	17.5419	14.2848	13.7397	25.5094	17.1724	17.9362	16.3138	21.0181	18.4331	10.4281		3.76575	2.63742	3.85432	15.3938	1.96601	2.29695	1.90807	4.68337	11.188	2.35352
105	2.4387	6.86032	4.86973	3.30515	2.50505	3.27699	7.92707	5.28017	8.86883	0.816211	2.74528	7.3508		1.46569	2.58477	3.88682	7.52526	1.47272	2.72029	2.92624	2.62309	2.44602	2.56799	4.24349	2.91777		16.6627	18.1997	10.3871	15.7409	13.663	25.6518	17.1502	7.26074	16.1507	21.0276	9.84177	3.34773		2.09495	2.48161	1.98606	21.688	2.0823	2.16849	3.14318	4.87071	11.3758	2.32967
106	1.81634	13.4664	2.55215	3.33317	2.00767	2.94696	7.2442	4.97807	8.71697	1.11278	2.34643	7.15541		1.4625	2.58248	2.84794	6.1577	1.4849	2.64878	2.74939	2.59266	2.48565	2.67447	7.29869	2.99327		6.67884	16.1516	10.09	14.4844	13.6799	25.7689	17.1039	9.24628	16.1297	21.0238	4.05954	2.51592		2.21437	2.8567	12.1453	21.6493	1.98033	1.81173	6.80691	5.26301	8.55565	2.61422
107	1.76567	26.8998	2.64928	2.99847	3.30767	2.7679	10.9971	4.61269	8.12664	1.50078	2.4684	6.79483		1.5233	4.68602	4.73439	5.78142	1.47406	2.6433	2.80874	2.55324	2.43782	2.62449	8.91672	2.91568		4.0405	26.0517	14.2324	14.7427	13.6946	25.7375	17.0805	15.3875	16.1429	21.0332	4.04678	9.70185		2.23408	2.53512	2.1898	21.6809	1.91854	8.95634	7.87339	6.92665	10.3065	2.42578
108	2.24015	20.4349	1.82876	2.4404	2.47545	3.08067	12.9243	4.54844	7.80147	1.34986	4.27264	6.49107		1.47188	7.79945	18.7274	6.18009	1.47226	2.93566	2.86172	2.48449	3.2493	7.944	14.1039	2.52395		20.2424	13.837	14.8313	21.2787	13.6872	25.8064	17.0775	13.4988	16.1541	21.0363	3.6466	4.4005		2.12232	2.20283	2.6286	21.6818	1.87957	2.92671	2.90726	9.16187	8.54543	2.52837
109	2.57416	10.3543	2.60706	2.37205	2.21579	3.22481	3.34287	4.48818	7.21714	1.33617	12.7367	6.30596		1.47283	12.3008	12.2525	19.2347	1.47003	2.92116	2.85402	2.40369	4.03432	3.13387	18.9715	2.42262		24.0694	11.0309	11.8636	21.1845	13.6612	25.9857	17.0827	14.7307	16.1548	21.0602	5.12965	2.26171		2.02626	2.78334	4.52018	21.6977	1.7131	1.9901	2.22818	11.2355	6.70082	2.59004
110	2.90563	2.57989	2.22108	2.23757	1.96553	3.2363	5.29796	4.43907	6.83493	2.17424	13.3822	6.35179		1.44702	22.7663	11.259	25.2089	1.4353	2.86256	2.79853	2.37773	2.60201	3.32269	12.473	2.38671		25.2404	9.98087	12.1504	18.0141	13.6332	26.1797	17.0414	18.5588	16.1333	21.0685	3.8881	9.29049		1.92694	2.2424	6.03518	21.7257	2.18484	1.72804	2.13303	8.69955	2.08563	2.67525
111	5.06907	2.98837	2.15896	2.12443	2.02575	3.09659	7.87891	3.90562	5.49217	3.55331	15.7967	6.35859		1.44783	10.5388	19.5489	29.5362	1.47765	2.38153	2.79693	2.15447	2.37222	9.07483	15.6995	2.37218		28.3219	10.7584	13.2442	4.96282	13.7467	26.2488	16.6359	18.4312	16.1054	23.3639	3.03441	5.37134		1.69796	2.11149	5.5517	21.7004	2.05753	2.53316	2.11138	8.60898	2.82626	2.48717
112	3.75813	2.40212	1.80775	2.87677	1.82068	2.96796	14.753	3.6293	6.75408	5.88466	18.491	6.32731		1.46686	2.22771	3.98383	28.5988	1.54283	2.56294	2.79155	2.12389	2.31502	6.40155	22.0284	2.36213		18.0985	24.2169	15.5958	4.08673	14.1874	26.375	16.0924	13.4632	16.0407	22.7895	13.7861	6.41881		1.68213	1.84199	8.60365	21.7038	2.0574	2.07203	2.13758	8.41516	7.62732	2.27563
113	3.11135	2.22665	1.47999	3.30495	2.17335	2.89401	23.8259	3.46109	8.13569	6.06913	19.953	6.27753		1.48371	2.28298	3.32048	30.5345	1.56325	2.38914	2.65756	2.40352	1.63592	2.9512	24.1892	2.19584		14.5216	17.0247	16.3657	7.59553	14.0514	26.8072	16.0831	7.58139	16.0476	11.6674	16.1096	8.51847		1.76228	2.47957	13.5316	21.7076	1.70755	1.99652	2.00987	8.33021	3.32426	2.39478
114	2.03887	2.61011	2.21693	2.25881	2.32271	2.65411	20.4686	3.51581	8.45446	5.44543	22.2382	6.30384		1.51272	2.03092	2.95924	30.7206	1.4982	2.7274	2.84172	2.71477	2.16767	2.86082	26.58	1.99429		11.7968	31.2366	8.66348	7.2127	14.0762	27.2933	16.0705	2.97656	16.0416	17.1001	20.8106	4.75535		1.88081	3.53106	7.06804	21.7087	1.74	2.20345	2.13393	8.77397	2.31413	1.98429
115	1.81311	1.84187	2.68398	5.26619	2.25687	2.29138	22.863	3.03777	8.51382	5.29476	23.7721	6.30588		1.48558	2.38919	2.99396	30.6835	1.48604	2.23275	2.90362	5.16421	2.50111	2.33197	29.0713	1.93497		3.84803	29.642	2.6534	9.89655	13.9077	27.6865	16.075	2.26448	16.0464	19.468	16.9334	9.87764		1.93312	2.9291	1.75811	21.6879	1.71935	2.29464	1.91503	13.1043	2.08781	2.31216
116	1.87233	1.96641	2.71364	8.82367	2.4121	1.83496	20.158	4.7394	8.25845	4.76292	22.2912	6.23288		1.5257	2.41101	2.78282	25.7752	1.49458	2.34033	2.87822	3.49222	2.34295	2.27636	29.6257	2.0139		3.5916	28.8543	9.07044	7.23207	13.826	28.8168	16.0863	6.32791	16.0384	18.6492	7.66193	15.1181		2.14194	2.33666	15.0239	21.6708	1.84562	2.46737	1.77054	24.4042	2.08948	4.86981
117	1.70063	1.51855	4.86912	14.3614	2.74642	1.72346	21.1101	4.0959	6.77465	4.11845	25.3958	6.08687		1.6003	2.52306	2.62323	13.5772	1.50919	2.64355	2.87077	2.25844	2.37988	2.8283	30.7225	2.13417		10.2938	8.74931	3.16425	17.1504	13.693	28.6796	16.0828	11.9085	16.0367	18.014	2.21628	12.8741		2.1957	2.26393	19.1472	21.58	1.94747	2.60736	1.98663	13.9036	2.25092	7.54903
118	1.58767	2.47279	4.7546	8.49198	2.54744	1.14159	15.1039	4.60952	6.47645	3.80097	27.2089	6.24719		1.6069	2.86602	2.92507	2.99655	1.47843	2.64542	2.85246	1.93318	1.7662	9.65454	30.1487	2.11676		19.3304	3.17064	2.49109	17.8546	13.4092	26.6713	16.0896	21.3233	16.036	17.9917	4.84282	8.20121		2.14815	2.69949	11.5333	22.3697	1.57172	2.712	7.30945	12.0651	2.94392	7.72371
119	1.68111	8.32971	4.13277	2.43471	2.4897	1.21781	13.8501	4.76141	6.2851	3.38736	27.139	6.18492		1.58199	2.52651	2.68046	2.75418	1.45722	2.44223	2.88302	3.94499	1.89963	10.6205	30.1778	2.13296		20.5332	11.1476	2.43399	11.6001	13.0345	25.3857	16.09	24.9324	15.031	18.0006	8.22571	11.7392		1.91956	2.4707	10.2931	16.2801	1.32355	2.93988	6.20701	13.4784	2.24172	7.17089
120	1.53898	17.6685	3.40996	2.49123	2.25863	2.86803	11.4902	6.70653	6.2896	1.70881	21.238	6.24321		1.53392	2.68834	10.0792	2.63955	1.48116	2.52778	2.6231	3.94624	2.13676	6.26011	30.1905	2.17211		13.1424	3.35373	2.83861	18.5988	11.0306	23.579	16.0981	19.675	14.7698	17.9939	6.33235	13.0105		1.85456	3.33144	13.5848	10.122	1.62	2.88794	12.5162	16.6793	2.19307	7.45528
121	1.49947	9.33508	2.81063	2.36328	6.40802	3.7465	6.85887	4.41763	6.1417	1.38823	21.015	6.18776		1.47523	6.71504	7.68342	2.60739	1.4471	2.73233	2.77241	2.82334	2.06484	2.90234	30.1905	2.23479		22.0672	3.80181	2.62709	14.8446	10.9758	10.7409	16.0962	18.5307	19.4723	17.9983	6.59676	13.03		1.89601	2.97823	21.3356	10.0594	1.22791	2.68125	9.30203	17.7322	7.39943	7.45932
122	1.49757	15.0458	2.39597	2.9145	4.01015	3.88634	6.37621	3.38753	5.75886	1.33165	16.8771	6.18696		1.43854	20.0974	11.1618	13.7247	1.4986	2.7189	2.79514	2.66466	2.20782	2.56685	28.2537	2.20114		8.18122	3.16597	2.84588	7.78777	10.9448	13.4647	16.0928	24.3357	20.2599	17.997	9.87682	13.0394		1.906	2.57273	2.75054	11.6398	1.43306	2.48806	3.1547	17.6273	6.57526	9.05355
123	1.61006	15.4682	2.03919	2.73504	3.24792	3.94988	3.85576	3.23089	5.50295	1.21058	20.5036	6.12713		1.45545	21.5609	10.3295	2.07998	1.51663	2.61623	2.803	2.85272	2.39205	2.55001	19.5982	2.15044		2.99394	8.30175	2.47204	8.42938	11.0201	26.6377	16.1481	13.1032	19.9666	18.0021	17.0419	10.5686		1.93265	2.76318	2.29546	13.2125	11.6155	2.58903	2.3361	17.8057	10.0777	10.1871
124	1.45428	3.39287	3.25317	5.23622	7.59995	3.7443	2.74818	3.30584	5.1342	1.54067	19.5419	6.08966		1.52728	17.758	9.76346	19.7459	1.49297	2.57998	2.8205	2.82954	2.1161	2.44524	17.1826	1.92256		8.52371	18.8559	2.62559	10.9686	11.1665	26.5769	16.1463	2.91411	20.4246	18.0147	11.6574	10.3131		1.94962	2.86691	11.4227	19.1797	11.3487	3.09659	1.93468	7.61872	10.3375	2.00415
125	1.57303	2.07728	2.68681	3.14181	7.76904	3.73318	2.76727	3.49923	5.03045	1.97375	18.6076	6.01904		1.53141	9.02376	9.67894	20.5532	1.50376	2.17002	2.83007	2.78943	2.02812	2.70152	16.2196	1.91552		20.9257	13.4928	7.32106	12.4047	11.3516	18.7679	16.1617	12.3082	22.3456	18.0214	4.98912	4.88948		2.16199	2.4762	9.31448	8.99418	1.57439	2.34655	1.88484	6.67891	12.7135	2.23209
126	1.45666	2.09187	2.70788	3.75555	7.55224	3.72358	2.72566	3.48526	4.76503	1.36584	18.1137	5.99991		1.49216	15.5102	10.0526	16.3611	1.5008	2.62918	2.66886	2.7922	2.25856	11.6319	10.6267	2.36825		13.5551	7.93814	3.21212	16.9196	12.0983	8.3253	16.1696	16.8976	23.6949	18.031	14.4101	9.46707		2.16309	2.34102	4.78416	19.9385	1.60563	2.56095	3.11822	16.6372	8.59299	3.00554
127	1.52128	1.75629	6.74301	5.57384	7.94269	3.99319	2.81747	2.90583	3.3188	1.66143	17.8925	5.98374		1.45327	6.66963	12.7314	26.6531	1.47667	2.17598	2.81896	4.37422	2.12086	10.5567	2.75643	2.36549		21.5946	6.67488	5.20629	9.81416	10.5852	14.7349	16.1494	15.2185	23.6915	18.0378	9.30303	13.2678		2.19709	2.09649	2.75258	28.7872	7.38107	3.56923	7.51139	9.69685	1.92455	6.26801
128	1.42855	1.81603	7.1965	2.59487	8.70317	5.76516	3.2443	3.12298	2.70999	4.31893	14.8733	6.02377		1.48301	2.47054	9.48607	25.8003	1.49001	2.34454	2.8355	2.62316	2.19598	11.0645	5.29816	2.16348		19.3707	11.2983	5.05298	3.52627	5.7473	19.4347	16.1559	16.8716	23.7026	18.027	13.2385	21.7137		2.27905	2.40444	9.7392	31.3841	2.03222	3.7846	7.29734	7.8474	2.00517	4.4236
129	1.61155	2.81151	7.02185	2.33846	9.09393	6.36831	3.18229	3.1073	3.35809	5.58346	12.8157	6.02849		1.48918	2.30087	16.62	17.5767	1.45559	2.23293	2.84357	2.65415	2.23459	10.042	13.7975	2.69516		4.06717	14.9796	4.79384	6.49076	4.42567	17.9104	16.155	14.337	23.6998	18.049	9.1742	24.6053		2.26412	2.25815	5.91063	20.3306	2.00791	4.07102	5.85691	9.63909	2.00265	2.6947
130	1.65709	0.869549	6.85146	2.07484	9.84357	6.43939	3.10388	3.08153	3.60134	5.44493	12.8845	6.01716		1.46706	3.01265	7.07543	23.7567	1.429	2.65739	2.85799	2.7873	2.30373	10.7767	17.1094	2.69681		3.94806	6.91013	14.3429	4.74935	4.37577	17.2251	16.162	11.2549	23.7051	18.0448	9.1104	17.715		2.27026	2.09547	2.82821	4.50632	2.61737	4.38526	6.03238	17.6645	3.75144	2.17367
131	1.66045	0.76196	5.28458	3.13636	13.7188	6.47559	3.0555	3.09017	3.61627	5.47429	9.70341	5.95272		1.43828	2.86018	5.24083	28.3266	1.4755	2.86231	2.82668	2.85344	2.81194	7.73061	18.9871	2.64572		3.13382	15.3853	2.54931	7.73114	9.60156	20.0255	16.1662	7.55924	23.703	18.0343	8.79087	8.11512		2.27521	2.14444	3.01884	13.9455	2.04901	4.79959	6.09364	19.7745	4.56195	2.04019
132	1.75894	2.28619	7.5438	2.88852	7.94644	5.37935	3.16776	3.07571	3.21994	5.52406	3.77547	5.79605		1.45353	2.68153	14.0188	25.2253	1.48577	2.82899	2.87069	3.13676	1.79988	11.8109	19.2617	2.53187		6.9637	26.8642	9.14561	8.68159	13.86	21.4	16.1658	14.1847	23.702	18.0368	14.0788	11.3529		2.29498	3.27967	2.82047	5.42022	1.96399	5.12432	6.09651	19.7512	2.65045	2.08889
133	1.6304	2.47597	6.75938	1.9996	10.5504	4.44852	3.28662	3.085	2.95807	5.52302	2.59483	3.38235		1.47838	2.5253	15.5391	11.4729	1.43842	2.63423	2.5927	4.58743	5.86633	8.2737	17.619	2.46166		8.26658	21.7716	18.6078	12.2802	13.3236	17.6831	16.4979	10.55	23.6902	20.0383	11.0112	7.42322		2.33569	1.93241	2.45855	4.40714	1.69249	5.05887	6.25392	24.0509	2.31494	1.92741
134	1.46924	2.74368	7.25719	2.77992	7.84247	5.07092	3.37405	3.11677	3.11626	5.66141	3.06965	2.98018		1.429	2.82204	14.2733	25.399	1.39254	2.50437	2.81337	7.17882	7.55004	14.9593	17.3368	2.6644		9.25781	19.8496	18.4147	12.9444	11.2706	10.0144	20.7704	5.19761	23.6632	25.6444	13.5624	12.219		3.00907	2.08137	17.8534	13.3656	2.74956	6.43447	6.27913	18.9093	2.74835	6.65592
135	1.50506	2.64471	7.52926	3.99502	8.18471	5.17715	3.47849	3.08264	2.96259	6.04053	4.41856	2.83263		1.36307	3.059	16.2966	29.8711	1.35938	2.84021	2.84143	6.66816	7.31564	9.51129	17.2799	3.3174		9.56013	19.3427	13.9303	14.7566	9.81115	13.9116	25.299	4.85839	23.6469	21.6974	20.668	23.2658		8.33447	2.29245	7.13033	16.9845	2.93385	7.69576	6.29596	4.39133	2.82997	5.59795
136	1.58853	2.37345	5.54946	3.00079	7.99664	5.17281	3.25698	2.63898	2.11299	6.46169	3.07039	2.91332		1.4305	2.89963	12.6992	29.8034	1.38857	2.72812	2.86954	3.30433	5.12471	5.916	15.5324	2.78052		13.841	4.37189	15.3203	4.56741	9.76698	13.9797	24.3554	10.6163	21.4347	19.3269	20.7374	26.6715		2.67828	4.79839	22.1851	17.223	2.51756	4.634	5.42879	2.07225	1.9976	1.2109
137	1.61287	2.69386	2.75499	1.79587	11.2518	6.26563	3.51383	2.64613	2.29488	11.1472	2.97413	2.94422		1.41098	3.01107	13.632	28.7694	1.45367	2.29362	2.85316	2.70834	7.84821	13.4461	11.305	2.48427		19.8728	8.09913	16.383	3.45784	10.0787	17.785	25.2627	11.9209	21.2331	11.835	16.2966	26.0653		2.73945	6.69874	2.97374	15.7051	2.25407	2.06209	8.40138	2.53052	2.16453	3.75398
138	1.52235	1.54078	2.67879	2.08779	20.5704	6.21158	3.806	2.65725	2.89686	11.8238	2.86698	2.90961		1.39166	2.53652	13.3626	19.1533	1.47115	2.34309	2.86255	2.51721	22.6888	4.39574	8.08124	2.23976		15.8352	19.2755	11.986	4.14447	10.1859	10.4506	25.1135	4.40366	21.2235	2.35519	10.7148	13.5562		2.71465	7.75521	3.10808	15.6792	2.12832	1.97623	6.75197	2.41387	2.41065	3.74174
139	1.55661	1.33315	2.32197	3.06725	18.6527	6.14384	3.85602	4.88446	2.67528	13.8577	2.64545	2.91363		1.33648	2.42764	11.7616	12.0047	1.4743	2.25935	2.6362	2.48097	15.2566	2.67586	8.08841	2.54488		23.3897	25.1971	8.20743	3.39481	9.035	2.18321	24.6836	9.57448	20.6391	3.09412	9.38723	26.4176		2.70332	17.0499	9.32642	15.9281	1.95379	1.92972	9.59984	2.24662	2.19645	2.61433
140	1.68876	2.13875	3.03909	2.29941	12.831	6.1201	3.8446	7.54825	2.78166	22.037	2.69204	2.92714		1.36575	2.74218	12.5172	3.17688	1.44495	2.21957	3.02406	2.72392	6.60522	9.05138	8.76665	2.90773		10.7082	21.0263	19.033	2.6228	4.71568	8.19167	25.7137	14.8155	16.9788	4.56357	19.279	28.3276		2.72224	11.8551	1.96702	16.266	1.89928	3.14482	9.19572	3.7327	2.18355	2.23441
141	1.90002	2.09599	2.89446	3.39184	2.43207	6.04519	3.88002	7.54976	2.32385	22.8247	2.85205	3.1196		1.40759	2.91945	3.94998	12.5293	1.46616	2.19768	3.00739	2.82047	14.6132	10.5468	9.86919	2.88267		20.2976	11.521	7.66774	3.25437	4.02786	8.55179	27.4391	25.7328	8.92586	7.87354	21.5682	26.5676		2.6055	5.95086	1.83925	16.5469	1.84889	8.43826	9.24061	5.75507	2.06338	2.19724
142	1.65782	2.06072	3.09075	6.24727	2.49495	5.89405	4.02253	7.5492	2.20055	22.8282	3.78178	3.53292		1.44268	7.52518	12.7579	2.65145	1.4548	2.49902	2.97665	2.82891	14.9411	15.0248	9.59409	2.67386		16.866	6.16523	18.6185	4.61453	3.92563	3.20901	27.4758	23.0122	3.16275	9.353	13.8372	24.7913		2.42166	2.53675	15.1252	16.584	1.49344	8.60951	10.1852	4.71407	2.23123	2.20954
143	1.65642	2.85599	3.04376	6.5767	2.38329	5.93535	4.13923	7.50423	2.37268	22.7353	4.02206	3.45107		1.39779	11.3885	11.9535	2.50319	1.50091	2.32533	2.70084	3.42772	12.1205	11.5685	6.85667	2.35272		5.75455	4.78621	14.6013	4.9896	3.88865	12.5141	27.5171	14.9061	3.39209	9.41125	5.36834	19.6984		2.45233	2.64783	5.48139	16.6461	1.7552	8.69771	5.72718	7.55245	2.08267	2.06851
144	1.64791	2.50137	2.54254	4.22988	2.42056	5.91402	4.04713	7.49238	2.45731	23.2022	5.4884	3.50179		1.37427	5.74642	18.5914	2.55002	1.46204	2.2715	2.65828	2.70396	19.3339	3.58839	7.18654	2.56613		14.5848	4.21284	9.3737	5.34914	3.81791	13.4045	27.5282	17.4676	3.79844	15.754	2.42654	15.7942		2.4256	2.11939	2.14264	16.6408	1.65097	8.70978	5.67397	7.99607	2.07975	2.05062
145	1.63232	2.04501	2.51521	2.87795	2.91141	5.91161	4.08299	8.40646	2.51489	23.2433	7.54968	3.59829		1.39223	7.20516	10.0054	2.58579	1.48739	2.24889	2.60759	2.31814	3.364	2.49248	14.8738	2.92101		14.5978	7.10239	19.0977	3.04989	3.91584	13.3194	27.6742	10.0292	4.2539	13.5816	8.78456	12.3989		2.06979	2.40147	1.81612	16.643	2.17586	8.38945	5.7928	9.059	2.29355	1.93798
146	1.52236	7.00159	3.05261	2.49399	3.49427	6.49678	4.18138	9.71311	2.34316	23.2612	8.91907	3.62533		1.41578	10.9303	9.59518	11.2163	1.4797	2.21728	2.5134	2.5806	3.45976	2.65335	11.8228	2.90136		3.07336	7.75545	11.6086	7.27641	3.81955	12.6142	25.0656	2.94387	4.24171	6.16293	12.608	4.82857		2.181	2.3964	1.94145	16.7039	1.94172	8.84921	6.68508	13.5954	1.92065	2.01923
147	1.59353	17.8575	1.97136	2.85359	11.1901	6.74215	4.17699	9.38355	2.7076	23.273	10.0641	3.59711		1.47623	3.15629	15.5025	2.60014	1.47516	2.39657	2.4271	2.50739	15.48	2.84877	11.6095	2.63498		4.1695	8.20371	15.3394	14.4346	3.86204	12.3805	24.6506	7.32751	5.31191	2.47056	14.0111	4.20104		2.19277	2.84237	12.5869	16.6992	1.8874	9.10135	7.00897	10.9371	2.02698	2.816
148	1.61939	18.4228	2.16534	1.83308	12.106	6.69231	4.08901	8.19621	2.71986	23.2456	11.1697	3.4934		1.44692	2.82339	18.7966	2.43289	1.47276	2.48385	2.2722	2.54338	15.5847	2.61426	12.4517	9.01374		14.0151	9.01555	22.3919	11.5106	3.83929	6.57591	24.6444	15.1538	6.59447	2.79707	15.9318	2.33057		2.14382	2.64766	2.58133	16.6812	1.43928	9.01022	7.44622	4.26094	3.63714	2.6997
149	1.68499	27.163	3.36529	2.1713	13.0074	6.75769	4.38557	7.65431	2.71339	23.9044	10.9192	3.44699		1.49087	2.82902	4.57237	2.43539	1.48469	2.33327	2.76561	2.54104	15.428	2.75833	12.5005	9.26803		6.09575	9.61926	9.8549	20.7823	3.82907	2.86075	24.6437	6.68176	4.70752	12.8455	10.6559	2.28311		2.0877	2.64119	3.076	16.6952	1.69637	8.9651	7.84457	3.2381	2.46971	2.42353
150	1.67446	17.8058	10.7919	2.35471	9.99692	6.72079	4.55908	8.10238	2.72903	24.4728	11.6073	3.33997		1.57072	2.71835	4.02947	2.39636	1.48116	3.07628	3.02087	2.92034	4.06259	2.73236	12.1511	10.3259		4.07336	9.93822	2.79137	15.4523	3.55733	8.32899	24.6344	6.80857	4.12725	15.7535	18.0746	11.2655		2.17924	2.4187	3.39415	16.6563	4.64306	8.7721	8.28986	3.9766	2.30746	2.34285
151	1.74106	14.0541	7.81879	2.25878	4.73906	6.7379	4.64547	8.42029	3.05783	24.4706	11.8971	3.27237		1.55552	2.63919	9.56539	2.31713	1.49332	2.6736	3.01389	2.93234	2.00295	2.43069	13.2749	14.3169		6.7188	11.3706	4.95479	5.90954	3.57572	21.2337	24.6253	7.98257	3.80918	16.1392	17.6244	13.3511		2.17632	2.2622	3.06576	16.6903	1.78562	9.7712	8.58094	3.59093	2.31705	2.04251
152	1.7403	9.05316	4.13565	2.03106	5.62019	7.27827	4.70983	8.70231	2.65666	24.5012	12.2124	3.05808		1.49616	2.66354	8.88096	12.9627	1.50801	2.7719	2.97441	2.96051	6.07238	2.40884	14.202	10.3528		9.4887	11.9698	2.6037	13.0789	3.62682	13.6149	24.6292	11.9345	3.70612	17.8327	14.1323	2.51299		2.20191	2.29782	2.33469	16.7092	2.62282	10.1885	4.55341	2.60619	7.15668	1.86096
153	1.70274	2.32309	2.40094	2.0728	10.1845	8.58047	4.46075	8.85873	3.08851	24.7398	12.1973	3.00875		1.49348	2.68688	4.09795	24.8883	1.50627	2.88881	2.64355	2.77553	14.0126	2.37908	14.469	14.3367		24.0109	12.7612	14.4372	22.247	3.91428	15.3979	24.6304	17.8197	3.14985	10.945	6.93032	3.07215		2.17975	2.47899	2.83054	16.6907	9.2314	10.1889	2.62728	3.36731	9.93269	1.58312
154	1.73169	13.9136	3.15202	1.65006	7.67544	9.41987	4.43916	8.82456	2.58632	24.9042	13.3327	3.00707		1.50559	2.67011	2.83187	30.0442	1.49624	2.80322	2.16755	2.74088	14.6188	6.07924	17.1012	10.8908		16.4916	14.3594	16.1296	22.555	4.2341	11.0129	24.6159	22.0148	2.57077	8.09901	17.4283	2.58387		2.13026	2.71973	2.07372	16.6393	14.0417	10.242	2.52032	4.93294	8.55198	3.91322
155	1.57078	27.4501	2.64657	1.56768	3.69563	6.26368	4.53089	8.46614	2.36562	24.7463	16.1462	3.05537		1.50453	2.56488	2.92595	30.3389	1.49959	2.53291	2.1508	2.62314	21.8708	7.39225	15.8102	10.1752		5.4269	16.532	24.2842	10.6727	4.37176	12.4397	24.6264	25.0373	2.35988	2.43243	25.0105	2.39687		2.02282	2.54343	2.00278	15.3117	1.52605	10.4327	2.29503	4.27411	4.87212	6.06615
156	1.76778	28.6633	1.89351	2.89005	3.77877	12.1529	4.39289	8.38932	2.32942	24.6427	16.0148	2.89356		1.50736	2.51295	3.25729	29.9073	1.49884	2.62944	2.03456	2.32163	9.17123	12.8055	15.3667	8.49769		2.48647	19.4597	8.78453	24.3722	5.13071	18.0554	24.6275	15.2947	2.6047	2.56883	24.2161	10.4807		2.45707	2.50545	2.5117	15.2361	1.52692	10.5905	2.08152	2.37356	2.11864	4.59521
[truncated: 26 more columns]

## Sheet: Panel c
Average Bout Length mel female + mel male	Average Bout Length ere female + ere male	Average Bout Length sim female + sim male	Average Bout Length yak female + yak male	Average Bout Length eug female + eug male	Average Bout Length ana female + ana male	Average Bout Length sim female + yak male	Average Bout Length yak female + sim male
40	28.75	15	33	1	100	54.3333	30.5
297	70.4286	7.58333	24.5	1	49.5	284	15
600	27.4	10	21	1	600	117.75	10.5
9.6	32.7143	5.95	229.5	1	189.333	125.667	8
80.75	36.25	6	177.333	1	409	207	5
600	292.5	15.7143	423	1	94	34.5	16.0909
84.1667	600	32	600	1	446	116.5	5.83333
420	111.5	92	180	1	559	99.4	12.6364
10.8	88.2	17.4	542	1	183.333	58	10.1667
137.333	46.6667	5.76471	51	1	182.333	283.5	20.7778
75.75	80.3333	5.5	201	26	600	295.5	4
9	556	8.58333	156	1	94.6	48.3333	7.16667
181.5		9.36364	68			104.667	9.77778
295		4.9375	11.625			253	12.6
112		5.5	17.1667			49	6.4
27.1429		9.5	21.4545
37.1667		9.05882	106.75
135.75		6	226
202		15	39
85		18.7143	270.5

## Sheet: Panel d
Average Bout Length oe- female + yak male	Average Bout Length oe- +7T female + yak male	IFD-oe- (Pair 1)	IFD-oe- (Pair 2)	IFD-oe- (Pair 3)	IFD-oe- (Pair 4)	IFD-oe- (Pair 5)	IFD-oe- (Pair 6)	IFD-oe- (Pair 7)	IFD-oe- (Pair 8)	IFD-oe- (Pair 9)	IFD-oe- (Pair 10)	IFD-oe- +7T (Pair 1)	IFD-oe- +7T (Pair 2)	IFD-oe- +7T (Pair 3)	IFD-oe- +7T (Pair 4)	IFD-oe- +7T (Pair 5)	IFD-oe- +7T (Pair 6)	IFD-oe- +7T (Pair 7)	IFD-oe- +7T (Pair 8)	IFD-oe- +7T (Pair 9)	IFD-oe- +7T (Pair 10)
1.5	25.2857	8.61591	20.5527	26.4997	7.625	11.7417	24.0269	7.14738	2.62133	23.7658	15.23	9.69709	2.57887	18.1632	28.1709	21.7503	15.8641	5.01196	29.8563	26.2986	4.94769
7	33.8889	10.4383	16.6419	26.6768	15.3574	11.3625	25.3568	7.05956	4.85413	6.18922	10.9328	9.73747	2.59637	12.1697	22.8189	19.4661	15.6697	3.60601	29.7961	31.0184	6.09353
14	14.4	17.5872	16.829	26.6449	14.5313	10.4334	25.5776	6.97162	12.626	1.88516	5.16483	9.76306	2.57177	19.5135	13.0235	27.1854	15.7235	10.7196	29.8386	30.4596	9.08839
4	39	14.2596	15.3894	26.5481	9.91876	10.1383	28.1776	11.0436	27.7594	10.5655	5.6682	9.74417	2.59514	17.9272	21.9673	22.564	15.6656	16.0355	29.9453	28.8401	9.17275
3	49.3333	22.3357	8.98579	26.5174	8.44221	11.6977	29.1487	26.826	24.655	25.656	12.2868	9.47782	6.10565	16.3854	22.1459	11.914	15.7161	17.3198	29.8045	21.5927	9.11989
2.75	31.4	24.3627	8.80334	26.489	17.3007	19.2244	30.7529	32.2005	9.78461	6.87893	14.8963	9.51176	6.83064	10.5122	13.7069	20.6247	15.6307	17.25	29.7179	17.9752	9.12771
3.2	8	14.2981	13.9494	25.9696	20.594	23.9358	28.8591	26.425	17.7793	13.4577	13.6856	9.44889	6.38297	16.777	26.136	14.744	18.7911	17.2744	29.705	23.8042	9.13328
5.25	19.5	17.6798	8.16234	25.4315	7.55298	17.336	32.6444	14.1426	22.1357	24.0605	12.0943	9.40202	6.24088	21.319	18.7832	21.7278	14.0197	17.2736	29.6946	24.5211	9.0872
1	130	27.2241	15.157	25.312	14.4716	9.91991	34.9504	23.7776	6.03677	13.8535	11.2423	9.1368	6.47309	21.5469	10.7146	5.48934	16.0244	17.2415	29.7308	30.5255	9.10589
6	33.6667	13.2361	17.1498	21.0632	23.1358	7.61906	35.5658	13.7359	25.5578	4.76498	15.8537	9.03207	6.81463	21.6824	20.9881	20.9721	20.845	17.0045	29.7072	23.6848	14.0712
		15.922	17.3077	21.7547	12.9368	7.7114	35.5532	19.7987	31.3583	13.94	15.9115	8.98268	6.9096	21.4711	18.3101	9.93939	17.7254	16.8627	29.7756	13.0393	19.9682
		6.41876	20.347	28.3022	15.6992	7.7093	35.3235	10.9081	26.376	16.4995	17.9026	8.96115	6.85756	21.7762	22.5003	15.1574	11.1769	15.7793	29.7675	7.69797	26.4412
		14.034	19.5369	20.3138	8.87164	7.52439	34.3135	16.7526	19.9154	6.59252	19.2872	8.86654	6.84683	21.3098	16.5093	17.3214	15.9295	15.6313	29.7315	7.45392	23.0257
		23.4782	19.6479	17.5607	22.616	7.57048	34.3095	16.275	18.1993	5.32831	26.2872	8.80498	6.91402	20.9078	23.1736	19.632	29.6339	15.5296	29.6894	7.15445	19.1489
		23.9599	16.5021	27.575	20.5441	7.30725	34.5159	16.0603	14.9351	5.31545	25.4134	8.82917	4.96887	15.1995	16.5738	14.168	30.6544	15.4467	29.6819	7.14741	15.0442
		21.4564	7.23378	22.0975	6.48467	6.864	34.9184	15.8836	6.81126	5.2717	23.5892	8.86828	2.70153	9.04801	15.0563	25.102	26.4526	15.4074	29.7046	7.18158	10.4664
		8.36691	5.96768	16.0955	13.1617	4.04456	34.6341	16.0112	6.79034	5.25341	23.5511	8.82492	4.25767	20.0754	14.493	12.7786	17.3925	15.433	29.8245	7.20775	7.00722
		20.2055	6.18051	21.7977	9.54522	2.03481	19.5524	15.8249	18.8538	5.22474	23.7661	8.84325	4.93081	11.5389	14.0598	8.61129	7.38794	15.4266	29.6853	7.22764	10.7535
		24.4977	12.3212	26.99	16.6989	1.4085	21.4284	15.9049	15.8582	5.19876	24.4068	8.89059	6.16733	17.6358	13.7893	9.24291	6.48207	15.4066	24.537	7.20129	14.6482
		17.0436	3.82088	23.6612	12.2101	3.32695	26.5532	28.7495	18.5199	5.06053	22.8084	9.00364	7.09681	22.1718	8.71899	10.1285	6.95021	15.3687	22.7056	7.24721	22.0207
		10.795	6.42501	22.4164	24.7349	9.22686	18.793	30.631	20.4193	4.98275	13.888	9.02458	3.75085	22.3491	3.16472	10.2621	8.58263	15.3837	23.0445	7.27346	25.7095
		6.54699	13.2036	12.2126	23.5156	8.05398	18.7819	13.3042	20.536	4.9613	13.1938	9.05718	2.31403	22.5187	6.75243	10.2854	11.4949	15.3619	23.044	7.11972	23.151
		19.6673	8.1744	27.7395	8.71764	9.30711	18.7793	4.05387	10.1799	4.99861	13.156	9.68122	2.72393	20.4262	9.72175	10.7879	10.8993	15.3715	22.8384	6.87297	20.9534
		12.2811	9.39243	24.4315	9.10334	9.76668	18.815	4.02469	26.032	4.94717	13.2038	10.7618	2.85986	16.8151	7.92602	10.9195	10.9658	15.3714	22.8085	6.8706	19.0533
		7.0108	9.16419	20.7037	11.4788	10.5352	18.9204	4.04001	25.3891	4.9279	12.7414	11.1819	5.41968	2.77858	5.98728	8.33653	10.9139	15.3478	22.573	6.93292	16.0086
		26.4903	17.664	28.6405	13.6798	9.34849	18.9015	3.59377	24.1421	4.60307	12.7442	11.276	16.2963	1.36455	5.22978	6.62496	10.0695	15.4077	22.574	6.94156	12.5615
		9.20939	22.6112	31.7289	5.23765	13.8595	18.8938	13.7925	23.4819	4.15719	12.7725	15.1935	12.9541	1.23784	5.50288	18.619	9.98719	15.4578	22.4803	7.24991	22.338
		18.1806	13.1208	27.4602	6.4117	18.7322	18.8891	29.5724	26.4531	4.15894	11.7693	18.5315	3.28453	9.2098	8.53952	24.1824	10.0347	15.4769	22.4506	7.25129	25.1006
		16.1587	8.53885	29.8534	11.9075	21.3833	18.8841	30.5892	8.42016	4.27957	1.90071	9.91668	12.788	15.7081	6.43538	24.4068	9.94211	15.4345	22.3954	6.48203	25.1255
		13.849	22.5441	14.7907	19.5098	20.3946	18.1731	14.2898	10.6816	4.20491	3.36886	11.8711	15.24	9.88625	2.66635	24.6992	9.88357	15.3348	22.469	5.20196	25.932
		9.38655	18.2465	11.5664	16.1244	12.3854	21.259	3.70576	25.5945	3.64544	11.4892	15.4637	14.0283	3.53644	10.5606	27.0287	9.89225	15.3452	24.945	5.1341	23.9659
		11.8385	14.8751	28.9552	11.14	10.2555	27.499	13.1709	30.5997	3.5018	21.2013	17.1303	17.7753	2.73141	5.57912	22.0975	11.9383	15.3441	32.7385	5.15166	10.8266
		17.683	13.3604	23.9499	22.3682	10.0858	15.1131	27.3823	29.0011	3.4799	18.0614	20.4255	26.8695	3.73824	4.86458	17.0919	13.7039	15.2934	33.2744	5.12931	11.1754
		21.1764	20.3169	12.5357	14.6546	10.4623	21.2232	32.0066	26.096	3.43022	20.4447	8.74604	13.7279	9.87494	5.4582	9.30368	13.7608	15.3329	19.7733	5.17929	10.665
		9.68504	16.9763	27.1407	25.0845	11.5636	25.4506	24.7218	18.427	3.45151	9.8807	4.35614	7.61649	17.1362	6.38479	3.74722	13.9302	15.2829	4.98988	5.19207	8.3624
		14.5386	10.7402	13.9137	19.2753	7.78932	35.0176	6.76535	14.9708	3.28591	7.01906	6.29605	11.818	14.2816	7.25631	3.77808	13.2794	10.9932	4.65787	5.27159	9.39806
		11.779	4.14645	3.04943	8.18286	12.8833	18.1805	2.10367	3.32483	7.58864	3.0352	2.71276	7.77663	3.25007	2.18329	3.52957	3.28674	1.57809	2.08925	2.78214	3.16263
		5.16585	5.75901	2.48807	6.54761	16.9769	4.75928	7.06272	2.13171	5.92352	5.38987	2.03669	3.5113	2.90914	3.23632	3.18911	3.10682	1.18334	1.16378	3.32776	3.1877
		23.7757	19.8604	4.57861	11.0777	20.1197	18.4969	29.6497	7.87203	14.8205	12.1785	2.39838	1.89501	2.84937	2.00369	2.39582	1.34969	1.62433	1.78205	4.80497	8.63214
		15.8499	21.1816	16.7643	15.1487	18.8697	33.7349	27.8611	22.249	24.6414	17.0499	2.29843	2.54421	3.05805	2.17757	2.43437	1.29988	1.85582	16.6057	2.61589	4.19933
		18.3536	22.7499	9.22775	15.3542	18.0404	33.3943	4.39791	24.1886	6.53083	25.8595	2.38346	7.13049	3.08562	1.84897	3.22064	1.25539	1.43898	32.5383	2.70758	4.36639
		15.3508	12.1943	4.29213	19.5056	2.38828	28.2346	11.2771	13.1874	6.29536	24.0166	3.5852	23.0596	2.7569	2.34289	3.19664	3.2894	1.11074	32.3821	3.30289	15.3452
		17.3921	7.20798	17.8438	20.8224	4.42251	15.1974	26.7804	24.292	10.9053	18.2347	3.82072	14.8121	4.4067	3.62742	3.27772	12.0957	0.958203	28.8393	8.68962	8.54643
		24.545	14.6106	15.7133	5.0976	7.6915	4.0154	33.994	28.9588	4.62251	23.4119	3.89262	5.94798	2.2466	3.3279	3.1266	5.79939	0.857899	9.22523	27.269	15.0849
		9.92573	19.5349	10.3882	4.07521	9.26184	4.62546	30.1561	23.8522	16.8939	29.474	14.3854	11.1507	3.07673	3.48178	3.04276	19.0975	0.881159	3.05785	26.9414	12.6298
		23.4057	15.6221	1.29696	15.5817	9.9334	4.36811	25.4414	22.2163	26.9461	30.1324	7.58274	6.46142	2.59486	3.38845	3.39121	17.8931	1.18694	4.83971	26.8966	4.33523
		17.0271	21.5818	1.23604	5.37405	11.1455	4.42193	26.8963	21.947	25.7526	30.4798	8.11761	4.36259	2.01146	2.82236	3.49369	19.1163	1.30257	4.93604	26.6564	22.5277
		3.68938	18.248	1.14359	18.6346	17.5638	6.74601	17.9979	20.9501	24.7934	29.6299	18.0763	21.0727	2.30579	2.41951	3.08073	20.5954	1.34316	7.51488	25.8284	7.98677
		3.82803	6.12456	1.14709	31.0719	17.4388	20.6042	6.96153	13.7013	24.8705	27.3128	24.5558	10.8773	2.1113	2.19504	4.309	18.5442	1.44383	9.19702	21.1305	2.53123
		5.42866	12.8416	1.2572	30.9967	3.54379	21.1968	18.2627	25.3805	22.2771	25.1446	22.3384	19.8428	2.2899	3.16905	3.28697	22.9987	1.43345	19.1504	11.0233	2.49071
		6.46566	20.9887	1.22226	23.8711	3.7904	21.3619	27.2489	14.1208	9.28584	26.8091	13.2519	20.4326	2.35846	2.20692	2.74853	21.2524	1.41311	30.4506	7.22783	2.56002
		18.8465	20.9297	1.2444	18.1634	9.39642	15.7998	5.25975	17.4479	4.19447	21.2675	9.3122	11.2034	2.27612	2.26135	3.0191	23.085	1.4445	26.8643	9.66215	2.61397
		19.2046	21.2031	13.405	8.43491	15.9659	10.5154	12.9721	9.76214	6.30208	30.2714	20.9781	9.52689	3.55425	2.13872	3.09007	24.7161	1.44317	10.6376	13.5763	2.65487
		7.02722	20.5909	16.0296	18.1744	8.02522	14.1203	10.3229	21.5741	26.0652	29.7647	21.3817	5.82384	2.90487	2.2534	3.04324	19.1081	1.46662	16.1609	21.9462	2.67186
		12.0804	15.2475	15.1835	10.7973	8.61727	14.5485	27.3354	20.1406	26.8274	27.358	20.8457	18.4273	3.70778	2.22554	3.533	16.6916	1.4746	16.9497	26.6271	2.8858
		16.003	20.3305	31.4303	4.77848	10.1632	14.5209	33.4356	26.1616	9.44544	24.8204	17.8333	17.8703	6.97552	2.02458	2.90874	25.0047	1.46825	17.0634	26.3403	3.08517
		9.85361	13.7366	25.6044	14.3293	13.1041	14.5407	17.8588	15.2424	8.10709	21.4713	2.99218	3.17141	3.13146	5.03705	3.19283	21.5501	1.49144	17.0612	21.0365	3.11081
		9.62041	3.43681	15.4583	26.3989	3.33766	14.4992	14.3243	5.74889	23.8919	19.7968	2.66909	3.56711	3.00882	3.62355	3.02289	23.353	1.49085	17.1142	9.98733	3.1405
		9.00915	3.3851	6.68991	11.2931	7.52962	14.4319	19.1849	23.2608	21.2891	27.0152	3.67322	14.3987	3.08693	2.34434	5.37842	23.4529	1.49063	17.1508	4.03389	3.12134
		7.92313	3.28347	9.38265	12.7415	14.7441	14.2615	16.1518	22.3819	5.41958	31.2236	2.56562	2.66171	7.03327	2.49231	7.44716	5.47197	1.42508	17.2064	17.1442	3.01476
		8.15542	5.74535	23.1071	5.08933	10.7248	13.947	13.4722	6.3944	17.0703	30.8094	2.82184	3.96327	9.86453	2.55073	5.10129	1.57083	1.47305	17.3913	28.7514	7.46119
		14.1681	6.34413	35.2466	19.9851	11.4131	13.8477	6.98093	16.2801	25.7651	30.1785	4.54808	3.09676	1.9311	7.23125	2.19257	3.85189	1.62026	17.4834	32.3618	11.3928
		19.3074	5.16065	18.3999	26.4474	17.4206	18.9755	23.4114	29.3675	7.80437	28.1887	15.9617	3.9827	2.25289	9.94484	2.87067	2.16508	1.51194	17.3881	32.084	23.5774
		7.28822	10.5708	5.59968	29.3626	19.0935	25.3494	24.9937	29.3736	18.6405	26.6138	2.79623	15.3164	2.38169	8.95935	4.03745	1.91827	1.62882	17.3461	30.1988	28.0654
		10.1724	20.0652	4.78959	23.2976	9.72826	25.3358	5.20215	29.5198	30.3372	14.7004	5.53784	28.127	2.25015	4.21203	2.20529	1.52217	1.66781	18.3302	26.144	18.7324
		21.4221	24.8494	2.08711	8.00703	9.77967	25.2595	10.5667	29.458	7.27455	5.18108	2.8367	26.6586	1.80034	4.03907	2.13137	6.28454	1.63061	14.9515	24.937	12.8607
		25.0568	13.5435	3.14378	15.9198	6.54131	25.1992	8.5025	23.7319	14.132	5.05379	3.05065	13.934	5.3581	11.2552	6.83976	1.5552	1.58671	10.1723	24.955	23.5012
		24.9857	7.72939	1.2934	20.5661	16.679	24.9745	17.4639	12.3577	21.9843	2.98797	2.1528	11.7661	13.4189	15.59	9.9903	7.94456	2.63162	11.8043	24.5005	12.9287
		23.7562	19.7115	2.07654	20.6276	19.4714	24.9302	29.7459	15.7793	4.45664	7.94094	2.41363	23.9323	22.7976	12.5519	12.6191	1.65756	18.8472	15.5505	24.3623	6.98883
		7.43709	21.7765	3.02543	21.0075	6.81042	24.8275	20.1373	29.331	17.2031	6.24627	2.93113	28.1711	8.01947	10.1386	18.2551	8.11796	25.6453	15.4139	24.7006	7.94944
		9.82343	14.8392	17.9294	21.1413	12.3993	24.8597	4.64241	17.3424	29.2382	5.94058	4.05783	25.6811	3.22755	10.7345	14.8528	8.44095	23.5276	15.4476	24.8677	8.00368
		6.8558	13.6112	22.3644	22.9249	13.6546	24.8305	15.8648	2.702	12.0695	14.2069	2.46054	16.0138	3.14806	7.36317	18.6754	2.11968	22.2035	15.4657	25.0986	8.11044
		13.824	13.5172	6.78096	23.575	21.8259	24.8576	16.4532	4.16964	7.98054	16.3547	4.7972	8.67803	3.15892	2.91874	15.8334	5.15572	18.914	15.3658	25.419	8.0159
		24.8277	6.72683	6.35843	19.6119	12.8138	24.8448	16.3354	14.0482	7.78443	14.6084	15.8958	9.3775	11.2366	3.07945	22.4378	2.86194	22.0073	15.3788	25.3593	8.03677
		20.4589	12.2659	11.6194	14.9138	3.08491	24.8204	12.1867	13.2507	7.64446	27.3509	3.62914	9.70251	19.1808	6.35749	20.5028	4.29275	27.4147	15.4541	25.3029	8.2519
		8.86956	14.5469	12.9618	5.88779	3.919	24.8192	18.2832	25.7411	7.48954	30.3714	7.56489	9.96166	9.7695	5.41394	4.24754	3.62527	26.7881	15.5197	25.4236	8.49266
		16.9149	8.2835	12.5081	12.5585	7.14712	24.8308	25.7595	28.548	7.51657	31.0259	16.8116	3.99208	3.25483	2.37459	2.94151	8.34933	15.5913	15.4498	25.3933	8.3615
		25.1806	16.4986	5.20698	16.7804	17.0352	24.8308	6.98112	29.2898	7.63236	31.3804	16.4178	8.02452	2.46486	2.64946	2.52967	2.65019	7.52454	15.5433	28.8125	8.67162
		14.5975	23.9269	6.17977	25.7639	22.3633	24.8374	14.3153	27.1094	7.55844	28.6729	5.04922	19.136	11.7374	2.81964	4.03113	8.94393	26.0792	15.5403	31.3889	8.63716
		11.5514	25.8078	14.1748	21.9302	9.34191	24.7687	29.4572	18.4405	7.74081	18.5191	1.06486	19.7179	18.3024	3.12872	2.90626	2.8358	21.9968	15.5555	28.4216	9.24546
		15.0885	25.7998	12.0982	5.32039	8.11625	24.7124	17.5208	12.9525	7.65345	4.91397	1.0515	8.66497	2.97062	2.7366	14.954	9.21281	6.36785	15.4578	15.7997	11.2613
		19.8675	21.7293	12.8931	3.06309	17.1889	24.7148	5.33838	27.9421	4.97504	3.57157	1.05577	14.075	4.40253	2.66175	22.8422	2.63846	10.303	20.1843	12.514	7.69679
		23.0243	26.1902	24.672	6.78537	17.7717	25.1898	7.00051	23.3587	7.97662	8.38678	1.05281	15.5137	18.4604	2.86685	16.9487	4.24009	6.04624	22.9256	12.5841	24.9366
		21.6428	8.42925	17.9229	7.04354	20.1715	25.7948	27.6576	25.7183	5.0861	11.5937	1.52058	15.4109	13.3293	3.46691	20.1392	4.06357	8.43625	20.693	12.669	26.1736
		9.51	18.5855	8.12904	23.6869	30.1848	25.6427	34.6748	31.5986	9.81101	13.6563	2.25132	11.7337	3.02005	3.43123	20.0798	2.47797	15.6785	17.5193	12.7149	25.4868
		21.2966	20.8617	11.0782	23.663	29.4642	26.2725	27.1364	29.1675	27.9039	21.7256	2.17093	15.9927	4.54512	6.15115	22.013	2.36845	16.0774	17.8084	12.792	25.5411
		24.2514	22.6242	15.9168	18.2756	21.5031	26.0704	7.77586	30.2683	24.8352	29.8212	2.39035	8.47158	5.25299	11.4789	2.97474	5.49435	16.1283	22.875	13.9747	23.9568
		24.4954	11.4221	19.7571	10.932	30.8439	25.8861	2.16535	16.2544	4.14288	30.1188	2.2369	1.88283	5.29193	13.5738	5.47845	2.28599	16.0973	22.5647	14.0165	25.7082
		19.5193	12.2583	23.7397	8.63398	30.9096	25.9169	7.0262	5.72469	18.2786	26.08	2.02036	1.98383	5.80341	16.2402	2.6014	5.30839	17.2623	16.3336	14.798	18.3291
		14.0143	12.943	12.103	13.2319	30.62	30.4499	23.3576	12.3547	28.5106	26.0337	2.05299	9.4878	5.83159	12.4164	10.5635	3.88341	26.2132	11.6924	8.00622	27.9041
		18.0713	12.7849	17.5961	7.69179	30.5674	32.1049	33.8707	22.1	29.5855	15.9447	3.99491	8.50616	7.09498	17.1503	23.0798	11.1538	16.0439	11.6959	14.2831	17.1994
		6.63284	16.8148	17.618	12.4487	30.5339	31.9897	16.4755	28.1028	17.2102	6.23273	4.2373	7.15083	7.47069	17.7855	13.9801	4.41672	11.0316	11.6799	23.7056	20.8529
		5.73832	10.6861	17.5917	27.1065	30.5206	31.7589	7.91959	30.748	4.59714	10.3582	2.57473	4.68162	8.82612	14.8621	14.2648	2.10146	22.9083	11.7179	26.0724	4.81524
		5.63665	11.3725	13.7992	20.4784	30.7045	28.5156	12.5792	28.3898	13.0179	7.10797	2.4051	4.5303	10.1612	17.2638	11.9326	2.41391	28.6609	11.2564	27.341	3.73876
		5.54023	5.67923	4.39565	15.332	30.6093	28.4733	12.6849	27.6794	26.8802	8.73681	2.0905	4.88822	15.7487	13.7513	20.5376	8.13264	19.5476	9.0525	23.9105	1.34214
		5.5616	3.68344	6.03007	25.4498	30.74	28.5696	10.1158	14.776	30.0248	9.82996	2.74639	3.17239	5.88028	17.5377	8.5792	6.64515	6.75714	21.9944	26.2466	14.3512
		5.53858	7.8835	5.78999	26.4598	30.7916	28.5959	11.8721	13.2753	25.7065	10.0607	2.08752	2.38227	10.3658	14.4921	23.1262	5.84108	12.0382	28.368	22.6584	17.8361
		5.59103	17.6921	7.23554	24.0579	30.7562	22.5763	29.0961	26.2457	10.0084	8.66018	1.76205	1.6945	9.29462	6.8574	14.4311	2.71456	13.2838	24.9627	5.10377	27.1296
		5.53445	27.0561	9.59373	17.0877	27.2834	21.8333	16.3986	27.895	5.39331	7.55227	2.55331	17.8978	8.37749	2.28851	17.5687	11.8954	2.80662	23.8723	11.5051	18.5807
		5.44067	25.4086	9.55985	27.2352	23.3708	24.7983	5.9619	16.1571	19.4792	3.95028	2.38214	29.0784	18.4158	4.83427	6.88001	3.92097	4.57051	25.8167	24.3565	22.6224
		5.44574	24.3752	9.57066	21.3154	27.5469	31.6517	24.9473	16.3512	27.4586	4.30206	2.18034	20.7995	9.00903	5.87274	16.172	2.84886	18.348	26.8258	27.1932	29.152
		6.12704	21.3978	9.56256	10.3454	19.9629	33.1458	21.269	19.0077	28.0417	4.25222	2.2358	22.8834	18.6175	2.79004	10.3875	5.05203	26.1254	31.5753	28.4091	28.4884
		9.7087	15.8679	9.53612	24.5149	9.80366	31.9122	4.52623	26.0635	9.97976	4.18269	1.89945	18.6482	9.85761	6.34235	21.7504	5.23368	23.9843	25.2436	30.5882	25.6053
		22.0969	9.6435	9.54535	10.5476	24.9675	31.8855	12.7759	10.3408	7.03182	4.20835	3.94139	11.6692	18.8362	9.64022	4.19464	10.9206	21.389	10.3703	30.5913	17.9301
		11.4651	19.5995	9.53926	26.2899	30.4818	33.2962	26.1985	26.8191	16.8882	4.23294	3.69028	12.4254	10.8094	16.1962	1.39665	1.89045	22.7531	8.66115	29.1604	13.6039
		16.3762	25.2658	9.57392	17.7213	24.4832	31.994	25.5514	25.4518	11.9448	4.20588	3.03008	16.3493	10.2914	18.7629	3.79353	2.39492	7.44499	24.3547	26.8843	13.5749
		23.7469	20.2947	9.53052	26.7492	10.6727	15.9184	10.9753	14.4708	11.9996	4.23831	2.74368	25.2408	8.48121	21.0597	12.6193	2.69815	11.4745	31.6365	25.8013	13.5427
		10.0133	14.1951	12.1534	10.62	22.976	19.0278	4.2592	4.60308	12.1369	4.25676	2.50669	15.7553	18.9828	11.8927	12.8853	8.13134	19.7556	19.2163	15.6308	13.5754
		6.35417	11.1359	19.5369	12.9375	22.923	23.8447	24.9824	23.2454	12.0354	4.28979	2.05283	9.17261	21.9935	16.4171	9.73866	2.66671	24.386	10.2944	21.1475	13.1586
		9.00182	10.2474	22.8878	17.1425	21.5354	29.1534	34.1806	26.0298	12.108	5.29216	2.12173	23.7423	13.6029	19.9242	11.8476	2.13738	22.3976	5.26213	23.6691	6.03476
		23.0753	12.7998	21.2115	25.4795	21.5953	30.2266	17.5494	20.8329	12.0401	5.66721	2.43459	4.97278	15.9699	16.6948	14.7474	7.09581	15.0029	5.28561	9.34755	3.32888
		12.5606	12.1315	16.7621	6.06131	21.4726	24.7125	3.97638	25.6088	12.0061	5.58704	2.51002	4.55537	11.0013	19.8978	21.8919	11.2126	19.8859	5.30358	3.03708	9.79623
		13.8714	12.8321	9.47272	16.5609	21.4235	23.7952	8.65975	7.70948	12.0757	5.58311	2.71452	11.4526	11.0643	19.3224	11.6064	10.5134	23.7257	5.23208	7.3409	8.19793
		21.0092	12.8325	14.3899	27.3876	21.9207	23.7876	6.81163	26.4924	12.0372	6.41777	2.79043	12.4706	9.64723	11.6865	19.1847	8.32663	23.7449	5.29695	11.5072	11.1061
		18.8787	12.241	22.7855	13.9925	21.8024	22.5264	4.79848	17.3664	12.0024	6.85674	2.48684	18.9967	19.3927	17.741	8.58399	2.33222	23.7271	5.26998	12.0009	20.019
		18.0585	7.18799	24.8951	25.3933	21.4269	13.1829	14.5543	6.2654	11.9681	6.89854	2.87368	7.17411	11.4366	7.26645	26.1609	2.88713	23.6502	5.31391	3.90982	19.7328
		11.105	25.3496	24.8022	18.2613	21.2147	22.6463	29.9035	16.3979	11.9914	6.90355	2.39378	20.6591	20.2624	15.9516	11.319	10.5563	23.6481	5.22831	2.36673	14.3061
		12.0094	27.5493	14.0069	27.4281	21.7612	19.8726	21.0917	29.5099	12.0335	7.32135	2.31968	26.646	10.5181	22.9432	14.4156	17.9699	23.8397	2.37927	4.85472	21.3802
		22.746	15.5022	13.9516	29.0269	21.602	23.9314	6.79637	17.4646	12.1029	7.2675	1.94581	26.6744	9.29427	17.8198	11.0857	18.9368	23.7407	1.11262	4.04882	18.5955
		14.8433	19.1372	13.8064	29.0565	21.9972	28.7618	9.26472	9.39946	12.1299	7.26515	2.11764	27.3165	14.1668	7.40044	20.7421	12.2969	23.7448	1.62463	3.71116	5.96674
		7.99237	15.856	13.708	29.0903	22.5012	32.8949	26.6245	11.0997	12.0012	7.30672	1.9936	22.006	11.8886	4.38319	18.3723	12.8638	23.6741	17.0696	3.52519	10.9064
		10.6038	16.4566	10.144	29.1172	22.6514	31.1606	11.93	30.7507	12.0075	7.20604	2.36736	15.1705	7.70474	4.12501	15.341	1.28898	23.7617	22.2844	4.16031	24.4865
		19.645	9.01928	20.3072	27.8121	24.5598	23.1712	3.77824	19.8808	12.1169	7.16038	2.10944	16.5866	7.31228	3.33541	11.0827	12.0516	23.8728	21.7369	4.98566	23.9233
		23.8475	14.5628	23.1142	25.6633	22.9728	22.5665	8.14162	18.2723	11.3418	7.15613	3.35101	15.2905	13.98	2.32406	16.0322	2.44411	23.8786	27.3749	4.94747	23.8943
		13.4079	21.3526	10.7562	15.0505	21.0262	28.8523	20.8324	19.7237	3.76956	6.77137	7.61027	12.5954	12.483	2.60731	14.2654	6.67776	23.8548	32.7615	4.91071	23.8964
		6.74132	24.5892	13.8686	9.15939	16.1169	32.7433	33.5357	14.083	14.2668	6.66251	13.7013	16.742	4.22509	3.73658	11.2544	3.06391	23.8719	24.8065	14.0781	23.7645
		12.094	29.4471	23.236	24.9048	10.7093	31.3111	29.0052	25.9067	29.07	6.65326	2.25548	24.4946	4.14987	2.51969	15.8032	11.3772	23.8986	11.0696	17.42	23.61
		9.08989	24.0228	20.0772	27.9047	8.32478	30.4514	10.968	9.64131	28.2296	6.66364	7.28384	27.0891	4.08037	2.47513	16.4382	3.15499	23.9128	10.2267	5.42853	27.2137
		5.0249	12.0847	12.4049	24.4395	5.81371	25.1199	3.83825	24.9005	28.3083	6.50238	12.9248	25.5977	4.10184	2.425	20.7248	10.163	23.9213	9.28825	8.99557	15.8222
		4.75558	19.1142	12.3218	21.2374	5.69643	25.0868	15.2457	31.9064	29.5856	6.45287	7.5402	24.0392	4.1236	2.39175	18.8084	6.869	23.876	9.36405	9.82015	23.5622
		6.78279	28.717	12.0815	27.8943	5.69383	25.0099	25.2918	25.6842	29.6097	5.70219	15.1519	20.6466	4.11826	2.23616	15.2924	3.78303	23.834	9.45788	9.40462	28.6068
		16.2011	25.8862	10.8836	15.9852	5.69063	25.0783	7.72201	9.57885	29.4495	16.5587	16.3109	9.60546	4.79772	2.17058	13.9363	2.95763	23.8413	9.50112	9.5822	27.0728
		15.2878	25.7933	10.3921	10.6183	5.6845	23.5989	19.9254	8.66644	26.9221	27.9291	13.1753	13.4389	6.63988	3.91675	18.1744	2.90274	23.833	9.48841	10.3519	17.9914
		11.9614	27.5287	14.3508	26.9833	5.69908	21.0365	30.797	8.04897	25.4327	30.4592	23.4997	17.9606	6.62315	3.9322	17.2141	6.18181	23.9326	9.53056	11.7257	5.11401
		20.2045	20.8795	29.8571	23.2406	5.69784	27.0777	32.3766	7.86727	22.7578	31.5196	16.6	18.0477	6.62805	1.19465	4.08655	5.6317	23.7852	9.40869	18.7031	10.3535
		21.4992	21.9488	32.7658	27.4093	5.7996	31.678	16.7685	7.89969	22.7966	30.7809	22.2087	16.9866	6.64103	4.12267	20.0643	2.71009	23.8733	9.44724	26.5	26.6058
		10.1102	21.0251	22.761	13.8918	5.8529	33.582	5.2362	7.81952	24.0162	27.6957	27.3629	24.6969	6.62374	6.94566	8.7866	2.99566	23.7669	9.54376	21.9909	27.3686
		18.4114	21.2266	9.81856	17.91	6.15808	34.6089	5.39051	7.85737	23.9311	24.8686	21.191	25.3832	6.6781	3.07756	13.9542	7.00574	23.8854	9.36423	6.50745	21.5731
		22.1428	10.177	9.99091	19.4385	6.18514	34.6522	15.3652	7.91638	23.8808	24.3164	6.78775	16.7116	6.68633	2.91656	20.5908	6.32283	23.9491	9.74301	22.4914	17.2037
		10.3176	5.36936	10.1135	26.7812	6.17684	34.6338	7.61778	7.90098	24.1914	19.9511	6.88477	13.0803	6.66498	3.97105	8.92347	2.97086	24.1881	10.4539	29.1293	14.3173
		16.0362	6.0543	10.1153	26.2544	6.20816	34.5598	4.8123	8.11234	26.1746	7.88602	6.80808	23.8691	6.65616	6.51178	14.7745	2.85166	24.7595	7.4257	13.5433	27.526
		24.3661	24.4101	10.1234	22.7119	6.29749	31.5548	19.7598	8.08675	29.8461	6.99536	22.2043	24.6263	6.64117	5.56016	10.1316	3.82319	24.7515	6.96679	2.96398	28.8525
		8.86803	29.3823	13.1132	27.4687	6.31669	31.0501	29.7467	8.24807	30.8573	6.79019	19.9381	15.7922	6.57845	5.21073	20.9861	2.91607	24.8299	6.33343	1.74122	27.1272
		8.68994	25.9769	11.2471	26.0708	6.36427	31.8925	30.828	8.09641	18.8679	6.3495	13.9358	15.4299	6.54171	5.18651	12.5347	3.24717	24.8238	6.3016	1.40115	21.4204
		18.8708	24.6257	32.2452	10.7416	6.4119	31.9014	17.9724	7.76054	9.58328	6.39726	20.6959	20.5209	6.52088	2.98834	11.5434	6.86596	24.8302	6.33585	1.16856	22.0569
		19.1089	19.7682	34.3598	25.2463	6.49962	31.8596	3.29205	7.0996	4.80331	6.57	5.68261	12.1091	7.16148	3.32414	3.41353	6.45585	24.8262	5.0749	1.10935	15.4936
		9.52148	26.2609	23.4779	19.713	6.51531	31.9667	1.11467	6.83381	14.318	6.65204	2.271	3.68509	11.5502	2.29033	3.14134	3.70248	24.6944	4.1584	1.19295	26.6731
		15.7263	23.2278	19.0457	12.0205	6.57538	31.956	1.28372	6.66703	16.7768	6.63617	2.88402	1.96233	13.8337	1.98195	7.71968	3.00667	24.7285	4.18219	1.16711	26.6147
		22.0455	9.03723	18.9381	15.5153	6.61447	31.8653	1.35572	6.60355	5.82177	6.56857	2.84709	1.86275	13.7574	4.00843	14.4088	11.4452	24.7802	4.19015	1.16393	26.5907
		8.87842	23.8501	18.6678	15.5923	6.5538	31.9077	1.33607	6.37808	2.77435	6.31202	2.578	1.8137	24.1538	2.86171	18.3625	8.64861	24.9089	7.82469	1.16115	26.9805
		21.8824	14.3096	14.3375	5.90619	6.57687	31.8094	1.27671	6.2769	2.75805	4.14785	2.50189	12.4347	22.7311	2.65424	7.63466	2.93371	25.1674	9.67469	1.18623	30.0136
		23.9588	20.1231	5.51664	19.8475	6.59314	32.2636	1.2875	6.25761	5.02258	9.60446	3.87456	24.6503	10.9431	1.38781	19.1509	3.07974	25.1288	7.75338	1.16655	29.0387
		22.7451	29.288	10.4942	27.6171	6.58563	31.2226	1.2942	6.19524	19.764	9.93631	3.92336	17.0179	14.2359	1.15118	14.5564	12.6906	25.1176	8.77849	1.14812	27.421
		10.966	20.754	11.0827	23.2954	6.75952	29.7351	1.27741	6.23368	25.4032	10.1957	2.01548	2.79463	18.9859	1.23799	19.5162	5.53911	25.1488	9.18436	1.16404	21.1823
		10.6002	7.44791	11.1459	9.78172	6.26966	29.7206	1.28902	6.37965	25.1491	10.3922	2.02624	8.11387	19.4449	1.18566	9.01896	4.07339	25.1961	9.02702	1.18633	16.3733
		15.9865	15.1719	11.2257	26.0754	6.84303	29.715	1.28089	6.49425	26.0658	12.7354	2.47353	25.3545	19.5066	1.06929	6.69438	2.94403	25.1837	9.04613	1.17874	16.3069
