# Supplementary material for: A modular circuit coordinates the diversification of courtship strategies
Source: Nature. 2024 Oct 9;635(8037):142–50. doi: 10.1038/s41586-024-08028-1 (PMC11540906; doi:10.1038/s41586-024-08028-1)
Supplement: Supplementary file 12 — Source Data Fig. 2 [file 41586_2024_8028_MOESM12_ESM.xlsx]

## Sheet: Panel b – mel
Time (s)	∆F/F Tap series trace (left) mel female target	∆F/F Tap series trace (left) yak female target		Time (s)	∆F/F Averaged individual taps (middle) mel female target male 1 tap 1	∆F/F Averaged individual taps (middle) mel female target male 1 tap 2	∆F/F Averaged individual taps (middle) mel female target male 1 tap 3	∆F/F Averaged individual taps (middle) mel female target male 2 tap 1	∆F/F Averaged individual taps (middle) mel female target male 2 tap 2	∆F/F Averaged individual taps (middle) mel female target male 2 tap 3	∆F/F Averaged individual taps (middle) mel female target male 3 tap 1	∆F/F Averaged individual taps (middle) mel female target male 3 tap 2	∆F/F Averaged individual taps (middle) mel female target male 3 tap 3	∆F/F Averaged individual taps (middle) mel female target male 4 tap 1	∆F/F Averaged individual taps (middle) mel female target male 4 tap 2	∆F/F Averaged individual taps (middle) mel female target male 4 tap 3	∆F/F Averaged individual taps (middle) mel female target male 5 tap 1	∆F/F Averaged individual taps (middle) mel female target male 5 tap 2	∆F/F Averaged individual taps (middle) mel female target male 5 tap 3	∆F/F Averaged individual taps (middle) mel female target male 6 tap 1	∆F/F Averaged individual taps (middle) mel female target male 6 tap 2	∆F/F Averaged individual taps (middle) mel female target male 6 tap 3	∆F/F Averaged individual taps (middle) mel female target male 7 tap 1	∆F/F Averaged individual taps (middle) mel female target male 7 tap 2	∆F/F Averaged individual taps (middle) mel female target male 7 tap 3	∆F/F Averaged individual taps (middle) mel female target male 8 tap 1	∆F/F Averaged individual taps (middle) mel female target male 8 tap 2	∆F/F Averaged individual taps (middle) mel female target male 8 tap 3	∆F/F Averaged individual taps (middle) mel female target male 9 tap 1	∆F/F Averaged individual taps (middle) mel female target male 9 tap 2	∆F/F Averaged individual taps (middle) mel female target male 9 tap 3	∆F/F Averaged individual taps (middle) mel female target male 10 tap 1	∆F/F Averaged individual taps (middle) mel female target male 10 tap 2	∆F/F Averaged individual taps (middle) mel female target male 10 tap 3	∆F/F Averaged individual taps (middle) yak female target male 1 tap 1	∆F/F Averaged individual taps (middle) yak female target male 1 tap 2	∆F/F Averaged individual taps (middle) yak female target male 1 tap 3	∆F/F Averaged individual taps (middle) yak female target male 2 tap 1	∆F/F Averaged individual taps (middle) yak female target male 2 tap 2	∆F/F Averaged individual taps (middle) yak female target male 2 tap 3	∆F/F Averaged individual taps (middle) yak female target male 3 tap 1	∆F/F Averaged individual taps (middle) yak female target male 3 tap 2	∆F/F Averaged individual taps (middle) yak female target male 3 tap 3	∆F/F Averaged individual taps (middle) yak female target male 4 tap 1	∆F/F Averaged individual taps (middle) yak female target male 4 tap 2	∆F/F Averaged individual taps (middle) yak female target male 4 tap 3	∆F/F Averaged individual taps (middle) yak female target male 5 tap 1	∆F/F Averaged individual taps (middle) yak female target male 5 tap 2	∆F/F Averaged individual taps (middle) yak female target male 5 tap 3
0	0.218805	0.122535		0	-0.0652054	-0.0817693	0.0203861	-0.0276169	0.0553196	-0.0227441	-0.00237173	0.00136311	0.0313837	0.0355524	-0.0252901	-0.0376449	0.00946182	0.012247	-0.0453797	0.0264546	0.0174331	0.0553949	0.132757	-0.0451582	-0.0898914	-0.0254893	-0.164319	0.00372053	0.0115204	0.0173274	-0.0403139	0.0622842	0.040208	0.0122545	0.00521983	0.0554562	0.0476009	-0.0453399	-0.0173055	-0.0042281	0.00513994	0.010036	-0.000932303	0.00705979	0.00921698	-0.0682208	-0.00842891	0.0410859	-0.000540654
0.1	0.199638	0.0997248		0.1	-0.0243854	-0.0898025	0.00718449	-0.026568	0.0599312	-0.0237874	-0.0246309	-0.0131672	0.0416657	0.0816333	-0.0118647	-0.0199427	-0.0070391	-0.0038862	-0.0353243	0.0737683	-0.0053021	0.00905718	0.144929	-0.0275342	-0.0794581	-0.0065944	-0.113571	0.0340825	-0.024381	-0.0181371	-0.0333923	0.0567742	0.0490106	-0.0152663	-0.0120297	0.0381039	-0.070251	-0.0347816	-0.0109721	-0.0234302	0.0152882	0.0002318	0.00510063	-0.0296933	-0.0269894	-0.062398	0.0208521	-0.0282256	0.00557872
0.2	0.156759	-0.0184936		0.2	0.0476851	-0.0973451	0.0248076	-0.0157598	0.0640511	-0.0007773	-0.0075067	-0.0143802	0.0351279	0.0917962	-0.0463277	-0.0077299	-0.0061727	-0.02141	-0.0050301	0.0415879	0.0395954	0.0152757	0.154909	-0.0233007	-0.102356	-0.0289514	-0.118265	0.0164116	0.00402812	0.0453179	-0.0228924	0.0486163	-0.0039682	-0.0619688	0.0122465	0.0451947	-0.0198958	-0.0713911	0.00632855	-0.0190582	0.0396469	-0.0180973	-0.0038327	0.0315581	-0.009012	-0.0810496	-0.0097559	-0.0439844	0.016586
0.3	0.106156	0.0417926		0.3	-0.122616	-0.097819	0.00385399	-0.0067807	0.051771	0.0203726	-0.0473775	0.00156945	0.0853194	0.115974	0.00612755	-0.022183	0.00259374	-0.0109516	-0.0139505	0.0606268	0.0334245	0.0171695	0.155808	-0.0899684	-0.0662899	-0.034272	-0.0870143	0.00235363	0.0151299	-0.0036682	-0.0306789	0.00797234	-0.0076918	0.00903489	-0.0143331	0.0327528	-0.0662398	-0.0357028	-0.0241648	-0.0097776	0.01697	-0.0214895	-0.0014108	-0.0031906	-0.0092763	-0.0612879	-0.0107221	-0.0024101	0.0131046
0.4	0.0856494	0.0507896		0.4	-0.0404896	-0.0969747	0.029058	-0.0031612	0.0308846	0.0253482	-0.0258399	-0.0008733	0.0566475	0.106104	-0.0303739	-0.0506413	-0.0050684	-0.0364173	-0.0344315	0.0201288	0.0679774	-0.0012572	0.134132	-0.03884	-0.0840618	-0.0069898	-0.0956704	-0.0091729	0.00591134	0.00014251	-0.0061216	0.060003	0.0190328	0.0237479	0.0129856	0.0417873	-0.0798378	-0.0364921	-0.0050816	-0.0228	0.0362047	0.00964453	-0.00803	-0.0221575	6.4733e-05	-0.0840901	-0.035546	0.00716288	0.0129182
0.5	0.0331994	-0.0192384		0.5	0.0135029	-0.12054	0.0247586	-0.0375053	0.0628621	-0.0170719	-0.0159489	0.00625041	0.0450905	0.123351	-0.0180299	-0.0053405	0.0029269	-0.0122295	0.00556489	0.0289756	0.0263863	0.0367407	0.12277	-0.0370066	-0.0996499	-0.0092498	-0.0914295	-0.0248016	-0.0012991	-0.0493963	-0.0388425	0.0673776	0.0683827	0.0680788	-0.0201953	0.0270036	-0.0418758	-0.0351888	-0.0027896	-0.0202074	0.0111739	0.00674179	-0.0070228	-0.0162275	0.0189437	-0.0937513	-0.0359736	-0.0082956	-0.0207475
0.6	0.13348	-0.0077399		0.6	-0.129142	-0.085993	-0.0240627	-0.0076629	0.0318594	-0.0247159	-0.01426	-0.0138516	0.0610732	0.102846	-0.0042432	-0.0058465	0.00646336	-0.0532706	-0.007787	0.0355668	0.0553827	0.0237562	0.159987	-0.0479163	-0.118192	-0.0281589	-0.0753727	0.0236926	-0.0105569	-0.0184854	-0.038196	0.0767708	0.017325	0.018346	-0.0072274	0.0305859	-0.0488757	-0.0535626	-0.0120605	0.0240148	0.0129321	0.0150025	-0.0399879	-0.0169529	0.00748201	-0.0634739	-0.0196854	0.00943591	-0.0033388
0.7	0.105814	-0.0249909		0.7	-0.059303	-0.10295	0.00870143	0.00579201	0.0562774	-0.0090217	-0.025999	0.0062825	0.0431301	0.101334	-0.055254	-0.0234058	0.00234769	-0.0409693	-0.0149536	0.027754	0.0179632	0.00774172	0.105859	-0.0748377	-0.121047	-0.015961	-0.0897074	-0.0181026	-0.0020251	0.0414589	-0.0337326	0.0309262	0.00259399	-0.0431609	-0.0389859	0.00217588	-0.109375	-0.048374	0.00290521	0.0131924	0.0070495	0.0101564	-0.0071911	0.0232969	0.00910235	-0.0490908	-0.0297849	0.00428523	0.007632
0.8	0.130577	-0.0519427		0.8	-0.0533919	-0.113389	-0.0018221	-0.0139322	0.0251932	-0.0138209	-0.0425863	0.0105249	0.0401483	0.103308	-0.0557221	-0.0479113	-0.0195415	-0.0534588	-0.0103914	0.0164338	0.0326536	-0.0054206	0.0600704	-0.0531611	-0.0696589	0.0499793	-0.0863422	-0.0135349	-0.014825	-0.0116258	-0.0221849	-0.0008011	0.0314317	0.030281	-0.0230948	0.0514394	-0.135408	-0.0471794	-0.0149701	-0.0084392	-0.006634	-0.0150011	0.00161229	0.0364919	-0.0256678	-0.0557036	-0.0134866	0.0115107	0.0294043
0.9	0.143878	-0.0517617		0.9	-0.1202	-0.116672	0.0315738	0.0192352	0.0583115	-0.0199443	-0.0199573	-0.0004239	0.0567053	0.0830284	-0.0300135	-0.0454073	-0.0152257	-0.0336139	-0.0279682	0.0436717	0.0233582	0.00028078	0.123133	-0.0013714	-0.149795	-0.0523858	-0.0795778	-0.0198914	-0.0262361	-0.0421612	-0.0052882	0.0855076	0.0216786	0.0126277	-0.0634294	0.0263303	-0.114757	-0.017514	-0.0165054	-0.0043383	0.00497069	-0.0188673	-0.0083518	0.0107239	-0.0080525	-0.0618922	0.00565467	0.0186764	0.00577533
1	0.107809	-0.0274637		1	-0.0322815	-0.116915	0.0073552	-0.0027657	0.0317858	-0.0360775	-0.039314	-0.027714	0.0564984	0.0735442	-0.0263953	-0.0370825	-0.0056529	-0.0278068	-0.0368073	0.0311928	0.0258425	0.0718784	0.102343	-0.0669866	-0.0868077	-0.010631	-0.0930491	0.0191635	-0.0133319	-0.019707	0.00035886	0.0601582	0.0376826	0.0143667	-0.0442046	0.0149291	-0.160778	-0.0410401	-0.0072276	-0.0191863	-0.0313508	0.00338864	-0.0209411	0.0234544	0.0061678	-0.0663014	-5.92e-05	-0.0149704	-0.0200596
1.1	0.0905646	-0.034473		1.1	-0.0523845	-0.112412	-0.0041659	0.0182381	0.0400644	0.0035226	-0.0130944	-0.0193155	0.0324041	0.08059	-0.0373495	-0.0284132	-0.0260853	0.00120577	0.00635986	0.0428294	0.0205092	0.0219058	0.138622	-0.041641	-0.127317	0.0155139	-0.106702	-0.0150188	-0.0063958	0.00854314	0.0137904	0.0502594	0.0756497	0.02849	-0.108179	0.0357072	-0.109664	-0.0247542	0.0173171	0.0190779	-0.0258138	-0.0165771	-0.0163583	0.0279461	0.00802347	-0.0623152	-0.0147145	0.00713297	-0.0161218
1.2	0.109312	-0.0728007		1.2	-0.126114	-0.114913	-0.0145242	0.00267617	0.0267008	-0.0274839	-0.00342	-0.0039657	0.0576078	0.0709945	-0.0632023	-0.0247105	0.00437492	-0.0195468	-0.0043586	0.00372229	0.0106999	-0.00512	0.120339	-0.0472751	-0.0893224	0.0448503	-0.0786384	-0.0065236	-0.0080491	0.00773401	0.0116929	0.0670866	0.0249774	-0.0069992	-0.104088	0.0340617	-0.125002	-0.0340529	-0.0315425	-0.0128442	-0.0142538	0.00472432	-0.0050023	0.0502094	0.00035738	-0.0786257	-0.0144446	0.012754	0.0190433
1.3	0.0786815	-0.0690492		1.3	0.00973555	-0.10072	0.0263254	-0.0060035	0.0257569	-0.0348117	-0.0225303	0.00563435	0.0421799	0.0997517	-0.0536637	0.00755928	-0.0088933	0.0471194	-0.0074947	0.0018985	0.0206202	-0.0164851	0.0880509	-0.0571271	-0.162386	-0.0109471	-0.0857863	0.0397664	-0.038609	0.00097761	0.00296498	0.0298386	0.0514231	-0.0280293	-0.0619512	0.0350303	-0.156937	-0.0094326	0.0117171	0.00942382	-0.0170153	-0.0051963	0.00054122	0.0701943	0.00333643	-0.070248	-0.0057766	-0.016711	-0.0099859
1.4	0.0583181	-0.118922		1.4	-0.0420295	-0.0988127	0.0589061	0.00690896	0.0293216	-0.0434381	-0.0183108	-0.0293444	0.0475739	0.0485397	-0.072149	-0.0405596	0.0133821	0.00697432	-0.0261264	0.00423741	0.00706739	0.0296416	0.0934867	-0.0770038	-0.123842	-0.0020513	-0.10561	0.0167509	-0.0318482	0.0327227	-0.0111662	0.061143	0.0228175	0.0304709	-0.109011	0.0238747	-0.135994	-0.0254741	0.0198048	0.0149405	-0.0243156	0.00148931	0.00415948	-0.0780455	0.0231803	-0.0839002	-0.0312046	0.0214579	0.00811184
1.5	0.0723562	-0.0723131		1.5	0.00928487	-0.126419	0.0223399	-0.0094631	0.0528457	-0.0087138	0.00280954	-0.0011135	0.0684491	0.105552	-0.083832	-0.0349687	-0.0525675	0.0457809	-0.0245848	0.0470042	0.0135743	0.00246211	0.0641706	-0.0520355	-0.0869884	-0.0134615	-0.109902	-0.0244084	-0.0066921	0.0086496	0.00828452	0.0893354	0.0628765	0.00782458	-0.0537469	0.0329195	-0.0062493	-0.0243011	-0.0163218	-0.0213332	-0.0190361	-0.004831	-0.0109347	-0.317816	0.0255471	-0.0693625	0.00162927	0.00081294	0.0130026
1.6	0.0168962	-0.0876853		1.6	-0.142423	-0.0998187	0.00500627	0.00277259	0.0522402	-0.014371	-0.0378682	-0.0148191	0.0633091	0.104762	-0.0633291	-0.0218333	-0.0128683	0.0209232	-0.009622	0.00156759	-0.0014833	-0.0251366	0.0724051	-0.0779259	-0.138429	-0.0474792	-0.120014	0.0134462	-0.0162092	-9.409e-05	-0.010522	0.10683	0.044803	0.0438672	-0.0231076	0.0454015	-0.0852053	-0.0264856	-0.0041517	-0.0189311	0.00650107	0.0136168	-0.0048464	-0.361353	-0.0022103	-0.0423393	-0.011204	0.00082995	-0.0211145
1.7	0.10748	-0.0698179		1.7	-0.0098406	-0.076443	0.0437397	0.00727615	0.0795623	-0.0226997	-0.006515	-0.0114953	0.0343055	0.095917	-0.0960816	-0.0327755	-0.0208842	0.0262743	-0.0103982	0.0210266	-0.0207768	-0.0068496	0.0829686	-0.0956597	-0.111159	-0.0349102	-0.15562	-0.0083068	0.00857806	0.016922	0.0332379	0.100421	-0.0070974	0.066857	-0.0667729	0.026936	0.00877231	-0.0080546	-0.0023784	-0.0146201	-0.016396	-0.0060663	-0.0174686	-0.339235	0.0181501	-0.0723439	-0.0189684	-0.0106865	-0.0343978
1.8	0.102552	-0.0642298		1.8	0.0124849	-0.013522	0.0395882	-0.0381815	0.080047	-0.0365762	-0.0179387	-0.0126133	0.0824652	0.11444	-0.0030714	-0.0625731	-0.033987	0.0566328	-0.0266638	0.00733651	0.0366278	-0.0295241	0.0738001	-0.0676372	-0.0923528	-0.0367772	-0.143774	-0.0169937	0.024992	-0.0104421	0.00552417	0.0392811	-0.0059223	-0.068105	-0.0535865	0.0586228	0.0706554	-0.0424193	0.00874101	-0.0025277	0.00118627	0.0162698	-0.0167904	-0.276613	-0.0073498	-0.0383306	-0.0102621	-0.0127015	-0.0129458
1.9	0.0969007	-0.120405		1.9	0.0217167	-0.0353436	0.0342823	-0.0109134	0.0661275	-0.0388586	0.0570387	0.023587	0.0430532	0.113944	0.0377278	0.0149085	0.0225746	0.0638012	0.0101607	0.0192836	0.0161764	-0.0011575	0.0328996	-0.0458784	-0.0555298	-0.0186063	-0.0533301	0.0231649	0.0225212	-0.0255748	0.00584641	0.0417549	0.0717683	0.0542265	-0.0437289	0.0468484	0.00034538	-0.0325003	-0.002936	0.00160247	0.00740849	0.00828384	-0.0025164	-0.101378	0.00320022	0.028078	0.00878829	0.0323304	-0.0214724
2	0.106441	-0.0838684		2	0.117942	0.204112	0.162439	0.527517	0.135971	0.114877	0.327696	0.0642157	0.108239	0.136419	0.130995	0.355783	0.0553758	0.100745	0.0848133	0.430623	0.0691413	0.517845	0.112645	0.0357007	0.229426	0.219258	0.113899	0.0417469	0.321067	0.0478291	0.132288	0.263744	0.236149	0.514872	0.0788004	0.117302	0.109973	0.0101551	0.0114139	0.0431796	0.0597097	0.0109288	0.0153101	0.0440099	0.019231	0.115499	0.0360944	0.0890154	0.0109686
2.1	0.0808833	-0.0612148		2.1	0.329792	0.407259	0.236881	0.933775	0.182684	0.230102	0.727517	0.089462	0.160593	0.144194	0.639955	0.665193	0.0999353	0.172924	0.202143	0.806976	0.0954032	1.01831	0.172143	0.0620349	0.757135	0.64646	0.460594	0.131871	0.740772	0.0519591	0.420751	0.476137	0.541008	0.871302	0.0962658	0.0941331	0.0728855	0.010731	0.0153671	0.0753404	0.0539585	0.025894	0.0363574	0.16834	0.0245923	0.201433	0.056796	0.07829	0.0110946
2.2	0.0821382	-0.0733445		2.2	0.798326	0.491989	0.521176	1.21189	0.170584	0.457027	1.03395	0.125581	0.304464	0.390811	0.932145	0.861274	0.110167	0.237677	0.243695	1.31591	0.178411	1.33993	0.361016	0.33746	1.05718	0.744817	0.724418	0.175775	1.08516	0.209298	0.701681	0.822643	0.856362	1.11271	0.101226	0.0976756	0.15073	0.0178884	0.0406495	0.0693789	0.0645119	0.0135237	0.023529	0.164527	0.033286	0.20236	0.088695	0.103813	0.0122896
2.3	0.0619905	-0.0764204		2.3	1.11936	0.592686	0.618953	1.44085	0.172268	0.636046	1.35277	0.160369	0.374346	0.605551	1.09648	1.07926	0.144404	0.256986	0.344821	1.64542	0.222122	1.50706	0.445875	0.65501	1.17924	0.938107	0.846575	0.227482	1.41029	0.458482	0.961282	1.07701	0.920434	1.24939	0.0759133	0.120596	0.0946417	0.0160739	0.040922	0.0862651	0.0753167	0.0463305	0.0610684	0.176629	0.0479601	0.268344	0.0718877	0.096208	0.00397964
2.4	0.0700871	-0.125451		2.4	1.29758	0.61998	0.729256	1.57031	0.208744	0.725064	1.50612	0.170818	0.411231	0.751676	1.39597	1.19382	0.189845	0.238636	0.411117	1.96913	0.297012	1.7174	0.498447	0.912236	1.47272	0.950243	0.873322	0.223367	1.65967	0.651212	1.21707	1.29351	1.19612	1.24304	0.112528	0.12025	0.00262098	-0.0031751	0.0292002	0.1026	0.0792704	0.0135401	0.06499	0.159853	0.0341606	0.324274	0.0699766	0.0890148	0.0305868
2.5	0.0833236	-0.0836144		2.5	1.48103	0.645259	1.0223	1.70002	0.187981	0.797484	1.67471	0.205587	0.478633	0.865021	1.45068	1.27894	0.284385	0.256999	0.546327	2.24096	0.543202	1.72811	0.629761	1.04016	1.61385	0.913025	0.890825	0.16506	1.85166	0.87692	1.36061	1.70972	1.44967	1.4686	0.0864415	0.103335	0.0842421	0.00093761	0.0230536	0.0892168	0.0813441	0.0591062	0.038441	0.213629	0.0408314	0.322371	0.0876036	0.0910186	0.0395225
2.6	0.0535246	-0.074187		2.6	1.62998	0.787119	0.99327	1.7696	0.17102	0.877559	1.78476	0.231388	0.495287	0.977979	1.56241	1.38716	0.354396	0.267569	0.557806	2.42627	0.71927	1.92282	0.624349	1.33817	1.66019	0.992726	0.967408	0.189863	1.94428	0.994708	1.57654	1.8623	1.53389	1.61021	0.105585	0.120387	0.0608946	0.012418	0.0288806	0.0834949	0.0872556	0.0342677	0.0641633	0.182235	0.0861874	0.390192	0.0938726	0.0980488	0.023025
2.7	0.045207	-0.0997989		2.7	1.66473	0.866154	1.07177	1.85479	0.155496	0.921646	1.85425	0.25451	0.590557	1.09999	1.731	1.4423	0.398358	0.296907	0.589101	2.71932	0.784558	1.93224	0.771831	1.3966	1.85062	1.02865	1.02181	0.178924	2.0402	1.08779	1.82715	2.13097	1.56549	1.79954	0.101866	0.0818369	0.0527169	0.00613647	0.0397825	0.125941	0.109768	0.0524758	0.0292087	0.165396	0.0576248	0.422284	0.0935212	0.120112	0.025618
2.8	0.0182446	-0.060555		2.8	1.66654	0.894117	1.19818	1.85202	0.190238	0.913482	1.83809	0.268599	0.648473	1.20214	1.8456	1.5085	0.463593	0.45484	0.672597	2.83772	0.972754	2.04421	1.00289	1.41677	1.96653	0.957299	0.969555	0.16107	2.18056	1.14606	2.02314	2.23146	1.56259	1.89332	0.0384794	0.110985	-0.0286493	0.0149609	0.0254361	0.136789	0.0786568	-0.0045211	0.0390964	0.154539	0.0616726	0.445319	0.118471	0.121146	0.038311
2.9	0.0611148	-0.112287		2.9	1.86379	0.849105	1.2845	1.9268	0.203733	0.953117	1.86221	0.292877	0.710976	1.19555	1.88034	1.52665	0.468558	0.664332	0.668594	2.94557	1.08549	2.17555	1.16955	1.60987	1.95419	1.04362	0.927113	0.211643	2.33176	1.255	2.25458	2.07253	1.72642	1.91957	0.114732	0.107158	0.0483524	0.00361078	0.0562366	0.103707	0.0774461	0.0352769	0.0191646	0.167876	0.0866756	0.407199	0.108787	0.108691	0.0250857
3	0.013213	-0.0497056		3	2.11008	1.07598	1.49438	1.97356	0.254305	0.952411	1.92829	0.305497	0.753328	1.25064	1.9668	1.53975	0.588028	0.857007	0.667185	3.10725	1.21989	2.17979	1.27313	1.7022	1.89049	1.00819	1.02382	0.225712	2.38933	1.38072	2.36265	2.57728	1.89359	2.13278	0.0625321	0.0841419	0.079805	0.0103176	0.0260113	0.113037	0.0622621	0.00805103	0.044512	0.107326	0.0737055	0.434312	0.159201	0.113031	-0.0041206
3.1	0.0711246	-0.0488316		3.1	2.22524	1.27315	1.47398	2.00614	0.272895	1.02228	1.88008	0.323965	0.841549	1.32138	2.04769	1.51394	0.618989	1.02278	0.682424	3.14319	1.33207	2.16188	1.35446	1.7063	2.04525	1.01021	0.905832	0.139012	2.30989	1.42423	2.50028	2.69578	1.74543	2.25585	0.0833808	0.104761	0.0134009	-0.0062554	0.0326703	0.119032	0.0942834	0.0270481	0.00606857	0.0897371	0.152177	0.432618	0.143398	0.0602313	0.00399901
3.2	0.0349496	-0.0492806		3.2	2.27561	1.43398	1.51931	1.9735	0.295879	1.02911	1.84282	0.312192	0.90265	1.2998	2.14944	1.53586	0.681835	1.1042	0.783264	3.25132	1.39983	2.12383	1.39777	1.53086	1.96017	1.14548	0.947957	0.174275	2.48994	1.57536	2.72735	2.60678	1.80237	2.37359	0.122767	0.0930191	-0.0859459	-0.0146474	0.0299724	0.104744	0.0671761	-0.0120644	0.0170429	0.134695	0.147644	0.454831	0.153922	0.0838119	0.0206053
3.3	0.0472492	-0.0479191		3.3	2.34503	1.47427	1.49	2.04827	0.325259	1.03575	1.87982	0.306575	0.937047	1.33647	2.18038	1.48611	0.726156	1.21833	0.755479	3.3459	1.34864	2.06254	1.15846	1.52784	1.90544	1.18447	0.866059	0.211119	2.41521	1.7155	2.79713	2.84519	1.85603	2.49364	0.0738412	0.0744058	0.0323318	0.00169316	0.0205631	0.103849	0.0801951	0.0274444	0.0240798	0.130075	0.165867	0.410709	0.158515	0.0705901	0.0214493
3.4	0.0415966	-0.085316		3.4	2.35919	1.52173	1.50776	1.9582	0.257526	1.06919	1.88729	0.29719	0.934731	1.39837	2.23517	1.48032	0.679663	1.32351	0.776997	3.33064	1.18091	1.98999	1.29865	1.64868	1.87339	1.36386	0.881792	0.185405	2.35678	1.69002	2.7974	2.49449	1.78089	2.30847	0.0789321	0.0752339	-0.085962	-0.0066291	0.0409622	0.0685929	0.0643966	0.0347072	-0.0101373	0.128562	0.162944	0.420142	0.14502	0.0694084	0.00808107
3.5	0.0478194	-0.12063		3.5	2.76336	1.47924	1.54281	1.97646	0.290431	1.08374	1.80981	0.261534	0.943456	1.33826	2.24193	1.48661	0.707269	1.43292	0.783253	3.27459	1.45052	1.91022	1.23691	1.53233	1.85848	1.524	0.875232	0.289793	2.39109	1.66263	2.87808	2.69452	1.93418	2.46731	0.0351599	0.123981	-0.0861487	-0.0060586	0.0257455	0.118375	0.0687929	0.0102243	0.0138625	0.147229	0.144834	0.436453	0.138161	0.0723999	-0.0063329
3.6	0.0348597	-0.0957955		3.6	2.47259	1.63431	1.47576	2.06417	0.287839	1.08824	1.80734	0.321347	0.916431	1.4474	2.18485	1.49154	0.686354	1.49097	0.798208	3.26328	1.40528	1.875	1.18926	1.63825	1.8138	1.66289	0.86914	0.259921	2.40902	1.72673	2.93791	2.70965	2.15053	2.62975	0.119683	0.14636	-0.141987	-0.0079787	0.051915	0.119336	0.0458205	0.00409773	0.0350763	0.148567	0.16383	0.437276	0.192391	0.0693779	-0.0111142
3.7	0.018436	-0.077021		3.7	3.02832	1.66246	1.37268	2.03699	0.351374	1.10835	1.74109	0.270083	0.915261	1.45918	2.30452	1.59575	0.668244	1.54859	0.795269	3.31045	1.51655	1.78406	1.11947	1.71357	1.66823	1.60686	0.832554	0.269977	2.34354	1.76887	3.01172	2.76916	2.24975	2.47558	0.0749053	0.120787	-0.132712	0.00378608	0.0215303	0.0619707	0.085624	0.0242295	0.0192937	0.204525	0.192439	0.424268	0.180932	0.0809085	0.0321369
3.8	-0.0079449	-0.0543654		3.8	3.00262	1.56659	1.48481	2.04787	0.379449	1.10372	1.65957	0.267588	0.873591	1.41969	2.34915	1.71152	0.708874	1.61844	0.734634	3.37689	1.54201	1.3783	1.12169	1.7716	1.74186	1.66242	0.98455	0.284714	2.2817	1.87283	3.01622	2.55936	2.2182	2.47198	0.124516	0.124222	-0.13728	-0.0163197	0.0300805	0.085609	0.0477693	0.0151482	-0.0346527	0.159926	0.185568	0.432495	0.189889	0.081404	0.00537015
3.9	0.0351882	-0.0693764		3.9	3.17707	1.62766	1.67301	2.06039	0.377158	1.08529	1.71941	0.267466	0.847698	1.4732	2.44877	1.82115	0.765892	1.6551	0.706625	3.4422	1.59139	1.33515	1.06463	1.44177	1.6764	1.69935	1.03592	0.883278	2.27802	1.78589	2.85958	2.20046	2.10808	1.97217	0.109218	0.135191	-0.105947	-3.01e-05	0.054598	0.0528622	0.0551623	-0.0369842	-0.0072775	0.170362	0.159772	0.430159	0.162489	0.0367856	0.0395841
4	0.013727	-0.0822256		4	2.86366	1.5153	1.90018	1.97868	0.391589	1.05216	1.55735	0.285873	0.859944	1.53517	2.43503	1.96631	0.841955	1.66637	0.77106	3.30497	1.50549	1.35556	0.864943	1.69774	1.61399	1.8298	1.04585	1.33065	2.23269	1.81466	2.86991	2.4103	2.14918	2.2987	0.0742782	0.170411	-0.125889	-0.0010391	0.0376529	0.0936277	0.048058	0.0334307	-0.004121	0.138424	0.172704	0.403941	0.202047	0.0635564	0.0136858
4.1	-0.0243604	-0.0767274		4.1	3.18949	1.60379	2.1326	1.97822	0.40965	1.06096	1.58315	0.214805	0.857531	1.57593	2.53604	2.02059	0.876416	1.64374	0.783208	3.31222	1.62498	1.56349	0.913897	1.68084	1.53854	1.72463	1.0359	1.63127	2.12797	1.80413	2.74377	2.49922	2.13365	2.18743	0.110548	0.221321	-0.124281	0.0165617	0.0463532	0.0996872	0.0629479	-0.0304027	0.0409851	0.123944	0.17976	0.37322	0.178006	0.0588702	0.0397208
4.2	0.0280127	-0.0886293		4.2	2.81483	1.60536	2.0756	1.97151	0.441004	1.08573	1.49455	0.232695	0.834463	1.58287	2.48983	2.04646	0.868712	1.66778	0.796902	3.20418	1.70711	1.29742	0.860683	1.49419	1.56912	1.70806	1.06891	1.97221	2.08508	1.85994	2.71891	2.60486	2.11809	2.04022	0.051694	0.192557	-0.139564	-0.0041119	0.0464288	0.0122331	0.022252	-0.0268547	0.0298379	0.176844	0.15414	0.344806	0.180392	0.0751778	0.00536901
4.3	-0.0218644	-0.0677403		4.3	2.82073	1.45729	2.05222	1.96498	0.438239	1.1312	1.54671	0.230507	0.810947	1.68391	2.54007	2.13448	0.842679	1.58694	0.777223	3.17284	1.75406	1.38308	0.784624	1.36639	1.45112	1.65989	1.01487	2.0666	2.00204	1.82951	2.65402	2.57025	2.15012	1.82798	0.117368	0.159124	-0.143875	0.00715793	0.0291938	0.0574661	0.0514988	-0.0114683	0.0508918	0.102228	0.123024	0.356857	0.197726	0.0776901	0.012778
4.4	0.0182069	-0.0731117		4.4	1.9029	1.33922	2.00825	1.92255	0.432001	1.16461	1.45831	0.216685	0.831236	1.61794	2.54942	2.21418	0.867931	1.5529	0.833179	3.06688	1.9046	1.47107	0.677874	1.39469	1.31942	1.62269	0.989486	2.1659	1.96015	1.73101	2.5503	2.28353	2.10162	1.51002	0.077125	0.133204	-0.094354	0.00768163	-0.0155846	0.0717011	0.0191136	0.0164526	-0.006636	0.105392	0.0826008	0.34285	0.175	0.0827892	-0.0124785
4.5	0.0525761	-0.0850683		4.5	2.50744	1.3285	2.35859	1.90242	0.410643	1.17875	1.51808	0.238109	0.796302	1.54281	2.58928	2.2044	0.799483	1.58232	0.840654	3.00893	1.88341	1.52371	0.718707	1.38857	1.34816	1.61164	0.989434	2.10544	1.79312	1.73753	2.40404	2.21038	2.18092	1.66411	0.0629501	0.152147	-0.141047	0.00813658	0.00097417	0.0596383	0.0308205	-0.0228002	0.0370309	0.0809685	0.0889021	0.341917	0.107166	0.0747051	0.00055694
4.6	0.0308489	-0.0878096		4.6	2.80706	1.2812	2.20531	1.84977	0.413247	1.14465	1.46324	0.225599	0.792123	1.548	2.61258	2.28521	0.858905	1.56075	0.886041	2.97305	1.906	1.58111	0.702487	1.17796	1.23766	1.40947	0.962042	2.32105	1.74677	1.70783	2.3874	2.2853	2.4066	1.63544	0.0193495	0.178868	-0.0879819	0.0240366	0.0175639	0.0122518	0.0154819	0.0187974	0.0312982	0.100053	0.110646	0.272405	0.174895	0.0303342	0.0144022
4.7	-0.027801	-0.0527852		4.7	1.97092	1.34894	2.26143	1.81013	0.470025	1.16319	1.46274	0.237166	0.771423	1.59812	2.51314	2.33438	0.851638	1.48457	0.820475	2.90865	1.82063	1.66365	0.511277	1.25508	1.20669	1.42374	0.886841	2.15003	1.60806	1.58408	2.13581	2.18366	2.15463	1.48876	0.0229172	0.157258	-0.0938901	0.00983047	0.0510647	0.0390357	0.038573	0.013532	0.0070803	0.0589608	0.096546	0.299052	0.11421	0.0469145	0.00657829
4.8	-0.0067973	-0.0361108		4.8	2.02425	1.18693	2.15001	1.76176	0.510989	1.16958	1.44377	0.203972	0.736657	1.64108	2.49162	2.27997	0.879163	1.4619	0.862474	2.90665	1.72536	1.65445	0.546344	1.20937	1.05789	1.39687	0.87744	2.30742	1.57038	1.51444	2.06999	2.13533	2.32459	1.35023	0.0360048	0.163184	-0.111581	0.0198357	0.0118966	0.0578905	-0.0013926	0.0301704	-0.0051685	0.115339	0.123214	0.299889	0.132282	0.0764621	0.0282885
4.9	0.0317431	0.00180972		4.9	1.89837	1.11118	2.31546	1.75181	0.544755	1.13305	1.36524	0.209074	0.716793	1.69724	2.45766	2.24768	0.885575	1.44161	0.767924	2.87229	1.69428	1.44511	0.556107	1.05593	1.1058	1.36442	0.861272	2.34861	1.46198	1.38787	1.98112	1.88228	2.03952	1.17195	0.0455847	0.151159	-0.120325	0.0155077	0.0592747	0.00955747	0.037991	0.00110703	0.0315957	0.0707866	0.106996	0.241159	0.132631	0.0379801	0.0140329
5	-0.0316392	0.0266772		5	1.48497	1.06559	2.22848	1.71007	0.561933	1.15769	1.36701	0.274543	0.689144	1.85431	2.41427	2.1181	0.880279	1.44986	0.771062	2.74452	1.61839	1.47742	0.480785	0.873894	1.07541	1.34192	0.755367	2.27877	1.39564	1.27917	1.8556	1.82266	2.08649	1.28577	0.046189	0.14366	-0.141302	0.0179928	0.0310044	0.0710556	-0.0010396	0.003833	0.0171383	0.151746	0.10973	0.231014	0.156579	0.0503106	-0.0039645
5.1	0.00199353	0.0635842		5.1	1.93359	0.992774	2.25708	1.61468	0.58201	1.09117	1.28742	0.399546	0.639159	1.97026	2.29694	2.1336	0.828804	1.39047	0.806695	2.68476	1.51053	1.43079	0.433609	0.952044	0.924633	1.32691	0.724732	2.25872	1.31164	1.30708	1.72657	1.79798	2.19197	1.37116	0.0501243	0.171026	-0.110732	0.00863559	0.0173158	0.0557292	0.042079	0.00878627	0.0264783	0.187054	0.151158	0.173481	0.146998	0.076129	0.0011593
5.2	-1.635e-05	0.0888597		5.2	1.90354	0.917328	2.33785	1.63487	0.615905	1.06523	1.28846	0.566265	0.640152	1.98985	2.27733	2.06023	0.861091	1.31802	0.786997	2.612	1.47511	1.3123	0.411881	0.921486	0.911343	1.26522	0.726584	2.39873	1.30001	1.15731	1.64525	1.79908	2.15548	1.29761	0.0450388	0.167178	0.00231888	0.00448632	0.0013086	0.0084773	-0.0055776	-0.0262005	-0.0248134	0.146955	0.150786	0.2052	0.100247	0.0853953	0.00690598
5.3	-0.0496085	0.124962		5.3	1.25722	0.865412	2.15469	1.54769	0.690939	1.04114	1.25571	0.627363	0.623791	1.98723	2.2517	1.94371	0.816967	1.35954	0.724005	2.49963	1.38458	1.21779	0.446691	0.70479	0.906061	1.14765	0.643723	2.34397	1.22492	1.03537	1.55055	1.54809	2.07927	1.25459	0.0570476	0.165093	0.0380468	0.0256426	0.0436003	0.0150386	0.00444928	0.0147519	0.00381839	0.14576	0.176762	0.17485	0.0964552	0.0376283	0.0110313
5.4	0.0165362	0.141591		5.4	1.44567	0.836785	2.19485	1.5393	0.7657	1.00676	1.23469	0.753271	0.557595	1.99752	2.14526	1.89299	0.79827	1.19107	0.736107	2.40489	1.34343	1.16305	0.356076	0.768197	0.832147	1.17473	0.683905	2.45102	1.14323	0.976673	1.46313	1.47921	1.96832	1.11453	0.0487825	0.11986	0.0837713	0.0176022	0.0231175	0.0647085	0.00884443	-0.0168421	0.00678761	0.169577	0.163817	0.182618	0.116029	0.0654148	-0.0006261
5.5	-0.0065542	0.108923		5.5	1.44618	0.739812	2.17712	1.45015	0.768054	0.932009	1.17772	0.828899	0.557867	1.90813	2.11449	1.79438	0.770943	1.2269	0.644522	2.30193	1.26267	1.06455	0.420754	0.790598	0.722121	1.09449	0.584809	2.40543	1.0771	0.975665	1.29889	1.45742	1.69779	1.00004	0.0794423	0.0528818	0.0790955	0.0104857	0.0358123	0.0439681	0.0261315	0.00066295	0.00417993	0.231414	0.110972	0.177563	0.0897976	0.0760768	0.00013807
5.6	-0.0640699	0.163861		5.6	1.1042	0.720023	2.2602	1.38981	0.755174	0.923846	1.14374	1.04154	0.516339	1.83549	1.98666	1.76777	0.776643	1.09274	0.681887	2.24994	1.20165	1.05023	0.475883	0.697148	0.714473	0.987716	0.51719	2.33928	0.987426	1.00662	1.20958	1.40633	1.76223	1.00671	0.0460793	0.0844019	0.0234161	-0.0191098	0.0283094	0.0137907	-0.0153782	-0.0047281	0.0133783	0.183739	0.199832	0.13803	0.124536	0.0660188	-0.0140451
5.7	-0.0066126	0.130703		5.7	1.39757	0.700268	2.23277	1.34626	0.753781	0.89219	1.05547	1.14614	0.536416	1.78028	1.96375	1.76748	0.78355	1.10042	0.627064	2.1214	1.08959	0.988976	0.455458	0.544359	0.704363	1.02639	0.523126	2.29792	0.958652	0.912598	1.14452	1.36738	1.64369	0.964167	0.0237993	0.0569183	0.0155746	0.00508814	0.018817	0.0251998	0.0130311	0.0269894	0.0246833	0.159846	0.157605	0.152231	0.0923312	0.0491904	0.00237144
5.8	-0.0287023	0.186807		5.8	1.28431	0.65334	2.0126	1.32842	0.723408	0.866136	1.04808	1.32453	0.477074	1.6849	1.93171	1.69527	0.672128	1.08688	0.596918	2.0268	0.962627	0.928509	0.480055	0.60554	0.681113	0.962342	0.550799	2.3222	0.87397	0.837746	1.10858	1.37232	1.59413	0.936226	0.0554125	0.0084935	0.104251	-0.0259894	0.0167895	-0.0053523	-0.0062813	0.0249133	0.035307	0.200055	0.147722	0.145044	0.107225	0.0669958	-0.0272356
5.9	0.0007929	0.1258		5.9	1.56972	0.634643	1.99954	1.24871	0.733883	0.855349	0.968685	1.40656	0.475169	1.64865	1.86943	1.70145	0.682684	1.03407	0.560234	1.98876	0.858697	0.890596	0.493646	0.608798	0.633459	0.937036	0.496493	2.31367	0.808666	0.780368	1.01531	1.13832	1.43216	0.881007	0.0371259	0.0114508	0.175335	0.00636488	-0.0086855	0.0310598	-0.013692	0.0278989	0.00975539	0.163531	0.117991	0.117605	0.0598505	0.0414835	-0.0203634
6	0.00445498	0.104768		6	0.833428	0.59862	1.91363	1.21029	0.715089	0.810512	0.966891	1.39576	0.558438	1.60609	1.79591	1.64503	0.616255	1.03154	0.541598	1.89237	0.780572	0.823593	0.500002	0.378452	0.656096	0.926612	0.511027	2.45783	0.76649	0.750399	0.971885	1.02949	1.22322	0.727635	0.0542395	0.0113271	0.121878	0.0165307	-0.0139618	0.0203673	0.0237298	-0.0238349	0.0326925	0.151751	0.0992607	0.117684	0.0711819	0.0263968	-0.0058696
6.1	-0.0113652	0.141708		6.1	1.17474	0.585575	1.96949	1.15472	0.6929	0.767734	0.920663	1.52992	0.618796	1.54538	1.77026	1.4734	0.601647	0.94104	0.567991	1.80791	0.776063	0.744355	0.372681	0.521213	0.57504	0.883672	0.462529	2.26104	0.713711	0.676483	0.898918	1.13501	1.26473	0.816714	0.0338769	0.104053	0.0912543	0.00447039	-0.0016959	0.0318645	-0.0384989	0.010053	-0.0088274	0.160056	0.154376	0.113899	0.0779022	0.0593	-0.0032966
6.2	-0.0369575	0.137302		6.2	1.13045	0.541844	1.87496	1.14573	0.745755	0.732563	0.874863	1.52525	0.657548	1.43928	1.62831	1.38109	0.59925	0.947554	0.50197	1.71142	0.740058	0.678041	0.455056	0.48218	0.473832	0.812467	0.424335	2.20471	0.748673	0.619773	0.85756	1.09922	1.27225	0.742013	0.0592452	0.0926644	0.155979	-0.0017002	0.0061664	0.0130694	-0.016976	0.0424163	0.0259411	0.146357	0.102967	0.093556	0.0522249	0.0455815	-0.0042859
6.3	-0.0031797	0.0956991		6.3	1.35279	0.491487	1.77893	1.0919	0.670276	0.71384	0.80344	1.55558	0.730207	1.38277	1.56251	1.32423	0.555185	0.889716	0.44893	1.64283	0.717607	0.623074	0.517307	0.39747	0.529821	0.825017	0.36217	2.10985	0.657923	0.546463	0.854058	1.01272	1.21458	0.752735	0.0175532	0.159059	0.122884	-0.0018477	0.00141607	0.0294134	-0.0079067	0.0242649	0.0427688	0.152177	0.0666699	0.00828279	0.0597383	0.0741193	0.0249484
6.4	0.0116749	0.0883108		6.4	1.19679	0.463899	1.66509	1.06755	0.719217	0.665325	0.760582	1.52472	0.714424	1.30999	1.54368	1.27184	0.574429	0.883356	0.477891	1.59243	0.704818	0.543657	0.372809	0.309402	0.471094	0.729331	0.369313	1.97051	0.618932	0.502033	0.733009	0.887143	1.20076	0.707725	0.0465055	0.163449	0.209309	-0.0258959	-0.0310918	0.024847	-0.0072081	0.00244587	0.0143684	0.135866	0.0998224	0.0740329	0.0494279	0.0336903	-0.0191484
6.5	0.0115419	0.00551524		6.5	0.851324	0.465283	1.62634	1.01476	0.72047	0.661171	0.720764	1.58654	0.75259	1.27538	1.3859	1.20824	0.569997	0.846505	0.465504	1.52425	0.668567	0.589435	0.351681	0.386744	0.439845	0.661254	0.358926	2.04537	0.595101	0.542952	0.68197	0.824418	0.910386	0.563683	0.0905899	0.209805	0.174154	-0.0113924	-0.0174	0.024663	-0.0107834	0.0202282	0.00887359	0.149475	0.078874	0.0552814	0.0449584	0.0766545	-0.0466309
6.6	-0.0126247	0.0452301		6.6	0.631249	0.431014	1.59079	0.924383	0.741749	0.647127	0.73648	1.54035	0.863911	1.2152	1.43944	1.21925	0.492899	0.798818	0.476364	1.49024	0.621458	0.541142	0.368842	0.356978	0.442152	0.665215	0.365245	1.97087	0.623376	0.448434	0.66489	0.905992	1.01422	0.639025	0.0930769	0.173186	0.208736	-0.0194747	0.0148844	0.0212776	-0.0129547	0.00602264	0.0220635	0.131736	0.0648573	0.0735162	0.0378573	0.0318583	-0.0173379
6.7	0.00510517	0.0841749		6.7	0.982174	0.494456	1.58034	0.916728	0.716276	0.611426	0.691473	1.50421	0.949329	1.15778	1.30747	1.1955	0.474416	0.791888	0.395467	1.38091	0.576037	0.515637	0.368512	0.207897	0.426574	0.591272	0.325609	1.85851	0.531349	0.397607	0.567339	0.78728	1.10124	0.591252	0.0382694	0.168255	0.17434	-0.0105631	-0.00656	0.0217995	0.00237985	0.00579701	0.0137614	0.146638	0.069365	0.0579926	0.0433408	0.0344328	-0.036454
6.8	-0.033463	0.0219544		6.8	0.818402	0.500327	1.44574	0.886704	0.700271	0.572213	0.638228	1.47816	1.00739	1.12401	1.25788	1.09651	0.445933	0.725045	0.402118	1.3351	0.557396	0.489955	0.291311	0.278055	0.378346	0.603089	0.309066	1.8034	0.550119	0.402582	0.590737	0.798075	1.02084	0.573134	0.0870834	0.201076	0.193274	-0.0157995	0.0176183	0.019497	-0.0158669	0.0382567	0.0321869	0.103518	0.0832279	0.0204269	0.0377799	0.0364659	-0.0405907
6.9	-0.0233687	0.055447		6.9	0.976377	0.419848	1.37616	0.852037	0.698187	0.533788	0.626596	1.41959	1.08185	1.05001	1.26988	1.10006	0.430016	0.727379	0.383133	1.31724	0.519762	0.480076	0.352886	0.284312	0.292406	0.555326	0.341281	1.68924	0.496381	0.426665	0.513954	0.664909	1.05994	0.57685	0.0749061	0.203607	0.173893	-0.0138034	0.0101078	0.033613	0.0100673	-0.0050152	0.0191012	0.128299	0.0988157	0.0389715	0.0253204	0.043003	-0.0189746
7	0.0151267	0.0501049		7	0.540612	0.427362	1.28442	0.838704	0.631555	0.518108	0.592052	1.47985	1.05169	1.02126	1.19068	1.00523	0.453986	0.685727	0.408819	1.20037	0.471792	0.44708	0.270828	0.266006	0.345193	0.519426	0.336625	1.65775	0.505184	0.315965	0.509092	0.610334	0.939739	0.46729	0.070655	0.171421	0.219641	-0.0329271	0.0156677	0.0225358	-0.0076339	0.00237833	0.00312643	0.109596	0.0467592	0.00639194	0.0542134	0.0455117	-0.0424668
7.1	-0.0486654	0.0409273		7.1	0.705854	0.389745	1.30009	0.83627	0.636564	0.525807	0.568494	1.36142	1.05173	0.968907	1.13308	1.00426	0.410564	0.698616	0.334248	1.00374	0.493601	0.437156	0.214995	0.197021	0.315488	0.483958	0.315849	1.71336	0.425803	0.318362	0.439562	0.635447	1.00133	0.491881	0.0790456	0.13263	0.238577	-0.0231478	0.00842492	0.0138894	0.0105597	0.0100556	0.0386565	0.11642	0.0516431	0.019068	0.053673	0.0208474	-0.0236465
7.2	-0.0335925	0.0320541		7.2	0.557159	0.380439	1.18389	0.76601	0.630097	0.487066	0.568811	1.36501	1.06377	0.948159	1.09288	0.941029	0.427961	0.628756	0.317991	1.02734	0.440693	0.403499	0.264891	0.295253	0.290982	0.491192	0.311168	1.92918	0.423756	0.287668	0.422331	0.674554	0.975932	0.464839	0.075617	0.129621	0.192644	-0.0270818	-0.0094906	0.0312793	-0.0080173	0.0123067	-0.0235433	0.112389	0.025976	0.0459714	0.0352794	0.0196974	-0.0490609
7.3	-0.0321236	0.00538145		7.3	0.862339	0.394213	1.13229	0.731319	0.565242	0.484745	0.547949	1.27776	1.02497	0.898118	1.07045	0.902923	0.429756	0.613059	0.321334	0.986419	0.441294	0.417056	0.266504	0.28833	0.307653	0.489622	0.329124	1.87046	0.409162	0.295575	0.430025	0.799838	0.924955	0.477031	0.0685508	0.179367	0.316577	-0.0345126	0.00194238	0.0480421	-0.0011767	0.0194473	0.00232384	0.113202	0.0442973	0.00598359	0.0324871	0.0260356	-0.0200038
7.4	-0.0179205	0.0350144		7.4	0.79452	0.361965	1.0458	0.70009	0.558642	0.445353	0.551549	1.32844	0.996516	0.866015	1.0146	0.877983	0.337538	0.616391	0.315083	0.988834	0.365396	0.386131	0.250137	0.170219	0.260916	0.41494	0.356281	1.97776	0.405696	0.247612	0.409817	0.654567	0.900414	0.485285	0.0483734	0.16226	0.387262	-0.0355537	0.0108074	0.00753827	-0.0167052	0.0229493	-0.0322985	0.0692527	0.051515	0.0166008	0.053585	0.0223639	-0.0042654
7.5	-0.0292743	-0.022649		7.5	0.516063	0.341238	1.02429	0.66866	0.50338	0.449507	0.501953	1.17368	0.976824	0.886299	0.944297	0.860729	0.374082	0.608078	0.301863	0.905236	0.368105	0.358569	0.149016	0.224956	0.259344	0.411275	0.330616	1.95268	0.354508	0.229653	0.376768	0.690091	0.745719	0.455361	0.0238186	0.108626	0.309075	-0.0298627	0.0179616	0.00326223	0.00720368	0.0159631	0.0256357	0.0831402	0.0625856	0.0175898	0.0484635	-0.008658	-0.0276584
7.6	-0.0256999	0.010207		7.6	0.377254	0.326445	0.965605	0.627775	0.465002	0.42346	0.495792	1.19877	0.901593	0.840386	0.932575	0.849213	0.339625	0.541008	0.276805	0.855806	0.387747	0.36031	0.201129	0.258345	0.201601	0.401733	0.344242	1.86471	0.343505	0.164904	0.382869	0.745082	0.764334	0.394395	0.042646	0.144507	0.266808	-0.0117189	0.016108	0.00794736	-0.0142893	0.00507728	-0.0157277	0.0664221	0.0766623	0.0139553	0.047	-0.0048204	-0.0141602
7.7	-0.0328834	-0.0358664		7.7	0.535146	0.295514	0.954506	0.625598	0.474835	0.403705	0.451215	1.16752	0.860707	0.832127	0.939251	0.733235	0.328171	0.548209	0.290561	0.884846	0.309863	0.325255	0.255517	0.190693	0.244884	0.370057	0.285246	1.88927	0.307605	0.200071	0.338146	0.704483	0.819953	0.425614	0.04849	0.133562	0.175026	-0.0101182	0.0226361	0.0240288	0.00322554	0.00978911	0.0119393	0.0834183	0.121082	0.0338017	0.0449578	0.0171182	-0.0300952
7.8	0.00019394	-0.063413		7.8	0.505869	0.281493	0.894053	0.61723	0.465334	0.374897	0.490619	1.14106	0.848841	0.899588	0.84817	0.753563	0.320986	0.548795	0.276594	0.833221	0.284123	0.320123	0.170835	0.153258	0.225458	0.33326	0.251158	1.82161	0.330531	0.182397	0.355259	0.716186	0.743935	0.423632	0.0346939	0.099754	0.239715	-0.0272093	0.00285021	0.00219549	0.0109594	0.0373274	-0.0158968	0.093299	0.0591467	-0.0038309	0.0378006	0.00162222	-0.0361804
7.9	-0.0229886	-0.0491302		7.9	0.390891	0.278808	0.842626	0.595359	0.370416	0.36872	0.391751	1.0524	0.787965	0.796824	0.830028	0.722869	0.299392	0.50555	0.247125	0.843647	0.275006	0.229524	0.164282	0.186865	0.204628	0.313403	0.228194	1.7445	0.298557	0.197848	0.30831	0.641082	0.756115	0.419823	0.0319118	0.149185	0.15441	-0.0305195	0.0137584	0.0546006	-0.0039195	0.0175784	0.0459544	0.0489226	0.0944199	0.0373174	0.0259606	0.00871518	-0.0390344
8	0.00892991	-0.0541264		8	0.412041	0.247866	0.795714	0.570408	0.423117	0.37245	0.416449	1.06741	0.757114	0.822132	0.793996	0.675643	0.299903	0.484576	0.260412	0.860323	0.241988	0.300713	0.169167	0.18153	0.230165	0.278875	0.221445	1.7384	0.288078	0.207079	0.270018	0.750799	0.586246	0.414361	0.0182586	0.105127	0.228753	-0.0206643	-0.0088138	0.0410234	-0.0078356	0.0216706	-0.029098	0.0698833	0.0529243	0.00346408	0.0205875	0.020251	-0.0165691
8.1	-0.028958	-0.0415054		8.1	0.278008	0.259931	0.775593	0.584564	0.376311	0.31913	0.3763	1.00902	0.775396	0.77848	0.782249	0.672723	0.281122	0.472921	0.246016	0.765418	0.273697	0.297252	0.154705	0.066083	0.267377	0.250182	0.211439	1.67474	0.293691	0.241491	0.252453	0.707734	0.689216	0.301574	0.0753082	0.117219	0.175454	-0.0227909	0.0211722	0.0384386	0.0260427	0.0103206	-0.0146765	0.062756	0.059287	0.00963384	0.0737657	0.0189596	-0.0415401
8.2	-0.010844	0.00865703		8.2	0.303373	0.262846	0.751177	0.554538	0.354598	0.346434	0.395232	0.987725	0.712305	0.808106	0.726154	0.569376	0.294746	0.488429	0.220671	0.774618	0.247567	0.266329	0.103959	0.159122	0.196888	0.323532	0.213072	1.67679	0.285706	0.21545	0.25004	0.729662	0.600456	0.396292	0.040897	0.0945426	0.206156	-0.012652	-0.0195207	0.0466025	0.0436088	0.0196551	0.0339882	0.0550878	0.0795894	0.0177967	0.0459086	0.00385479	-0.0246073
8.3	-0.0293831	-0.0078712		8.3	0.496805	0.246236	0.747578	0.631633	0.325176	0.314986	0.337955	0.966458	0.685615	0.701399	0.701339	0.589398	0.301986	0.505902	0.221137	0.764275	0.195432	0.214758	0.173204	0.114719	0.213221	0.265244	0.153027	1.52083	0.271353	0.16851	0.260185	0.726356	0.623767	0.360087	0.0408435	0.0996554	0.0888856	-0.0144862	0.00801209	0.0366043	0.0255423	0.0123357	0.00802837	0.0659115	0.0346326	-0.001239	0.0657462	0.0139098	-0.029714
8.4	-0.0528784	-0.0329102		8.4	0.482513	0.222286	0.684291	0.67122	0.301705	0.282415	0.33741	0.920392	0.662678	0.713486	0.668015	0.556979	0.225059	0.451075	0.212073	0.690697	0.196503	0.227307	0.152712	0.122675	0.259347	0.224353	0.123568	1.52129	0.257171	0.180581	0.229209	0.59643	0.610448	0.342971	0.00283978	0.12842	0.15668	-0.0617227	-0.0148219	0.0630475	0.0112418	0.0143311	0.00473592	0.028769	0.0670812	0.00804362	0.0604523	-0.0045219	-0.0317604
8.5	-0.0237192	-0.0373136		8.5	0.500489	0.192532	0.695132	0.680208	0.281622	0.277507	0.332422	0.895085	0.636368	0.721665	0.615825	0.587051	0.244179	0.456346	0.214874	0.650643	0.221339	0.273387	0.098016	0.0854516	0.212849	0.226087	0.101729	1.45807	0.224371	0.176984	0.201844	0.703895	0.517138	0.374676	0.0180266	0.125643	0.202915	-0.0233043	0.00074658	0.0909384	0.0311376	0.0543219	0.0361868	0.025263	0.0522763	0.0444067	0.0391678	-0.0007998	-0.0298621
8.6	-0.0183645	-0.0331997		8.6	0.536339	0.182256	0.667805	0.712547	0.251803	0.233398	0.337121	0.836471	0.608995	0.687416	0.563628	0.558836	0.203252	0.445583	0.233228	0.670729	0.210495	0.225424	0.072007	0.125052	0.15937	0.230774	0.144847	1.32293	0.202414	0.185732	0.197127	0.681584	0.505666	0.275332	0.0413417	0.111828	0.185749	-0.0145043	0.0198307	0.10294	0.0269538	0.0233773	0.0103696	0.0323633	0.0744418	-0.0287205	0.0501455	0.0186453	-0.0473353
8.7	-0.0197098	-0.0248004		8.7	0.477406	0.173072	0.668427	0.67961	0.257663	0.267479	0.31039	0.831954	0.606288	0.633765	0.617211	0.509216	0.237742	0.468217	0.198038	0.641817	0.162655	0.244704	0.124229	0.0660312	0.143582	0.195083	0.141226	1.33002	0.259683	0.157417	0.165182	0.633472	0.540187	0.284198	0.0307523	0.120347	0.185514	-0.0363387	0.0213353	0.0966163	0.0400656	0.0390842	0.0310291	0.0149836	0.0379947	0.0166994	0.0417332	-0.0043471	-0.0245651
8.8	-0.022444	-0.0103171		8.8	0.560371	0.161771	0.582273	0.683036	0.235843	0.250551	0.308204	0.756753	0.5342	0.634698	0.588274	0.507163	0.200434	0.419933	0.259704	0.598497	0.159592	0.206563	0.0922435	0.0208705	0.141905	0.241652	0.139224	1.27128	0.227278	0.134375	0.165055	0.621904	0.534924	0.289625	0.0277149	0.0952532	0.11144	-0.0041147	0.00772792	0.0842647	-0.006295	0.00351769	0.0168652	0.0338484	0.052929	-0.0092978	0.050472	0.0226096	-0.0075257
8.9	-0.0402341	-0.0141349		8.9	0.523004	0.128168	0.57375	0.62833	0.190391	0.261128	0.272392	0.752517	0.564832	0.580823	0.590915	0.476709	0.21239	0.388161	0.199441	0.561431	0.144049	0.229468	0.0455799	0.0489435	0.128901	0.181115	0.130696	1.25308	0.187433	0.123907	0.183811	0.448285	0.496496	0.271576	0.0134799	0.123674	0.175741	-0.0121573	0.024423	0.0645011	0.0237685	0.012132	0.0119096	0.0139597	0.0587914	-0.0269021	0.0463752	0.0231321	-0.0095681
9	-0.0280683	-0.0402168		9	0.512842	0.136914	0.523033	0.65089	0.205941	0.227307	0.303447	0.704516	0.490842	0.528102	0.525298	0.478035	0.189014	0.386619	0.206672	0.548618	0.139693	0.132867	0.117387	0.0784935	0.0591043	0.198117	0.116974	1.21286	0.177203	0.142245	0.170617	0.542276	0.46788	0.309863	0.00563239	0.0889462	0.135501	0.00141569	0.00931094	0.0715686	-0.014132	0.00702807	0.0291552	0.039644	0.048981	0.00549064	0.049797	-0.0257427	-0.0201041
9.1	-0.0373934	0.0208936		9.1	0.45658	0.112884	0.543865	0.636673	0.195673	0.219898	0.243275	0.719751	0.467628	0.496666	0.51891	0.406752	0.176472	0.367007	0.195233	0.549756	0.128105	0.101265	0.12573	0.0220364	0.131812	0.211749	0.109316	1.20386	0.149709	0.12489	0.108993	0.54767	0.361667	0.271032	-0.0030832	0.0799666	0.27365	-0.0105719	0.00791853	0.0652103	0.037809	-0.0034683	0.0213595	0.0212642	0.0332665	-0.0296967	0.0358918	-0.0251615	-0.0556014
9.2	-0.062868	0.00234405		9.2	0.441834	0.116478	0.511064	0.566258	0.187596	0.211133	0.269467	0.675565	0.448212	0.480518	0.4768	0.464649	0.182881	0.386605	0.192528	0.431455	0.127435	0.127144	0.0610279	-0.0329178	0.123414	0.167758	0.0744584	1.0652	0.16567	0.0902554	0.113668	0.51127	0.434229	0.214421	-0.0164745	0.0805145	0.24093	-0.0156073	0.0152343	0.08069	0.0110163	0.0118411	0.00019956	0.0605026	0.0404255	0.0315925	0.0739405	0.0105026	-0.0338262
9.3	-0.017699	-0.0082452		9.3	0.438862	0.111915	0.473038	0.576254	0.168408	0.202193	0.226582	0.636152	0.448243	0.50169	0.489653	0.389476	0.206313	0.296482	0.181461	0.456655	0.134877	0.123049	0.0581009	0.0335882	0.0590778	0.148096	0.072792	1.08653	0.142346	0.103321	0.126512	0.444362	0.441796	0.292699	0.0123379	0.0720943	0.263825	-0.0045353	0.0166861	0.0591721	0.0238072	-0.0206637	0.0336624	0.0266559	0.053312	0.00721535	0.0191612	0.00603399	0.00274072
9.4	-0.0438948	-0.0331753		9.4	0.467279	0.0837272	0.454337	0.558601	0.175745	0.184814	0.230128	0.609311	0.420198	0.475862	0.451587	0.384127	0.172602	0.356322	0.205216	0.556587	0.0908965	0.134869	0.066713	0.0317347	0.0467728	0.156942	0.0654574	1.01424	0.141843	0.108133	0.133097	0.363469	0.39347	0.275074	0.00941127	0.0715713	0.226407	-0.0257172	0.0238587	0.0612762	0.00259718	0.0268474	0.00515882	0.0243715	0.0266894	0.00557828	0.0244954	0.0327409	-0.0256279
9.5	-0.0367113	-0.0429792		9.5	0.394881	0.0389698	0.425037	0.561003	0.158647	0.208521	0.208215	0.575235	0.44039	0.426388	0.427995	0.35858	0.173417	0.333922	0.188251	0.519821	0.11388	0.140269	0.0879535	-0.0336528	0.0392238	0.114954	0.0763953	0.911317	0.141217	0.110836	0.156795	0.465232	0.390243	0.275449	-0.0233954	0.0647037	0.190849	0.0013757	0.0297479	0.0571691	0.00818505	-0.0061856	0.00066941	0.00135509	0.04777	0.00147342	0.0416824	0.0263616	-0.026301
9.6	-0.02765	-0.0029413		9.6	0.399995	0.0606145	0.401275	0.510639	0.163342	0.17745	0.213913	0.593628	0.439922	0.466371	0.43344	0.335281	0.180855	0.342796	0.211945	0.528097	0.0739404	0.177247	0.0340469	-0.0332527	0.0282301	0.108858	0.0515129	0.926413	0.118642	0.0875369	0.174091	0.453047	0.301255	0.221827	0.0209319	0.0553546	0.139825	0.00988766	0.00693515	0.0436415	-0.005802	0.0118468	0.0367201	0.0126261	0.0470262	-0.013786	0.0612118	0.0102475	-0.0123964
9.7	-0.0615218	-0.0053234		9.7	0.387061	0.0308256	0.401778	0.5563	0.138969	0.152102	0.209454	0.524823	0.377341	0.439893	0.389816	0.330084	0.180055	0.327621	0.197866	0.47381	0.0592827	0.120165	0.035833	-0.0274203	-0.0011762	0.165106	0.030237	0.90938	0.167595	0.0699703	0.191221	0.407578	0.334649	0.206055	-0.0344144	0.0662223	0.150209	-0.0025345	0.0194356	0.0161122	0.0156026	-0.001141	-0.0091538	0.0144664	0.0527928	-0.0134891	0.0491533	0.00800852	-0.0035394
9.8	-0.0491988	0.0155105		9.8	0.368625	0.029948	0.398983	0.490207	0.13355	0.138795	0.193123	0.506251	0.364739	0.419355	0.424275	0.331765	0.171832	0.332579	0.16453	0.50288	0.0979896	0.14001	0.0631802	-0.0270278	0.062997	0.120653	0.0191383	0.858949	0.246354	0.0915358	0.170978	0.352576	0.345188	0.2106	-0.0084752	0.0659422	0.112487	-0.0095179	0.0160599	0.0444609	-0.0036262	7.9467e-05	0.0281391	0.0141699	0.0498947	0.0203211	0.0666717	-0.0256911	-0.0048136
9.9	-0.0179044	-0.011288		9.9	0.431262	0.00085142	0.416764	0.470234	0.140385	0.158908	0.195614	0.470598	0.377497	0.420202	0.360064	0.297887	0.146029	0.314058	0.156216	0.467359	0.0809875	0.132235	0.0512076	-0.0311947	0.0836691	0.0663877	0.0401273	0.857928	0.247382	0.0630776	0.175002	0.277085	0.33164	0.227705	-0.0016798	0.0840886	0.0633066	-0.0008953	0.0295216	0.0351559	0.00856082	-0.0010145	0.027034	-0.0035787	0.0382967	-0.0617651	0.0575313	0.00279216	-0.0063204
10	-0.0220697	-0.0332233		10	0.151526	-0.0055167	0.369675	0.467069	0.132927	0.161221	0.170765	0.48562	0.353467	0.37717	0.375307	0.297987	0.150901	0.296036	0.157611	0.49473	0.0714638	0.107675	0.118061	0.0305407	0.0266949	0.108311	0.0198871	0.799402	0.24848	0.07763	0.127592	0.337539	0.306725	0.22884	-0.0097818	0.0817919	0.0822612	0.021778	-0.0046521	0.029267	-0.0018148	-0.0006061	0.0184173	0.0156129	0.0510659	0.0131423	0.0289608	0.0387812	-0.0221739
10.1	-0.0140041	-0.004946
10.2	0.00019754	0.0422031
10.3	-0.0147712	0.0248336
10.4	-0.0188089	0.00709214
10.5	-0.0211432	0.00751381
10.6	-0.0070705	0.0641446
10.7	-0.0098177	0.0277128
10.8	-0.0278989	0.107552
10.9	-0.0218666	0.12552
11	-0.0154204	0.0928692
11.1	0.00833679	0.138228
11.2	0.00061317	0.0543783
11.3	-0.0393997	0.0226764
11.4	-0.0164548	0.0674019
11.5	0.00639791	0.0483922
11.6	0.46593	0.05853
11.7	0.881115	-0.0204934
11.8	1.14823	0.0965863
11.9	1.36869	0.00724581
12	1.52231	0.0736615
12.1	1.51096	0.0807142
12.2	1.58518	0.0913756
12.3	1.62176	0.0266776
12.4	1.71362	-0.0081193
12.5	1.81694	-0.0327486
12.6	1.86605	-0.0429233
12.7	1.92214	-0.0609978
12.8	2.01688	-0.0862074
12.9	2.12347	-0.0671869
13	2.29735	-0.0968878
13.1	2.27619	-0.0413998
13.2	1.90158	-0.0381458
13.3	2.17341	-0.0302418
13.4	2.20956	0.029247
13.5	2.09416	-0.0126251
13.6	2.15121	0.0341438
13.7	2.08289	-0.0035506
13.8	1.8694	0.0176367
13.9	1.91279	-0.0095496
14	2.05386	0.00710084
14.1	1.94529	0.00991954
14.2	1.65437	0.0349444
14.3	1.81033	0.00287217
14.4	1.77023	0.00713066
14.5	1.69699	-0.0240038
14.6	1.45645	0.0376774
14.7	1.58999	0.0193813
14.8	1.53212	0.0184021
14.9	1.27598	0.0169454
15	1.29423	-0.02978
15.1	1.35168	0.0163323
15.2	1.09611	-0.0005757
15.3	1.19977	-0.0039122
15.4	1.25314	-0.0174365
15.5	1.15678	-0.0621319
15.6	1.09594	0.0129188
15.7	1.1598	-0.0071998
15.8	1.1399	-0.0144928
15.9	1.10185	-0.0288944
16	1.07057	-0.0506964
16.1	1.04116	-0.0407454
16.2	0.959489	-0.0496206
16.3	0.879218	-0.0405474
16.4	0.869742	-0.0417055
16.5	0.838925	-0.0633923
16.6	0.847213	0.03084
16.7	0.823478	0.00235689
16.8	0.732538	0.00505009
16.9	0.720666	-0.004357
17	0.67572	0.00455511
17.1	0.667168	-0.0270611
17.2	0.622938	0.0128368
17.3	0.6095	-0.02374
17.4	0.619801	-0.0548153
17.5	0.611795	-0.0741655
17.6	0.541778	-0.0449326
17.7	0.536776	-0.0164453
17.8	0.532206	-0.0119706
17.9	0.455725	-0.0265413
18	0.482338	-0.0554714
18.1	0.489235	-0.0234173
18.2	0.410418	-0.0315068
18.3	0.43576	-0.0424602
18.4	0.462437	-0.0713907
18.5	0.407973	-0.0834376
18.6	0.390061	-0.0540995
18.7	0.383781	-0.0578112
18.8	0.405825	-0.0433106
18.9	0.379984	-0.0452433
19	0.345858	-0.0858392
19.1	0.343332	-0.0284218
19.2	0.319756	-0.0530785
19.3	0.321305	-0.0088723
19.4	0.313078	-0.0285067
19.5	0.292462	-0.080809
19.6	0.290741	-0.0197996
19.7	0.289562	-0.0639912
19.8	0.255229	-0.0558756
19.9	0.255895	-0.0852829
20	0.24648	-0.0835457
20.1	0.211741	-0.0651399
20.2	0.218612	-0.0691312
20.3	0.204493	-0.072029
20.4	0.210538	-0.0564398
20.5	0.222212	-0.0456049
20.6	0.196175	-0.0878675
20.7	0.175021	-0.0666136
20.8	0.183056	-0.076215
20.9	0.181995	-0.0490312
21	0.16466	-0.0517294
21.1	0.166485	-0.031668
21.2	0.135581	-0.0199665
21.3	0.133903	-0.0413195
21.4	0.123234	-0.0388789
21.5	0.140917	-0.0288426
21.6	0.0877954	-0.0299548
21.7	0.0808783	-0.0859179
21.8	0.140758	-0.0221954
21.9	0.122612	-0.034847
22	0.128348	-0.0427154
22.1	0.139336	-0.0143979
22.2	0.106102	-0.0506305
22.3	0.109723	-0.0387787
22.4	0.108953	-0.0212278
22.5	0.112792	-0.0280043
22.6	0.122743	-0.0178209
22.7	0.0216591	-0.040228
22.8	0.110159	0.00929201
22.9	0.119081	-0.0410813
23	0.136216	-0.0220015
23.1	0.185456	-0.0159504
23.2	0.0894961	-0.0569704
23.3	0.155142	-0.0794939
23.4	0.147787	-0.0472311
23.5	0.133441	-0.0633173
23.6	0.0659528	-0.0426938
23.7	0.184539	-0.0395313
23.8	0.119095	-0.0820255
23.9	0.11184	-0.0545982
24	0.109624	-0.0340074
24.1	0.123921	-0.0553057
24.2	0.125152	-0.04313
24.3	0.118646	-0.0858027
24.4	0.134	-0.0577276
24.5	0.125977	-0.0628977
24.6	0.080801	-0.0420439
24.7	0.118075	-0.0643388
24.8	0.0932979	-0.0841189
24.9	0.11362	-0.080215
25	0.0833515	-0.0708729
25.1	0.0812522	-0.0691353
25.2	0.0829322	-0.0401849
25.3	0.0613345	-0.0715767
25.4	0.0762506	-0.0707503
25.5	0.0557434	-0.0800763
25.6	0.0807489	-0.152913
25.7	0.0868104	-0.145079
25.8	0.0355337	-0.0813408
25.9	0.0748972	-0.048103
26	0.0601527	-0.0386843
26.1	0.0463685	-0.0500688
26.2	0.037832	-0.0321642
26.3	0.0545149	-0.0728752
26.4	0.0516127	-0.0956651
26.5	0.0249563	-0.098999
26.6	0.0374299	-0.080932
26.7	0.0412344	-0.0850749
26.8	0.0272547	-0.0461711
26.9	0.0105677	-0.0708642
27	0.0251783	-0.0532541
27.1	0.0194255	-0.0319956
27.2	0.0200276	-0.0976682
27.3	0.0355409	-0.0258736
27.4	0.0459506	-0.021654
27.5	0.0530016	-0.0160643
27.6	0.0596751	-0.0205149
27.7	0.0443451	-0.0193506
27.8	0.056669	-0.0112557
27.9	0.0135572	-0.032583
28	-0.0354455	-0.025782
28.1	0.0500867	-0.0418642
28.2	0.0420585	0.00085745
28.3	0.134662	-0.0282611
28.4	0.282039	-0.0060114
28.5	0.349267	-0.021555
28.6	0.431619	-0.0254606
28.7	0.514988	-0.0279438
28.8	0.614925	-0.0073427
28.9	0.574536	-0.0316286
29	0.707097	-0.0295874
29.1	0.918695	-0.0360747
29.2	0.823761	-0.0330274
29.3	1.06555	-0.0175181
29.4	1.08352	-0.0327304
29.5	0.979429	-0.0344763
29.6	1.03983	-0.065332
29.7	1.16112	-0.0020014
29.8	1.22363	-0.0334031
29.9	1.14601	-0.019979
30	1.41546	0.00881567
30.1	1.52576	-0.05254
30.2	1.41501	-0.0166553
30.3	1.48311	-0.0233055
30.4	1.1596	-0.0379652
30.5	1.42245	-0.0633496
30.6	1.56394	-0.0552643
30.7	1.64796	-0.037826
30.8	1.77766	-0.0149459
30.9	1.8716	-0.0166947
31	2.03998	0.00729428
31.1	1.9589	-0.0072652
31.2	1.9112	0.0287678
31.3	1.90641	0.0193892
31.4	1.91893	0.0158941
31.5	1.68434	0.0707102
31.6	1.69113	0.0136516
31.7	1.50166	0.00291028
31.8	1.5285	0.030109
31.9	1.53988	0.0179863
32	1.49069	-0.0095313
32.1	1.23143	-0.0173119
32.2	1.27059	-0.036776
32.3	1.27864	-0.0611581
32.4	1.17396	-0.0595045
32.5	1.04414	-0.0554714
32.6	1.06002	-0.0856673
32.7	1.05187	-0.108301
32.8	1.07586	-0.104078
32.9	0.908441	-0.117158
33	1.02711	-0.144618
33.1	1.04025	-0.143559
33.2	0.94873	-0.151851
33.3	0.861314	-0.14973
33.4	0.851278	-0.135881
33.5	0.798911	-0.151522
33.6	0.76443	-0.132684
33.7	0.723727	-0.147246
33.8	0.678611	-0.141429
33.9	0.703284	-0.129493
34	0.625236	-0.150547
34.1	0.570981	-0.14535
34.2	0.601268	-0.136489
34.3	0.5544	-0.12973
34.4	0.537736	-0.130382
34.5	0.504189	-0.0732745
34.6	0.499911	-0.0647778
34.7	0.479768	-0.0556652
34.8	0.458405	-0.0985198
34.9	0.467573	-0.0890033
35	0.437144	-0.0567637
35.1	0.405976	-0.042326
35.2	0.385705	-0.0326302
35.3	0.394313	-0.050891
35.4	0.41689	-0.015945
35.5	0.353275	-0.0542055
35.6	0.349111	0.00107988
35.7	0.320835	-0.0053039
35.8	0.34993	0.009898
35.9	0.311724	0.0100351
36	0.31068	-0.0038186
36.1	0.294747	0.0143081
36.2	0.183786	-0.0130343
36.3	0.273452	-0.03884
36.4	0.2748	-0.0303992
36.5	0.258305	-0.0230159
36.6	0.15509	-0.0482032
36.7	0.167444	-0.0054969
36.8	0.251746	-0.0818545
36.9	0.260721	-0.0801537
37	0.169572	-0.0502432
37.1	0.227242	-0.0474763
37.2	0.19754	0.0544653
37.3	0.228296	0.0559826
37.4	0.236936	0.0780094
37.5	0.225991	0.0674757
37.6	0.199285	0.0988152
37.7	0.119498	0.0507905
37.8	0.197418	0.0928912
37.9	0.183011	0.0753573
38	0.145599	0.041356
38.1	0.180096	0.0523114
38.2	0.160806	0.0364315
38.3	0.158425	0.0857125
38.4	0.180174	0.065794
38.5	0.140635	0.0580665
38.6	0.153261	0.0622264
38.7	0.153748	0.075974
38.8	0.182054	-0.0003342
38.9	0.193991	0.0178247
39	0.176534	-0.014033
39.1	0.171993	-0.0214428
39.2	0.158307	0.00715759
39.3	0.177533	-0.0436693
39.4	0.177436	-0.0243364
39.5	0.138839	-0.0301892
39.6	0.125198	-0.0390007
39.7	0.138708	-0.0551193
39.8	0.123545	-0.0191
39.9	0.131037	-0.0323659
40	0.160629	-0.0132191
40.1	0.116723	-0.0380493
40.2	0.128573	-0.0300198
40.3	0.12727	-0.0149397
40.4	0.134918	-0.0471544
40.5	0.134531	-0.0246111
40.6	0.115304	-0.0134001
40.7	0.11838	-0.0386366
40.8	0.110862	-0.0405196
40.9	0.116755	-0.039171
41	0.140099	-0.0870619
41.1	0.0833924	-0.0411567
41.2	0.104542	-0.0598939
41.3	0.131204	-0.0528084
41.4	0.103393	-0.0534666
41.5	0.114419	-0.0486821
41.6	0.107068	-0.0392041
41.7	0.0875505	-0.0426727
41.8	0.0849111	-0.0441506
41.9	0.128823	-0.058182
42	0.10234	-0.0610189
42.1	0.0882865	-0.042232
42.2	0.0410618	-0.0306875
42.3	0.0771763	-0.0281923
42.4	0.093129	-0.0338554
42.5	0.013292	-0.0407669
42.6	0.0775851	-0.0177812
42.7	0.035123	-0.0221353
42.8	0.0612325	-0.0391482
42.9	0.0498765	-0.0126466
43	0.0470358	-0.0249197
43.1	-0.0147015	-0.0504226
43.2	0.0828064	-0.0217824
43.3	0.0635003	-0.0369073
43.4	0.0277301	-0.0081404
43.5	0.0698656	-0.0236683
43.6	0.0431113	-0.0508471
43.7	0.0461951	-0.0270876
43.8	0.0811551	-0.0636305
43.9	0.0552739	-0.0347083
44	0.054501	-0.051128
44.1	0.0247218	-0.0339018
44.2	0.0423905	-0.0201894
44.3	0.0404885	-0.0498224
44.4	0.0469239	-0.0627358
44.5	0.0642111	-0.0572289
44.6	-0.0060051	-0.0662301
44.7	0.0425784	-0.0581331
44.8	0.0744299	-0.036443
44.9	0.0567068	-0.0311655
45	0.0333104	-0.0498953
45.1	0.0368017	-0.036677
45.2	0.0182401	-0.0431569
45.3	0.0277463	-0.0321592
45.4	0.0396779	-0.0816072
45.5	0.0789632	-0.0796285
45.6	0.0478868	-0.0621948
45.7	0.0275625	-0.0404935
45.8	0.00699957	-0.0297812
45.9	-0.0069689	-0.0673128
46	0.0350686	-0.0498385
46.1	0.035806	-0.0183515
46.2	0.05286	-0.0300062
46.3	0.0149901	-0.0061825
46.4	0.0493058	-0.0099166
46.5	0.0459776	-0.008087
46.6	0.00652103	-0.0372225
46.7	0.0130858	-0.0231158
46.8	0.0251073	-0.0367822
46.9	0.0183848	-0.0366973
47	0.0261907	-0.0221581
47.1	0.036648	-0.0295895
47.2	0.031367	-0.0399617
47.3	0.037659	-0.0323796
47.4	0.037659	-0.0121458
47.5	0.0126288	-0.0452325
47.6	0.0118209	-0.0337825
47.7	0.0269532	-0.0235677
47.8	0.0455026	-0.0458348
47.9	0.0638494	-0.0232483
48	0.0421169	-0.0412656
48.1	0.0188108	-0.0005057
48.2	0.00348128	-0.0626459
48.3	0.0244989	-0.0769867
48.4	0.00183132	-0.0686963
48.5	-0.0176909	-0.0293401
48.6	0.0289325	-0.0411741
48.7	-0.0504726	-0.0670266
48.8	0.0183668	-0.0547146
48.9	0.0340343	-0.0508318
49	0.0135612	-0.0394025
49.1	0.0258267	-0.0399381
49.2	-0.0570567	-0.0438234
49.3	0.00430895	-0.0634872
49.4	0.0211473	-0.0974196
49.5	-0.0028561	-0.0487993
49.6	-0.0172888	-0.0405797
49.7	-0.0007025	-0.0558698
49.8	0.00546734	-0.0699198
49.9	0.0390088	-0.0606453
50	0.0203619	-0.0619703
50.1	0.0309828	-0.0356361
50.2	0.0432955	-0.0478694
50.3	-0.0038429	-0.0710527
50.4	0.0208979	-0.0742272
50.5	0.0280886	-0.0877006
50.6	0.028489	0.00839525
50.7	0.0382589	0.0371294
50.8	0.00011351	0.0383319
50.9	0.177171	0.0228317
51	0.502643	0.0870305
51.1	0.631588	0.103887
51.2	0.722354	0.0683422
51.3	1.00137	0.0886091
51.4	0.874202	0.0279079
51.5	0.858839	0.123081
51.6	0.998568	0.064978
51.7	0.981716	0.0906669
51.8	1.49059	0.101117
51.9	1.33655	0.106735
52	1.21471	0.0504926
52.1	1.47373	0.0691482
52.2	1.71924	0.112648
52.3	1.37872	0.0303525
52.4	1.50065	0.0184398
52.5	1.54409	0.0833523
52.6	1.59791	0.0741511
52.7	1.61401	0.0746129
52.8	1.47814	0.111902
52.9	1.3965	0.132862
53	1.33416	0.15057
53.1	1.39768	0.138159
53.2	1.31279	0.141915
53.3	1.21002	0.112361
53.4	1.10838	0.116646
53.5	1.12803	0.114309
53.6	1.0945	0.110101
53.7	1.04656	0.0825744
53.8	0.966756	0.124492
53.9	0.941767	0.111284
54	0.977451	0.105203
54.1	0.93497	0.0805154
54.2	0.899923	0.053231
54.3	0.813904	0.0861764
54.4	0.842307	0.098739
54.5	0.75792	0.0977329
54.6	0.754965	0.0964397
54.7	0.757727	0.0595957
54.8	0.685324	0.0999911
54.9	0.669687	0.0870413
55	0.658142	0.0867571
55.1	0.663588	0.0698905
55.2	0.591358	0.0657604
55.3	0.555047	0.0516702
55.4	0.535372	0.0534476
55.5	0.548413	0.0652526
55.6	0.535623	0.0551662
55.7	0.527155	0.0677511
55.8	0.49034	0.012505
55.9	0.507883	0.0637921
56	0.506225	0.0730083
56.1	0.415258	0.054923
56.2	0.434958	0.0431466
56.3	0.447905	0.0435078
56.4	0.416647	0.0374719
56.5	0.302144	0.0289239
56.6	0.325736	0.0394216
56.7	0.367434	0.0155072
56.8	0.376401	0.0180045
56.9	0.268357	0.0160954
57	0.284124	0.0121836
57.1	0.277487	0.0365938
57.2	0.319768	0.0178392
57.3	0.290216	0.00338703
57.4	0.305631	-0.0216292
57.5	0.296016	-0.0124387
57.6	0.288968	-0.0151385
57.7	0.285124	0.0180298
57.8	0.229065	0.0240934
57.9	0.24108	-0.0367404
58	0.256367	-0.0097679
58.1	0.238906	-0.0253368
58.2	0.243914	-0.0250385
58.3	0.198525	-0.0106775
58.4	0.198704	-0.0186146
58.5	0.165432	-0.0194873
58.6	0.202505	-0.0410718
58.7	0.185323	-0.0301201
58.8	0.181169	-0.0322557
58.9	0.195483	-0.075964
59	0.159484	-0.0500059
59.1	0.160565	-0.021174
59.2	0.192588	-0.010868
59.3	0.163418	-0.0577338
59.4	0.155362	-0.044904
59.5	0.151844	-0.0853541
59.6	0.13096	-0.0358316
59.7	0.14796	-0.0570255
59.8	0.121818	-0.064497
59.9	0.130664	-0.0610533
60	0.17372	-0.084097
60.1	0.144676	-0.0511213
60.2	0.157575	-0.0368481
60.3	0.147721	-0.0564356
60.4	0.0972053	-0.0508285
60.5	0.123896	-0.0768686
60.6	0.108906	-0.0616746
60.7	0.0781419	-0.0469577
60.8	0.0788846	-0.0641644
60.9	0.112438	-0.0548455
61	0.029686	-0.0668642
61.1	0.105938	-0.0644237
61.2	0.0603347	-0.0777223
61.3	0.0562076	-0.0662354
61.4	0.0693749	-0.08971
61.5	0.0924208	-0.0413
61.6	0.0835923	-0.0799955
61.7	0.0497426	-0.103639
61.8	0.0632576	-0.0618891
61.9	0.0368529	-0.0605152
62	0.0571013	-0.0185321
62.1	0.0444408	-0.0382862
62.2	0.0444548	-0.0347617
62.3	0.0573826	-0.0913573
62.4	0.0328413	-0.0706227
62.5	0.019918	-0.0446646
62.6	0.0394002	-0.0346453
62.7	0.0322234	-0.0261341
62.8	0.0359107	-0.0444335
62.9	0.070988	-0.0618618
63	0.0528884	-0.037756
63.1	0.0150499	-0.0420742
63.2	0.0315589	-0.0451087
63.3	0.0178285	-0.0047866
63.4	0.0229271	-0.0268176
63.5	0.0418338	-0.0424971
63.6	-0.019859	0.00225665
63.7	0.016193	-0.034946
63.8	0.0348413	-0.0052795
63.9	0.021975	-0.0270876
64	0.00615751	-0.0380364
64.1	-0.0254298	-0.0210116
64.2	0.0346494	-0.05058
64.3	0.0535471	-0.0107292
64.4	0.0264477	-0.0308209
64.5	0.033908	0.00079242
64.6	0.0419933	-0.003889
64.7	0.0720098	-0.0099501
64.8	0.0435673	-0.016727
64.9	0.046772	-0.0463861
65	0.04091	-0.0913776
65.1	0.0234412	-0.0911957
65.2	0.0232659	-0.0877081
65.3	0.0294349	-0.113742
65.4	0.0239512	-0.11165
65.5	0.00094703	-0.095914
65.6	0.00860369	-0.0930986
65.7	0.0112957	-0.0831248
65.8	0.0185601	-0.0612653
65.9	0.0139674	-0.0446133
66	0.0463384	-0.0554399
66.1	0.0283416	-0.0078091
66.2	0.0551175	-0.0449827
66.3	0.0447886	-0.0062438
66.4	0.04722	-0.0222882
66.5	0.0350466	-0.0023398
66.6	0.0702062	-0.0046884
66.7	0.0446102	-0.0303504
66.8	0.0386691	-0.0424614
66.9	0.0252264	-0.0020652
67	0.0441609	-0.0110954
67.1	0.0408035	-0.0149952
67.2	0.0474581	-0.0132621
67.3	0.0304926	0.00801749
67.4	0.0503694	-0.0306022
67.5	0.00858662	-0.0032279
67.6	0.0417282	0.00386172
67.7	0.0374195	0.0166799
67.8	0.0514109	-0.0047141
67.9	0.0341439	0.00155457
68	0.019496	-0.0097906
68.1	0.0262612	-0.0138039
68.2	0.0348947	-0.0053159
68.3	0.0289702	0.00450747
68.4	0.0336757	-0.0263938
68.5	0.0495179	-0.0187637
68.6	0.0432465	-0.0253881
68.7	0.0409109	-0.0642688
68.8	0.0563985	-0.0493162
68.9	0.0656737	-0.0007874
69	0.0215922	-0.0053192
69.1	0.0391266	-0.0301259
69.2	-0.0075468	-0.0455539
69.3	0.032821	-0.0058842
69.4	0.0432429	-0.0272653
69.5	0.0209173	-0.0187251
69.6	0.0234803	-0.0205154
69.7	0.0213882	-0.0648685
69.8	0.0295818	-0.0114686
69.9	0.0376797	-0.0117594
70	0.0314218	-0.0073982
70.1	0.00161743	-0.0090877
70.2	0.0440315	-0.0398834
70.3	0.0795631	-0.0300857
70.4	0.0440288	-0.0655661
70.5	0.01402	-0.101052
70.6	0.0649063	-0.0755742
70.7	0.0838583	-0.0916766
70.8	0.0715389	-0.0660031
70.9	0.0221516	-0.0664131
71	0.0742443	-0.0174668
71.1	0.0727651	-0.0244744
71.2	0.0682507	-0.0181871
71.3	0.057969	-0.0719503
71.4	0.0515138	-0.0014654
71.5	0.0488947	-0.0458493
71.6	0.0715982	-0.0287896
71.7	0.0777164	-0.0774203
71.8	0.0393301	-0.014045
71.9	0.0659047	-0.0412814
72	0.0757797	-0.0184323
72.1	0.0415121	5.5544e-05
72.2	0.016383	-0.029302
72.3	0.0348934	-0.0303798
72.4	0.0530973	-0.0049436
72.5	0.0285146	0.00368402
72.6	0.0700013	-0.0952434
72.7	0.0730711	-0.0129477
72.8	0.074017	-0.0570276
72.9	0.0916624	-0.0684419
73	0.115391	-0.0296723
73.1	0.163204	-0.0360126
73.2	0.210435	-0.0722257
73.3	0.3132	-0.087018
73.4	0.662537	0.0108337
73.5	1.07363	-0.121254
73.6	1.31023	-0.122221
73.7	1.49829	-0.0241836
73.8	1.65538	-0.0484691
73.9	1.82101	-0.0703465
74	1.96716	-0.0534575
74.1	1.92165	-0.028667
74.2	2.00904	-0.0796575
74.3	2.03025	-0.0528556
74.4	1.93932	0.0122801
74.5	2.15715	-0.0281339
74.6	2.22821	-0.0380741
74.7	2.2455	-0.0219622
74.8	2.0724	-0.0507531
74.9	2.01624	-0.106616
75	2.41248	-0.129729
75.1	2.21721	-0.15731
75.2	1.96916	-0.168326
75.3	2.23065	-0.139193
75.4	2.50088	-0.134159
75.5	2.17196	-0.0689941
75.6	2.15989	-0.0845303
75.7	2.31393	-0.107959
75.8	2.21557	-0.074086
75.9	2.04492	-0.022255
76	2.05229	0.00275619
76.1	2.11429	-0.031441
76.2	1.70558	-0.0358188
76.3	1.97646	-0.0446294
76.4	1.95907	-0.0841161
76.5	1.91825	-0.0540448
76.6	1.82821	-0.0475214
76.7	1.79474	-0.0455862
76.8	1.74341	-0.0100342
76.9	1.70137	-0.0043806
77	1.6031	-0.0220715
77.1	1.54386	-0.0081247
77.2	1.49879	0.0182041
77.3	1.44343	0.0115863
77.4	1.33428	-0.0028609
77.5	1.32184	0.0247984
77.6	1.22164	-0.0106489
77.7	1.26065	-0.0192529
77.8	1.12909	0.0172299
77.9	1.07202	-0.0111145
78	1.04042	-0.0054526
78.1	1.02144	-0.016413
78.2	1.02261	-0.0413804
78.3	0.942512	-0.0289383
78.4	0.888326	-0.0235623
78.5	0.884474	-0.0204023
78.6	0.820005	-0.0545713
78.7	0.867102	-0.0682912
78.8	0.770792	-0.0235358
78.9	0.721742	-0.0402342
79	0.72139	-0.0418952
79.1	0.694071	-0.0580192
79.2	0.700436	-0.0359178
79.3	0.656328	-0.0617197
79.4	0.598725	-0.0358424
79.5	0.575123	-0.0501459
79.6	0.632969	-0.0288899
79.7	0.565101	-0.0470028
79.8	0.584808	-0.0327722
79.9	0.472574	-0.0445118
80	0.556603	-0.0767381
80.1	0.536479	-0.0571792
80.2	0.508874	-0.0408696
80.3	0.531442	-0.0493821
80.4	0.412281	-0.0314095
80.5	0.542027	-0.0347886
80.6	0.482579	-0.0568784
80.7	0.534577	-0.0696146
80.8	0.384076	-0.0500419
80.9	0.484407	-0.0586455
81	0.414228	-0.0332871
81.1	0.468858	-0.022342
81.2	0.342127	-0.0773487
81.3	0.293542	-0.032315
81.4	0.402977	-0.028549
81.5	0.445968	-0.0405358
81.6	0.41805	-0.0209026
81.7	0.316669	-0.0164159
81.8	0.367966	-0.0229986
81.9	0.352833	-0.0454301
82	0.316689	-0.0553442
82.1	0.364295	-0.058807
82.2	0.380188	-0.043608
82.3	0.299491	-0.0189757
82.4	0.273687	-0.0424291
82.5	0.368852	-0.0232396
82.6	0.322632	-0.0106195
82.7	0.339407	-0.0703498
82.8	0.318027	-0.0408187
82.9	0.246246	-0.0342377
83	0.30013	-0.0475537
83.1	0.296217	-0.062288
83.2	0.242203	-0.0543493
83.3	0.266215	-0.0373174
83.4	0.287938	-0.0287822
83.5	0.259853	-0.0448618
83.6	0.259159	-0.0407367
83.7	0.230984	-0.0585456
83.8	0.225632	-0.0737977
83.9	0.255327	-0.0690235
84	0.304214	-0.037592
84.1	0.292623	-0.0517866
84.2	0.265475	-0.0655425
84.3	0.233639	-0.0890128
84.4	0.285549	-0.0580353
84.5	0.2589	-0.049071
84.6	0.264091	-0.0333376
84.7	0.248163	-0.0599262
84.8	0.231019	-0.0958017
84.9	0.244052	-0.0444219
85	0.236067	-0.0732795
85.1	0.23169	-0.0308942
85.2	0.2244	-0.053445
85.3	0.207776	-0.0807866
85.4	0.235943	-0.0862248
85.5	0.164281	-0.0843882
85.6	0.145581	-0.0790739
85.7	0.178149	-0.0890601
85.8	0.191523	-0.0962483
85.9	0.182248	-0.0363547
86	0.114694	-0.0633111
86.1	0.166256	-0.0597394
86.2	0.141109	-0.0549942
86.3	0.186869	-0.078016
86.4	0.0756027	-0.0583066
86.5	0.130813	-0.0473185
86.6	0.14208	-0.0248455
86.7	0.119522	-0.0253691
86.8	0.140069	-0.0922913
86.9	0.135852	0.00551814
87	0.1476	-0.0070979
87.1	0.138444	-0.0331086
87.2	0.0905444	-0.0202395
87.3	0.146546	-0.0456413
87.4	0.140208	-0.0488693
87.5	0.0787112	-0.0656489
87.6	0.137902	-0.0473471
87.7	0.159763	-0.0583431
87.8	0.125168	-0.0566854
87.9	0.0940362	-0.0696734
88	0.0704659	-0.0727468
88.1	0.0224077	-0.0285978
88.2	0.141106	-0.0369264
88.3	0.0717119	-0.0692492
88.4	0.0198411	-0.04903
88.5	0.0841724	-0.0140897
88.6	0.122309	-0.0259283
88.7	0.0390354	-0.0454462
88.8	0.121753	-0.0123289
88.9	0.0794315	-0.0547618
89	0.0432101	-0.0210041
89.1	0.104698	-0.0343127
89.2	0.127514	-0.0144936
89.3	0.132284	-0.04362
89.4	0.15229	-0.0322011
89.5	0.143703	-0.037051
89.6	0.152765	-0.0320188
89.7	0.142993	-0.0077291
89.8	0.161778	0.00846525
89.9	0.121366	0.0575288
90	0.118325	0.0106225
90.1	0.143174	0.0605364
90.2	0.126312	0.0186465
90.3	0.134891	0.0458377
90.4	0.102461	-0.010134
90.5	0.112942	0.0848248
90.6	0.0965943	0.0285085
90.7	0.13458	0.0863106
90.8	0.10379	-0.0075701
90.9	0.103361	0.0803356
91	0.129985	0.0242988
91.1	0.104936	0.0948404
91.2	0.0879464	0.12503
91.3	0.134809	0.141086
91.4	0.17418	0.0971149
91.5	0.218276	0.131394
91.6	0.194988	0.101086
91.7	0.165832	0.0830901
91.8	0.171539	0.0985323
91.9	0.225443	0.067609
92	0.221297	0.0521532
92.1	0.194102	0.0237322
92.2	0.20646	0.0448291
92.3	0.158333	0.107054
92.4	0.194513	0.0861441
92.5	0.179861	0.0973013
92.6	0.153388	0.101904
92.7	0.172425	0.165341
92.8	0.129844	0.110758
92.9	0.22506	0.128356
93	0.393073	0.0840349
93.1	0.623441	0.110908
93.2	0.847698	0.0969521
93.3	1.08214	0.0577616
93.4	1.22149	0.0319758
93.5	1.20809	0.0482265
93.6	1.36405	0.0337188
93.7	1.54749	-0.0395177
93.8	1.69705	-0.0635306
93.9	1.56339	-0.0353635
94	1.55664	-0.0398383
94.1	1.68001	-0.0527889
94.2	1.74125	-0.0238448
94.3	1.49293	0.00395202
94.4	1.76887	0.00982427
94.5	1.7534	-0.039888
94.6	1.64965	-0.0707557
94.7	1.45595	-0.076005
94.8	1.75646	-0.0564713
94.9	1.78241	-0.0303098
95	1.48587	-0.0297725
95.1	1.35041	-0.0150834
95.2	1.5726	-0.022074
95.3	1.58823	-0.0093764
95.4	1.52473	0.0527604
95.5	1.24813	0.12545
95.6	1.43465	0.121684
95.7	1.36379	0.125251
95.8	1.42159	0.104359
95.9	1.35546	0.10741
96	1.2908	0.109843
96.1	1.22288	0.12956
96.2	1.24543	0.097136
96.3	1.19128	0.13546
96.4	1.08881	0.112876
96.5	1.05706	0.0976239
96.6	1.04007	0.0684259
96.7	0.988829	0.0882947
96.8	0.952395	0.0604109
96.9	0.904222	0.0887689
97	0.85062	0.0622168
97.1	0.821952	0.0538539
97.2	0.809054	0.0619369
97.3	0.678493	0.0328034
97.4	0.656487	0.0683848
97.5	0.63221	0.014806
97.6	0.661321	0.039724
97.7	0.622122	0.0136681
97.8	0.577959	0.00390604
97.9	0.543625	-0.0400168
98	0.553647	0.0182327
98.1	0.53859	0.0172382
98.2	0.53188	-0.0085488
98.3	0.496253	0.00157942
98.4	0.483992	-0.0194078
98.5	0.4295	-0.018115
98.6	0.435933	-0.0477911
98.7	0.392517	-0.0223979
98.8	0.428433	-0.0512646
98.9	0.388509	-0.0571593
99	0.358703	-0.027057
99.1	0.363953	-0.0173309
99.2	0.380663	-0.0210957
99.3	0.333302	-0.0579645
99.4	0.364851	-0.074636
99.5	0.326722	-0.0385745
99.6	0.366224	-0.0576178
99.7	0.318786	-0.0600699
99.8	0.313899	-0.0275259
99.9	0.344473	-0.0798919
100	0.332485	-0.0383591
100.1	0.379889	-0.0639221
100.2	0.343201	-0.0691527
100.3	0.32892	-0.0572993
100.4	0.328829	-0.0767315
100.5	0.317218	-0.0776229
100.6	0.3281	-0.0546616
100.7	0.315337	-0.0391233
100.8	0.297401	0.0094171
100.9	0.257174	-0.0034073
101	0.290335	-0.0279069
101.1	0.264412	-0.051058
101.2	0.240949	-0.0241517
101.3	0.176074	-0.029891
101.4	0.251469	-0.0423227
101.5	0.237181	-0.0359182
101.6	0.265147	-0.0139245
101.7	0.151982	-0.0338417
101.8	0.190678	-0.0523143
101.9	0.136717	-0.0558719
102	0.218387	-0.0456832
102.1	0.155498	-0.0310268
102.2	0.102857	-0.0454346
102.3	0.0834975	-0.048233
102.4	0.143047	-0.0601847
102.5	0.179823	-0.0435198
102.6	0.0803292	-0.0822384
102.7	0.0901441	-0.0489596
102.8	0.133139	-0.0457938
102.9	0.125973	-0.0552982
103	0.0886738	-0.0400408
103.1	0.15103	-0.0518715
103.2	0.12471	-0.0589586
103.3	0.0645279	-0.0581409
103.4	0.11259	-0.0269112
103.5	0.184215	0.00022868
103.6	0.114313	-0.0359563
103.7	0.0219755	-0.0360139
103.8	0.12273	-0.0164197
103.9	0.158221	-0.00982
104	0.0986661	-0.0305057
104.1	0.0272466	-0.0261167
104.2	0.0762798	-0.0242453
104.3	0.0865395	-0.0076529
104.4	0.0858924	0.00516524
104.5	0.173954	0.00650728
104.6	0.151421	-0.0093847
104.7	0.129037	-0.0048466
104.8	0.12236	0.00021667
104.9	0.165663	0.00818566
105	0.140452	0.0418866
105.1	0.102603	0.058735
105.2	0.127709	0.0347991
105.3	0.116269	0.0523537
105.4	0.128953	0.0254288
105.5	0.0917554	0.0772179
105.6	0.0952256	0.0762548
105.7	0.119162	0.0458175
105.8	0.0826213	0.0653309
105.9	0.101337	0.0486357
106	0.0873788	0.0289757
106.1	0.127451	0.0747865
106.2	0.116908	0.0386131
106.3	0.110804	0.0370134
106.4	0.0839765	0.0445255
106.5	0.0578557	0.0413212
106.6	0.0595978	0.00959977
106.7	0.0784025	0.00312028
106.8	0.0576059	-0.0032892
106.9	0.0118704	0.0322094
107	0.0600579	0.0298637
107.1	0.0561191	0.0157657
107.2	0.0571238	-0.0115026
107.3	0.0356644	0.0117715
107.4	0.0391095	-0.0111426
107.5	0.0421964	0.00044159
107.6	0.0685634	-0.0156732
107.7	0.068141	-0.0323729
107.8	0.0878399	-0.0140578
107.9	0.0569912	-0.0266154
108	0.0861328	-0.0135239
108.1	0.0813573	-0.0025474
108.2	0.0323987	-0.0073389
108.3	0.0476922	-0.0155303
108.4	0.0419277	-0.0477985
108.5	0.0153181	-0.0324388
108.6	0.0425186	-0.0248198
108.7	-0.0002289	-0.017164
108.8	0.0413445	-0.0647961
108.9	0.021846	-0.0582375
109	0.0722695	-0.0669578
109.1	0.0195221	-0.0181668
109.2	0.0706492	-0.0494604
109.3	-0.0079449	-0.0726565
109.4	-0.0142881	-0.0590224
109.5	0.167244	-0.0754864
109.6	0.245525	-0.0366575
109.7	0.275996	-0.0994219
109.8	0.428849	-0.0600807
109.9	0.608027	-0.0530097
110	0.539884	-0.0537512
110.1	0.516167	-0.063063
110.2	0.628059	-0.0452449
110.3	0.630234	-0.0630092
110.4	0.515248	-0.0511706
110.5	0.618165	-0.046722
110.6	0.675589	-0.004234
110.7	0.866881	0.0386284
110.8	1.0248	0.0259424
110.9	1.16331	0.0388786
111	1.30523	0.0995616
111.1	1.41656	0.20303
111.2	1.57582	0.0920835
111.3	1.64643	0.186085
111.4	1.64093	0.109902
111.5	1.76273	0.163789
111.6	1.77059	0.103816
111.7	1.80767	0.239392
111.8	1.86446	0.202416
111.9	1.91261	0.262383
112	1.931	0.274417
112.1	2.01353	0.270243
112.2	2.12939	0.277061
112.3	2.14842	0.322661
112.4	2.19143	0.323342
112.5	2.2812	0.284613
112.6	2.23438	0.277446
112.7	2.18524	0.307236
112.8	2.052	0.327645
112.9	1.79324	0.286748
113	2.21041	0.297339
113.1	2.11066	0.29617
113.2	1.91244	0.291138
113.3	1.92798	0.324794
113.4	1.75735	0.279674
113.5	1.89719	0.231629
113.6	1.76166	0.259151
113.7	1.7202	0.229965
113.8	1.69895	0.219295
113.9	1.62213	0.217116
114	1.51633	0.224716
114.1	1.35681	0.170834
114.2	1.40188	0.203504
114.3	1.30404	0.177125
114.4	1.19346	0.181319
114.5	1.25221	0.173783
114.6	1.1556	0.143883
114.7	1.03668	0.143878
114.8	1.07269	0.116531
114.9	1.01599	0.122679
115	1.00545	0.122064
115.1	0.844416	0.104288
115.2	0.934951	0.0884086
115.3	0.866773	0.0870504
115.4	0.838612	0.120671
115.5	0.779693	0.0780554
115.6	0.745601	0.0783644
115.7	0.693721	0.0367939
115.8	0.647008	0.0391835
115.9	0.652091	0.0509702
116	0.584937	0.033102
116.1	0.571892	0.0319435
116.2	0.533978	0.0340576
116.3	0.509999	0.0131197
116.4	0.508123	-0.0310276
116.5	0.443582	-0.0025055
116.6	0.443019	0.0005033
116.7	0.46677	0.0095277
116.8	0.424779	0.00929118
116.9	0.392317	-0.0200212
117	0.430979	-0.0103502
117.1	0.386645	0.0174793
117.2	0.358463	-0.018762
117.3	0.329685	-0.0178938
117.4	0.331718	0.00662243
117.5	0.327317	-0.0220322
117.6	0.330557	-0.0292428
117.7	0.315605	-0.006187
117.8	0.285172	-0.0065606
117.9	0.28236	-0.0179763
118	0.26679	-0.0122432
118.1	0.254878	-0.0593119
118.2	0.297916	0.00563371
118.3	0.231343	-0.0072921
118.4	0.28716	-0.039299
118.5	0.19756	-0.0307049
118.6	0.26408	-0.0442836
118.7	0.259703	-0.0149492
118.8	0.161061	0.0194977
118.9	0.208744	-0.018248
119	0.1815	-0.0041665
119.1	0.128966	-0.0020201
119.2	0.150195	-0.019713
119.3	0.1813	-0.0101361
119.4	0.193331	-0.0095968
119.5	0.0955689	0.0199219
119.6	0.141635	0.00082183
119.7	0.214523	-0.0047228
119.8	0.145442	0.0047386
119.9	0.135046	0.00966687
120	0.149636	0.0375821
120.1	0.145447	0.00191203
120.2	0.152033	0.00177576
120.3	0.156623	-0.0316361
120.4	0.17133	0.0308313
120.5	0.146075	0.0291952
120.6	0.131028	0.0108068
120.7	0.158718	0.0197529
120.8	0.152251	-0.0083098
120.9	0.118118	-0.0168392
121	0.133208	0.0137444
121.1	0.142876	0.0295485
121.2	0.147711	0.0104858
121.3	0.110796	-0.008565
121.4	0.145378	0.0132204
121.5	0.112108	-0.0210103
121.6	0.146215	-0.0067744
121.7	0.110298	-0.0115133
121.8	0.114256	-0.0395015
121.9	0.107934	-0.0212034
122	0.146296	-0.0130612
122.1	0.14436	-0.019993
122.2	0.0956403	-0.0106605
122.3	0.141408	-0.0482645
122.4	0.125723	-0.0556478
122.5	0.146833	-0.0006552
122.6	0.132351	0.00573022
122.7	0.126488	-0.0067479
122.8	0.142453	0.00036993
122.9	0.12767	-0.0531452
123	0.138421	0.0203514
123.1	0.11742	0.00044614
123.2	0.145551	-0.0272773
123.3	0.157915	-0.0123728
123.4	0.147133	0.0117433
123.5	0.143632	-0.0154003
123.6	0.176073	0.00684444
123.7	0.128843	-0.0193626
123.8	0.145657	0.00071952
123.9	0.127509	-0.019018
124	0.130711	-0.0191191
124.1	0.134116	0.00183582
124.2	0.12737	0.0124114
124.3	0.139906	-0.0037995
124.4	0.159564	-0.0103179
124.5	0.166114	-0.0183901
124.6	0.169074	-0.0008048
124.7	0.159091	0.00095231
124.8	0.145699	-0.0146812
124.9	0.0848531	-0.0122945
125	0.085861	-0.0215484
125.1	0.13601	-0.0010661
125.2	0.113825	-0.0259059
125.3	0.0686384	-0.0342634
125.4	0.126057	-0.0349025
125.5	0.108645	-0.037247
125.6	0.122134	-0.0341611
125.7	0.0611593	-0.0297423
125.8	0.0886608	-0.0243853
125.9	0.0738426	-0.0358809
126	0.0895334	-0.059553
126.1	0.0182154	-0.0333169
126.2	0.0797397	-0.0427502
126.3	0.0683216	-0.029261
126.4	0.0927875	-0.0431784
126.5	0.0464678	-0.0396162
126.6	0.0429091	-0.064241
126.7	0.0642174	-0.0533784
126.8	0.0619766	-0.0496583
126.9	0.124878	-0.0378836
127	0.0765449	-0.0639018
127.1	0.0811502	-0.094625
127.2	0.0792108	-0.0533494
127.3	0.105354	-0.0410656
127.4	0.105081	-0.0669135
127.5	0.0661275	-0.0315371
127.6	0.0711956	-0.0638885
127.7	0.060581	-0.0523838
127.8	0.0243367	-0.0239898
127.9	0.0614194	-0.0408858
128	0.0740156	-0.0299987
128.1	0.0869318	-0.0229016
128.2	0.0994983	-0.0126035
128.3	0.113248	-0.0267165
128.4	0.114611	-0.0066936
128.5	0.105226	-0.0379532
128.6	0.0365424	-0.13876
128.7	0.14563	-0.0974702
128.8	0.145316	-0.0612127
128.9	0.0821207	-0.0741377
129	0.18049	-0.0607136
129.1	0.390697	-0.0674487
129.2	0.553024	0.0107649
129.3	0.525038	-0.0301441
129.4	0.746716	-0.0339316
129.5	0.947045	0.0157698
129.6	1.16497	-0.0241032
129.7	1.15855	-0.0443084
129.8	1.21658	-0.0588492
129.9	1.24001	0.00193937
130	1.35468	-0.0092339
130.1	1.33285	0.00491671
130.2	1.28724	0.00457292
130.3	1.26604	0.00475517
130.4	1.31754	-0.0485636
130.5	1.37382	0.0117951
130.6	1.3172	0.00446439
130.7	1.32659	0.0165999
130.8	1.28867	0.065796
130.9	1.36449	0.103395
131	1.31644	0.0885196
131.1	1.30721	0.0999224
131.2	1.31382	0.0628829
131.3	1.31629	0.0805746
131.4	1.30294	0.101739
131.5	1.2074	0.129412
131.6	1.18691	0.13654
131.7	1.16055	0.101868
131.8	1.12578	0.0553604
131.9	1.10619	0.0884434
132	1.10127	0.0427627
132.1	1.08845	0.0290879
132.2	1.14448	0.0186966
132.3	1.33133	0.00155457
132.4	1.2131	-0.0136229
132.5	1.44895	-0.0604116
132.6	1.32558	-0.0567521
132.7	1.48805	-0.0574981
132.8	1.55733	-0.0761603
132.9	1.55037	-0.0846661
133	1.20242	-0.104417
133.1	1.42339	-0.0586243
133.2	1.42475	-0.0068013
133.3	1.44018	-0.0256197
133.4	1.34859	-0.0092016
133.5	1.10908	-0.0584926
133.6	1.14753	-0.0269932
133.7	1.22693	-0.029005
133.8	1.16325	0.033935
133.9	0.983289	0.0989602
134	0.78023	0.0721351
134.1	0.938569	0.0823756
134.2	1.00659	0.0842114
134.3	0.963524	0.102813
134.4	0.595503	0.0596732
134.5	0.774578	0.0547466
134.6	0.758802	0.0639093
134.7	0.682829	0.0307742
134.8	0.69549	0.0613851
134.9	0.657175	0.0680705
135	0.619249	0.0444365
135.1	0.660599	0.0535238
135.2	0.594859	0.0484514
135.3	0.573089	0.0712276
135.4	0.579361	0.0599234
135.5	0.540568	0.0248692
135.6	0.504212	0.0639487
135.7	0.527803	0.0432435
135.8	0.482811	0.0308326
135.9	0.430583	0.0410826
136	0.438924	0.0665313
136.1	0.458704	0.0380986
136.2	0.426503	0.0611051
136.3	0.413304	0.0241675
136.4	0.366423	0.0257059
136.5	0.358803	0.0337312
136.6	0.368337	0.021237
136.7	0.331273	-0.0181655
136.8	0.282269	0.00874774
136.9	0.301134	0.0281601
137	0.274552	0.0362625
137.1	0.312476	0.0435277
137.2	0.276252	-0.0022288
137.3	0.272165	0.0296881
137.4	0.259128	0.00434386
137.5	0.251354	0.0311267
137.6	0.270195	0.00272844
137.7	0.239339	-0.0321029
137.8	0.242128	-0.0284516
137.9	0.233642	-0.0255343
138	0.225932	-0.0536766
138.1	0.21299	-0.0315056
138.2	0.212179	-0.0495991
138.3	0.195102	-0.0405109
138.4	0.242146	-0.0418629
138.5	0.16834	-0.031738
138.6	0.143272	-0.0001135
138.7	0.156013	-0.0444571
138.8	0.16916	-0.0178184
138.9	0.191031	-0.0347787
139	0.0732482	-0.040624
139.1	0.164594	-0.0500547
139.2	0.147173	-0.0222894
139.3	0.173227	-0.0395574
139.4	0.156368	-0.0011684
139.5	0.0888266	-0.0274526
139.6	0.131405	-0.0096477
139.7	0.101392	-0.0373451
139.8	0.160459	-0.0262335
139.9	0.167429	-0.0083579
140	0.0570568	-0.0178781
140.1	0.126325	-0.0506769
140.2	0.146922	-0.0870192
140.3	0.146816	-0.0606498
140.4	0.159403	-0.0584375
140.5	0.164727	-0.0656895
140.6	0.172165	-0.0705445
140.7	0.209864	-0.0928526
140.8	0.216864	-0.0646842
140.9	0.193672	-0.0628157
141	0.204156	-0.0704173
141.1	0.172664	-0.0886405
141.2	0.188308	-0.0780711
141.3	0.196833	-0.0861527
141.4	0.170646	-0.0675431
141.5	0.145005	-0.0402591
141.6	0.128865	-0.0592287
141.7	0.177989	-0.0899452
141.8	0.181235	-0.044284
141.9	0.174155	-0.0641905
142	0.196569	-0.0615296
142.1	0.159483	-0.0337394
142.2	0.182649	-0.0413418
142.3	0.19768	-0.0421052
142.4	0.157619	-0.0454541
142.5	0.0755106	-0.064678
142.6	0.199429	-0.0599941
142.7	0.183148	-0.0685898
142.8	0.108065	-0.0016651
142.9	0.0699087	-0.0300124
143	0.152271	-0.0263346
143.1	0.18135	-0.0489815
143.2	0.131613	-0.0187898
143.3	0.0723868	-0.0132775
143.4	0.115372	-0.0593794
143.5	0.176405	-0.0255455
143.6	0.20199	-0.035014
143.7	0.0815532	-0.0695197
143.8	0.096614	-0.028959
143.9	0.147721	-0.0213906
144	0.187697	-0.0421168
144.1	0.0703153	-0.0473504
144.2	-0.0290384	-0.050768
144.3	0.116946	-0.0166284
144.4	0.0801544	-0.0457383
144.5	0.118742	-0.0250845
144.6	0.0999036	-0.0614289
144.7	0.0860511	-0.0436734
144.8	0.195161	-0.0935447
144.9	0.094313	-0.0412346
145	0.178964	0.00057413
145.1	0.0972283	-0.0164926
145.2	0.0700759	-0.008372
145.3	0.130277	0.00214648
145.4	0.17508	-0.023711
145.5	0.149552	-0.0359418
145.6	0.0822973	-0.0436991
145.7	0.12739	-0.0104579
145.8	0.109789	-0.0700018
145.9	0.174109	-0.0728036
146	0.0454595	-0.0213268
146.1	0.102225	-0.0502577
146.2	0.13425	-0.0606941
146.3	0.137622	-0.0484269
146.4	0.0873779	-0.0588439
146.5	0.135211	-0.0172899
146.6	0.109326	-0.0256714
146.7	0.0686479	-0.0614766
146.8	0.148568	-0.0584992
146.9	0.170905	-0.0604261
147	0.124302	-0.0538435
147.1	0.145716	-0.019933
147.2	0.167861	-0.0514117
147.3	0.15462	-0.0537275
147.4	0.149774	-0.0364036
147.5	0.143355	-0.0675853
147.6	0.144572	-0.0728628
147.7	0.15721	-0.0156811
147.8	0.124017	-0.0170062
147.9	0.111123	-0.0161624
148	0.109185	-0.0009423
148.1	0.0856471	-0.0446949
148.2	0.13518	-0.0095003
148.3	0.0923413	-0.0094659
148.4	0.0820906	-0.0301652
148.5	0.0873788	-0.0457954
148.6	0.125936	-0.0044734
148.7	0.106722	-0.0470236
148.8	0.1101	-0.0331666
148.9	0.0746101	-0.0255302
149	0.092371	-0.037143
149.1	0.0816301	-0.068917
149.2	0.0870369	-0.0466926
149.3	0.0745436	-0.0628286
149.4	0.0593233	-0.0508165
149.5	0.0741356	-0.0251052
149.6	0.0802034	-0.0512551
149.7	0.0814539	-0.0447897
149.8	0.0947439	-0.0522136
149.9	0.0491279	-0.0596648
150	0.070203	-0.0496811
150.1	0.073338	-0.0438988
150.2	0.0649377	-0.0522513
150.3	0.0935527	-0.0748779
150.4	0.100678	-0.0709404
150.5	0.0492168	-0.0692095
150.6	0.11602	-0.0526518
150.7	0.10639	-0.054346
150.8	0.0983354	-0.0240382
150.9	0.112655	-0.0361505
151	0.096384	-0.0747363
151.1	0.0903575	-0.0564543
151.2	0.0563064	-0.0063088
151.3	0.0613794	-0.0449902
151.4	0.040054	-0.0452483
151.5	0.0631929	-0.0657748
151.6	0.0618306	0.0166281
151.7	0.0931739	0.0300729
151.8	0.204937	0.0102074
151.9	0.33608	-0.0261258
152	0.648871	0.0766649
152.1	0.749788	0.0777025
152.2	0.769228	0.0576021
152.3	0.807949	0.0888319
152.4	0.955424	0.083728
152.5	0.949553	0.10272
152.6	1.01686	0.114273
152.7	0.940831	0.222181
152.8	0.893552	0.245179
152.9	1.07876	0.203462
153	1.20908	0.207815
153.1	1.06679	0.171242
153.2	1.26113	0.19326
153.3	1.19684	0.186135
153.4	1.43073	0.162798
153.5	1.46779	0.171778
153.6	1.50712	0.133936
153.7	1.47972	0.174499
153.8	1.47662	0.170309
153.9	1.42764	0.172367
154	1.43464	0.175934
154.1	1.3561	0.172922
154.2	1.20468	0.139818
154.3	1.34131	0.138224
154.4	1.47948	0.150295
154.5	1.37785	0.157458
154.6	1.3051	0.116335
154.7	1.41824	0.10118
154.8	1.36003	0.123752
154.9	1.40374	0.112617
155	1.11963	0.147043
155.1	1.02695	0.13629
155.2	1.1761	0.11542
155.3	1.19216	0.119299
155.4	0.893141	0.0708519
155.5	1.0087	0.0569154
155.6	0.970494	0.0893621
155.7	0.886374	0.0659369
155.8	0.993739	0.0722275
155.9	0.898837	0.072761
156	0.753254	0.0757131
156.1	0.788263	0.0208414
156.2	0.78678	0.0177618
156.3	0.748195	0.0410835
156.4	0.710778	0.0387398
156.5	0.686401	-0.0074926
156.6	0.640959	-0.036566
156.7	0.66514	0.0388985
156.8	0.589126	0.00410362
156.9	0.589607	-0.0070349
157	0.575928	-0.0118116
157.1	0.520792	0.00173351
157.2	0.50054	-0.0263623
157.3	0.491572	-0.0061878
157.4	0.448671	-0.0087949
157.5	0.421982	-0.0023009
157.6	0.368672	0.00748605
157.7	0.387231	-0.02212
157.8	0.378431	-0.0244367
157.9	0.295177	-0.0280693
158	0.308396	-0.0185143
158.1	0.275997	-0.0199504
158.2	0.312605	-0.0303181
158.3	0.284053	-0.0435831
158.4	0.221078	-0.018697
158.5	0.246346	-0.0371699
158.6	0.217583	-0.0305691
158.7	0.252696	-0.0300931
158.8	0.228164	-0.0669839
158.9	0.216224	-0.0498973
159	0.235284	-0.0354762
159.1	0.33996	-0.0506744
159.2	0.373148	-0.0260268
159.3	0.357956	-0.0656369
159.4	0.349371	-0.0501276
159.5	0.349903	-0.0449397
159.6	0.342227	-0.0602141
159.7	0.33947	-0.0470277
159.8	0.346388	-0.047642
159.9	0.333986	-0.0505485
160	0.307212	-0.072058
160.1	0.325327	-0.0549921
160.2	0.266424	-0.0711944
160.3	0.26657	-0.0545874
160.4	0.264324	-0.0470936
160.5	0.215842	-0.0533195
160.6	0.229964	-0.072442
160.7	0.23103	-0.0687758
160.8	0.113663	-0.0378347
160.9	0.13646	-0.0089423
161	0.154275	-0.045479
161.1	0.164867	-0.0703531
161.2	0.175603	-0.0428272
161.3	0.0763454	-0.069253
161.4	0.132835	-0.0249122
161.5	0.161454	0.0111038
161.6	0.179563	-0.0277682
161.7	0.109267	-0.02824
161.8	0.0482013	-0.0212837
161.9	0.121993	-0.0295592
162	0.144355	-0.0197499
162.1	0.103498	-0.0335216
162.2	0.106642	0.00643976
162.3	0.0844618	-0.0410312
162.4	0.147528	-0.0084764
162.5	0.0624331	-0.0344647
162.6	0.134002	-0.0241235
162.7	0.169646	-0.0294934
162.8	0.130759	-0.0187889
162.9	0.121693	0.00097468
163	0.0345038	-0.0210211
163.1	0.149286	-0.0016551
163.2	0.100822	-0.0250514
163.3	0.0491103	-0.0358556
163.4	0.0743845	-0.0475877
163.5	0.116116	-0.0382021
163.6	0.121298	-0.0324463
163.7	0.0312493	-0.0329922
163.8	0.0584188	-0.0224452
163.9	0.0662129	-0.056284
164	0.120679	-0.0511859
164.1	0.0169869	-0.05493
164.2	0.022605	-0.040035
164.3	0.0490991	-0.0387804
164.4	0.0742349	-0.0422883
164.5	0.0634805	-0.0493916
164.6	0.0540171	-0.0408659
164.7	0.0674985	-0.0246972
164.8	0.0483613	-0.0492653
164.9	0.0771183	-0.0486812
165	0.0795901	-0.0767618
165.1	0.0862447	-0.0785855
165.2	0.0293365	-0.0598135
165.3	0.0332228	-0.0479932
165.4	0.0395422	-0.0514999
165.5	0.0542754	-0.041585
165.6	0.0161417	-0.0973757
165.7	0.0229069	-0.0527347
165.8	0.00457675	-0.0616746
165.9	0.0180348	-0.0551193
166	0.0261129	-0.0514548
166.1	0.0197661	-0.0654758
166.2	-0.0299259	-0.0749699
166.3	0.0064388	-0.0517534
166.4	0.0170301	-0.054329
166.5	0.00332266	-0.0479932
166.6	-0.0121484	-0.0518073
166.7	-0.0217134	-0.0659898
166.8	-0.0005097	-0.0654646
166.9	-0.0170812	-0.0570727
167	0.0154313	-0.0421106
167.1	0.0102617	-0.0562459
167.2	0.00364214	-0.0745296
167.3	0.0457268	-0.0683529
167.4	0.0564255	-0.0600032
167.5	0.0186706	-0.0551301
167.6	0.040697	-0.0556346
167.7	0.0208216	-0.0754085
167.8	0.0625603	-0.0693056
167.9	0.055663	-0.0700727
168	0.00255205	-0.0882374
168.1	-0.0197318	-0.0784476
168.2	0.0561352	-0.0667921
168.3	-0.0023798	-0.0489575
168.4	0.0999494	-0.0672378
168.5	0.129246	-0.0906378
168.6	0.00383625	-0.0804983
168.7	-0.0087236	-0.0544715
168.8	0.107108	-0.0633774
168.9	0.139504	-0.0773698
169	0.0657456	-0.086325
169.1	0.00508181	-0.0685198
169.2	0.071817	-0.0585419
169.3	0.107931	-0.0371032
169.4	0.102108	-0.0376649
169.5	0.0370461	-0.0272525
169.6	0.0880106	-0.0494396
169.7	0.0852971	-0.0073775
169.8	0.0953541	-0.0617135
169.9	0.101828	-0.0216925
170	0.0645365	-0.0302041
170.1	0.114511	-0.0081342
170.2	0.103528	0.0251277
170.3	0.119745	-0.0324164
170.4	0.162765	-0.0292863
170.5	0.0890904	-0.021654
170.6	0.0931407	-0.0241546
170.7	0.118468	-0.0320751
170.8	0.173823	-0.0438176
170.9	0.222697	-0.02943
171	0.202452	-0.038823
171.1	0.287369	-0.0089738
171.2	0.359133	-0.044192
171.3	0.405331	-0.0470136
171.4	0.470056	-0.039866
171.5	0.475877	-0.0595484
171.6	0.486693	-0.0489343
171.7	0.520869	-0.0693764
171.8	0.57423	-0.073243
171.9	0.63761	-0.0717987
172	0.776538	-0.0630481
172.1	0.932934	-0.0671873
172.2	0.952562	-0.0474871
172.3	1.11319	-0.037073
172.4	0.895333	-0.0221126
172.5	1.06482	-0.0550944
172.6	1.07302	-0.0572235
172.7	1.0851	-0.0246624
172.8	1.08125	-0.0627552
172.9	1.08545	-0.0548467
173	1.0361	-0.0551114
173.1	0.821586	-0.0864452
173.2	0.824355	-0.0792454
173.3	1.08987	-0.0327524
173.4	1.07564	-0.0775024
173.5	0.858593	-0.0353474
173.6	0.796388	-0.0426756
173.7	1.03654	-0.0646134
173.8	1.12298	-0.0377018
173.9	0.95989	-0.0270446
174	0.997138	-0.0482894
174.1	1.21665	-0.0462473
174.2	1.20059	-0.067483
174.3	1.05586	-0.0493154
174.4	1.1157	-0.0711041
174.5	1.07554	-0.0817575
174.6	0.984635	-0.0494972
174.7	1.07904	-0.014542
174.8	0.995545	-0.0314033
174.9	0.951954	-0.0036326
175	0.748631	0.0974649
175.1	0.743196	0.124362
175.2	0.86135	0.107958
175.3	0.719855	0.238436
175.4	0.793801	0.274519
175.5	0.67417	0.276377
175.6	0.623931	0.316105
175.7	0.604507	0.30364
175.8	0.674323	0.277833
175.9	0.610553	0.326956
176	0.487301	0.368719
176.1	0.632747	0.298307
176.2	0.656909	0.269228
176.3	0.601523	0.265566
176.4	0.396431	0.283729
176.5	0.472215	0.255174
176.6	0.468192	0.222923
176.7	0.471012	0.211543
176.8	0.335131	0.195144
176.9	0.390538	0.173284
177	0.299636	0.19499
177.1	0.260429	0.182796
177.2	0.415388	0.141312
177.3	0.240771	0.127552
177.4	0.223367	0.109376
177.5	0.309147	0.104291
177.6	0.265924	0.0916432
177.7	0.253846	0.11446
177.8	0.246264	0.160843
177.9	0.151503	0.151084
178	0.242289	0.148117
178.1	0.276897	0.139638
178.2	0.203789	0.1274
178.3	0.159084	0.107707
178.4	0.211388	0.0866175
178.5	0.178927	0.0874571
178.6	0.257653	0.100757
178.7	0.118214	0.0648889
178.8	0.179355	0.13751
178.9	0.168021	0.107265
179	0.189786	0.0825968
179.1	0.175231	0.0942883
179.2	0.157753	0.0611544
179.3	0.162252	0.0872115
179.4	0.165196	0.0790769
179.5	0.206397	0.0889404
179.6	0.149214	0.0615057
179.7	0.16071	0.0456443
179.8	0.159801	0.0530342
179.9	0.168331	0.0635535
180	0.103133	0.040849
180.1	0.136028	0.0301558
180.2	0.117715	0.0497541
180.3	0.139159	0.0192364
180.4	0.102488	0.0298609
180.5	0.113357	0.0152728
180.6	0.133575	0.00154504
180.7	0.133119	0.0271838
180.8	0.116609	-0.0134904
180.9	0.11431	-0.0022321
181	0.132439	-0.0220189
181.1	0.146717	-0.0047336
181.2	0.0896138	0.00583336
181.3	0.0721248	0.00582922
181.4	0.088557	-0.0174088
181.5	0.114831	0.00328555
181.6	0.0914206	-0.0237922
181.7	0.123831	0.00067644
181.8	0.128808	-0.0374218
181.9	0.0973662	-0.0310814
182	0.0973478	-0.000526
182.1	0.123851	-0.0274173
182.2	0.0997931	0.00375195
182.3	0.0706196	-0.0159889
182.4	0.104738	0.0142977
182.5	0.0918349	-0.0063084
182.6	0.107162	0.0133409
182.7	0.0928459	-0.0093773
182.8	0.114213	-0.0250696
182.9	0.103916	-0.0590576
183	0.0771664	-0.0713977
183.1	0.110981	-0.0343218
183.2	0.0755106	0.00311987
183.3	0.0585563	-0.028131
183.4	0.0944294	-0.0056075
183.5	-0.006587	0.0308711
183.6	0.0980775	-0.0097302
183.7	0.0573511	-0.0122287
183.8	0.00348038	-0.0331388
183.9	-0.0176285	-0.05689
184	0.00593105	-0.0545108
184.1	0.0383604	-0.0780943
184.2	0.0238986	-0.0590037
184.3	0.0514797	-0.0658113
184.4	0.110413	-0.0431399
184.5	0.124696	-0.0497801
184.6	0.126814	-0.038567
184.7	0.135044	-0.0280482
184.8	0.0856893	-0.0746518
184.9	0.143322	-0.0698105
185	0.119686	-0.0844205
185.1	0.126404	-0.0485292
185.2	0.136641	-0.063034
185.3	0.0890135	-0.0808587
185.4	0.0955073	-0.0093528
185.5	0.132192	-0.0107636
185.6	0.127038	-0.020177
185.7	0.0778471	-0.0054882
185.8	0.0298298	-0.0185098
185.9	0.0671727	-0.0231891
186	0.0911353	-0.0372113
186.1	0.0916444	-0.0700665
186.2	0.0602727	-0.0521266
186.3	0.0703697	-0.0257166
186.4	0.0142986	-9.523e-05
186.5	0.0552788	-0.0448692
186.6	0.0538657	0.0132655
186.7	0.0901104	-0.0142765
186.8	0.098743	-0.0133943
186.9	0.00995844	-0.0284959
187	0.142953	-0.074665
187.1	0.166158	-0.0273929
187.2	0.169515	-0.0566316
187.3	0.115239	-0.0375605
187.4	0.166472	-0.0472331
187.5	0.0296029	-0.0466528
187.6	0.134163	-0.0417776
187.7	0.129659	-0.0209122
187.8	0.0694383	-0.045986
187.9	0.0400553	-0.0509784
188	0.118812	-0.0527724
188.1	0.148929	-0.0822202
188.2	0.0777793	-0.0459781
188.3	0.0143421	-0.0440247
188.4	0.126474	-0.0437306
188.5	0.0909592	-0.0541712
188.6	0.194803	-0.0728901
188.7	0.161872	-0.0405424
188.8	0.190462	-0.0531385
188.9	0.173405	-0.0516544
189	0.194631	-0.0539189
189.1	0.184958	-0.0495598
189.2	0.192303	-0.077451
189.3	0.163268	-0.0548049
189.4	0.160627	-0.0617607
189.5	0.203784	-0.0817704
189.6	0.175507	-0.0526725
189.7	0.159435	-0.0884889
189.8	0.135741	-0.0571808
189.9	0.155169	-0.0554507
190	0.15376	-0.0744732
190.1	0.138665	-0.0654269
190.2	0.137317	-0.045508
190.3	0.147318	-0.0860061
190.4	0.141236	-0.0690496
190.5	0.188099	-0.0500137
190.6	0.229078	-0.0455196
190.7	0.20859	-0.0434348
190.8	0.258497	-0.0777907
190.9	0.241308	-0.0584823
191	0.210174	-0.0158596
191.1	0.3345	-0.0196261
191.2	0.477818	-0.0223143
191.3	0.630513	-0.0161496
191.4	0.692463	-0.0046445
191.5	0.745345	0.0119616
191.6	0.824042	-0.0151323
191.7	0.847639	-0.019921
191.8	0.863346	-0.0499321
191.9	0.801311	-0.0379623
192	0.80849	-0.0369587
192.1	0.808699	-0.0032064
192.2	0.732995	-0.0510613
192.3	0.797978	0.00606159
192.4	0.835385	0.017348
192.5	0.907254	-0.0068874
192.6	1.06581	-0.0489828
192.7	1.07683	-0.0224294
192.8	1.0863	0.0110814
192.9	1.12465	0.00243435
193	1.1268	-0.0201082
193.1	1.12129	0.0291542
193.2	1.14123	0.0168368
193.3	1.16086	0.0267369
193.4	1.17393	-0.0134601
193.5	1.1454	0.0019928
193.6	1.17565	-0.0010144
193.7	1.23242	0.0290652
193.8	1.2515	0.0217945
193.9	1.04474	0.00433309
194	1.25558	0.0215095
194.1	1.37528	0.031446
194.2	1.31124	0.0278594
194.3	0.972841	0.020107
194.4	1.14883	0.0362666
194.5	1.18531	0.0287292
194.6	1.09982	0.0157131
194.7	0.929934	0.0375051
194.8	1.0266	0.0397195
194.9	0.795144	-0.0099596
195	0.89312	0.0257871
195.1	0.964312	0.0212126
195.2	0.893668	0.0474333
195.3	0.841866	0.0363167
195.4	0.792729	0.0153117
195.5	0.727744	0.0517726
195.6	0.702623	0.0267787
195.7	0.728068	0.0235541
195.8	0.636911	0.01849
195.9	0.617129	0.00276116
196	0.620598	-0.0161641
196.1	0.62315	0.0164355
196.2	0.560245	0.00066567
196.3	0.539831	-0.0178578
196.4	0.523034	0.00533755
196.5	0.523953	0.00270524
196.6	0.504505	0.0144357
196.7	0.46664	0.0208626
196.8	0.448029	-0.0180479
196.9	0.442885	-0.0027553
197	0.412389	-0.0375526
197.1	0.402642	0.00425895
197.2	0.413614	-0.039907
197.3	0.378761	-0.0267596
197.4	0.35335	-0.0356282
197.5	0.334033	-0.0248016
197.6	0.361089	-0.0187185
197.7	0.29732	-0.0492818
197.8	0.307316	-0.066233
197.9	0.292748	-0.0382481
198	0.253845	-0.0461893
198.1	0.245818	-0.032105
198.2	0.242717	-0.0571162
198.3	0.234284	-0.0359641
198.4	0.168908	-0.0293012
198.5	0.182749	-0.0669458
198.6	0.20549	-0.0314505
198.7	0.170866	-0.0417449
198.8	0.198859	-0.0424465
198.9	0.135482	-0.0329309
199	0.141537	-0.058317
199.1	0.164328	-0.0463161
199.2	0.103032	-0.0090165
199.3	0.180792	-0.0313304
199.4	0.0672747	-0.0225483
199.5	0.130278	-0.0219456
199.6	0.202395	-0.0606121
199.7	0.0963107	-0.0070564
199.8	0.177864	-0.0256656
[truncated: 1 more rows]
[truncated: 20 more columns]

## Sheet: Panel b – ere
Time (s)	∆F/F Tap series trace (left) ere female target	∆F/F Tap series trace (left) mel female target		Time (s)	∆F/F Averaged individual taps (middle) ere female target male 1 tap 1	∆F/F Averaged individual taps (middle) ere female target male 1 tap 2	∆F/F Averaged individual taps (middle) ere female target male 1 tap 3	∆F/F Averaged individual taps (middle) ere female target male 2 tap 1	∆F/F Averaged individual taps (middle) ere female target male 2 tap 2	∆F/F Averaged individual taps (middle) ere female target male 2 tap 3	∆F/F Averaged individual taps (middle) ere female target male 3 tap 1	∆F/F Averaged individual taps (middle) ere female target male 3 tap 2	∆F/F Averaged individual taps (middle) ere female target male 3 tap 3	∆F/F Averaged individual taps (middle) ere female target male 4 tap 1	∆F/F Averaged individual taps (middle) ere female target male 4 tap 2	∆F/F Averaged individual taps (middle) ere female target male 4 tap 3	∆F/F Averaged individual taps (middle) ere female target male 5 tap 1	∆F/F Averaged individual taps (middle) ere female target male 5 tap 2	∆F/F Averaged individual taps (middle) ere female target male 5 tap 3	∆F/F Averaged individual taps (middle) ere female target male 6 tap 1	∆F/F Averaged individual taps (middle) ere female target male 6 tap 2	∆F/F Averaged individual taps (middle) ere female target male 6 tap 3	∆F/F Averaged individual taps (middle) ere female target male 7 tap 1	∆F/F Averaged individual taps (middle) ere female target male 7 tap 2	∆F/F Averaged individual taps (middle) ere female target male 7 tap 3	∆F/F Averaged individual taps (middle) ere female target male 8 tap 1	∆F/F Averaged individual taps (middle) ere female target male 8 tap 2	∆F/F Averaged individual taps (middle) ere female target male 8 tap 3	∆F/F Averaged individual taps (middle) ere female target male 9 tap 1	∆F/F Averaged individual taps (middle) ere female target male 9 tap 2	∆F/F Averaged individual taps (middle) ere female target male 9 tap 3	∆F/F Averaged individual taps (middle) ere female target male 10 tap 1	∆F/F Averaged individual taps (middle) ere female target male 10 tap 2	∆F/F Averaged individual taps (middle) ere female target male 10 tap 3	∆F/F Averaged individual taps (middle) mel female target male 1 tap 1	∆F/F Averaged individual taps (middle) mel female target male 1 tap 2	∆F/F Averaged individual taps (middle) mel female target male 1 tap 3	∆F/F Averaged individual taps (middle) mel female target male 2 tap 1	∆F/F Averaged individual taps (middle) mel female target male 2 tap 2	∆F/F Averaged individual taps (middle) mel female target male 2 tap 3	∆F/F Averaged individual taps (middle) mel female target male 3 tap 1	∆F/F Averaged individual taps (middle) mel female target male 3 tap 2	∆F/F Averaged individual taps (middle) mel female target male 3 tap 3	∆F/F Averaged individual taps (middle) mel female target male 4 tap 1	∆F/F Averaged individual taps (middle) mel female target male 4 tap 2	∆F/F Averaged individual taps (middle) mel female target male 4 tap 3	∆F/F Averaged individual taps (middle) mel female target male 5 tap 1	∆F/F Averaged individual taps (middle) mel female target male 5 tap 2	∆F/F Averaged individual taps (middle) mel female target male 5 tap 3
0	0.273242	0.340633		0	-0.00751462	-0.0115596	0.0189315	0.076332	0.00572638	-0.00598144	-0.0167623	0.0431678	0.0109032	0.00597071	-0.0312793	-0.0190899	0.00216041	0.0068079	0.0245765	0.0259755	-0.00662667	-0.0184751	0.03891	0.0202729	-0.0152101	0.0164001	0.0610608	-0.0152568	0.0231015	0.0235208	0.00548324	-0.0355163	0.00203462	-0.00656203	0.0780529	0.0404176	0.0471221	0.042091	0.00607602	0.0593059	-0.000597245	0.0144912	0.0175366	0.0160606	-0.0195174	-0.0103515	-0.0108404	0.0103866	-0.00215453
0.1	0.194952	0.197824		0.1	-0.0117195	-0.0070092	0.00760856	0.0669072	0.0105812	-0.0377497	0.0128398	-0.0021564	-0.0004833	0.0185181	-0.0166446	0.0129939	-0.0276199	0.025007	0.0296946	0.0299295	-0.0067255	-0.0098742	0.049099	0.0269891	0.0337926	0.0277618	0.0883013	-8.387e-05	0.0193347	-0.000386	0.00017773	-0.026916	0.00489349	-0.0041178	0.063429	0.034574	0.0319289	0.0429775	0.0160487	0.0349525	0.0137439	-0.0298952	0.0314681	0.00585123	0.0252545	0.0435491	0.0059426	-0.0057038	0.00557663
0.2	0.134998	0.191574		0.2	0.0370318	0.0200961	0.0293147	0.0654923	0.0120095	-0.0012045	-0.0220452	0.031947	0.00818681	0.0179277	0.0188894	0.0358999	0.00197113	0.0221696	0.0145132	0.0191754	-0.0253713	0.0117667	0.028287	0.0265378	0.0459894	0.0147021	0.0669032	0.00432792	0.0373927	-0.0004563	0.0250098	-0.0106565	0.025548	-0.0307196	0.0668336	0.0456193	0.0173267	0.0470762	-0.0105349	0.0383616	0.0325651	0.03171	-0.0056018	-0.0205836	-0.0089024	-0.0171913	-0.0147293	0.0062296	0.00999916
0.3	0.0934596	0.0978898		0.3	0.0137191	-0.0030594	0.0409948	0.0552033	0.0163112	-0.0189392	0.00413297	0.0488584	0.00992075	0.00590134	-0.0295033	0.004021	-0.0168675	2.4413e-05	0.0327982	-0.0057985	-0.0060127	0.00433657	0.0177947	0.0408143	0.0147866	-0.0081068	0.0588162	-0.0079447	0.0341962	0.0128563	0.0383731	-0.0022545	0.0151264	0.0183983	0.0270837	0.0532542	0.00940605	0.014003	-0.0122764	0.042849	0.0270842	0.0326214	0.00031701	0.0307019	0.00586686	0.0161601	-0.03632	-0.0339056	0.0351222
0.4	0.0110892	0.0716241		0.4	0.0156432	0.0271806	0.0116804	0.0385823	0.0115758	-0.0280011	-0.0041068	0.0227169	0.0201071	0.00185929	0.0464288	0.033051	0.0179228	0.010187	0.0156959	-0.0042649	-0.0001335	0.0140471	0.0267145	0.0214991	0.0643808	0.0389142	0.0746885	0.00028744	0.046806	0.0114936	0.0506166	-0.0158247	0.0107764	0.00186268	0.0413426	0.0657627	0.0384932	0.0240396	0.00706552	0.0243914	0.020067	0.0019598	-0.0201806	0.00965816	-0.0039966	0.00234088	-0.0008043	-0.0072891	0.0229477
0.5	-0.0183513	0.0507211		0.5	-0.0010096	0.0104797	0.0339512	0.0471819	-0.0184997	0.00026924	-0.0349009	0.0364518	0.0121885	-0.0206511	-0.0094789	0.0381625	0.00519216	-0.0043884	0.0284158	-0.0046112	0.0105803	0.0371725	0.0132279	0.00645917	0.0424911	0.0157211	0.0841261	0.00323723	0.0690125	0.04005	0.0248422	-0.01364	-0.006611	-0.0045159	0.0490099	0.0326653	0.0549453	-0.000863	-0.0033135	0.0247427	0.0398519	0.0359086	-0.0168479	0.0237508	-0.0139574	0.0204214	-0.0409237	-0.0012936	0.0221962
0.6	-0.0099896	0.0492305		0.6	0.0185569	0.0137199	0.0160067	0.0673829	-0.003849	0.00342246	-0.0030371	0.0183347	0.0153042	0.0314077	0.0178182	0.0128535	0.0368315	0.0142561	-0.0016638	0.002393	0.012118	0.00897144	0.0465113	0.0126226	0.0545411	0.0091245	0.0761021	-0.0077605	0.017006	0.0195287	0.00532199	-0.0150876	-0.0156837	0.00667308	0.0663172	0.0465071	0.0651491	-0.0134819	-0.029428	0.00044964	0.0512863	0.00823997	0.00410392	0.00340884	0.0247159	0.0281367	-0.035649	-0.0006752	-0.0034533
0.7	-0.0278769	0.00905765		0.7	0.0084123	0.00866669	0.045616	0.0536083	-0.0072971	0.00915996	0.00747893	0.0236024	0.0250178	0.0182309	0.0162016	0.0295839	-0.0029117	0.0460941	-0.007119	0.00653951	0.0279625	0.0174705	0.0623693	0.00300077	0.0295491	0.00518322	0.119289	0.0144736	0.0935909	0.0240663	0.00948666	-0.0208541	-0.0093307	-0.0098593	0.043077	0.0384926	0.0529593	-0.0185515	-0.0560201	0.0298758	-0.0047569	-0.008591	-0.0070788	0.00430519	-0.0102229	0.0201682	-0.009721	-0.018565	-0.0299786
0.8	0.0154236	0.0106345		0.8	0.0268205	0.00037417	0.0301737	0.0551784	0.0198138	-0.0014575	0.00078556	-0.0190816	-0.0019922	0.00047713	0.0199402	0.0489085	0.00900941	0.0277271	0.0518276	0.00477442	0.027754	0.0324041	0.0262413	0.00725736	0.0263027	0.0251107	0.0957001	0.0230501	0.0380476	0.0150756	0.0112662	-0.0004023	0.0238456	0.0140454	0.0238218	0.055948	0.0266256	-0.0210402	-0.0594019	0.00131862	0.0267786	0.021785	-0.0106779	-0.0050334	0.0237812	0.0335008	-0.0064624	-0.0209476	0.0172161
0.9	0.00345983	-0.0003376		0.9	-0.007866	0.024925	0.0355102	0.0658517	0.00668347	-0.005563	-0.0299612	0.0121735	-0.0072425	0.0320661	0.0234095	0.0563023	-0.0117985	0.0200916	0.0113423	0.00083231	0.0282977	-0.0001537	0.0413451	0.0324487	0.0220868	0.016693	0.100678	-0.0076693	0.0177501	0.0262867	0.0575687	-0.0305424	0.0124649	-0.0072295	0.0363529	0.0575051	0.0629861	-0.024331	-0.0328625	0.0162693	0.0362457	0.0155653	-0.0039383	0.0208481	0.0200048	0.00992659	-0.0163336	-0.0013913	-0.0275243
1	-0.0299885	-0.0153381		1	0.0372577	0.00532258	0.0361432	0.0541007	0.00178767	0.0112958	-0.0036649	0.0149833	0.0150831	0.0200018	0.0439127	0.0280342	-0.0024464	0.0259399	0.0290537	-0.0035871	-0.0032671	0.00800935	0.0315277	0.0313434	0.0198275	0.0417775	0.0682673	-0.0125759	0.0343031	0.0417441	0.0168974	-0.0196379	0.0232002	-0.018942	0.0780977	0.0528449	0.0278995	0.00082324	-0.034179	0.0256276	0.0101904	0.00753306	0.00535143	0.00562132	-0.003348	0.0348559	-0.0038699	-0.019664	-0.0164394
1.1	0.0125097	0.00706008		1.1	0.0184957	0.0138239	0.0264706	0.0515263	0.00298197	-0.0027276	-0.0004096	0.0175599	0.00878846	-0.0098796	0.0121342	-0.009142	0.0145147	-0.0094181	0.0250933	0.0229289	0.0286817	0.0224666	0.0353462	0.0141995	0.0686306	-0.0013169	0.0675188	-0.0179349	0.0397726	0.00258938	0.0352001	-0.0164429	0.00781503	0.0147778	0.0432027	0.049461	0.0338009	-0.0096734	-0.0225278	0.016451	0.00742168	0.00351129	0.0163276	0.0604495	0.00346542	0.0130214	0.00478273	0.024266	-0.0079925
1.2	0.00972031	-0.0216205		1.2	0.0217308	-0.0015551	0.0193957	0.0393701	0.0542094	0.00144457	-0.0079999	0.0334068	0.00085855	0.0224868	0.0597774	0.0300353	-0.0082798	0.0257709	0.0175364	0.0161084	0.0448111	0.0290624	0.0586136	0.0495956	0.030135	0.0138984	0.0952854	-0.0153451	0.015835	0.00878766	0.021883	-0.0397219	0.035295	0.0279542	0.037212	0.0416979	0.0234354	-0.0357884	0.0263253	0.0293177	0.0207476	0.00229366	-0.003751	0.0254806	-0.001912	0.0204412	-0.0251777	-0.0015014	0.00500971
1.3	-0.015889	-0.0176581		1.3	0.00954599	0.0111165	0.0470512	0.0595912	0.0602868	0.00337043	0.0139265	0.0293654	0.0117666	0.0113906	0.0299397	0.0657881	-0.0106601	-0.0028054	0.026353	0.0195831	0.0106474	0.00857891	0.00942787	0.00030546	0.0395584	0.00810976	0.0324011	-0.0381511	0.0109337	0.0327559	-0.0049392	-0.0225327	0.00040125	-0.0089784	0.0447764	0.0430326	0.0479047	-0.0014293	0.0156503	0.0448575	0.0353969	0.00051144	7.6382e-05	0.0125008	0.0167148	0.0117145	-0.0369884	-0.017588	0.00613388
1.4	-0.0413104	-0.0350328		1.4	0.0201424	0.0140602	0.0373632	0.0550111	0.0616106	0.00720065	-0.0008452	0.00391756	0.0147991	0.00885625	0.0542537	0.0490725	0.00330314	0.0186118	0.0144661	0.0122523	-0.0002031	0.0149617	0.0124876	0.0468821	0.0433271	0.0106871	0.125355	0.00457207	0.0340755	-0.0015741	0.0220259	-0.0036274	0.00899888	0.0255646	0.0542357	0.0536152	0.0126613	0.0199611	0.0343209	0.0721315	0.03833	-0.0178963	0.0173524	0.00700261	0.0310069	-0.0282962	-0.018644	-0.0196515	-0.0005103
1.5	-0.0463423	-0.0158106		1.5	0.0148596	0.00719133	0.0252266	0.0671005	0.0522179	-0.0183041	-2.91e-05	0.0172225	0.0308065	0.0114897	0.0544825	0.00791218	0.00042762	-0.0063614	0.00202608	0.0222764	0.0298857	0.0174612	0.0484237	0.0612038	0.0327981	0.0436249	0.102635	-0.0089921	0.0319866	0.0406811	-0.0071552	-0.0067554	-0.027159	-0.0001193	0.0600765	0.00307267	0.0507867	-0.0009232	0.0368503	0.0452404	0.0333093	-0.0183095	0.00428513	0.00894098	0.0132184	0.0324442	-0.0098337	0.00818892	0.00608905
1.6	-0.0635309	-0.0923762		1.6	0.00985936	0.014153	0.0299185	0.0950063	0.063266	0.0197214	0.0235007	0.00544538	-0.000451	0.00964943	0.00291283	0.00681664	0.0270971	0.0367655	0.00010827	0.0102288	0.0258483	0.019467	0.0324215	0.0432617	0.0694809	0.0137136	0.126659	0.0038407	0.0572092	0.0245978	0.00869459	-0.0252595	0.0267067	0.00256575	0.0383453	0.0750036	0.0485317	0.0242367	0.0554255	0.046174	0.0236786	-0.030363	0.0135902	0.0568817	-0.0161822	0.0372279	-0.0062454	0.0105977	0.0172393
1.7	-0.0487597	-0.0430829		1.7	-0.0148869	0.0277652	0.0367851	0.0589805	0.0845647	0.056072	0.0351094	0.0259661	0.0317209	0.0153243	0.0225797	0.0104287	-0.0086772	0.0105685	0.0125251	0.0168378	0.020508	-0.0028341	0.0126466	0.0542261	0.0171553	0.0505089	0.101896	0.0131279	0.0239759	0.0953098	0.0169872	-0.0286196	0.0219267	0.00890802	0.0448384	0.0662233	0.0486522	0.02702	0.0517676	0.0631058	0.00384915	-0.000984	-0.0064289	0.0141548	0.016185	0.0213544	-0.0243667	-0.0042712	0.0271203
1.8	-0.0498793	-0.0941461		1.8	0.0237067	0.0394674	0.0540363	0.045903	0.0455504	0.0434158	0.0412936	-0.0257596	0.0331333	0.0433168	0.0361612	0.00534284	0.0167418	-0.0025181	0.0473944	-0.0039133	0.0615226	0.0797571	0.0240998	0.040997	0.0372686	0.0557315	0.102093	0.0335744	0.045561	0.135277	0.0373121	0.0116905	0.00974146	-0.0012586	0.0457059	0.0642602	0.0450726	0.0261953	0.0387191	0.0569827	0.0376595	-0.0125848	-0.0115708	0.0445404	0.0159828	0.0444954	-0.0197586	0.0305783	0.0607694
1.9	-0.0698626	-0.0663858		1.9	0.0809766	0.0601074	0.0642851	0.0458056	0.0760472	0.0624495	0.0413766	0.0691875	0.0383084	0.0506607	0.0581272	0.0236974	0.0254072	0.0360867	0.0902242	0.0837506	0.0580488	0.0830082	0.0556905	0.0253767	0.0499659	0.0483748	0.165213	0.0913913	0.00537501	0.131096	0.124183	0.113078	0.119163	0.0736104	0.0459954	0.107582	0.0995	0.0528591	0.059918	0.0701018	-0.0046256	0.0224473	0.0374532	0.063784	-0.0170032	0.0243187	0.0541384	0.0703857	0.0497856
2	-0.077883	-0.0701844		2	0.294908	0.125235	0.206369	0.136659	0.229991	0.0961747	0.192672	0.264619	0.163318	0.0918296	0.110978	0.141779	0.0940646	0.238188	0.167781	0.123144	0.137391	0.15343	0.204794	0.146569	0.179249	0.116461	0.278933	0.169136	0.112777	0.144922	0.230673	0.290638	0.313939	0.272221	0.126946	0.113647	0.166799	0.0782857	0.0971616	0.120691	0.096804	0.0993707	0.159958	0.107746	0.0765984	0.0771056	0.0895205	0.0912418	0.107676
2.1	0.0032269	-0.0117798		2.1	0.529437	0.205088	0.421018	0.307494	0.495605	0.311044	0.385793	0.441527	0.181332	0.315986	0.179719	0.30575	0.179047	0.575801	0.365584	0.152572	0.175938	0.148785	0.352527	0.284002	0.315889	0.270347	0.292509	0.272501	0.214665	0.16974	0.420757	0.408159	0.419445	0.459703	0.211692	0.159627	0.26109	0.0821291	0.0764975	0.113643	0.117934	0.14616	0.598046	0.121461	0.0795445	0.0787256	0.132183	0.122809	0.0800551
2.2	-0.0403344	-0.0782822		2.2	0.680894	0.268541	0.581024	0.478351	0.621609	0.478559	0.403712	0.555575	0.239056	0.486984	0.176707	0.511008	0.206279	0.716726	0.599113	0.206513	0.193814	0.143425	0.482332	0.345139	0.467947	0.308642	0.354263	0.278979	0.281397	0.202425	0.509731	0.527234	0.497387	0.530605	0.237248	0.203017	0.279899	0.0655019	0.0727773	0.133558	0.0962823	0.104485	0.841296	0.130356	0.056496	0.0946288	0.135206	0.127382	0.114207
2.3	0.00255881	-0.0797796		2.3	0.838078	0.321353	0.708412	0.53875	0.824491	0.567003	0.362242	0.540499	0.332977	0.590337	0.189556	0.79647	0.224431	0.806118	0.773095	0.25045	0.270372	0.135974	0.571653	0.344984	0.532412	0.448474	0.392966	0.379299	0.322679	0.32411	0.599518	0.683789	0.5528	0.671632	0.26274	0.227862	0.287657	0.0575573	0.0833655	0.157143	0.101372	0.11312	0.988264	0.160507	0.0792533	0.106125	0.166659	0.112889	0.061895
2.4	-0.0033132	-0.0314613		2.4	0.890127	0.261452	0.789184	0.587913	0.985972	0.618701	0.323789	0.528981	0.366171	0.687132	0.233486	0.984496	0.247438	0.87983	0.853309	0.322393	0.337358	0.167036	0.631825	0.392125	0.612205	0.637308	0.459033	0.458519	0.325101	0.420098	0.639709	0.814353	0.559579	0.807165	0.248266	0.256444	0.323599	0.0700063	0.0988745	0.156365	0.100086	0.1068	1.02928	0.100289	0.0731985	0.102245	0.136526	0.0982517	0.0752063
2.5	0.0187375	0.00991417		2.5	0.943271	0.294476	0.894513	0.597439	1.08547	0.656312	0.310504	0.507507	0.368249	0.637239	0.276295	1.03493	0.29757	0.92086	0.934143	0.320385	0.333567	0.162577	0.684871	0.458109	0.663354	0.632293	0.463992	0.540562	0.317193	0.418145	0.698497	0.809133	0.791117	0.84815	0.263636	0.211395	0.364977	0.0536514	0.10262	0.177124	0.0895889	0.0756364	1.01581	0.102656	0.0653199	0.0971824	0.139717	0.128974	0.0630802
2.6	0.0368631	0.00338626		2.6	0.967702	0.290947	1.03511	0.611888	1.15307	0.640297	0.314135	0.488795	0.320597	0.65896	0.309639	1.11269	0.301951	0.92704	0.944928	0.34925	0.333481	0.13033	0.666871	0.490918	0.638832	0.63564	0.509196	0.553999	0.296394	0.50751	0.756449	0.826176	0.879128	0.90147	0.261109	0.231364	0.361276	0.0699668	0.104597	0.194314	0.11134	0.0787526	1.03695	0.145816	0.0909269	0.113975	0.127007	0.118984	0.0796034
2.7	0.00440465	-0.0301638		2.7	0.969106	0.314392	1.13577	0.606573	1.22488	0.624681	0.292183	0.448994	0.349797	0.646512	0.319689	1.04853	0.327774	0.91311	0.986665	0.368894	0.342792	0.138292	0.662902	0.570474	0.707708	0.626478	0.465636	0.596641	0.445076	0.555435	0.798205	0.899918	0.870039	0.841602	0.23096	0.243809	0.367887	0.0601957	0.136318	0.180039	0.0813757	0.0499976	0.960362	0.111443	0.0827278	0.1132	0.10797	0.0987285	0.0777558
2.8	0.00169627	-0.033122		2.8	0.978032	0.307954	1.19592	0.565574	1.25418	0.645958	0.260565	0.364124	0.327326	0.66297	0.317369	1.06599	0.342035	0.935131	0.998914	0.414515	0.32668	0.190984	0.68187	0.691161	0.716282	0.620038	0.468008	0.585829	0.551731	0.608647	0.893355	0.83038	1.07826	0.902595	0.264763	0.226168	0.394617	0.0975573	0.135227	0.163636	0.0649015	0.0569438	0.93536	0.116126	0.0822866	0.0960494	0.0995628	0.0831127	0.0816232
2.9	0.047722	-0.0303886		2.9	0.989879	0.268432	1.2502	0.545701	1.27877	0.60698	0.263794	0.361674	0.325135	0.65889	0.314581	1.03708	0.327843	0.905555	0.926754	0.433054	0.312622	0.258848	0.689955	0.746658	0.757006	0.648531	0.513441	0.617391	0.677308	0.561326	0.830719	0.808997	1.16021	1.05378	0.236552	0.217874	0.427551	0.1183	0.14348	0.220453	0.113406	0.0796226	0.848754	0.0886784	0.106051	0.089219	0.101906	0.0945326	0.0574537
3	0.0355785	-0.0210572		3	0.941295	0.277447	1.33431	0.517552	1.37054	0.6301	0.224877	0.35993	0.289768	0.603721	0.29289	1.07684	0.30373	0.915334	0.930089	0.433929	0.28281	0.275	0.630861	0.765891	0.672868	0.565263	0.541691	0.617445	0.811834	0.628177	0.949012	0.817989	1.16105	1.0999	0.288805	0.23744	0.393727	0.0980639	0.200778	0.209233	0.0619278	0.0583407	0.819572	0.105461	0.0932836	0.110521	0.0878195	0.0883325	0.0605031
3.1	0.0390929	-0.0600056		3.1	0.908276	0.246842	1.31516	0.504799	1.38476	0.693813	0.223862	0.346551	0.283697	0.618219	0.295259	0.998614	0.348117	0.90724	0.910439	0.438395	0.28432	0.31617	0.683625	0.834475	0.624254	0.585943	0.566881	0.61586	0.811451	0.64239	0.987473	0.798019	1.15029	1.04411	0.270417	0.213956	0.388648	0.0992453	0.250801	0.171078	0.0668899	0.0655568	0.791815	0.0783606	0.0446137	0.0875999	0.0664133	0.105901	0.101179
3.2	0.0631839	-0.003348		3.2	0.873503	0.263369	1.37875	0.457136	1.39708	0.749663	0.212334	0.330212	0.265863	0.544834	0.265699	0.900757	0.348467	0.976384	0.852473	0.410965	0.261973	0.351805	0.729151	0.790161	0.606487	0.509752	0.610151	0.623139	0.954736	0.656102	0.971103	0.755791	1.31827	1.10524	0.336854	0.211541	0.40552	0.119853	0.272394	0.1741	0.0727282	0.074465	0.788282	0.0589918	0.0248118	0.102698	0.081102	0.101206	0.127004
3.3	-0.0256295	0.00104838		3.3	0.876355	0.255448	1.37752	0.453985	1.38714	0.756319	0.199006	0.273776	0.236625	0.518408	0.266138	0.871461	0.351877	0.973492	0.797872	0.41149	0.306707	0.353252	0.857505	0.757803	0.568124	0.541199	0.581394	0.606947	0.956859	0.644594	1.06189	0.736958	1.37876	1.02162	0.340601	0.199616	0.383612	0.111837	0.272859	0.170163	0.0454789	0.195254	0.738848	0.0862924	0.0681188	0.0593528	0.0503608	0.140946	0.132343
3.4	-0.006598	-0.0170149		3.4	0.829243	0.275283	1.36925	0.39928	1.37453	0.725918	0.143327	0.267188	0.235026	0.508208	0.290294	0.858587	0.323861	0.966473	0.759762	0.411272	0.339238	0.356187	0.918913	0.695942	0.506186	0.456641	0.593388	0.557933	0.958845	0.602113	1.01738	0.689584	1.33287	1.04367	0.372524	0.189396	0.343148	0.0971064	0.248833	0.206749	0.0614798	0.202921	0.668522	0.0643076	0.0845035	0.0672516	0.0962151	0.173466	0.171673
3.5	0.00761656	-0.0454437		3.5	0.806367	0.245885	1.39059	0.389845	1.28862	0.7229	0.200845	0.241235	0.237179	0.516502	0.351459	0.863357	0.266887	0.956038	0.706794	0.361724	0.356917	0.338201	0.970374	0.687919	0.54002	0.433255	0.543137	0.565744	0.949543	0.670857	1.10943	0.681215	1.34637	1.08877	0.40698	0.215202	0.368569	0.104053	0.245589	0.183415	0.0515074	0.209806	0.581806	0.0460632	0.0753963	0.0809558	0.0693009	0.193123	0.167294
3.6	-0.0240747	-0.0135589		3.6	0.800846	0.274486	1.4	0.383676	1.248	0.751563	0.205494	0.177387	0.187821	0.463303	0.489938	0.771318	0.314218	0.907601	0.678031	0.415537	0.331012	0.348038	1.00532	0.751587	0.502705	0.371777	0.535822	0.523558	0.922624	0.713005	1.04819	0.748271	1.08542	1.11535	0.398554	0.190251	0.351645	0.0817488	0.242252	0.164816	0.0294679	0.172034	0.576529	0.0267884	0.062569	0.0622798	0.116103	0.168437	0.175306
3.7	-0.0524407	-0.0195258		3.7	0.759227	0.346333	1.35702	0.385337	1.18728	0.697066	0.176472	0.199847	0.179997	0.457832	0.621158	0.792954	0.275994	0.88198	0.649219	0.366256	0.354591	0.363962	1.02801	0.697885	0.443145	0.385217	0.585937	0.50382	0.873063	0.713943	0.939904	0.815949	1.14923	1.07155	0.353225	0.192996	0.356344	0.0979279	0.239829	0.167532	0.0264009	0.179691	0.522254	0.0628984	0.0622564	0.0626673	0.16187	0.158663	0.158295
3.8	0.0284039	-0.0017149		3.8	0.730242	0.36322	1.34647	0.326357	1.16664	0.688766	0.163633	0.176529	0.171866	0.430175	0.696221	0.713747	0.286207	0.883733	0.572403	0.349599	0.369571	0.32373	0.956607	0.624131	0.426465	0.382683	0.624978	0.500723	0.898119	0.756707	0.875288	0.880628	1.16672	1.07384	0.388477	0.173905	0.315585	0.0845954	0.238173	0.152376	0.0543897	0.179307	0.534117	0.0295096	0.0386996	0.0295908	0.189591	0.159393	0.143496
3.9	-0.0330661	-0.0297908		3.9	0.68423	0.388812	1.33119	0.324562	1.10727	0.732253	0.175087	0.142365	0.142405	0.423273	0.710875	0.696702	0.331445	0.873727	0.549651	0.352571	0.350393	0.358064	0.930252	0.626063	0.444698	0.429538	0.656699	0.488303	0.922861	0.746024	0.945089	0.87412	1.16872	1.11628	0.326363	0.178899	0.326515	0.105174	0.220719	0.169555	0.0169969	0.152589	0.481367	0.0648465	0.0703199	0.0795149	0.240948	0.173733	0.165682
4	-0.0036628	0.0150492		4	0.664697	0.504851	1.26494	0.314741	1.06345	0.740382	0.134034	0.131165	0.106942	0.383077	0.687279	0.649128	0.336957	0.846708	0.508511	0.356645	0.336744	0.362397	0.897606	0.61085	0.410145	0.39043	0.624487	0.442598	0.89916	0.777755	0.949061	0.857099	1.11373	1.06014	0.33716	0.159268	0.317064	0.111567	0.209587	0.160503	0.031704	0.153163	0.478767	0.0664107	0.0765546	0.0358158	0.252717	0.150206	0.115346
4.1	-0.019918	-0.001535		4.1	0.668977	0.622418	1.21838	0.294384	0.967892	0.717563	0.116542	0.12906	0.0880006	0.390899	0.697777	0.629641	0.303765	0.809077	0.500307	0.307203	0.350818	0.353755	0.883501	0.580522	0.394711	0.353397	0.590354	0.392103	0.921096	0.718256	0.946644	0.869784	1.18474	1.04106	0.334555	0.167142	0.267077	0.109728	0.177846	0.153258	0.0126667	0.152753	0.416226	0.0581271	0.0282435	0.0490259	0.262236	0.108969	0.134365
4.2	-0.0239454	-0.00869		4.2	0.646517	0.860898	1.19672	0.271529	0.919504	0.700634	0.128749	0.117511	0.0828287	0.35723	0.640084	0.558956	0.264847	0.752141	0.56137	0.280351	0.35797	0.311176	0.869143	0.548519	0.354748	0.327459	0.628096	0.391031	0.966154	0.651349	0.980833	0.857826	1.19508	1.07442	0.3366	0.155421	0.23998	0.0845948	0.168546	0.133805	0.01428	0.109417	0.403879	0.0824184	0.0392866	0.0186514	0.234919	0.107835	0.141834
4.3	-0.0034282	-0.0161153		4.3	0.609622	0.983364	1.19511	0.259216	0.909441	0.688949	0.116897	0.108479	0.0745486	0.356724	0.622017	0.509591	0.292041	0.767002	0.451607	0.27163	0.326287	0.318756	0.879163	0.530642	0.306132	0.276087	0.676325	0.399071	1.00301	0.64527	1.02906	0.833148	1.18393	0.935177	0.308301	0.137709	0.255846	0.092241	0.190966	0.132579	0.0196541	0.103367	0.346473	0.0430167	0.0508652	0.0413869	0.236149	0.112286	0.150894
4.4	0.0422479	-0.0650631		4.4	0.528156	1.06925	1.14681	0.273867	0.856545	0.657368	0.0924183	0.0773592	0.0601644	0.323083	0.61957	0.530313	0.28181	0.731551	0.440918	0.266637	0.312963	0.29998	0.800157	0.521653	0.312955	0.287517	0.725735	0.372193	1.14169	0.604126	1.03425	0.784629	0.972863	0.975795	0.291506	0.128992	0.230025	0.108477	0.150969	0.114578	0.0198135	0.113851	0.295626	0.0251921	0.00495362	0.0320694	0.213323	0.12772	0.126025
4.5	0.0279782	-0.0257738		4.5	0.547174	1.11437	1.10047	0.214808	0.7937	0.614304	0.0624198	0.109188	0.0834152	0.327539	0.558709	0.500011	0.233246	0.689985	0.384932	0.239849	0.276791	0.28042	0.759939	0.472233	0.30406	0.260052	0.721343	0.361931	1.18286	0.610303	1.03336	0.808371	1.06419	0.931303	0.281723	0.123878	0.194882	0.148864	0.144806	0.129249	0.0210646	0.103623	0.299793	0.0171063	0.0293692	0.00706044	0.198341	0.0995288	0.102081
4.6	-0.0073197	-0.0154358		4.6	0.521906	1.18123	1.06328	0.200517	0.75747	0.649879	0.0736962	0.0813781	0.0692249	0.336009	0.572805	0.501495	0.243521	0.664718	0.416417	0.236856	0.282368	0.280154	0.77235	0.47473	0.291379	0.267629	0.693305	0.316977	1.1295	0.727818	1.00369	0.743801	1.1185	0.920965	0.247702	0.13665	0.153445	0.148699	0.114477	0.101519	0.0243998	0.070044	0.292381	0.0318705	0.00255684	0.0637121	0.177993	0.0994033	0.0799271
4.7	-0.0138855	0.0156896		4.7	0.50792	1.19933	1.04869	0.235866	0.727911	0.59125	0.0624044	0.0598237	0.0817562	0.276032	0.532585	0.469741	0.18529	0.642001	0.383099	0.210873	0.285184	0.272557	0.813301	0.413362	0.263087	0.234486	0.681209	0.326803	1.11437	0.76161	1.06449	0.74964	1.07805	0.869243	0.265605	0.114742	0.116676	0.164872	0.0997209	0.116338	0.0257907	0.0897166	0.265848	0.0528877	0.0417841	0.0285865	0.16063	0.110225	0.0958863
4.8	0.0323469	-0.0152202		4.8	0.466056	1.27703	1.03588	0.193658	0.681378	0.576422	0.0432534	0.0893732	0.0410233	0.27659	0.49286	0.429667	0.201186	0.529524	0.370488	0.196959	0.264603	0.264668	0.915528	0.36414	0.220411	0.266824	0.640209	0.317673	1.06759	0.779814	1.04618	0.69331	1.13397	0.835187	0.252576	0.0904743	0.163325	0.139898	0.102228	0.0778021	0.0535132	0.0619902	0.226339	0.0841204	0.0581338	0.0403765	0.159139	0.0802319	0.0966668
4.9	-0.014507	-0.0430691		4.9	0.455543	1.32821	0.965724	0.183721	0.640138	0.533615	0.0682896	0.0569202	0.0539055	0.253699	0.50847	0.403198	0.148294	0.551088	0.332615	0.156324	0.291747	0.261342	0.918641	0.386769	0.341077	0.281089	0.600309	0.265221	1.04137	0.764797	1.02701	0.706216	1.03751	0.801017	0.266207	0.113598	0.159549	0.164211	0.086818	0.0809105	0.0457425	0.0483286	0.21839	0.0507846	0.0547725	0.0232984	0.139691	0.0903052	0.0752822
5	-0.0161575	0.011384		5	0.468059	1.36034	0.937424	0.178026	0.616315	0.539255	0.0712209	0.0618064	0.0509949	0.253534	0.455953	0.375963	0.170628	0.511289	0.334512	0.158001	0.315445	0.252399	0.943448	0.372201	0.428363	0.272448	0.583782	0.296127	1.11441	0.733638	0.968486	0.666745	1.11347	0.757126	0.245527	0.117377	0.174446	0.152673	0.118441	0.0671167	0.0103222	0.0466438	0.204677	0.046658	0.0451393	0.0477151	0.131786	0.0581839	0.0752532
5.1	0.0159513	0.00346789		5.1	0.378208	1.35044	0.898447	0.184513	0.593742	0.52791	0.06932	0.0666378	0.0423552	0.228138	0.43376	0.403473	0.152332	0.500895	0.324285	0.184673	0.296299	0.252656	0.883625	0.311376	0.556915	0.243954	0.520908	0.271332	1.08792	0.748658	0.944629	0.618467	1.04276	0.73179	0.188309	0.0763748	0.180906	0.179713	0.0873423	0.0965043	0.00925769	0.0403022	0.170505	0.030539	0.0934653	0.00908924	0.107857	0.0481724	0.084613
5.2	0.0120566	0.038865		5.2	0.435574	1.37839	0.861379	0.127302	0.550339	0.524504	0.034632	0.0403549	0.0481167	0.236766	0.421894	0.426585	0.137652	0.447224	0.284609	0.177031	0.321745	0.226051	0.777032	0.323998	0.559806	0.306986	0.55213	0.271951	1.12404	0.684052	0.989141	0.598063	1.04501	0.712775	0.202352	0.0812035	0.163654	0.134408	0.0749341	0.0786356	0.0092491	0.0676078	0.189355	0.0585409	0.0472956	0.0418032	0.13502	0.0538785	0.0752192
5.3	-0.0098291	0.0483878		5.3	0.399618	1.35202	0.83329	0.148849	0.519415	0.516328	0.0416936	0.0484021	0.0597839	0.220309	0.351605	0.344624	0.15562	0.45614	0.292637	0.144194	0.26948	0.304794	0.802892	0.279567	0.530246	0.266326	0.454345	0.266153	1.04463	0.659551	0.945528	0.574896	0.99513	0.673012	0.173151	0.090013	0.128272	0.147295	0.0726921	0.078156	0.016869	0.038142	0.14065	0.0540196	0.0528543	0.0208103	0.0947531	0.0503971	0.0736526
5.4	-0.0061059	0.0483401		5.4	0.365703	1.32754	0.796309	0.192566	0.481008	0.460679	0.0195346	0.0252772	0.0284019	0.214307	0.351474	0.343344	0.121683	0.389298	0.274597	0.146179	0.280421	0.347756	0.783922	0.30297	0.567316	0.278916	0.494256	0.248442	1.0401	0.649441	0.936215	0.537808	0.952375	0.641241	0.191534	0.0808919	0.176364	0.15715	0.0793653	0.103674	0.0168935	0.034518	0.144735	0.0575933	0.0670625	0.00180951	0.104137	0.0405397	0.0618016
5.5	0.0253312	0.058067		5.5	0.35908	1.30103	0.788648	0.177867	0.505473	0.443284	0.0110818	0.0534683	0.0438286	0.192456	0.359287	0.33363	0.121876	0.408292	0.278748	0.102219	0.302274	0.43455	0.726558	0.295815	0.563333	0.284286	0.420007	0.22915	1.00744	0.697553	0.904718	0.532275	0.945657	0.671665	0.158644	0.0575823	0.144645	0.177177	0.0664863	0.123866	0.0031274	-0.0002303	0.149946	0.0460823	0.0652789	0.0184638	0.0716012	0.0353044	0.0735665
5.6	0.0114466	-0.0115481		5.6	0.349278	1.24569	0.746049	0.167137	0.479178	0.436826	0.0136357	0.0455429	0.0285175	0.164904	0.343292	0.285168	0.11418	0.399892	0.251888	0.108533	0.220999	0.471846	0.688534	0.28988	0.524882	0.292798	0.432139	0.228765	0.975334	0.76121	0.799364	0.54387	0.908001	0.62332	0.156675	0.0876404	0.166971	0.162812	0.0712824	0.140285	0.0173563	0.016851	0.142831	0.0299643	0.0385211	0.00303396	0.0678639	0.0407136	0.0243151
5.7	0.00850325	0.0142312		5.7	0.330221	1.25152	0.703352	0.160881	0.461331	0.434872	0.0114875	0.0489928	0.0233779	0.197227	0.3112	0.256695	0.0987705	0.378172	0.253801	0.0800792	0.208384	0.488435	0.650612	0.272601	0.595275	0.283036	0.417966	0.205285	0.904824	0.834303	0.866775	0.486165	0.906489	0.56966	0.187117	0.0735221	0.181106	0.116558	0.0542767	0.133844	0.0123293	0.00315612	0.143824	0.0536594	0.0639673	0.0559176	0.0581295	0.0371705	0.0517773
5.8	0.0145922	0.029629		5.8	0.313077	1.19192	0.691788	0.166127	0.409805	0.407615	0.0287569	0.0477825	0.0507731	0.156136	0.297402	0.274898	0.107732	0.344173	0.223271	0.0648561	0.155976	0.457788	0.648964	0.263414	0.648407	0.280285	0.365753	0.218112	0.910613	0.743959	0.843457	0.47669	0.845258	0.54266	0.186221	0.0531796	0.164246	0.08534	0.0789259	0.0818552	-0.0140096	0.0184344	0.158868	0.0404156	0.0297489	0.0472517	0.0653775	0.0596816	0.0490045
5.9	-0.003716	-0.0064838		5.9	0.321668	1.1571	0.648716	0.156428	0.419926	0.383286	0.018687	0.0292409	-0.0053262	0.155527	0.301299	0.271908	0.0771548	0.312735	0.188425	0.069456	0.152204	0.41872	0.608792	0.284515	0.669906	0.24478	0.345423	0.204476	0.829993	0.68003	0.840946	0.441257	0.834169	0.552986	0.182657	0.102539	0.153044	0.0603542	0.0327564	0.103999	0.036589	0.0156373	0.124316	0.028892	0.0621334	0.0188329	0.0529675	0.0562018	0.0437291
6	-0.0096465	0.0358229		6	0.307564	1.09434	0.657602	0.163813	0.3934	0.350934	0.0268726	0.0371045	0.0235819	0.157264	0.257663	0.273924	0.0920536	0.283426	0.200656	0.0632252	0.166417	0.397655	0.56721	0.422343	0.790373	0.213024	0.31256	0.23544	0.768827	0.761504	0.748825	0.444174	0.777781	0.505776	0.18118	0.073114	0.163374	0.0253345	0.0539777	0.0469706	0.017847	0.0176006	0.127521	0.0704191	0.0507729	-0.0051694	0.0753407	0.0253193	0.0453168
6.1	0.0469761	0.0106275		6.1	0.296112	1.10702	0.592534	0.185093	0.375584	0.348506	0.0240313	0.0513509	0.0160692	0.140103	0.272142	0.271293	0.0752244	0.301954	0.213219	0.0565986	0.140907	0.426458	0.566123	0.42469	0.789282	0.264899	0.270511	0.19418	0.759644	0.708037	0.801709	0.411792	0.771694	0.531555	0.167058	0.054707	0.153225	-0.003343	0.0295721	0.0208722	0.017584	-0.0014467	0.148456	0.06131	0.0511979	0.0340044	0.0290571	0.0334618	0.0404568
6.2	-0.0021465	-0.0293867		6.2	0.286632	1.07316	0.581923	0.164407	0.369909	0.328927	-0.011915	0.0303487	0.0075859	0.134312	0.27287	0.281901	0.280493	0.286817	0.160406	0.0550439	0.185439	0.369717	0.530949	0.440622	0.766009	0.247388	0.270381	0.198474	0.713627	0.647958	0.735854	0.433618	0.717151	0.491188	0.144182	0.0789639	0.120787	-0.0156674	0.0489179	-0.0503158	0.013471	0.02926	0.108033	0.0470475	0.048912	0.039318	0.029826	0.0489478	0.0124303
6.3	-0.0184664	0.0187823		6.3	0.273398	1.05139	0.570963	0.12953	0.323228	0.334212	0.016162	0.0188664	0.0187322	0.148801	0.218486	0.268739	0.510073	0.274192	0.182937	0.0307039	0.125498	0.369315	0.507114	0.526328	0.778425	0.220122	0.254681	0.184937	0.693086	0.663813	0.729166	0.381074	0.787184	0.483495	0.130898	0.0452583	0.13565	-0.0243131	0.0301266	-0.0010013	0.0230373	0.018477	0.105604	0.0645151	0.0232225	0.0321675	0.0210226	0.0413718	0.00832097
6.4	-0.0097501	0.00776024		6.4	0.279764	1.00176	0.564133	0.133432	0.325381	0.298938	0.0136643	0.0203622	0.0124782	0.14007	0.188083	0.16865	0.670283	0.294785	0.180787	0.0581737	0.116944	0.362094	0.498896	0.530022	0.724173	0.223672	0.274684	0.169799	0.622545	0.633342	0.711378	0.418265	0.672357	0.496875	0.157631	0.0247791	0.133235	-0.028299	0.0601699	-0.0404412	0.0191155	0.0090941	0.113217	0.0247374	0.0320297	0.00423342	0.0578283	0.0158068	0.00463763
6.5	0.0186228	-0.0139274		6.5	0.262477	0.945856	0.522705	0.11817	0.316266	0.312168	0.0218362	0.0339096	0.0168401	0.112602	0.185413	0.237246	0.698487	0.231376	0.185949	0.030825	0.101443	0.326573	0.410893	0.507813	0.701477	0.20645	0.218621	0.138766	0.590381	0.625294	0.666613	0.378305	0.675053	0.499731	0.141515	0.0473671	0.158475	-2.018e-05	0.0407877	-0.0238898	-0.0026362	0.0267189	0.11528	0.0221964	0.0346254	0.0208929	0.0449359	-0.0076851	0.00656192
6.6	-0.0116983	0.0467472		6.6	0.237982	0.941416	0.538337	0.0699391	0.311851	0.301193	0.0334026	0.0302344	0.0168298	0.144888	0.179991	0.209911	0.749534	0.221979	0.181568	0.021568	0.122337	0.305243	0.388042	0.483587	0.659168	0.197865	0.235756	0.155	0.557968	0.569635	0.678081	0.342981	0.629155	0.411864	0.141869	0.0493113	0.108899	0.0428977	0.0463089	-0.0194991	-0.0011757	0.045353	0.0901736	0.0560747	0.00641107	-0.0074236	0.0224128	0.0219371	0.0164957
6.7	-8.367e-05	-0.0114096		6.7	0.243738	0.903508	0.524896	0.102507	0.292549	0.281022	0.0253236	0.0242455	0.00820102	0.143865	0.185528	0.209483	0.699314	0.208219	0.144599	0.0190293	0.0802769	0.260076	0.331629	0.475477	0.639084	0.200857	0.22708	0.135607	0.535412	0.482429	0.643169	0.341051	0.600279	0.394224	0.108316	0.0528058	0.12228	0.0453136	0.0589016	0.0178496	0.0215667	0.0180287	0.113851	0.0529012	0.0321387	-0.0056852	0.0283135	0.046254	0.0439066
6.8	-0.0051078	-0.0507489		6.8	0.256873	0.891546	0.486099	0.0902395	0.267408	0.288265	0.00739523	0.0226171	0.00798749	0.137411	0.17154	0.19057	0.722235	0.237944	0.164825	0.0178974	0.0799553	0.29815	0.390382	0.42342	0.58515	0.198439	0.242875	0.138744	0.510633	0.462506	0.587252	0.317219	0.612245	0.382639	0.123901	0.0556131	0.115383	0.0664617	0.0446997	0.0706138	0.0222075	0.030264	0.0680315	0.0640544	0.0480989	0.00769458	0.0266008	0.0153116	0.0369261
6.9	-0.0109569	0.0258321		6.9	0.252848	0.827792	0.498846	0.0850167	0.257403	0.255344	0.0165576	0.0411568	0.00075816	0.106458	0.196682	0.195166	0.663714	0.204486	0.157867	0.0202914	0.0811057	0.247378	0.334526	0.449097	0.553257	0.171945	0.208491	0.10512	0.489159	0.456534	0.567288	0.31724	0.560768	0.34878	0.138578	0.0514683	0.074275	0.107419	0.0409009	0.0867881	0.0344642	0.0420112	0.0898166	0.0154188	0.029761	0.0436519	0.0116853	0.0249752	0.0259853
7	-0.0054701	-0.0190533		7	0.233773	0.812294	0.469659	0.122769	0.25749	0.274714	0.0420724	0.0598392	-0.0018794	0.129253	0.12241	0.191549	0.653213	0.24988	0.155671	0.0252871	0.0934378	0.245905	0.315648	0.414794	0.585324	0.211577	0.191741	0.134916	0.502686	0.437865	0.517139	0.283847	0.52575	0.338228	0.0749328	0.0268885	0.0806928	0.146769	0.0612296	0.0746434	-0.0115558	0.0232437	0.0974938	0.0558709	0.00365831	0.0185901	0.017324	0.0119146	0.0281745
7.1	0.0517023	0.00146169		7.1	0.208052	0.797686	0.468036	0.0644918	0.240548	0.242395	-0.010193	0.0650788	0.00360136	0.115184	0.169882	0.156842	0.623763	0.14458	0.150463	0.00256578	0.0538322	0.20242	0.272558	0.35569	0.467626	0.157785	0.184744	0.135435	0.43597	0.390668	0.531641	0.274105	0.541901	0.358224	0.103641	0.0323696	0.0948911	0.146594	0.0444517	0.0718777	0.029563	0.0170394	0.104526	0.0152103	0.0315903	-0.0335844	0.0158333	0.0304272	0.00284371
7.2	0.044531	0.0402216		7.2	0.202567	0.779128	0.423513	0.0809548	0.212138	0.226844	0.00293731	0.0530534	0.00349214	0.105427	0.161082	0.201403	0.576094	0.194013	0.136164	0.00763909	0.0778557	0.217986	0.279032	0.361532	0.434084	0.166967	0.159328	0.107202	0.429109	0.390607	0.478928	0.290614	0.519172	0.304856	0.096493	0.0428476	0.0985355	0.132243	0.0412915	0.073448	0.0329511	0.0375323	0.0747816	0.0516512	0.054362	0.00103203	0.00264252	0.0188978	-0.0108417
7.3	0.0640579	-0.0190711		7.3	0.211301	0.716403	0.424037	0.111946	0.221136	0.240419	0.00100564	0.0230996	0.0126427	0.106018	0.152729	0.188066	0.553716	0.193075	0.153235	0.00256754	0.0937937	0.196136	0.275946	0.353343	0.442222	0.156261	0.181723	0.109385	0.433733	0.405498	0.491224	0.253483	0.484987	0.328315	0.134198	0.014604	0.0844764	0.162122	0.0310362	0.0838411	0.0557793	0.0299317	0.079948	0.0323345	0.0145966	0.0136664	0.0260606	0.0133075	0.00111483
7.4	0.0343148	0.0506417		7.4	0.206295	0.711616	0.404032	0.0740223	0.227879	0.238019	0.0122688	0.0332113	0.00619944	0.0992632	0.129271	0.177481	0.514292	0.188626	0.140632	0.0214483	0.0610457	0.195599	0.258279	0.300938	0.414387	0.173605	0.155928	0.104507	0.37337	0.344934	0.448221	0.284229	0.445622	0.296165	0.088748	0.0543406	0.080152	0.121766	0.0471561	0.0595538	0.0229818	0.0223501	0.115809	0.0330042	0.0240221	0.014004	0.00353602	0.0257521	-0.0118604
7.5	0.0424342	-0.018901		7.5	0.216582	0.671235	0.403865	0.100858	0.220798	0.252853	-0.0060079	0.033011	-0.0040141	0.110572	0.131951	0.212364	0.575852	0.151563	0.13616	-0.0033549	0.0366952	0.160489	0.233995	0.298818	0.407932	0.168175	0.148743	0.0945053	0.347816	0.297132	0.444471	0.24671	0.430344	0.276753	0.100903	0.0661362	0.0880548	0.0987162	0.0578186	0.0604046	0.0210031	0.0186543	0.100282	0.0199718	0.0237057	-0.0061906	-0.0043814	0.028087	-0.0278841
7.6	0.0552929	0.00945487		7.6	0.168146	0.631881	0.373668	0.0749336	0.177421	0.231558	-0.0003885	0.0170302	0.00552531	0.115379	0.140579	0.15395	0.483028	0.142448	0.142327	-0.000872	0.0873954	0.16511	0.221779	0.289707	0.372794	0.16147	0.132902	0.127688	0.349199	0.293397	0.401479	0.238942	0.472076	0.265162	0.0996182	0.0252201	0.0847171	0.115157	0.0323572	0.0597707	0.0380664	-0.0112643	0.0785757	0.0121168	0.0189928	-0.0117235	0.0173757	0.00435014	0.0236723
7.7	0.0484405	0.00326612		7.7	0.165523	0.612573	0.380027	0.0813375	0.196834	0.222237	-0.0174856	0.0225227	0.0278363	0.0710693	0.1306	0.150412	0.465826	0.132904	0.111321	-0.0074003	0.0539189	0.153089	0.22081	0.28245	0.316339	0.154209	0.130072	0.0604848	0.326328	0.289556	0.37764	0.238692	0.385736	0.259444	0.0972294	0.0474739	0.0709192	0.136009	0.0340407	0.0617007	0.0403533	0.0347804	0.0874843	0.0333346	0.0127287	0.0271952	0.00288797	0.0160532	0.0178496
7.8	0.00242576	0.0270025		7.8	0.184139	0.597154	0.371945	0.0861209	0.178018	0.224784	0.00187274	0.0285419	-0.0020946	0.111661	0.113857	0.169502	0.523183	0.158104	0.107791	-0.0021634	0.0495595	0.128524	0.181033	0.206111	0.327801	0.135033	0.134031	0.100463	0.324602	0.297523	0.370145	0.225797	0.45129	0.281946	0.0882652	0.0334817	0.0727222	0.106096	0.0511737	0.0747362	0.0340662	0.0216167	0.0537123	0.0341886	0.0187612	0.0399847	-0.0210579	-0.0002682	-0.0055634
7.9	0.0155808	0.0255142		7.9	0.146271	0.591516	0.361401	0.0838117	0.194089	0.20533	-0.0197667	0.0138125	-0.0038261	0.0586467	0.121408	0.154283	0.43751	0.169793	0.146645	-0.0090186	0.0361987	0.13345	0.230164	0.185247	0.28676	0.140431	0.119313	0.0782253	0.314603	0.277923	0.362774	0.195866	0.40574	0.241312	0.0771638	0.062645	0.0809805	0.100414	0.0171161	0.0608463	0.0316379	0.00875656	0.076361	0.0329349	0.00249021	0.0215204	0.0180188	-0.0068877	-0.0096299
8	-0.0185327	-0.0054295		8	0.166377	0.565151	0.341535	0.0936231	0.179539	0.230298	0.00093829	0.0144139	0.00447701	0.0749097	0.0960281	0.129141	0.456264	0.139806	0.0991477	-0.0119584	0.0503427	0.123209	0.162472	0.204651	0.257687	0.128331	0.104125	0.0785254	0.275257	0.267308	0.332701	0.155519	0.365329	0.231126	0.103456	0.0826081	0.0914261	0.0716358	0.0367598	0.0731579	0.0596558	0.0356911	0.0583685	0.0247677	0.0127082	0.0254908	-0.0062843	0.00642554	0.0441513
8.1	0.011508	0.0254096		8.1	0.156347	0.548871	0.350679	0.0809378	0.181511	0.237006	0.0168191	0.0319349	-0.0029213	0.0674528	0.0956	0.138177	0.433998	0.135967	0.112451	-0.0143525	0.0272925	0.127147	0.170768	0.18858	0.247849	0.133579	0.0774334	0.0752915	0.310543	0.241733	0.364252	0.228573	0.362541	0.213336	0.126148	0.0572839	0.0865159	0.0783598	0.0176734	0.0811715	0.0326084	0.00810329	0.0597856	0.0309904	0.00400451	0.0374311	-0.0376989	-0.0074203	0.00877216
8.2	-0.0295582	0.0357137		8.2	0.129667	0.546956	0.305568	0.0847808	0.153793	0.21011	-0.0206348	0.0139552	0.00751587	0.0702007	0.107101	0.110055	0.386127	0.131389	0.140078	-0.0095528	0.0429635	0.111448	0.172988	0.182424	0.252037	0.137559	0.0871329	0.0714897	0.27241	0.245502	0.338126	0.193524	0.336962	0.204207	0.109608	0.0546009	0.0870888	0.0517922	0.0538817	0.0592992	0.030825	0.0114857	0.0624276	0.00999045	0.0067759	0.0454803	-0.0031678	-0.0018277	-0.004765
8.3	-0.0077258	0.0525634		8.3	0.122164	0.511704	0.313197	0.101257	0.195057	0.233678	-0.0405172	0.038479	-0.0126552	0.0648523	0.0946202	0.129154	0.387244	0.133288	0.0858131	-0.0166233	0.0579499	0.117328	0.18097	0.178527	0.267743	0.111259	0.0418946	0.0902814	0.280554	0.238652	0.281654	0.178339	0.363396	0.165396	0.123014	0.0613146	0.0859894	0.0683462	0.0414374	0.0524665	0.0301511	0.0384215	0.0549391	0.0145718	-0.0055966	0.023362	0.0021946	0.00450659	0.017198
8.4	0.0103708	0.00431348		8.4	0.156449	0.507618	0.319565	0.0893907	0.138559	0.194423	0.0100976	0.0313292	-0.013699	0.0868549	0.112128	0.14815	0.374609	0.133464	0.0835481	-0.0069304	0.051436	0.0827624	0.173846	0.172005	0.217182	0.141507	0.0875949	0.0832253	0.235306	0.215719	0.262139	0.180042	0.358915	0.174599	0.110039	0.0703587	0.0873306	0.0701943	0.0333719	0.0986148	0.048418	0.00459444	0.0723781	0.0182498	0.0106814	0.0362364	-0.0068772	-0.0156602	-0.0070728
8.5	0.0189463	0.0177303		8.5	0.134206	0.458139	0.28853	0.0858431	0.155213	0.206515	-0.0057265	0.00955339	0.030642	0.0488086	0.0820448	0.120821	0.318748	0.12598	0.108476	-0.0278912	0.0455046	0.0953405	0.13974	0.142051	0.208746	0.139558	0.0675598	0.0989277	0.216515	0.217949	0.277917	0.184974	0.341825	0.184543	0.122824	0.0641887	0.097281	0.053167	0.0319727	0.0669956	0.0254331	0.0149089	0.0885647	0.0207587	0.0499436	0.0272796	0.00887261	-0.0192935	0.00243969
8.6	-0.0212284	0.00776943		8.6	0.13799	0.458586	0.270083	0.0919213	0.143939	0.199297	0.0192294	0.0236414	-0.0123814	0.0823812	0.0857059	0.1023	0.329958	0.137489	0.0978162	-0.015195	0.0236773	0.0935955	0.168205	0.139843	0.203578	0.125284	0.0519762	0.0919486	0.201684	0.187559	0.229795	0.165451	0.310543	0.203811	0.10724	0.0813586	0.0927921	0.0689417	0.0189653	0.0863957	-0.0214532	0.00218736	0.0635215	-0.0030736	0.0298468	0.041219	-0.0236547	-0.0044422	0.00771216
8.7	-0.0202009	0.0234126		8.7	0.122102	0.425461	0.293811	0.083264	0.158528	0.204278	-0.0072759	0.0252596	0.00655279	0.0747166	0.0771824	0.12642	0.294007	0.104553	0.0870078	-0.0041332	0.0332906	0.101818	0.135254	0.131298	0.158465	0.113962	0.0468108	0.0795042	0.226046	0.17824	0.242812	0.156289	0.297242	0.13215	0.116929	0.0543822	0.0814634	0.0311118	0.0238981	0.0637408	0.0232084	-0.0316189	0.0351145	0.0117729	0.0251632	0.0339535	-0.0347131	-0.0082985	0.00451311
8.8	-0.0166864	0.0489511		8.8	0.155918	0.436016	0.260931	0.088181	0.145903	0.198431	-0.0041767	0.0256437	0.0179359	0.06881	0.106149	0.104773	0.27312	0.13226	0.0783623	0.00046742	0.0391924	0.0646961	0.136476	0.14851	0.217421	0.125441	0.0557354	0.0902697	0.221822	0.184485	0.243489	0.145729	0.287108	0.157875	0.119972	0.0736219	0.0701598	0.0171528	0.0596384	0.0811986	0.00724847	-0.0283723	0.0469229	-0.0072385	0.0588238	-0.0074217	-0.0098522	0.00400162	0.0114644
8.9	-0.0072726	0.0684958		8.9	0.132059	0.403841	0.247987	0.0823769	0.145936	0.19602	-0.0046616	0.00358332	0.00137499	0.0540876	0.0537224	0.0946058	0.288967	0.0976551	0.0992437	-0.023272	0.0310497	0.0895136	0.132475	0.18679	0.174156	0.130332	0.0373173	0.0637637	0.248512	0.13979	0.202029	0.142506	0.336363	0.141052	0.0915861	0.0707877	0.0500559	0.0466252	0.0430735	0.0388004	0.0423721	0.0089415	0.0553318	0.00091525	0.017026	0.025314	-0.0194408	-0.0119799	0.0138917
9	0.00012184	0.0718218		9	0.0997243	0.399412	0.299165	0.0792243	0.13648	0.202752	0.0168203	0.0406647	0.0143118	0.0365051	0.0732433	0.10159	0.236973	0.136467	0.0920725	-0.0184814	0.0218805	0.0483571	0.139519	0.136681	0.174495	0.124951	0.0484895	0.0660189	0.173268	0.167657	0.220738	0.13771	0.279103	0.149953	0.10004	0.0803791	0.0463876	0.0780111	0.033983	0.0627463	0.0304767	-0.0035446	0.01551	-0.0274319	0.0111236	0.0400644	0.00844329	-0.0078537	-0.0076535
9.1	-0.0312072	0.0755031		9.1	0.0997856	0.35809	0.28301	0.0733848	0.119275	0.208806	0.018307	0.0289379	0.0142535	0.04631	0.0775301	0.123727	0.236997	0.0911675	0.0903793	-0.043383	0.0404402	0.0574271	0.0881569	0.0789932	0.167546	0.0949032	0.0441607	0.0600001	0.18575	0.12768	0.230067	0.103697	0.29577	0.15839	0.100662	0.075286	0.0550613	0.0541103	0.0390104	0.0592805	0.0425485	-0.0017631	0.0464861	-0.0310974	0.0253048	-0.0081464	-0.0137577	-0.021004	-0.0044427
9.2	-0.0285422	0.00632198		9.2	0.105817	0.398044	0.235192	0.0593799	0.100365	0.177244	0.0150173	4.2063e-05	0.044427	0.0581343	0.08658	0.0715449	0.22754	0.0886267	0.134359	-0.0298941	0.00055259	0.0505004	0.13961	0.145269	0.150393	0.107968	0.0400135	0.0637725	0.173892	0.138233	0.163321	0.104408	0.267188	0.12779	0.0907503	0.0738803	0.0561302	0.0575357	0.0477672	0.0646903	0.0281513	0.0005178	0.0519497	0.0337312	0.0113584	0.013995	0.00866783	-0.0123489	-0.0100518
9.3	-0.0302054	0.101178		9.3	0.102619	0.343215	0.242189	0.0744408	0.10113	0.181739	-0.0101445	0.022871	0.0136053	0.0522534	0.0552619	0.0957691	0.226765	0.1164	0.0852813	-0.0280064	0.0295502	0.062969	0.130572	0.0999724	0.139973	0.0882807	0.0367839	0.0912434	0.17523	0.170392	0.161433	0.124856	0.282403	0.151928	0.107476	0.0550824	0.0677412	0.011536	0.0476518	0.0594577	0.0176488	-0.0036132	0.0564176	-0.0007946	0.0414971	0.024817	-0.0044628	-0.000731	0.012234
9.4	-0.0480203	0.046915		9.4	0.0695482	0.350732	0.210694	0.103542	0.109203	0.180658	0.0116583	0.02989	0.0209018	0.0503009	0.0591227	0.108548	0.190808	0.103734	0.0917063	-0.0364136	0.0110504	0.0552403	0.10216	0.112672	0.137311	0.115428	0.0367128	0.0454728	0.205606	0.162188	0.184659	0.12332	0.282807	0.133815	0.096457	0.050502	0.0665106	0.0513086	0.0555636	0.0658564	0.036172	-0.0166838	0.0262142	-0.0039565	0.0294829	0.0323678	-0.0139866	-0.0089738	0.00619716
9.5	-0.0078842	0.0357022		9.5	0.0829663	0.326682	0.197622	0.0646749	0.126439	0.154684	-0.0057532	0.0611728	-0.0217377	0.06525	0.0565181	0.099123	0.204569	0.094035	0.0835552	-0.0284054	0.0249602	0.0459436	0.0801578	0.0769599	0.108662	0.0839775	0.0599073	0.038565	0.175004	0.093745	0.176155	0.0948323	0.25129	0.141834	0.0905423	0.0228612	0.0694789	0.0485819	0.0588841	0.0521802	0.0510748	-0.0252143	0.0243104	-0.0078239	0.0325361	0.053009	-0.0179132	0.00839436	-0.0093346
9.6	0.0033579	0.0572599		9.6	0.0892484	0.351434	0.230982	0.0541672	0.107707	0.126885	0.00294477	0.023243	0.0293383	0.0496343	0.074028	0.101343	0.173915	0.0691395	0.0719601	-0.0298284	0.00079602	0.078863	0.105251	0.0893371	0.123345	0.0964928	0.047086	0.0680258	0.15601	0.126482	0.156124	0.0736298	0.215911	0.115278	0.0795129	0.0223222	0.067137	0.0546107	0.0310182	0.0473789	0.0246694	-0.0389957	0.0567719	0.00490927	0.0186494	0.022659	-0.0042574	0.00533247	-0.0097993
9.7	0.022396	0.0761096		9.7	0.112208	0.317569	0.22752	0.0549126	0.107674	0.113421	0.0107116	0.027375	0.0124084	0.0724379	0.0775772	0.106776	0.183286	0.0729203	0.0480286	-0.0385699	0.0221496	0.0392366	0.0921619	0.0982445	0.132498	0.105876	0.045937	0.0521303	0.158704	0.12465	0.160034	0.0819572	0.222335	0.116018	0.0572526	0.0380097	0.0541674	0.0576061	0.0334762	0.0897794	0.0224411	-0.0213931	0.0986638	0.00177949	0.0281126	0.0513234	-0.0257743	-0.014196	0.00977328
9.8	0.0266919	0.00500157		9.8	0.0727724	0.287046	0.211353	0.0974236	0.0967816	0.125895	0.00433597	0.0228344	0.0364023	0.0427861	0.0448639	0.101009	0.172365	0.120364	0.1071	-0.0572691	0.0183803	0.0547668	0.0757053	0.070903	0.123577	0.0938144	0.0193095	0.0575444	0.142889	0.122261	0.131125	0.0803022	0.237731	0.127693	0.112889	0.0384479	0.0528072	0.031456	0.0498028	0.077157	0.0323786	-0.0161072	0.16492	0.0371788	0.0378334	0.0334537	-0.0221646	0.00086077	-0.0009208
9.9	0.0885164	0.0486419		9.9	0.0850536	0.28909	0.200106	0.0825597	0.1323	0.145549	-0.0118062	-0.0028886	-0.0159279	0.0444801	0.0752292	0.0677937	0.169703	0.0758579	0.0766298	-0.03608	0.00696477	0.0660849	0.099626	0.0903036	0.0839074	0.0853168	0.0334423	0.072434	0.111311	0.084229	0.19256	0.0829384	0.223876	0.0968153	0.0819318	0.0292312	0.0714162	0.0418976	0.0511132	0.0747446	0.0392653	-0.0039375	0.180005	0.0286295	0.0372179	0.0223785	-0.0434668	0.0107871	0.015184
10	0.082075	0.0113248		10	0.102416	0.288838	0.207415	0.0765497	0.110078	0.135155	-0.0213044	0.02795	-0.0008982	0.0575206	0.0681607	0.0855867	0.125665	0.0537066	0.0560059	-0.0304718	0.012395	0.0742504	0.120662	0.0770665	0.107825	0.0881835	0.043868	0.0434723	0.143134	0.0797425	0.145347	0.0601905	0.223887	0.0931702	0.0808848	0.034127	0.0749121	0.0125104	0.02821	0.0711287	0.00105723	-0.0081957	0.175689	-0.0206148	0.0168224	0.0390323	-0.0359627	-0.0436327	0.00728499
10.1	0.0104727	-0.0658518
10.2	0.0405036	-0.0358669
10.3	0.0871831	-0.0123753
10.4	0.0528608	0.0904944
10.5	0.0709909	0.101484
10.6	0.0471554	0.165306
10.7	0.0532849	0.143473
10.8	0.0132347	0.125814
10.9	0.0533512	0.139399
11	0.00024628	0.13286
11.1	0.00762147	0.129097
11.2	0.0772854	0.17825
11.3	0.0518042	0.202207
11.4	0.023184	0.172161
11.5	0.00869606	0.21516
11.6	-0.0076124	0.143118
11.7	0.00879145	0.126927
11.8	-0.0044799	0.153261
11.9	-0.012499	0.179136
12	-0.0216185	0.216123
12.1	-0.0325175	0.236929
12.2	0.0251678	0.287218
12.3	0.0460149	0.272937
12.4	-0.0233903	0.270604
12.5	-0.0382295	0.180452
12.6	0.0497738	0.267041
12.7	0.0362482	0.260575
12.8	0.0372692	0.282676
12.9	-0.0461143	0.202752
13	0.00341603	0.189454
13.1	-0.0182899	0.188104
13.2	-0.0537642	0.148831
13.3	0.0462041	0.194897
13.4	0.0166812	0.137856
13.5	0.0312453	0.0959474
13.6	-0.0365044	0.0852593
13.7	-0.0394834	0.126796
13.8	-0.0417955	0.0812993
13.9	0.0741562	0.102228
14	0.260435	0.108289
14.1	0.58814	0.1173
14.2	0.681151	0.166246
14.3	0.848966	0.0587005
14.4	0.815559	0.0792448
14.5	0.869461	0.0561947
14.6	0.755977	0.0833825
14.7	0.748118	0.0652761
14.8	0.793859	0.0106436
14.9	0.863489	0.0472651
15	0.932211	0.0168123
15.1	0.974633	0.0548519
15.2	1.05873	0.00248203
15.3	0.960671	0.0967539
15.4	1.07623	0.0648628
15.5	1.05348	0.0620932
15.6	1.04206	0.00254354
15.7	1.03251	0.036173
15.8	1.0397	0.0380699
15.9	0.851321	-0.0059613
16	0.817136	0.00669678
16.1	0.831626	-0.0257284
16.2	0.778445	-0.0226748
16.3	0.810755	0.0246738
16.4	0.633064	0.0170824
16.5	0.669365	0.0446157
16.6	0.589513	-0.0305225
16.7	0.572913	0.0281206
16.8	0.576405	-0.0224656
16.9	0.580453	0.00382486
17	0.521261	0.0076056
17.1	0.481955	-0.0770394
17.2	0.451028	0.0511482
17.3	0.419121	-0.0135434
17.4	0.401986	0.0387626
17.5	0.339257	0.0480854
17.6	0.235878	0.00133235
17.7	0.272693	0.0209678
17.8	0.30172	-0.0059727
17.9	0.319908	-0.0163854
18	0.283617	-0.00281
18.1	0.248313	-0.0095195
18.2	0.180883	0.0324963
18.3	0.143469	0.100692
18.4	0.227105	0.00311608
18.5	0.243415	0.0210201
18.6	0.174076	0.0421232
18.7	0.201991	0.0105252
18.8	0.174452	-0.0379093
18.9	0.183576	-0.0117143
19	0.128089	-0.0174558
19.1	0.113612	-0.0058474
19.2	0.130821	-0.027369
19.3	0.148613	-0.0165539
19.4	0.101969	-0.0317245
19.5	0.132327	-0.015138
19.6	0.11603	0.0306223
19.7	0.104377	-0.0305501
19.8	0.111252	-0.0561157
19.9	0.0929433	-0.0200575
20	0.0628748	0.0130063
20.1	0.0657326	-0.0403995
20.2	0.0959301	-0.0269873
20.3	0.0831152	-0.0514646
20.4	0.0796835	0.00946637
20.5	0.0396898	0.0493282
20.6	0.0646371	0.0031408
20.7	0.0864872	0.0328625
20.8	0.090201	-0.0160538
20.9	0.0432963	0.039883
21	0.0426348	0.0230947
21.1	0.0378358	0.0325193
21.2	0.0321869	0.0010685
21.3	0.0300041	0.00523323
21.4	0.0431281	-0.0225886
21.5	0.0719263	-0.0019644
21.6	0.0898837	0.0091709
21.7	0.044366	0.00814883
21.8	0.042295	-0.0364325
21.9	0.0194203	-0.0334991
22	0.010309	-0.0355846
22.1	0.0286516	-0.0719997
22.2	0.0297225	0.00763492
22.3	0.0767176	-0.0096989
22.4	-0.0103891	0.00788958
22.5	0.0257115	-0.0269689
22.6	0.0170873	0.0027683
22.7	0.00398587	-0.0462002
22.8	-0.0011337	-0.0119845
22.9	0.0421947	0.0178343
23	0.0287338	-0.0753648
23.1	-0.0105426	0.0229125
23.2	0.0236274	-0.025088
23.3	-0.008732	-0.0596941
23.4	0.0158269	-0.0341032
23.5	-0.009983	-0.0303771
23.6	0.0249382	-0.0102599
23.7	0.0187813	-0.091031
23.8	-0.0178679	-0.0131548
23.9	0.0916927	0.015201
24	0.0608263	0.0179436
24.1	0.069017	-0.0184807
24.2	0.0460473	-0.0210118
24.3	0.0853983	-0.0833833
24.4	0.0687112	-0.0151789
24.5	0.0673037	-0.0539842
24.6	0.0640837	-0.0419015
24.7	0.0707854	-0.0173851
24.8	0.0321562	-0.039109
24.9	0.0152443	-0.0351098
25	0.0376478	0.0413782
25.1	-0.0079767	-0.02773
25.2	-0.0226247	-0.0443849
25.3	-0.0045089	-0.0062975
25.4	0.0193315	0.0113409
25.5	0.00085502	-0.0149725
25.6	-0.0035915	-0.0387865
25.7	0.0397708	-0.0015148
25.8	0.0131197	-0.073761
25.9	-0.0310405	-0.0255375
26	0.0144174	-0.026083
26.1	0.0484388	-0.0047616
26.2	0.0273277	0.0196997
26.3	0.0186924	-0.0435215
26.4	-0.0020916	-0.0319493
26.5	0.0206451	-0.0731017
26.6	0.00773159	-0.0165786
26.7	0.0583717	-0.0556564
26.8	0.036902	-0.0479863
26.9	0.0553056	-0.0052818
27	0.0620982	-0.0106232
27.1	0.0477883	-0.061564
27.2	0.023514	-0.022461
27.3	-0.0038892	-0.0173288
27.4	0.0161519	-0.0003876
27.5	0.00569908	-0.0656719
27.6	0.00302467	-0.0284393
27.7	0.00699227	-0.0234474
27.8	0.0335816	-0.0101852
27.9	0.00678677	-0.005825
28	-0.0176394	-0.0206979
28.1	0.00482712	-0.0245356
28.2	0.0558107	0.00354549
28.3	-0.0044701	-0.0243401
28.4	-0.0224033	0.00470437
28.5	-0.0188614	-0.0002766
28.6	-0.0185458	0.0297497
28.7	0.00629307	0.0476261
28.8	-0.007614	0.0727151
28.9	-0.0039555	-0.0031825
29	-0.019096	0.0494599
29.1	0.00017833	-0.0186624
29.2	-0.0025739	0.0334735
29.3	0.00303122	-0.0194436
29.4	0.00697753	0.0452929
29.5	0.0257696	0.0848161
29.6	0.019765	-0.0034118
29.7	-0.0097272	-0.0027122
29.8	0.00291782	0.0170577
29.9	-0.0141623	0.00648524
30	-0.0107854	0.0829738
30.1	0.0106103	0.102236
30.2	0.00883361	0.125905
30.3	0.019006	0.0888584
30.4	0.0823611	0.0476784
30.5	0.199887	0.0977466
30.6	0.200565	0.0936704
30.7	0.34443	0.0611706
30.8	0.468262	0.0731376
30.9	0.625408	0.0584688
31	0.797318	0.153795
31.1	0.638116	0.153945
31.2	0.764268	0.131942
31.3	0.781199	0.185909
31.4	0.804676	0.224076
31.5	0.976494	0.128263
31.6	1.01668	0.182315
31.7	1.12862	0.128261
31.8	1.08542	0.133124
31.9	0.998822	0.083644
32	0.865069	0.0555653
32.1	0.925269	0.018089
32.2	0.886525	0.044
32.3	0.871597	0.0166237
32.4	0.841477	0.0468518
32.5	0.772423	0.0656078
32.6	0.736875	0.019491
32.7	0.668742	0.0144675
32.8	0.545343	0.0407717
32.9	0.549143	0.0621386
33	0.500063	0.0537976
33.1	0.515185	0.0211748
33.2	0.544455	0.0153855
33.3	0.485431	8.9539e-05
33.4	0.400196	0.0112955
33.5	0.413294	0.0273181
33.6	0.429047	0.00801891
33.7	0.438663	0.0372249
33.8	0.361499	0.0535545
33.9	0.332057	-0.019412
34	0.315884	0.0379044
34.1	0.251976	1.1935e-05
34.2	0.244368	0.0211702
34.3	0.224466	0.00580175
34.4	0.225993	-0.0244718
34.5	0.219162	-0.0571699
34.6	0.149365	0.0139105
34.7	0.141203	-0.0482541
34.8	0.171007	0.0211316
34.9	0.172824	0.0229878
35	0.140042	0.0724289
35.1	0.112058	0.00730094
35.2	0.158177	0.0284678
35.3	0.171141	-0.00074
35.4	0.146713	-0.0369642
35.5	0.105039	0.00665826
35.6	0.138205	0.00733773
35.7	0.134493	0.0135064
35.8	0.139712	0.0361615
35.9	0.148787	-0.0438577
36	0.132	-0.0039729
36.1	0.153543	-0.02048
36.2	0.180351	-0.0215521
36.3	0.136955	0.0141243
36.4	0.117315	0.0376153
36.5	0.0690833	0.0331102
36.6	0.0547926	-0.0116804
36.7	0.0646081	0.0305832
36.8	0.112203	-0.0398154
36.9	0.0532411	0.0198135
37	0.027344	-0.0224793
37.1	-0.0001631	-0.0247264
37.2	0.05389	-0.017665
37.3	0.00267998	0.0427026
37.4	0.050317	-0.0205278
37.5	0.028873	0.0223377
37.6	0.0469905	0.0186592
37.7	0.0812624	0.0331257
37.8	0.023663	0.0304223
37.9	0.0316838	-0.0166694
38	0.016479	0.0534228
38.1	0.0347307	-0.0196235
38.2	0.0190629	0.0161897
38.3	0.0129756	0.0268778
38.4	0.0246905	0.0322968
38.5	0.0012869	0.00381337
38.6	0.0690722	0.0695546
38.7	0.035174	-0.0043367
38.8	0.00425605	0.0362569
38.9	0.0432042	0.0190547
39	0.0482898	0.0441115
39.1	0.0436119	0.00658526
39.2	0.0161875	-0.0714749
39.3	0.039436	-0.0265717
39.4	0.049547	-0.0455185
39.5	0.0617003	-0.0650539
39.6	0.0808453	-0.0494785
39.7	0.0820832	-0.0691893
39.8	0.0693391	-0.04583
39.9	0.0767483	-0.0317044
40	0.0733276	-0.0657627
40.1	0.0791607	-0.0324333
40.2	0.0521862	-0.0205801
40.3	0.0773759	-0.0586421
40.4	0.102268	0.00357251
40.5	0.0732433	-0.0144201
40.6	0.0537234	-0.0484266
40.7	0.0361966	-0.0690347
40.8	0.0725379	-0.0829832
40.9	0.0505843	-0.0203047
41	0.0566213	-0.0040775
41.1	0.0364341	-0.0022483
41.2	0.0609819	-0.0296137
41.3	0.0626566	-0.0169965
41.4	-0.0075784	0.0298175
41.5	0.0285672	-0.01071
41.6	-0.0190731	-0.011428
41.7	0.0220738	0.00823276
41.8	7.3121e-05	-0.0532392
41.9	0.0553334	0.0226239
42	-0.0311195	0.0267346
42.1	0.00150223	0.0540086
42.2	-0.0126914	0.0325216
42.3	0.0275917	-0.0229249
42.4	0.0105808	0.0187524
42.5	0.0346721	-0.0634932
42.6	0.0165826	-0.0632294
42.7	0.0416265	0.00776483
42.8	0.0502605	0.011073
42.9	0.0424665	-0.0643905
43	0.0337306	0.0499169
43.1	0.0321627	-0.0657495
43.2	0.0387855	0.0315719
43.3	0.0557264	-0.0043046
43.4	0.0310153	-0.0178467
43.5	0.0520388	-0.0176375
43.6	0.0173509	0.0205338
43.7	0.0152345	-0.010176
43.8	0.0374862	-0.0234813
43.9	-0.0227349	-0.0036504
44	0.0117135	0.032928
44.1	-0.0045237	-0.0781684
44.2	0.0016672	-0.0996922
44.3	0.00943375	0.0402739
44.4	-0.0386454	-0.0110032
44.5	-0.0162447	-0.0240423
44.6	0.012678	0.0015801
44.7	0.0359879	0.0145221
44.8	0.00612646	-0.0284663
44.9	-0.0140505	0.0130948
45	0.014076	-0.0006445
45.1	0.0573381	-0.0151357
45.2	0.0582944	-0.0642405
45.3	0.00078215	-0.0257128
45.4	-0.0111997	0.0588735
45.5	0.00055699	0.0194094
45.6	0.0449584	-0.0117666
45.7	-0.0166475	-0.047854
45.8	-0.0063777	0.0549312
45.9	-0.0311441	0.00453135
46	-0.0288979	-0.0099282
46.1	-0.0044377	0.125668
46.2	0.0468754	0.191637
46.3	0.0278959	0.12917
46.4	-0.0159066	0.135991
46.5	0.00189031	0.139917
46.6	-0.0161768	0.162245
46.7	0.0159239	0.174542
46.8	-0.0028989	0.182138
46.9	-0.0419621	0.194752
47	-0.0389041	0.235516
47.1	-0.0213336	0.223689
47.2	0.101759	0.172979
47.3	-0.0183206	0.216691
47.4	0.00317818	0.186288
47.5	0.00935597	0.146667
47.6	-0.0181896	0.176021
47.7	-0.0214887	0.117185
47.8	0.035617	0.113104
47.9	0.0857577	0.134062
48	0.035897	0.132076
48.1	0.053445	0.0895034
48.2	0.0324132	0.127096
48.3	0.0386107	0.0631969
48.4	0.00026757	0.166775
48.5	0.0287645	0.087411
48.6	-0.0193224	0.108237
48.7	-0.0206364	0.0494122
48.8	0.0112882	0.0714292
48.9	0.0205321	0.0317513
49	-0.0187722	0.0616885
49.1	0.00605031	-0.0073541
49.2	0.0231533	0.0540155
49.3	0.0403485	0.0696978
49.4	-0.0011935	-0.0044638
49.5	0.0132216	0.0296019
49.6	-0.0075219	0.0240329
49.7	0.0392321	-0.0285002
49.8	0.00783025	-0.0286888
49.9	-0.0012307	-0.0428604
50	0.0369458	0.0133563
50.1	0.0353308	0.0131517
50.2	0.0332336	-0.0624614
50.3	0.130303	-0.0027962
50.4	0.121531	-0.027419
50.5	0.221461	-0.0542704
50.6	0.25276	0.054672
50.7	0.222689	0.00167783
50.8	0.225071	0.0532751
50.9	0.342744	0.112222
51	0.459908	0.0544788
51.1	0.681227	0.110889
51.2	0.840766	0.0874679
51.3	0.872128	0.0971856
51.4	0.787451	0.106794
51.5	0.813853	0.0892809
51.6	0.773083	0.0667327
51.7	0.743121	0.139781
51.8	0.675699	0.116662
51.9	0.583773	0.104604
52	0.600261	0.103902
52.1	0.561197	0.051423
52.2	0.497139	0.0862159
52.3	0.535981	0.0887515
52.4	0.645724	0.0862636
52.5	0.695196	0.0845684
52.6	0.670113	0.115703
52.7	0.648895	0.0591506
52.8	0.611029	0.0431774
52.9	0.643195	0.0645696
53	0.634048	-0.0098621
53.1	0.548456	0.0569627
53.2	0.517541	0.0578463
53.3	0.506885	0.0166576
53.4	0.42654	0.0193433
53.5	0.429152	0.0476761
53.6	0.337892	0.0333804
53.7	0.356167	0.0396853
53.8	0.349349	0.014329
53.9	0.312078	0.0105321
54	0.275957	0.0310264
54.1	0.231804	0.00059827
54.2	0.287347	-0.0070517
54.3	0.25304	0.0269663
54.4	0.204412	0.0331102
54.5	0.276347	0.0588781
54.6	0.222799	-0.0171442
54.7	0.159915	-0.0231565
54.8	0.203314	-0.0135865
54.9	0.270752	0.0137995
55	0.228567	0.0293927
55.1	0.190679	0.00122313
55.2	0.240444	-0.0038958
55.3	0.199656	-0.0112665
55.4	0.150241	0.00660135
55.5	0.0897106	-0.0447349
55.6	0.118085	-0.0662358
55.7	0.115504	0.00171174
55.8	0.142553	-0.0361778
55.9	0.13399	-0.0159336
56	0.0621875	-0.0629885
56.1	0.0890989	-0.0444711
56.2	0.0794731	-0.0684397
56.3	0.110313	-0.0057319
56.4	0.0552004	0.00500846
56.5	0.0750846	-0.0177168
56.6	0.131169	0.00061667
56.7	0.0843192	0.021411
56.8	0.054204	0.0291248
56.9	0.0699589	0.00974574
57	0.094919	0.041085
57.1	0.0726738	0.0541063
57.2	0.158973	0.0282884
57.3	0.055437	0.0492598
57.4	0.0508868	0.0211472
57.5	0.0961827	0.00402491
57.6	0.0257438	-0.0168493
57.7	0.0543849	0.0365179
57.8	0.0696871	0.0443386
57.9	0.0177734	0.0386109
58	0.0150937	0.024583
58.1	0.0655271	0.0352912
58.2	0.0383159	0.00160252
58.3	0.0276953	-0.0215659
58.4	0.0411136	-0.0201277
58.5	0.0542347	-0.0216682
58.6	0.0722289	0.00608342
58.7	0.084853	-0.0333266
58.8	0.0450263	-0.0217545
58.9	0.0823677	0.0240967
59	0.0757482	0.0477083
59.1	0.0993508	0.0468495
59.2	0.0892087	-0.0224155
59.3	0.0560936	-0.0283416
59.4	0.0891407	-0.0088832
59.5	0.099273	-0.035246
59.6	0.0539031	0.00759181
59.7	0.0626292	0.00443592
59.8	0.103807	-0.0070356
59.9	0.0509306	-0.0080422
60	0.0861928	-0.0086061
60.1	0.00559428	0.0118974
60.2	0.0112882	-0.0043161
60.3	0.0471006	-0.0218884
60.4	0.0741918	0.0309448
60.5	0.0518755	-0.0095851
60.6	0.0484482	0.00448593
60.7	0.0483868	0.0143399
60.8	0.0126972	-0.0055341
60.9	0.0333421	0.060575
61	0.00501011	0.0139858
61.1	0.0476184	-0.0129433
61.2	0.0197134	-0.0143223
61.3	0.0535743	0.0834095
61.4	-0.0120688	0.0307194
61.5	0.0174189	0.0134972
61.6	0.00278846	0.0569173
61.7	0.00489016	0.0152332
61.8	0.0543591	-0.01046
61.9	-0.0462306	0.0385787
62	0.0605062	-0.0399793
62.1	0.0775441	0.0039519
62.2	0.0646936	-0.0145724
62.3	0.0302469	-0.0563611
62.4	0.068407	-0.009508
62.5	0.00650349	0.0263915
62.6	0.0621015	-0.0089625
62.7	0.0184173	-0.0850302
62.8	0.0141812	0.0221106
62.9	-0.0204453	-0.024447
63	0.0244252	-0.0622228
63.1	0.0204982	-0.039843
63.2	0.018715	-0.0231789
63.3	-0.0170201	0.0504302
63.4	0.0211192	-0.0119643
63.5	0.0591954	-0.0016695
63.6	0.114463	-0.0013533
63.7	0.016576	-0.0412014
63.8	0.0280723	-0.0194827
63.9	0.0313632	-0.0149748
64	0.0137636	0.0156735
64.1	0.0304831	-0.02225
64.2	0.00483531	-0.0583035
64.3	0.0264815	-0.0218752
64.4	-0.0307442	-0.0170787
64.5	0.0115387	-0.0085446
64.6	-0.0035658	-0.0338492
64.7	0.0445699	-0.0021236
64.8	0.0689719	-0.0433444
64.9	0.0445261	-0.0020782
65	-0.0051918	0.0431642
65.1	0.020621	-0.0320315
65.2	-0.0254125	-0.008133
65.3	-0.0143272	0.0193071
65.4	-0.0171543	0.00809652
65.5	0.0139839	0.0349187
65.6	-0.0273869	0.0293335
65.7	0.0128901	0.0356136
65.8	0.0281759	-0.055784
65.9	0.0374391	0.00813963
66	0.0346189	-0.0365641
66.1	0.0462851	-0.0197868
66.2	0.0741738	0.0155011
66.3	0.0275172	-0.0084377
66.4	0.0509662	-0.008129
66.5	0.0729682	-0.0201662
66.6	0.0257987	-0.0443372
66.7	-0.002187	-0.0043459
66.8	0.0197924	-0.0131295
66.9	0.0153463	-0.0610099
67	0.00770253	-0.0332858
67.1	0.00741924	-0.0008469
67.2	0.0180321	-0.0317814
67.3	0.0206582	-0.0506466
67.4	0.0272114	-0.0165993
67.5	0.0129011	0.0165915
67.6	0.0474273	-0.030484
67.7	0.039088	-0.0249288
67.8	0.038083	-0.0491175
67.9	-0.0235082	-0.0471044
68	0.00211996	-0.0425603
68.1	-0.0278933	-0.0363394
68.2	0.020244	-0.0331697
68.3	0.0293974	-0.0277167
68.4	0.0751514	-0.0129887
68.5	0.0671482	-0.0240584
68.6	-0.0065349	-0.0049248
68.7	0.0588106	-0.0172103
68.8	0.054039	0.00741935
68.9	0.0525693	-0.0323063
69	0.033051	-0.0546935
69.1	0.0585142	0.0277113
69.2	0.0496845	0.120452
69.3	0.04484	0.104779
69.4	-0.0091352	0.197177
69.5	0.0411058	0.170472
69.6	-0.0066336	0.210218
69.7	0.0409359	0.177111
69.8	0.00113298	0.187781
69.9	0.0182196	0.284957
70	0.00057664	0.213958
70.1	0.00239056	0.216873
70.2	-0.0323509	0.19494
70.3	-0.0167511	0.173994
70.4	0.0077234	0.241944
70.5	-0.0316456	0.197154
70.6	-0.0116107	0.0880151
70.7	0.00043582	0.113372
70.8	0.00783516	0.0923937
70.9	0.174163	0.123342
71	0.453207	0.0959359
71.1	0.6427	0.11
71.2	0.838865	0.124833
71.3	0.875669	0.104702
71.4	0.970509	0.121061
71.5	1.02923	0.156755
71.6	1.08495	0.140783
71.7	1.10049	0.102118
71.8	0.990195	0.0520047
71.9	1.06376	0.0919482
72	1.0147	0.100976
72.1	1.0005	0.0331257
72.2	0.947558	0.0495961
72.3	0.844867	0.0533498
72.4	0.851018	0.108001
72.5	0.868671	0.0385764
72.6	0.742945	-0.0124501
72.7	0.656139	0.0306309
72.8	0.745837	0.0261799
72.9	0.75904	0.00504928
73	0.711506	-0.0095713
73.1	0.65927	0.0430234
73.2	0.479069	-0.0067816
73.3	0.451191	-0.0150834
73.4	0.466346	0.00105527
73.5	0.405022	0.0110455
73.6	0.373979	-0.0302409
73.7	0.304888	0.0520593
73.8	0.325615	-0.0165608
73.9	0.341139	-0.0286049
74	0.325593	0.0259276
74.1	0.291601	0.0236173
74.2	0.253506	0.00909847
74.3	0.251549	0.0558608
74.4	0.208885	-0.0578471
74.5	0.187896	0.0342639
74.6	0.263441	-0.0068902
74.7	0.154108	0.0178734
74.8	0.172384	0.00852822
74.9	0.163119	0.0337029
75	0.171338	-0.0215544
75.1	0.158514	-0.0350075
75.2	0.11741	0.00284073
75.3	0.136255	0.0134587
75.4	0.128045	0.0132856
75.5	0.151838	0.0117318
75.6	0.146388	0.00153929
75.7	0.11082	-0.0218706
75.8	0.180815	-0.0466773
75.9	0.0918528	-0.0277667
76	0.0770152	0.0148831
76.1	0.0932667	0.040551
76.2	0.136396	0.0189978
76.3	0.0840101	-0.0091378
76.4	0.0621519	-0.0258468
76.5	0.0540517	0.0381654
76.6	0.086138	0.0450796
76.7	0.112263	0.039288
76.8	0.0859419	0.0376268
76.9	0.0730541	0.0168554
77	0.0891731	0.0400123
77.1	0.144	0.0257258
77.2	0.138704	-0.0098828
77.3	0.0570806	-0.01056
77.4	0.100678	-0.0051024
77.5	0.0876199	0.00066668
77.6	0.0851653	0.00664217
77.7	0.0456039	-0.0421309
77.8	0.0265675	-0.0304725
77.9	0.0296369	-0.0015465
78	0.0203377	8.264e-05
78.1	0.0387532	-0.0504334
78.2	0.00666519	-0.0348873
78.3	0.0410133	0.00630358
78.4	0.0413015	0.00057356
78.5	0.0500276	-0.005925
78.6	0.0246791	0.00223887
78.7	0.0383597	-0.0105962
78.8	0.00277045	0.00387028
78.9	0.0235222	-0.0179806
79	0.0392497	0.00080522
79.1	-0.0228192	-0.0185917
79.2	0.0282455	0.0130361
79.3	0.0167442	0.00066438
79.4	0.0263116	-0.0014056
79.5	0.066171	0.00645132
79.6	0.0520613	-0.0056727
79.7	0.0377109	0.0336781
79.8	0.0293942	0.0365001
79.9	0.00374475	0.0770707
80	0.00496631	0.0639516
80.1	-0.0084958	0.0706543
80.2	0.00448079	0.0326394
80.3	-0.0004558	0.0464109
80.4	0.0196729	0.0107638
80.5	0.0104952	-0.007361
80.6	0.0404987	0.00890302
80.7	0.0692888	0.0071647
80.8	0.00205528	0.0235673
80.9	0.00890935	0.0200274
81	0.0501295	0.00541545
81.1	0.019435	-0.0106778
81.2	-0.0155169	-0.0468728
81.3	0.0343324	0.0169709
81.4	0.0489272	-0.0068948
81.5	0.0337064	-0.0204369
81.6	0.0418644	-0.0044023
81.7	0.079866	-0.0137383
81.8	0.0321414	-0.0327581
81.9	0.0621711	-0.0890202
82	0.0624057	0.00424277
82.1	0.0729682	-0.0420286
82.2	0.0607489	-0.0750602
82.3	0.0299378	-0.0380001
82.4	0.0687906	-0.0116804
82.5	0.0613184	-0.0527666
82.6	0.0540697	-0.0034187
82.7	0.028148	-0.00869
82.8	0.00215394	-0.0246741
82.9	-0.006119	0.00652835
83	0.0347078	-0.0324264
83.1	0.00826377	0.00425657
83.2	0.0169109	-0.034224
83.3	-0.0124925	-0.0073903
83.4	-0.0214048	-0.0193189
83.5	-0.0358216	-0.059678
83.6	0.0141423	0.00132315
83.7	-0.0143256	-0.0352052
83.8	0.0056606	-0.0131841
83.9	-0.0292798	-0.0268464
84	-0.0206782	-0.0432352
84.1	-0.0165943	-0.055116
84.2	0.00624313	-0.0270235
84.3	0.0347597	0.00380417
84.4	0.0195386	-0.0354328
84.5	0.0011252	0.00467678
84.6	-0.0085203	0.00049135
84.7	0.0203573	-0.0285232
84.8	0.0170677	0.0697909
84.9	-0.0126529	0.0164507
85	-0.008687	0.016626
85.1	-0.0074928	0.016737
85.2	0.00558118	0.00487223
85.3	0.0159771	0.0312788
85.4	-0.011232	0.0039657
85.5	0.0153737	0.0217358
85.6	-0.0251379	0.0120612
85.7	-0.0264646	-0.0182485
85.8	0.00646132	0.00303618
85.9	0.0135532	0.0322077
86	0.0112186	4.8725e-05
86.1	0.00472519	0.0288409
86.2	0.0247908	-0.0185325
86.3	-0.0364594	0.0432096
86.4	0.00932035	0.0107523
86.5	0.0899775	0.0151625
86.6	0.0598119	-0.0256559
86.7	0.0478821	0.0318829
86.8	0.0363858	0.00827587
86.9	-0.0121691	0.0360729
87	-0.0049523	-0.001251
87.1	0.0562377	0.0255959
87.2	0.0411381	0.0288271
87.3	0.0643588	-0.0080767
87.4	0.0541262	0.0707883
87.5	0.0733501	0.0563511
87.6	0.0309539	0.0172371
87.7	0.0150564	0.0202728
87.8	0.0305834	0.00874609
87.9	0.0309412	-0.0013786
88	-0.0387244	0.00347938
88.1	0.0363338	0.0101527
88.2	-0.0162853	0.0146538
88.3	0.0020602	0.0233488
88.4	0.0350832	-0.0183485
88.5	0.00232096	-0.036344
88.6	0.0417448	-0.0456909
88.7	0.0341838	-0.0148972
88.8	0.0139949	-0.0284393
88.9	0.0607584	-0.0498263
89	0.0933318	-0.0547389
89.1	-0.0155926	-0.0252081
89.2	0.0518931	0.0107615
89.3	0.0612975	-0.0248425
89.4	0.0282905	0.00745327
89.5	0.0508627	-0.0032049
89.6	0.0360104	-0.0044138
89.7	0.0587975	-0.0117321
89.8	0.0391461	-0.0124955
89.9	0.0649818	-0.0058974
90	0.0778745	-0.0213026
90.1	0.0353407	-0.0113096
90.2	-0.0103842	-0.0480133
90.3	0.0301208	0.0238581
90.4	0.00902765	-0.0077105
90.5	-0.0100751	-0.0137159
90.6	0.0100941	-0.0085584
90.7	0.125356	0.034103
90.8	0.255471	0.0432228
90.9	0.25596	0.0275613
91	0.273084	0.0696863
91.1	0.269043	0.118057
91.2	0.274562	0.173099
91.3	0.344123	0.135791
91.4	0.434637	0.118393
91.5	0.564983	0.158478
91.6	0.599441	0.102534
91.7	0.657871	0.129879
91.8	0.658683	0.142766
91.9	0.609167	0.111161
92	0.602621	0.151009
92.1	0.652738	0.143309
92.2	0.695319	0.104745
92.3	0.826354	0.0644104
92.4	0.779015	0.0395628
92.5	0.921153	0.099328
92.6	0.915567	0.0500123
92.7	0.849098	0.0906462
92.8	0.796137	0.111775
92.9	0.699374	0.0638424
93	0.715339	0.0561625
93.1	0.720617	0.122694
93.2	0.762857	0.0787176
93.3	0.581885	0.0845437
93.4	0.526504	0.0756917
93.5	0.532644	0.0503618
93.6	0.562449	0.0792925
93.7	0.552409	0.0512867
93.8	0.498107	0.063797
93.9	0.416963	0.099128
94	0.402467	0.0525658
94.1	0.27025	0.0283137
94.2	0.307816	0.062345
94.3	0.277954	0.0250687
94.4	0.256011	0.0532814
94.5	0.226304	-0.0178329
94.6	0.222309	0.0728968
94.7	0.233426	-0.0170034
94.8	0.219137	0.0151579
94.9	0.186077	0.0515569
95	0.190446	-0.0037912
95.1	0.124492	0.0129792
95.2	0.151223	0.0497691
95.3	0.137874	0.0222336
95.4	0.120895	0.0361954
95.5	0.13983	-0.0007101
95.6	0.129817	0.00519931
95.7	0.0933998	-0.0281186
95.8	0.0910193	-0.0091332
95.9	0.0848837	0.020366
96	0.0763099	0.00967561
96.1	0.0584659	-0.0497016
96.2	0.0912768	-0.0383657
96.3	0.131597	-0.0326311
96.4	0.0954773	-0.0007515
96.5	0.116863	-0.0517147
96.6	0.130824	-0.0577902
96.7	0.108033	-0.0120684
96.8	0.0952505	-0.0105646
96.9	0.128594	0.0121997
97	0.0975999	-0.0224885
97.1	0.0356465	-0.0365981
97.2	0.0918237	-0.0494222
97.3	0.0658603	-0.0642951
97.4	0.0687648	0.0386425
97.5	0.0594316	0.0360862
97.6	0.0815764	-0.0066269
97.7	0.0913251	0.0139513
97.8	0.0699151	-0.0082807
97.9	0.0744992	-0.0143631
98	0.010076	-0.0259468
98.1	0.0558836	-0.0580402
98.2	0.129364	-0.0098805
98.3	0.0432398	-0.0550499
98.4	-0.0437162	-0.0006739
98.5	0.0359879	-0.028971
98.6	0.0174156	-0.0204525
98.7	0.061469	0.00822586
98.8	0.0634495	-0.0228587
98.9	0.00120421	0.0300584
99	0.0464309	-0.0104508
99.1	0.019417	0.028704
99.2	0.0263603	0.0161713
99.3	0.011149	-0.0029485
99.4	-0.0170569	0.0584849
99.5	-0.0029783	-0.0357053
99.6	-0.0425303	0.0188909
99.7	0.0142377	0.0333758
99.8	-0.0386225	0.0117456
99.9	0.0145292	-0.0167516
100	0.00387575	-0.0345033
100.1	-0.030241	-0.0169672
100.2	-0.0347539	0.028627
100.3	0.00532409	0.0358114
100.4	0.0327629	-0.0285664
100.5	0.00172861	-0.0992513
100.6	0.0415602	-0.0625206
100.7	-0.0039653	-0.0796342
100.8	0.0166955	-0.0718727
100.9	0.0363047	-0.0486128
101	0.0487315	-0.0459094
101.1	0.0315687	-0.0023553
101.2	0.00348889	-0.0150426
101.3	0.0729068	0.00770563
101.4	0.0172085	-0.002119
101.5	0.00573305	-0.0848055
101.6	-0.0049977	0.00534015
101.7	-0.0315175	0.00603571
101.8	-0.0391321	0.00584256
101.9	-0.0140861	-0.0609823
102	-0.0483421	-0.0558179
102.1	-0.0268609	-0.0470383
102.2	0.00069782	-0.0636087
102.3	0.00351632	-0.0567629
102.4	0.00708602	-0.0335968
102.5	-0.0280112	-0.0578649
102.6	0.00098274	-0.0105169
102.7	-0.0227979	-0.0676286
102.8	-0.0443344	-0.0615502
102.9	-0.0113536	-0.0996197
103	0.00175604	-0.0586306
103.1	-0.0034769	-0.0391498
103.2	0.0541618	-0.0194482
103.3	0.0568333	-0.0169988
103.4	0.0139741	-0.0820106
103.5	0.0432365	-0.0237561
103.6	0.0207827	-0.107901
103.7	0.0208686	-0.0419125
103.8	-0.0180361	-0.0757511
103.9	-0.0410336	-0.0668853
104	0.00645313	-0.0434099
104.1	-0.0227819	-0.0748584
104.2	-0.0512564	-0.119641
104.3	-0.0197203	-0.0561427
104.4	-0.0011063	-0.0363871
104.5	-0.0293396	-0.0542572
104.6	-0.0064166	-0.0882499
104.7	0.0078982	-0.0262032
104.8	0.0212101	-0.0895721
104.9	-0.0285761	-0.0701142
105	-0.0014559	-0.0973704
105.1	-0.032283	-0.0206956
105.2	-0.0380092	-0.046986
105.3	-0.0239838	-0.0841352
105.4	-0.0181557	-0.131061
105.5	-0.0002327	-0.103362
105.6	0.0119563	-0.0384772
105.7	-0.0559907	-0.0559271
105.8	-0.0247801	-0.0680281
105.9	-0.0131057	-0.0895111
106	-0.0297637	-0.0554816
106.1	-0.0060609	-0.074813
106.2	0.00256659	-0.0847216
106.3	-0.0330288	-0.0277259
106.4	-0.0287215	-0.0868956
106.5	-0.0206119	-0.055116
106.6	-0.0071981	-0.102385
106.7	0.0170984	-0.077862
106.8	-0.0455203	-0.107881
106.9	-0.0199405	-0.0834719
107	0.0223653	-0.0728453
107.1	0.0205125	-0.0634001
107.2	0.0321709	-0.0812271
107.3	0.0366834	-0.0921876
107.4	0.0136957	-0.0448982
107.5	0.0320882	-0.0755649
107.6	0.0397835	-0.0606098
107.7	0.0379778	-0.0502919
107.8	0.0103753	-0.0428351
107.9	-0.0017924	-0.0867594
108	0.0521956	-0.048038
108.1	-0.016494	-0.0855936
108.2	-0.0274013	-0.0816473
108.3	-0.0649518	-0.0775849
108.4	0.0279847	-0.0469929
108.5	0.00740778	-0.0558949
108.6	0.00630617	-0.0763283
108.7	-0.0410398	-0.107415
108.8	-0.0461319	-0.0624959
108.9	-0.0107903	-0.068058
109	0.0168073	-0.0968864
109.1	-0.0002245	-0.0817151
109.2	-0.0092936	-0.0893065
109.3	-0.0277881	-0.073711
109.4	0.00266524	-0.0750763
109.5	0.0401835	-0.0714094
109.6	-0.0001062	-0.0606868
109.7	-0.0160798	-0.12701
109.8	-0.0315825	-0.088811
109.9	-0.043297	-0.0834103
110	0.0153737	0.0150923
110.1	0.0983818	0.0823598
110.2	0.241499	0.0618541
110.3	0.290036	0.0884014
110.4	0.34125	0.114726
110.5	0.380202	0.0847391
110.6	0.478452	0.118739
110.7	0.683557	0.0876133
110.8	0.886315	0.117196
110.9	0.950234	0.0717925
111	1.02468	0.0529819
111.1	1.03628	0.108321
111.2	1.00364	0.0822759
111.3	0.980745	0.0962607
111.4	1.07431	0.0670121
111.5	0.860243	0.0613953
111.6	0.945998	0.0968447
111.7	0.971353	0.0780951
111.8	0.898676	0.071247
111.9	0.842876	0.0726582
112	0.794876	0.0240145
112.1	0.817368	0.014022
112.2	0.827314	0.00481532
112.3	0.752035	0.0477716
112.4	0.807839	-0.0031825
112.5	0.683224	-0.0112165
112.6	0.608287	0.0291064
112.7	0.560844	0.0238828
112.8	0.569746	-0.0016712
112.9	0.500717	-0.0088832
113	0.399517	0.00058275
113.1	0.391331	-0.0765168
113.2	0.347058	-0.0429897
113.3	0.332924	-0.0031802
113.4	0.346178	-0.0012556
113.5	0.27447	-0.0051116
113.6	0.313428	-0.0511807
113.7	0.227849	-0.0308318
113.8	0.301385	-0.0489336
113.9	0.229533	-0.0430558
114	0.233512	-0.0156675
114.1	0.181647	-0.0404064
114.2	0.185252	-0.0063884
114.3	0.205122	0.012693
114.4	0.162256	-0.0362687
114.5	0.148896	-0.0273483
114.6	0.213172	0.00371564
114.7	0.184653	-0.03616
114.8	0.188373	-0.0493038
114.9	0.146998	-0.102551
115	0.22648	-0.025833
115.1	0.16739	-0.0430236
115.2	0.1887	-0.0280392
115.3	0.100291	-0.0113734
115.4	0.146095	-0.0798205
115.5	0.142784	-0.0327627
115.6	0.101335	-0.0962638
115.7	0.116001	-0.0786139
115.8	0.103589	-0.0682029
115.9	0.118285	-0.0650016
116	0.123471	-0.0716134
116.1	0.133793	-0.0435646
116.2	0.0897736	-0.0890748
116.3	0.0960664	-0.063557
116.4	0.0562619	-0.0359554
116.5	0.0525857	-0.0872457
116.6	0.0678666	-0.0345763
116.7	0.0540066	-0.0622843
116.8	0.0882172	-0.0877458
116.9	0.0617277	-0.0664082
117	0.0427302	-0.0606914
117.1	0.059168	-0.0243585
117.2	0.00111701	-0.0266372
117.3	0.0524416	-0.0544159
117.4	0.0482022	-0.0568722
117.5	0.0174254	-0.0722475
117.6	-0.0127872	-0.0839105
117.7	0.00378814	-0.0461364
117.8	0.00825436	-0.0696164
117.9	0.0284346	-0.066272
118	-0.0157076	-0.060212
118.1	0.0319085	-0.072954
118.2	-0.0172563	-0.0350011
118.3	0.0521649	-0.0521142
118.4	0.0270333	-0.0454753
118.5	0.0668035	-0.0676286
118.6	-0.0004009	-0.0311313
118.7	0.0277035	-0.0540026
118.8	0.0288018	-0.0439009
118.9	0.0403063	-0.0455892
119	0.00957293	-0.0540888
119.1	0.0167185	-0.0542503
119.2	0.0680107	-0.022634
119.3	0.00983657	-0.0836397
119.4	0.0523123	-0.0443803
119.5	0.0274509	-0.0196051
119.6	0.00889993	-0.0272419
119.7	0.0759893	-0.0494877
119.8	0.0382013	-0.014677
119.9	-0.0007468	-0.0637795
120	-0.0079362	-0.0553747
120.1	-0.0055107	-0.0269419
120.2	0.0336512	-0.0369458
120.3	-0.0003068	-0.0439509
120.4	0.0396542	-0.0552724
120.5	0.0114515	-0.0607167
120.6	0.0297257	-0.0576764
120.7	-0.0124798	-0.0289481
120.8	0.0212051	-0.0370206
120.9	-0.002176	-0.0894312
121	-0.0128953	-0.07888
121.1	0.0159464	-0.104336
121.2	0.0154367	-0.0287572
121.3	0.00952913	-0.050365
121.4	-0.0278917	-0.0597757
121.5	0.0432546	-0.0740835
121.6	0.0363874	-0.0372683
121.7	-0.0155942	-0.0817565
121.8	0.0181341	-0.0487565
121.9	0.025689	-0.0300431
122	-0.0420448	-0.0366187
122.1	-0.0015705	-0.0723682
122.2	0.00658904	-0.0493446
122.3	-0.005936	-0.0115688
122.4	0.00413774	-0.0852711
122.5	0.00085624	-0.0738605
122.6	0.0332983	-0.0652654
122.7	0.0354569	-0.0580834
122.8	-0.0033652	-0.0389428
122.9	0.0143752	-0.0423649
123	-0.036723	0.0377452
123.1	0.0219608	-0.0168649
123.2	0.0290736	-0.0204708
123.3	0.0204801	0.00105068
123.4	0.0248719	-0.023936
123.5	0.0340315	-0.0039775
123.6	0.0486247	-0.0406018
123.7	0.0353583	-0.0260514
123.8	0.00914105	-0.0195258
123.9	0.0364942	-0.0016235
124	0.0313681	-0.0302662
124.1	0.0392755	-0.0547228
124.2	0.0263669	-0.0709616
124.3	0.032724	-0.0697734
124.4	0.0344216	-0.0594762
124.5	0.0686191	-0.0283025
124.6	-0.0295873	-0.0638772
124.7	0.0192132	-0.0307341
124.8	0.0165826	-0.0170195
124.9	0.0376188	-0.0406587
125	0.0140727	-0.0508645
125.1	-0.0130328	-0.0403995
125.2	-0.0117953	-0.0619618
125.3	0.00119315	-0.113555
125.4	-0.0003764	-0.0263354
125.5	-0.0416174	-0.0503787
125.6	-0.015329	-0.031329
125.7	0.00851308	-0.122168
125.8	0.00198897	-0.0557225
125.9	-0.0217041	-0.0630431
126	-0.0143645	-0.0687053
126.1	-0.0420075	-0.126258
126.2	-0.0339577	-0.0513077
126.3	-0.0477874	-0.0558633
126.4	-0.0221458	-0.0131727
126.5	-0.0737958	-0.0480472
126.6	-0.0029185	0.0113726
126.7	0.00622511	-0.051667
126.8	0.023977	-0.0527597
126.9	-0.0061738	-0.0509306
127	0.00676221	-0.0410312
127.1	-0.0008799	-0.0390296
127.2	0.0413113	-0.0411336
127.3	0.0035941	-0.0296407
127.4	-0.0086317	-0.0820951
127.5	-0.0123193	-0.0051093
127.6	-0.0017518	-0.0596055
127.7	0.00697753	-0.0491492
127.8	0.0156181	-0.0651947
127.9	-0.0086722	-0.0568653
128	-0.003375	-0.0621866
128.1	0.0274071	-0.0506282
128.2	0.031834	-0.0582581
128.3	0.038876	-0.0903769
128.4	0.022545	0.00300916
128.5	0.016	-0.0422896
128.6	0.0303165	-0.0842329
128.7	0.0404438	-0.0751901
128.8	0.00097291	-0.115279
128.9	0.0151326	-0.0256875
129	0.00954878	-0.075585
129.1	0.0079547	-0.0340469
129.2	0.0469565	-0.0556978
129.3	-0.0325482	-0.0566106
129.4	0.0254364	-0.0112596
129.5	0.0703245	-0.0559996
129.6	0.00541784	-0.037239
129.7	0.0245431	-0.0713295
129.8	-0.0184017	-0.0519101
129.9	0.00513783	-0.0063884
130	0.0472868	-0.0472792
130.1	-0.0466432	0.0362115
130.2	-0.0505977	0.0324077
130.3	-0.0316648	0.0039657
130.4	0.00050869	0.0076056
130.5	0.0872511	0.0271002
130.6	0.210155	0.0275457
130.7	0.28622	-0.0051226
130.8	0.385119	0.0297583
130.9	0.424454	-0.0377845
131	0.505004	0.0493351
131.1	0.597158	0.0172917
131.2	0.560824	0.00375646
131.3	0.669629	-0.0021144
131.4	0.671225	0.017855
131.5	0.609502	0.0646035
131.6	0.557404	-0.0137274
131.7	0.599441	-0.0197483
131.8	0.525327	0.00527232
131.9	0.491094	-0.0102576
132	0.538956	-0.0152881
132.1	0.441313	-0.0124685
132.2	0.395735	-0.0078812
132.3	0.394326	0.0099889
132.4	0.334353	0.0145221
132.5	0.358188	-0.042101
132.6	0.341079	-0.016674
132.7	0.335521	-0.0531598
132.8	0.296304	-0.0397585
132.9	0.270436	-0.0233997
133	0.244039	-0.0189987
133.1	0.293932	0.0075326
133.2	0.29627	-0.0220908
133.3	0.288738	-0.0632207
133.4	0.171518	-0.108329
133.5	0.183655	-0.0608869
133.6	0.255445	-0.031459
133.7	0.393528	-0.0449729
133.8	0.359599	-0.0642882
133.9	0.403088	-0.0700981
134	0.441158	-0.0659334
134.1	0.474716	-0.0402701
134.2	0.468788	-0.0898859
134.3	0.413452	-0.109376
134.4	0.331903	-0.0423988
134.5	0.386279	-0.0742198
134.6	0.33922	-0.0616756
134.7	0.294566	-0.0701913
134.8	0.270223	-0.0700004
134.9	0.195507	-0.0622728
135	0.203926	-0.0629569
135.1	0.210796	-0.0512169
135.2	0.204117	-0.070266
135.3	0.122541	-0.113002
135.4	0.137608	-0.0621688
135.5	0.146236	-0.0610915
135.6	0.120929	-0.0534438
135.7	0.167594	-0.0683874
135.8	0.144469	-0.0211727
135.9	0.106676	0.0189754
136	0.0914062	0.0159535
136.1	0.0960095	-0.0032256
136.2	0.0701792	0.0570375
136.3	0.0851911	-0.0049001
136.4	0.0660916	-0.0333743
136.5	0.0906378	-0.0024007
136.6	0.0824389	-0.01624
136.7	0.0781754	0.0206177
136.8	0.0613847	-0.0336606
136.9	0.0542895	-0.0171218
137	0.0908028	-0.0663398
137.1	0.0741189	-0.0399517
137.2	0.0752046	-0.061537
137.3	0.0902657	-0.0569469
137.4	0.0116603	-0.0330197
137.5	0.00917503	-0.061564
137.6	0.00800669	-0.0720342
137.7	-0.0240002	-0.0391705
137.8	0.0431203	-0.0476155
137.9	0.0397884	-0.0600212
138	0.0343226	-0.0327104
138.1	-0.0033439	-0.0312359
138.2	0.0446833	-0.049624
138.3	0.0331513	-0.0548499
138.4	0.0120291	-0.0365233
138.5	-0.0133468	-0.065247
138.6	0.0335235	-0.026494
138.7	0.0204658	-0.0413629
138.8	-0.02523	-0.047316
138.9	0.0206017	-0.0910718
139	0.0102865	-0.0612438
139.1	0.0820959	-0.0609168
139.2	0.0495744	-0.0496286
139.3	0.0197019	-0.0596147
139.4	0.0211355	-0.0886431
139.5	0.032297	-0.050615
139.6	0.0269396	-0.0384088
139.7	0.0330818	-0.0513238
139.8	0.00208476	-0.0512692
139.9	0.0482411	-0.0052318
140	0.0246938	-0.0367596
140.1	0.0560486	-0.0187848
140.2	0.00698245	-0.031897
140.3	0.0335362	-0.031536
140.4	-0.02495	-0.0226041
140.5	-0.0185036	-0.0363733
140.6	-0.0384235	-0.0773256
140.7	0.0456797	-0.100372
140.8	0.00774428	-0.0922307
140.9	-0.027348	-0.0836696
141	0.0376253	0.00928242
141.1	-0.0142093	0.00769873
141.2	0.0308859	-0.0260738
141.3	0.0509581	-0.0128571
141.4	0.0240625	0.0369427
141.5	0.0688053	-0.0129048
141.6	-0.0106773	0.0127108
141.7	0.0193073	-0.056552
141.8	0.0454177	-0.0005238
141.9	0.00668934	-0.0159905
142	0.0418774	-0.0248626
142.1	0.064396	-0.0346626
142.2	0.0841624	-0.0190596
142.3	0.0735282	-0.035476
142.4	0.0395911	-0.0868686
142.5	0.012809	-0.0547999
142.6	0.0287826	-0.0743152
142.7	0.038677	-0.0286187
142.8	0.00540146	-0.0733178
142.9	0.0525403	-0.0488836
143	-0.0041045	-0.0823222
143.1	0.0611857	-0.030384
143.2	0.0121004	-0.0760897
143.3	0.00319783	-0.0520665
143.4	0.00074653	-0.0639203
143.5	-0.0269338	-0.043276
143.6	0.00962943	-0.0722791
143.7	-0.0456255	-0.0631138
143.8	-0.0418376	-0.0699119
143.9	-0.0128486	-0.095071
144	-0.0008828	-0.034324
144.1	0.0308781	-0.0526304
144.2	-0.0173873	-0.0849756
144.3	0.0512201	-0.108329
144.4	0.0453256	-0.0572792
144.5	-0.0609179	-0.110028
144.6	-0.0114117	-0.0427466
144.7	0.018579	-0.117967
144.8	0.0390749	-0.042335
144.9	0.0195517	0.00182786
145	-0.0098971	-0.0713979
145.1	-0.0280129	-0.0283571
145.2	-0.0366129	-0.0568429
145.3	-0.0162722	-0.0174673
145.4	-0.0598531	0.00038731
145.5	-0.0465106	0.00939164
145.6	-0.0167577	0.0195819
145.7	0.0185078	-0.0001605
145.8	-0.0312264	-0.0164424
145.9	-0.0377358	-0.0571245
146	-6.729e-05	-0.0541164
146.1	-0.0177934	-0.0201892
146.2	-0.0207674	-0.0033687
146.3	-0.0595199	-0.0494831
146.4	0.00966668	-0.0628344
146.5	-0.0086563	-0.086664
146.6	0.00554229	0.0146423
146.7	-0.0518664	-0.104868
146.8	0.0378226	-0.0538094
146.9	-0.0504491	-0.0851734
147	-0.0279871	-0.0451097
147.1	0.0167508	-0.0388951
147.2	0.0521309	-0.0456231
147.3	0.0325316	-0.0197506
147.4	0.00831085	-0.00079
147.5	0.0208621	-0.0342786
147.6	-0.0164699	0.0116088
147.7	0.0013352	0.00253664
147.8	0.0357353	-0.0277484
147.9	-0.0547692	-0.0532346
148	0.00310736	-0.0083468
148.1	-0.0192364	-0.060746
148.2	0.00539041	-0.0363871
148.3	-0.0073405	-0.0290004
148.4	-0.003454	-0.0136113
148.5	0.0412577	-0.0980792
148.6	0.0444192	-0.0338377
148.7	0.0336156	-0.0069063
148.8	0.0329426	0.0211495
148.9	-0.0046371	0.0164938
149	-0.0147288	-0.0188124
149.1	0.0203881	-0.0150018
149.2	0.0846573	-0.0212273
149.3	0.00340825	-0.0807069
149.4	-0.0125199	-0.038268
149.5	0.0330605	-0.0183715
149.6	0.0284571	0.0278412
149.7	0.0504369	-0.0001766
149.8	-0.0102291	-0.0153473
149.9	0.0326499	0.0216335
150	0.0332549	0.0504009
150.1	0.0483594	0.0220451
150.2	0.0156406	0.0627612
150.3	-0.0173111	0.125287
150.4	0.0291383	0.0830324
150.5	0.0300946	0.108649
150.6	0.00374475	0.0838918
150.7	0.0153495	0.0843867
150.8	0.0163459	0.0280137
150.9	-0.0135314	0.118664
151	-0.0444523	0.0769661
151.1	-0.0331811	0.0922437
151.2	-0.0005319	0.101035
151.3	-0.0248271	0.0206068
151.4	-0.0231168	-0.0084653
151.5	-0.0653788	0.00688073
151.6	-0.002108	0.0548197
151.7	-0.0296634	-0.0097736
151.8	-0.0041127	0.0364161
151.9	0.0162362	0.00237281
152	-0.0106773	0.0262253
152.1	-0.0057145	0.0158189
152.2	0.0727484	-0.0395476
152.3	0.0541749	0.00369323
152.4	0.036423	-0.0230042
152.5	0.0500501	0.0207201
152.6	0.0078368	-0.0644612
152.7	0.018498	-0.019228
152.8	0.0335509	-0.0316929
152.9	0.0584544	-0.0011579
153	0.0609688	-0.0127323
153.1	0.071266	-0.0284255
153.2	0.141191	-0.0275282
153.3	0.228302	-0.0473522
153.4	0.256015	-0.0838058
153.5	0.271488	-0.0318585
153.6	0.365876	0.0186932
153.7	0.350778	-0.0283732
153.8	0.424995	-0.0200552
153.9	0.490144	-0.0193212
154	0.576631	0.0018842
154.1	0.710937	-0.0165194
154.2	0.649067	-0.0233612
154.3	0.66695	-0.0459548
154.4	0.490135	0.00180717
154.5	0.612381	-0.0249719
154.6	0.603289	0.00740096
154.7	0.503615	0.0206999
154.8	0.488038	0.00355469
154.9	0.451994	0.00946407
155	0.425815	0.00455204
155.1	0.461645	-0.0267734
155.2	0.390695	0.0198704
155.3	0.374987	-0.0494762
155.4	0.307385	-0.0703051
155.5	0.281246	-0.0356691
155.6	0.265833	-0.0293867
155.7	0.235671	-0.0360709
155.8	0.230187	-0.0461433
155.9	0.235038	-0.10301
156	0.192135	-0.0782184
156.1	0.248575	-0.0955982
156.2	0.234062	-0.0545797
156.3	0.221259	-0.0058451
156.4	0.218914	-0.0381886
156.5	0.180059	-0.0428351
156.6	0.132356	0.0287224
156.7	0.113315	-0.011612
156.8	0.127314	-0.0093396
156.9	0.104893	-0.0486128
157	0.140458	-0.0808724
157.1	0.114795	-0.0612916
157.2	0.0279118	-0.0774964
157.3	0.104409	-0.0202593
157.4	0.096581	-0.0233382
157.5	0.075643	-0.0320855
157.6	0.129005	-0.0764783
157.7	0.0660916	-0.0376477
157.8	0.107507	-0.0022736
157.9	0.0865326	-0.0645791
158	0.0797465	-0.0742629
158.1	0.0842025	-0.0551091
158.2	0.0494839	-0.0799998
158.3	0.0515181	-0.0827263
158.4	0.043973	-0.0808586
158.5	0.01682	-0.0664059
158.6	0.0310075	-0.0243809
158.7	0.0105227	-0.0538887
158.8	0.0477977	-0.0263555
158.9	0.0601115	-0.0215975
159	0.0184223	-0.0162808
159.1	-0.009931	0.00386568
159.2	0.021854	-0.0202507
159.3	-0.0358621	0.0222922
159.4	0.017495	-0.0390819
159.5	0.0180387	-0.000283
159.6	0.0156439	-0.0802338
159.7	0.0480229	-0.044121
159.8	0.0150712	-0.055911
159.9	-0.0229907	-0.0405087
160	-0.0021514	-0.0489382
160.1	0.0295997	-0.0321562
160.2	0.00482548	-0.0870571
160.3	0.0906943	-0.0298253
160.4	0.00833009	-0.0397608
160.5	0.0133543	-0.0845807
160.6	0.0365782	-0.0314452
160.7	0.0355588	-0.0248126
160.8	0.0198866	-0.0280731
160.9	-0.0403958	-0.0244223
161	0.0508107	-0.0338854
161.1	0.0324505	-0.0798044
161.2	0.0613765	-0.0640749
161.3	0.0214868	-0.0797296
161.4	0.0504386	-0.0619733
161.5	0.0359522	-0.0378685
161.6	0.0566291	-0.093669
161.7	0.0511554	-0.0916898
161.8	-0.0187754	-0.0165148
161.9	-0.0006838	-0.0587829
162	-0.0131528	-0.0132117
162.1	-0.0426728	-0.0926216
162.2	-0.001697	-0.0182123
162.3	-0.0007972	-0.0679034
162.4	-0.014737	-0.0426126
162.5	0.0144596	-0.074613
162.6	-0.0165039	-0.0852349
162.7	-0.017646	-0.0647607
162.8	-0.0104571	-0.0610053
162.9	0.00578341	-0.0700165
163	-0.0066401	-0.0444211
163.1	-0.0389671	-0.0380363
163.2	-0.0320824	-0.031409
163.3	-0.053049	-0.0820951
163.4	-0.0166091	-0.0712001
163.5	0.00398423	-0.0619664
163.6	0.0181811	-0.0344648
163.7	-0.0360352	-0.0408967
163.8	-0.0247784	0.0162714
163.9	-0.0183403	-0.0318177
164	-0.0181557	-0.0206255
164.1	0.0343017	-0.0849239
164.2	-0.0107645	-0.0291027
164.3	-0.0087046	-0.040845
164.4	-0.0431177	-0.0756304
164.5	-0.0183984	-0.11716
164.6	-0.0100461	-0.081745
164.7	-0.0181913	-0.0286049
164.8	0.0376155	-0.032254
164.9	0.00360393	-0.0686369
165	0.00390972	-0.068876
165.1	-0.0045122	-0.0416492
165.2	-0.0461045	0.00701926
165.3	0.0260996	-0.0098058
165.4	-0.0126415	-0.0481811
165.5	0.0113983	-0.0181439
165.6	0.0646322	-0.0718043
165.7	0.0585093	-0.0414698
165.8	0.0412044	-0.0352213
165.9	-0.0222801	-0.0730109
166	0.0384392	-0.0886702
166.1	0.0403644	-0.0813087
166.2	0.0184124	-0.0721883
166.3	0.00014599	-0.0968519
166.4	-0.001844	-0.0329173
166.5	-0.0366906	-0.029032
166.6	-0.0296618	-0.0283255
166.7	-0.0169939	-0.0142953
166.8	-0.0344449	-0.034501
166.9	-0.0214437	-0.0161745
167	-0.0219096	-0.0594647
167.1	-0.0162803	-0.0073995
167.2	-0.0420223	-0.0991582
167.3	-0.0196621	-0.0596579
167.4	-0.0009929	-0.0751809
167.5	-0.0083505	-0.0160699
167.6	0.0240417	0.030186
167.7	-0.0337489	-0.0015148
167.8	-0.0227074	-0.0470975
167.9	0.026653	-0.0013263
168	0.0215433	-0.0023214
168.1	-0.0144325	0.00858054
168.2	-0.0127966	0.0124199
168.3	0.00056682	-0.0352052
168.4	-0.0065058	0.028704
168.5	-0.0275924	0.00547639
168.6	-0.0742003	0.00587648
168.7	-0.0332683	-0.0286595
168.8	-0.0288431	0.0168255
168.9	0.0138672	-0.0196735
169	-0.0674306	-0.0265826
169.1	-0.0102757	-0.0545159
169.2	-0.0235728	0.0015847
169.3	-0.0370853	-0.0629184
169.4	-0.0336601	-0.0443441
169.5	-0.0306586	-0.0670193
169.6	-0.0118809	-0.0662559
169.7	-0.043548	-0.0267326
169.8	-0.0067224	-0.0256191
169.9	-0.016693	-0.0931873
170	-0.0003489	-0.048729
170.1	-0.0079959	-0.0286141
170.2	-0.0002278	-0.0253398
170.3	-0.0553403	-0.0257945
170.4	0.00661852	-0.0955936
170.5	-0.028893	0.00332475
170.6	-0.0160863	0.00495845
170.7	-0.0013474	0.00148468
170.8	-0.0301276	-0.0130456
170.9	-0.0234177	-0.0085153
171	0.0239557	0.0184523
171.1	-0.0394203	0.0490305
171.2	-0.0551397	-0.0303863
171.3	-0.0222154	-0.0364526
171.4	0.0126325	-0.0053703
171.5	0.106438	0.0141151
171.6	0.176092	-0.0621751
171.7	0.243293	-0.0101398
171.8	0.329481	-3.118e-05
171.9	0.341272	-0.0616572
172	0.360599	-0.0280438
172.1	0.396973	-0.0339555
172.2	0.39359	-0.0194781
172.3	0.359087	-0.0032917
172.4	0.374769	0.0695684
172.5	0.408439	0.0353251
172.6	0.349516	0.0130086
172.7	0.415514	0.0806244
172.8	0.398774	0.128582
172.9	0.464874	0.175871
173	0.489902	0.142266
173.1	0.429304	0.0841459
173.2	0.51676	0.159085
173.3	0.563988	0.152743
173.4	0.48864	0.197083
173.5	0.468893	0.194936
173.6	0.430776	0.184237
173.7	0.436611	0.205576
173.8	0.451	0.216912
173.9	0.459395	0.146436
174	0.571081	0.211341
174.1	0.535486	0.200028
174.2	0.477771	0.181501
174.3	0.401607	0.177141
174.4	0.414091	0.199828
174.5	0.327894	0.208641
174.6	0.383658	0.114976
174.7	0.326491	0.201141
174.8	0.41934	0.116649
174.9	0.303496	0.0973241
175	0.27812	0.107597
175.1	0.298959	0.0844074
175.2	0.289419	0.13026
175.3	0.27392	0.121109
175.4	0.204709	0.173499
175.5	0.229456	0.098026
175.6	0.200526	0.100558
175.7	0.204732	0.0836256
175.8	0.154069	0.0754054
175.9	0.0711191	0.0990556
176	0.137549	0.0520409
176.1	0.0708779	0.0745897
176.2	0.130319	0.095184
176.3	0.0711223	-0.0257991
176.4	0.104788	0.0662757
176.5	0.126316	0.0126723
176.6	0.100262	-0.0429012
176.7	0.0941878	-0.0047978
176.8	0.0917103	-0.0196483
176.9	0.0983605	0.0254027
177	0.110941	-0.0483179
177.1	0.104749	-0.011739
177.2	0.0995354	-0.0292728
177.3	0.0874353	-0.0156951
177.4	0.0456473	-0.0726562
177.5	0.0457415	-0.0412491
177.6	0.0213816	-0.0300115
177.7	0.0269072	-0.0261739
177.8	0.0504161	-0.0410335
177.9	0.00089841	-0.0804815
178	0.0533107	-0.0847509
178.1	0.0631499	-0.0005606
178.2	-0.0226571	-0.0090079
178.3	0.0299587	-0.0460387
178.4	0.0203103	-0.0243154
178.5	-0.0203581	-0.0378524
178.6	-0.0376113	0.0279476
178.7	0.00441284	-0.0017057
178.8	0.00869115	-0.0312612
178.9	-0.0298169	-0.0171356
179	0.0611726	0.0006868
179.1	-0.0247236	-0.0373867
179.2	0.00321544	-0.0182623
179.3	0.0177263	-0.0273052
179.4	0.0137215	-0.0833333
179.5	0.00435143	-0.0406927
179.6	-0.0501253	-0.0415015
179.7	-0.0242315	-0.0526959
179.8	-0.0254322	-0.0071949
179.9	0.0412012	-0.0187963
180	-0.0105557	-0.0051956
180.1	-0.0015414	-0.0351397
180.2	0.0209092	-0.0171741
180.3	-0.0684302	-0.0183623
180.4	-0.0017486	0.00482222
180.5	-0.0303348	0.023381
180.6	-0.021693	0.00312298
180.7	0.0005005	-0.0067925
180.8	-0.0070188	0.0157689
180.9	-0.0123807	0.0456337
181	-0.0064522	0.0154533
181.1	0.0103073	-0.0256013
181.2	-0.0229453	-0.0250466
181.3	-0.0600406	-0.0353397
181.4	-0.0372327	-0.0023869
181.5	-0.0241005	-0.0087561
181.6	-0.02539	-0.0511485
181.7	0.0411283	-0.0077881
181.8	0.0199574	0.0211294
181.9	0.0136859	-0.0223408
182	-0.0122497	-0.0231634
182.1	0.0239541	-0.032938
182.2	0.0298715	-0.0588991
182.3	0.0235205	-0.0053979
182.4	-0.0068051	-0.0273552
182.5	-0.0264335	-0.0342602
182.6	0.0075003	-0.0505581
182.7	0.0135405	-0.0038619
182.8	0.0439079	0.0375359
182.9	-0.0360676	-0.0285848
183	-0.0253626	0.0104798
183.1	-0.0417533	0.00902086
183.2	-0.0356987	0.016726
183.3	0.0180481	0.0342553
183.4	-0.0515638	-0.048161
183.5	-0.0345255	0.00208424
183.6	-0.0126075	0.0323986
183.7	-0.0238418	-0.0218522
183.8	-0.0471951	0.00393638
183.9	-0.0191832	0.0365179
184	-0.0365257	0.00714228
184.1	-0.0098148	0.0398445
184.2	-0.0548064	0.0506958
184.3	-0.0487777	-0.0018598
184.4	-0.0413149	0.0310695
184.5	-0.0430592	0.0362138
184.6	-0.03916	-0.0357099
184.7	-0.0794787	-0.0532892
184.8	-0.0569712	0.0202728
184.9	-0.0347879	0.0457654
185	-0.0437195	-0.0090918
185.1	-0.05435	-0.0240469
185.2	0.00151656	0.0305516
185.3	-0.0235098	-0.0553293
185.4	-0.0586299	0.0169393
185.5	-0.0706859	-0.0158244
185.6	-0.0420935	0.00539476
185.7	-0.0604598	-0.009308
185.8	-0.0837193	-0.0077473
185.9	-0.0640471	-0.0018189
186	0.0146634	0.0251009
186.1	-0.029584	0.0399014
186.2	-0.0275711	-0.0263331
186.3	-0.0056904	0.0377929
186.4	-0.0323718	-0.0120391
186.5	-0.0103261	0.00964342
186.6	-0.0359869	0.015942
186.7	-0.0422843	0.0167824
186.8	-0.0323816	0.0237397
186.9	-0.0260389	-0.0117097
187	-0.0220926	-0.0146339
187.1	-0.0500705	-0.0022437
187.2	-0.0360467	-0.0307203
187.3	-0.0461675	0.00569253
187.4	-0.0339966	-0.0199644
187.5	-0.0361098	-0.0456208
187.6	-0.0223013	-0.0443096
187.7	0.00192592	-0.0128663
187.8	0.0126616	-0.0343464
187.9	0.0125245	-0.0494153
188	-0.0219501	-0.079702
188.1	-0.054088	-0.0118298
188.2	-0.0138454	-0.0166648
188.3	-0.0317442	-0.0231858
188.4	-0.0659126	-0.0248902
188.5	-0.0251248	-0.0111779
188.6	-0.0500398	0.0136719
188.7	-0.0213045	0.025405
188.8	-0.0135912	0.0355228
188.9	-0.0385692	0.00052354
189	0.0135905	0.0174118
189.1	-0.0342991	0.0225222
189.2	-0.042064	0.00689222
189.3	-0.0286813	0.0218812
189.4	-0.0380629	-0.003532
189.5	-0.0443733	0.0337328
189.6	-0.0289998	0.00615355
189.7	-0.0115038	-0.0136682
189.8	-0.0145282	-0.0248241
189.9	-0.0217687	0.0232902
190	0.00425933	-0.0352075
190.1	0.0349718	-0.0213682
190.2	0.0331624	-0.0238337
190.3	0.0452072	-0.010844
190.4	-0.0289581	0.0350279
190.5	-0.0144001	0.0570444
190.6	0.0373744	0.0430004
190.7	0.0288116	0.0822328
190.8	-0.0459895	0.0840412
190.9	-0.0031224	0.117596
191	0.0144174	0.135159
191.1	-0.0327488	0.103954
191.2	-0.0399996	0.137029
191.3	-0.0418651	0.184255
191.4	0.0339038	0.246181
191.5	0.213508	0.248342
191.6	0.385394	0.204318
191.7	0.498477	0.225187
191.8	0.592886	0.192282
191.9	0.567971	0.146183
192	0.717744	0.1545
192.1	0.860637	0.195758
192.2	0.966502	0.120177
192.3	0.938398	0.119684
192.4	0.962142	0.0860819
192.5	0.99576	0.119668
192.6	0.946408	0.102814
192.7	0.972277	0.0791654
192.8	0.961496	0.0653738
192.9	0.893016	0.0186023
193	0.957156	0.0714654
193.1	1.00498	0.0739056
193.2	1.05861	0.0428687
193.3	0.938911	-0.0309336
193.4	0.962828	0.0222129
193.5	0.946474	-0.0463727
193.6	1.00441	-0.0209526
193.7	0.961302	-0.0124593
193.8	0.86488	0.107217
193.9	0.917076	0.110675
194	0.939696	0.184543
194.1	0.880871	0.140026
194.2	0.854379	0.161013
194.3	0.768449	0.182939
194.4	0.630275	0.198044
194.5	0.501047	0.105751
194.6	0.512864	0.0895557
194.7	0.446687	0.103386
194.8	0.396683	0.0619495
194.9	0.334694	0.142053
195	0.37539	0.0456676
195.1	0.402811	0.106074
195.2	0.375756	0.103002
195.3	0.320988	0.100044
195.4	0.338896	0.0720926
195.5	0.354968	0.0516322
195.6	0.337003	0.165656
195.7	0.20773	0.105835
195.8	0.239117	0.0290248
195.9	0.19142	0.0718471
196	0.164918	0.0197365
196.1	0.12146	0.0355458
196.2	0.0666111	0.103647
196.3	0.111292	0.00906628
196.4	0.172738	0.0174003
196.5	0.121483	0.0113726
196.6	0.130935	0.0429003
196.7	0.0750928	0.00244352
196.8	0.0619025	0.032901
196.9	0.0315867	-0.0148702
197	0.0796769	-0.0161199
197.1	0.0291207	-0.0573608
197.2	0.0329831	-0.0170649
197.3	-0.0052921	-0.0151972
197.4	0.0364263	-0.022511
197.5	0.0477155	-0.0421194
197.6	0.0109807	0.007167
197.7	0.0560744	-0.0242993
197.8	0.010937	0.00210034
197.9	-0.0063552	-0.0115211
198	0.00637904	-0.0031508
198.1	0.00726246	0.0682618
198.2	-0.0106593	-0.0040683
198.3	-0.0362199	-0.0411991
198.4	0.0382447	0.025121
198.5	-0.0070786	-0.0223293
198.6	0.0152894	0.00627887
198.7	0.0432853	0.00368863
198.8	0.0662242	0.0119842
198.9	0.0470244	-0.0171672
199	0.0619365	0.0283407
199.1	0.0372577	-0.018544
199.2	0.0351319	0.0227515
199.3	0.0333294	-0.0261445
199.4	-0.026086	0.0171164
199.5	0.0107928	-0.0237946
199.6	-0.0488276	-0.0414831
199.7	-0.0109086	-0.0565635
199.8	-0.0574211	-0.005502
[truncated: 1 more rows]
[truncated: 20 more columns]

## Sheet: Panel b – sim
Time (s)	∆F/F Tap series trace (left) sim female target	∆F/F Tap series trace (left) mel female target		Time (s)	∆F/F Averaged individual taps (middle) sim female target male 1 tap 1	∆F/F Averaged individual taps (middle) sim female target male 1 tap 2	∆F/F Averaged individual taps (middle) sim female target male 1 tap 3	∆F/F Averaged individual taps (middle) sim female target male 2 tap 1	∆F/F Averaged individual taps (middle) sim female target male 2 tap 2	∆F/F Averaged individual taps (middle) sim female target male 3 tap 1	∆F/F Averaged individual taps (middle) sim female target male 3 tap 2	∆F/F Averaged individual taps (middle) sim female target male 3 tap 3	∆F/F Averaged individual taps (middle) sim female target male 4 tap 1	∆F/F Averaged individual taps (middle) sim female target male 4 tap 2	∆F/F Averaged individual taps (middle) sim female target male 4 tap 3	∆F/F Averaged individual taps (middle) sim female target male 5 tap 1	∆F/F Averaged individual taps (middle) sim female target male 5 tap 2	∆F/F Averaged individual taps (middle) sim female target male 5 tap 3	∆F/F Averaged individual taps (middle) sim female target male 6 tap 1	∆F/F Averaged individual taps (middle) sim female target male 6 tap 2	∆F/F Averaged individual taps (middle) sim female target male 6 tap 3	∆F/F Averaged individual taps (middle) sim female target male 7 tap 1	∆F/F Averaged individual taps (middle) sim female target male 7 tap 2	∆F/F Averaged individual taps (middle) sim female target male 7 tap 3	∆F/F Averaged individual taps (middle) sim female target male 8 tap 1	∆F/F Averaged individual taps (middle) sim female target male 8 tap 2	∆F/F Averaged individual taps (middle) sim female target male 8 tap 3	∆F/F Averaged individual taps (middle) mel female target male 1 tap 1	∆F/F Averaged individual taps (middle) mel female target male 1 tap 2	∆F/F Averaged individual taps (middle) mel female target male 1 tap 3	∆F/F Averaged individual taps (middle) mel female target male 2 tap 1	∆F/F Averaged individual taps (middle) mel female target male 2 tap 2	∆F/F Averaged individual taps (middle) mel female target male 2 tap 3	∆F/F Averaged individual taps (middle) mel female target male 3 tap 1	∆F/F Averaged individual taps (middle) mel female target male 3 tap 2	∆F/F Averaged individual taps (middle) mel female target male 3 tap 3	∆F/F Averaged individual taps (middle) mel female target male 4 tap 1	∆F/F Averaged individual taps (middle) mel female target male 4 tap 2	∆F/F Averaged individual taps (middle) mel female target male 4 tap 3	∆F/F Averaged individual taps (middle) mel female target male 5 tap 1	∆F/F Averaged individual taps (middle) mel female target male 5 tap 2	∆F/F Averaged individual taps (middle) mel female target male 5 tap 3	∆F/F Averaged individual taps (middle) mel female target male 6 tap 1	∆F/F Averaged individual taps (middle) mel female target male 6 tap 2	∆F/F Averaged individual taps (middle) mel female target male 6 tap 3	∆F/F Averaged individual taps (middle) mel female target male 7 tap 1	∆F/F Averaged individual taps (middle) mel female target male 7 tap 2	∆F/F Averaged individual taps (middle) mel female target male 7 tap 3	∆F/F Averaged individual taps (middle) mel female target male 8 tap 1
0	-0.0406004	-0.0758945		0	-0.023447	-0.0848892	-0.00479035	0.0272718	0.0139707	-0.0612837	-0.112997	-0.0162358	0.0119649	0.000689346	0.0784162	-0.039275	-0.0881724	-0.0562656	-0.0519162	-0.0280979	-0.027308	-0.0397361	0.109053	-0.110763	-0.0245525	-0.0626551	-0.126842	-0.0246287	0.0658407	0.102057	0.0236693	0.0555792	0.0536253	0.0119378	0.0178207	-0.0314958	-0.0814471	0.0103048	-0.0266386	0.162622	-0.0946543	0.222887	-0.052142	-0.0362809	0.0822759	-0.0214792	-0.0516534	-0.113307	-0.0750857
0.1	0.0167827	-0.0075219		0.1	-0.0448644	-0.0306421	0.0382391	0.0573298	-1.624e-05	-0.0177464	-0.052822	0.00650111	0.0117111	0.0243586	0.0380068	-0.0613958	-0.069515	-0.0351327	-0.0629725	-0.0304743	-0.0525248	-0.0774728	0.0807868	-0.11779	0.00027336	-0.0936124	-0.085703	-0.012408	0.0157377	-0.0124275	-0.0489661	0.0203109	-0.0394051	-0.0252444	-0.0562326	-0.015299	-0.152031	-0.0523265	-0.0326431	0.123755	-0.0364942	0.145446	-0.0602605	0.00023458	0.0530785	0.0386589	-0.0454974	-0.109268	-0.0107354
0.2	0.0150363	0.015036		0.2	-0.119909	-0.032687	-0.0376106	-0.0046923	0.0121569	0.0115073	-0.001438	-0.0816405	0.0176213	0.0439222	-0.0113484	-0.0612492	-0.0841595	-0.0895998	-0.120447	-0.0606038	-0.0483728	-0.0459965	0.055325	-0.102432	-0.011984	-0.0815161	-0.0932274	-0.0421969	-0.0388418	0.0575827	-0.106271	-0.053189	-3.363e-05	-0.0573181	-0.0333961	0.0236679	-0.0677861	-0.0081701	-0.0400023	0.0962067	-0.0310856	0.168764	0.0200494	-0.0540426	0.0240898	0.0274553	-0.0604023	-0.0627447	-0.0366007
0.3	0.0152191	0.00379532		0.3	-0.0606051	-0.0258919	-0.029249	-0.0233551	0.0298747	0.0207034	-0.0213636	-0.100876	-0.0041462	0.0273274	0.0378459	-0.0196307	0.00820914	-0.0983311	-0.10131	-0.101276	-0.0460395	-0.0559732	0.0104317	-0.153467	-0.0276372	-0.0920331	-0.0747077	0.00780658	-0.0279353	0.053886	-0.0623916	-0.0070739	-0.0019481	-0.0638728	0.015769	-0.106833	-0.124762	-0.0078894	-0.0423673	0.0488405	-0.0330336	0.144534	-0.0436612	-0.0136049	0.0464919	0.0100996	-0.0514593	-0.0547016	-0.0390197
0.4	0.0203853	0.0223479		0.4	-0.0822592	-0.0098581	-0.0690371	0.0619847	0.00749507	-0.0456247	-0.0197212	-0.0137254	-0.080615	0.00685081	0.0472519	0.00754164	0.0231141	-0.124698	-0.0783784	-0.0976957	-0.0223199	-0.0248115	0.0204685	-0.125503	-0.038651	-0.0743694	-0.129977	-0.0042817	-0.0659707	0.0882811	-0.0352907	0.0121807	0.0299319	-0.0863351	0.0158286	0.00649058	-0.130399	-0.101781	0.0228854	0.0615401	-0.0803071	0.0977076	-0.045789	-0.0006207	-0.0436914	-0.0565362	-0.0435291	-0.0741607	0.0526679
0.5	0.0178651	0.0654055		0.5	-0.0296812	0.0614522	-0.10856	0.0733479	-0.0042422	0.0116644	-0.07151	0.0112057	-0.0441566	0.0167306	0.035861	-0.108082	0.0491703	-0.102414	-0.0764592	-0.114364	-0.0667971	-0.0654175	0.0125482	-0.177183	-0.0005504	-0.0779529	-0.112428	0.0574168	-0.0697999	0.0606567	-0.0021464	0.00663402	-0.0312264	-0.0157597	0.0119638	0.0437186	-0.0722841	-0.0593552	0.0196897	0.0177181	-0.0743066	0.0666316	-0.0229027	-0.0423559	-0.0027998	-0.0637313	-0.0572616	0.0199706	0.0403017
0.6	0.0380484	0.078991		0.6	-0.0515774	0.0004044	-0.0549846	0.0366086	0.0102719	0.0171344	0.0536322	-0.0464423	-0.0487865	0.0781034	0.0320261	-0.0455944	0.0413422	-0.136947	-0.134005	-0.106184	-0.0221273	-0.032941	-0.0067454	-0.180465	0.0216425	-0.109898	-0.0766024	-0.0425901	-0.0545661	0.0969302	0.0214825	0.0476216	-0.0120611	-0.0803545	-0.0422331	0.0456945	-0.13464	-0.043036	0.0228169	0.0350448	-0.0638021	0.0327993	-0.0275788	-0.0014043	-0.0195869	-0.0876216	-0.0524052	-0.0502159	-0.0237853
0.7	0.0283143	0.10194		0.7	-0.122653	0.00071856	-0.0576343	-0.0108704	-0.0043422	0.0049863	-0.0131015	0.0172109	-0.0825647	-0.035156	0.0420823	-0.103416	0.0088273	-0.175657	-0.0716053	-0.0861774	-0.0546898	-0.0553332	-0.0045343	-0.181725	-0.0420924	-0.0377663	-0.081009	0.0796355	-0.0859044	0.0883132	-0.08064	-0.0313431	0.0427457	-0.0333501	0.0283568	-0.0450755	-0.060807	-0.0065404	0.0102068	-0.0355074	-0.0889381	0.0409836	-0.0805048	0.0353474	0.00991728	-0.0634405	-0.0300355	-0.0375989	-0.0229919
0.8	0.0569942	0.141377		0.8	-0.0161318	0.0192271	-0.02968	0.0440876	0.00696832	-0.0429736	-0.0227549	0.0418686	-0.041156	0.045454	0.0219452	-0.13795	0.0248769	-0.124199	-0.108615	-0.10777	-0.0044441	-0.0466997	0.0549228	-0.143686	-0.0436604	-0.10899	-0.0743346	0.00272734	0.022407	0.152252	-0.0351782	-0.0275424	0.0326962	-0.0220669	-0.0092164	-0.0026054	-0.0337884	-0.0228898	0.0740039	-0.0223324	-0.0999102	-0.0111074	-0.0554402	0.0217078	0.022189	-0.0498456	-0.0159224	-0.0769396	0.023584
0.9	0.084991	0.172914		0.9	-0.044049	0.022173	-0.0622665	0.0221724	0.00318914	-0.0087619	0.00103728	-0.0367626	-0.0776754	0.0605883	0.0931154	-0.113482	-0.0431353	-0.151593	-0.0403238	-0.141122	0.0194122	-0.0089958	0.0344456	-0.134174	-0.0649798	-0.0832106	-0.123577	0.098632	0.0371149	0.0605841	-0.0369306	0.0339563	0.0267461	-0.0526264	-0.0507596	-0.0236705	-0.0168432	-0.0710018	0.0624881	-0.0995308	-0.0873652	-0.0397297	0.0309999	-0.0005953	-0.0314027	-0.0344469	-0.0482257	-0.105444	0.00608222
1	0.113978	0.192316		1	-0.039372	-0.0197878	-0.112103	-0.0243913	0.00069967	-0.0770964	-0.0062279	-0.015822	-0.0355266	-0.0077906	-0.0299038	-0.106943	-0.0431999	-0.122085	-0.0142321	-0.154187	-0.0109415	0.00244742	0.0025181	-0.149155	-0.0182972	-0.123768	-0.130515	0.0800481	0.0686419	-0.0160028	-0.0242219	0.0513168	0.0323826	-0.0409039	-0.0176662	-0.0100628	0.0592651	-0.0128504	0.0434198	-0.0167993	-0.125874	-0.0595709	0.00072736	0.0304328	0.0256368	-0.0815801	-0.0516686	-0.039896	0.00521556
1.1	0.190714	0.234735		1.1	-0.0841899	0.0521563	-0.0869043	0.0925783	-0.0039151	-0.0316822	0.00312787	-0.0173052	-0.0551231	0.0759928	0.00090431	-0.149474	-0.0187635	-0.163968	-0.0611565	-0.0881157	0.0521869	-0.0084329	0.0585738	-0.183877	-0.0306842	-0.0963942	-0.0753547	0.107653	0.00858939	0.115247	-0.0282698	0.0689549	0.0329187	-0.105446	-0.0203015	-0.0420437	0.0312158	-0.0778316	0.019145	-0.0403713	-0.0680039	-0.0879732	0.0414731	0.0428	0.00328804	-0.0375063	-0.0136451	-0.086708	0.026047
1.2	0.154429	0.180278		1.2	-0.0204642	0.0438629	-0.0467583	-0.0305693	-0.0005052	0.0275449	-0.050765	-0.0017082	-0.120195	0.0213781	0.00906338	-0.0908693	-0.0807241	-0.125215	-0.066008	-0.0944799	0.0310049	-0.027937	0.088112	-0.16836	0.0239712	-0.0922278	-0.0472837	0.100266	-0.0166091	0.0669427	-0.0602009	0.0200957	-0.0003913	0.0455875	0.0174707	-0.10115	-0.0275291	-0.0417738	0.051589	-0.0333224	-0.074598	-0.0376489	0.0569363	0.0171602	0.00115942	-0.0409751	-0.0705351	-0.0451147	0.00450881
1.3	0.184822	0.204873		1.3	0.0105095	-0.0065532	-0.11038	0.0727806	0.00678258	-0.0672519	-0.0098201	-0.0315495	-0.109059	-0.0188862	-0.0178868	-0.163782	-0.0818602	-0.130663	-0.0513984	-0.149267	0.0900545	-0.0112146	0.0807919	-0.136495	0.0532829	-0.103862	-0.131414	-0.0027991	-0.0189355	-0.0043801	0.00257854	0.014036	0.0499076	-0.0371213	-0.0361881	0.00093645	0.0396829	6.9621e-05	0.0405529	-0.0391445	-0.0215764	-0.110188	0.0343135	0.0377106	-0.0268789	-0.0129458	-0.0586008	-0.0160978	0.0351236
1.4	0.200473	0.239116		1.4	-0.0135696	-0.0701439	-0.030287	0.0421788	-0.0004294	-0.037838	0.00613489	0.0468829	-0.0497125	0.0301608	0.0252925	-0.172187	-0.0330741	-0.114789	-0.0544477	-0.0141379	0.0603422	-0.0108045	0.0299069	-0.177599	0.0466974	-0.13116	-0.0745828	0.0323681	-0.0206813	0.0717986	-0.0442411	0.0783217	-0.0191473	-0.0692797	-0.0256978	0.00302094	0.0361729	-0.0092624	0.0506334	-0.0635407	0.0154948	-0.109726	0.02456	-0.0114793	0.0162567	-0.0448683	-0.0175329	-0.0423277	0.0337865
1.5	0.191745	0.219233		1.5	-0.0256146	-0.0352454	-0.0673166	0.0587886	0.0149264	-0.0223119	-0.0305453	-0.0102992	-0.0160156	0.0298194	0.0548308	-0.119219	-0.0071679	-0.0548888	-0.0356954	-0.0393335	0.0877578	0.00689436	-0.0183895	-0.109367	0.0375744	-0.0987642	-0.0082342	0.109923	0.00732627	0.109535	-0.0110969	0.0575992	0.0311911	-0.0365358	0.00959885	-0.0843103	0.0547078	-0.0049235	0.0489927	-0.0404813	-0.0013835	-0.121032	0.0849503	0.012669	0.0222658	-0.0158557	-0.0038539	-0.0477726	0.0528906
1.6	0.162966	0.173492		1.6	-0.0189411	0.0173286	-0.102818	0.050413	0.00071478	0.0216213	-0.0231729	-0.0446328	0.0109698	0.028396	0.00822953	-0.0946627	-0.0719455	-0.0277009	0.0193603	0.00297284	0.0683315	0.011707	0.0356392	-0.14393	0.0188063	-0.0842312	0.0200093	0.0800288	-0.0061343	0.0524641	-0.0042647	0.00069218	0.0897715	-0.0388608	-0.0018052	-0.0136969	-0.0174707	-0.0288087	0.0383794	-0.0297281	0.0529019	-0.0590565	0.0885171	0.0404198	-0.0215366	-0.0545792	-0.0700819	-0.0551507	0.0370894
1.7	0.179232	0.144983		1.7	-0.000262	-0.0405038	-0.0705087	-0.0297796	0.0303398	-0.0064006	-0.0339234	0.0153724	0.0159187	0.0472085	0.00386124	-0.0614801	0.0194438	0.0598226	7.1514e-05	0.0714648	0.0822065	0.0190003	0.0361742	-0.087595	0.0428383	-0.068707	0.0804312	0.154773	0.0367935	0.104477	0.0191652	-0.0084206	-0.0130582	-0.0195872	-0.0120624	-0.0151262	-0.0303481	0.00933273	0.0275455	-0.0774016	0.11796	0.0196857	0.0479894	0.0383995	0.0498736	0.0219024	-0.0233403	-0.0299709	-0.0005348
1.8	0.148314	0.147552		1.8	-0.0072828	0.0417549	-0.0204596	0.0663293	0.00221948	-0.0383192	-0.0186608	-0.0353575	0.00975323	-0.002447	-0.0043824	-0.0828842	0.0522379	0.0863251	0.0668877	-5.274e-05	0.0610295	0.0107215	0.0438155	-0.0713302	0.0268151	-0.0399672	0.0961705	0.0807331	-0.0230155	0.0809772	0.0190313	0.0223544	0.0149135	-0.0626628	-0.0490519	0.00334691	0.0450751	-0.0299202	0.0171874	-0.0178545	0.0942959	0.00224168	0.0341523	0.0383976	0.0253555	-0.006665	-0.0154844	-0.0687566	0.0188076
1.9	0.160944	0.111401		1.9	0.0666333	0.034588	0.018742	0.0750586	-0.0062849	-0.0125153	-0.009536	-0.0982642	0.0385198	0.026174	0.0488469	-0.0625153	0.0109565	0.101485	0.0544736	0.076102	0.0530524	0.0275722	0.0557373	-0.0426783	0.00465409	0.0944685	0.117302	-0.0335683	0.0145608	0.135211	0.011511	-0.0043887	-0.0142577	-0.0494938	-0.0031573	-0.0644601	0.0204964	0.00081709	0.045862	-0.008052	0.0774798	0.0303218	0.0477342	0.061318	0.066537	0.0311877	-0.0219152	-0.0172378	-0.0061685
2	0.142224	0.0991671		2	0.118035	0.0625364	0.077015	0.130814	0.03965	0.095774	0.0487486	0.0362542	0.0545605	0.0589585	0.0958937	0.00728827	0.0854664	0.121172	0.0901924	0.102218	0.131801	0.0365202	0.0928797	0.0673285	0.0879865	0.152251	0.195459	0.0798807	0.0558838	0.170293	0.0305995	0.116628	0.0122957	0.0255513	0.0480599	0.0341964	0.0859489	0.050929	0.099539	0.0611114	0.0880572	0.0412131	0.141615	0.0118391	0.091411	0.108473	0.0894596	0.0495543	0.115985
2.1	0.166602	0.0632496		2.1	0.0568769	0.110138	0.0738229	0.0823689	0.0093303	-0.0192921	0.0302181	0.0918713	0.0287603	0.156077	0.079988	0.0272368	0.0843697	0.116489	0.127715	0.0741869	0.159707	0.0627474	0.036236	0.1388	0.118393	0.245108	0.19505	0.126327	0.0465464	0.30187	0.0384347	0.0105328	0.102728	-0.0217797	0.0106914	0.03411	0.156388	0.00728916	0.0148017	0.0721647	0.110877	0.0479231	0.050638	0.0250783	0.122635	0.0729608	0.0631677	0.145893	0.0277745
2.2	0.119045	0.0419229		2.2	0.0859777	0.115893	0.154881	0.0654326	0.0161055	0.0368607	-0.0049334	-0.006856	0.0751467	0.120169	0.11428	0.0522178	0.0560157	0.121272	0.115773	0.0945111	0.164349	0.0724743	0.149594	0.0948356	0.264724	0.296214	0.273622	0.0739376	0.13053	0.206498	-0.0653786	-0.0156385	-0.0360446	0.0260185	0.039001	-0.0003288	0.187706	0.110609	0.0542693	0.078798	0.129055	0.0727958	0.0853385	0.0397919	0.0596351	0.141753	0.0816787	0.210638	0.021555
2.3	0.123746	0.0734757		2.3	0.105996	0.256335	0.126195	0.0539302	0.0351757	0.0383483	-0.003224	-0.0443491	0.0847135	0.126196	0.102681	0.0694715	0.0656391	0.102636	0.0831428	0.129577	0.271211	0.0129543	0.20788	0.13594	0.259951	0.267603	0.377063	0.184565	0.040026	0.224625	0.0767892	0.00885378	0.0579191	-0.0296799	0.0713146	0.0517251	0.144236	0.0101908	0.0434644	0.148849	0.132977	0.0391952	0.118896	-0.0368267	0.0621027	0.135475	0.0196871	0.172716	0.0103379
2.4	0.0927943	0.0716949		2.4	0.112019	0.107731	0.15712	0.116788	0.0177635	-0.040264	0.0182701	0.0701317	0.08218	0.0980678	0.149981	0.0629022	0.00692826	0.117588	0.0811453	0.119542	0.252909	0.0569388	0.212161	0.134887	0.302223	0.275625	0.290425	0.230323	0.173638	0.337453	0.0165582	0.043895	-0.0591859	0.00376436	0.0423448	0.00207913	0.168477	0.088047	0.0824009	0.198513	0.12577	-0.0174895	0.132062	-0.0172133	0.0731534	0.120062	0.064895	0.254193	0.0108762
2.5	0.0960224	0.064173		2.5	0.188395	0.145154	0.0863003	0.105791	0.0431976	0.0172331	0.0383831	-0.0499145	0.0654224	0.0981316	0.145099	0.0796862	0.087391	0.170603	0.0751845	0.180392	0.268958	0.0486893	0.191062	0.0984673	0.288407	0.230872	0.319555	0.22241	0.225699	0.144628	-0.0182803	0.0849959	-0.0776404	-0.0105583	-5.773e-05	-0.0181722	0.214235	0.0867479	0.145528	0.126725	0.10969	0.074796	0.116313	0.00812758	0.0240876	0.124774	0.0558731	0.216636	0.0278092
2.6	0.0782847	0.0501067		2.6	0.0870929	0.149045	0.158023	0.112264	0.00898076	-0.01401	-0.0260831	-0.0633829	0.114647	0.0898387	0.145293	0.0213394	0.0988097	0.0783563	0.0515668	0.12986	0.261076	0.0514803	0.298706	0.125802	0.291976	0.218335	0.269935	0.143494	0.194007	0.286486	-0.0143155	-0.0293935	0.0120375	-0.023657	-0.0021754	-0.0322593	0.275231	0.115098	0.0589892	0.142344	0.0696131	0.0609247	0.138578	0.0455931	-0.0090367	0.134478	0.106786	0.23466	0.00643988
2.7	0.0254943	0.0286677		2.7	0.0531731	0.0783266	0.170501	0.0991499	0.0470994	-0.0365517	0.0211034	-0.0418029	0.096993	0.157064	0.145476	0.0242539	0.0983514	0.11501	0.0765054	0.152109	0.204845	0.0563112	0.301299	0.117832	0.30089	0.229023	0.219119	0.142805	0.236315	0.217103	-0.0379482	0.00333024	0.034706	0.0181154	0.0598394	0.0395526	0.280788	0.101046	0.0530224	0.173729	0.106599	0.0442168	0.143006	0.0230097	0.0460507	0.182254	0.0163953	0.178353	0.0300301
2.8	0.0257605	0.0577105		2.8	0.141667	0.0626778	0.116645	0.0680798	0.0291274	-0.0141293	0.00999137	-0.0459534	0.0707149	0.0693785	0.136428	-0.0064444	0.123064	0.102515	0.110105	0.0829022	0.160309	0.048754	0.303276	0.0124944	0.19232	0.202897	0.198258	0.0709917	0.194007	0.196625	-0.0470108	0.0252002	-0.0296696	-0.0713481	-0.0128932	-0.086824	0.296916	0.122523	0.0548602	0.148284	0.0406415	-0.0059721	0.185818	0.0505539	0.0616083	0.135365	0.066025	0.258659	-0.0299931
2.9	0.0467263	0.0294114		2.9	0.148107	0.0553798	0.148635	0.107052	0.0321894	-0.0124028	-0.0152958	-0.0344869	0.0642968	0.175458	0.140952	-0.0013721	0.100297	0.0854763	0.0839117	0.115573	0.264448	-0.00723	0.245353	0.0163146	0.284819	0.176328	0.220713	0.0968573	0.191987	0.242981	-0.0078637	0.00752276	-0.0178924	-0.0007558	0.00279683	-0.0576605	0.275847	0.120846	0.0448463	0.199127	-0.0108765	-0.0275093	0.128918	0.0283453	-0.0060793	0.0960591	0.0177966	0.213064	-0.0174698
3	0.0394057	0.0474607		3	0.0657572	0.0312701	0.15596	0.126936	0.0112043	-0.0592193	0.0050745	-0.0033155	0.0527668	0.109472	0.135909	-0.0330926	0.116905	0.0645949	0.169482	0.138218	0.147629	0.0385355	0.243337	-0.0056145	0.190837	0.100272	0.206678	0.18	0.138239	0.206951	-0.0515475	0.013355	-0.0565963	-0.0230774	0.034285	-0.0988989	0.17791	0.0839344	0.0881843	0.11572	-0.0014404	-0.0826589	0.125245	0.03354	0.0595223	0.0952882	0.0274658	0.152505	0.0918713
3.1	0.038689	0.0582363		3.1	0.235017	0.0900478	0.193387	0.077465	0.0246839	0.0293946	-0.0433427	-0.0486822	0.0197027	0.173607	0.161478	-0.0349926	0.150658	0.0782421	0.0706068	0.104029	0.202665	-0.0291536	0.232005	0.0431205	0.253964	0.15543	0.0905543	0.0747513	0.220995	0.199081	-0.0379409	0.0407517	-0.0380267	-0.0123089	0.0556044	0.00905419	0.176958	0.0862587	0.117465	0.0580297	0.0277091	-0.0568579	0.142904	0.0218871	0.0432208	0.0862551	0.055231	0.200797	0.0176394
3.2	0.0459116	0.060671		3.2	0.15292	0.0390028	0.22404	0.126863	0.00908923	0.0318582	0.0004351	-0.0039741	-0.0290352	0.142384	0.0775917	-0.0220339	0.168273	0.0766447	0.143372	0.0689146	0.155509	0.0344956	0.188592	0.0590569	0.199578	0.0898309	0.133176	0.164148	0.316528	0.205698	0.0265006	0.081602	-0.0378479	0.0013804	-0.0006129	0.00671886	0.174622	0.0576964	0.0942573	0.0297129	-0.0047055	-0.0142702	0.111201	0.00907977	0.0273396	0.0523224	0.0494974	0.150919	0.0665766
3.3	0.0489145	0.0362953		3.3	0.17484	0.106129	0.295735	0.0580097	0.00829483	0.0226553	0.0189524	-0.0520401	-0.038693	0.102479	0.0718842	0.043043	0.149842	0.107052	0.0842177	0.0759189	0.138832	0.0430012	0.187016	0.0527236	0.235501	0.0871862	0.0521861	0.101139	0.163513	0.0988329	0.0408423	-0.0349365	-0.0783	-0.0257114	-0.0211326	-0.0283912	0.167351	0.116006	0.0821131	-0.0044371	-0.064833	-0.0192762	0.104841	0.0110514	0.0319975	0.0646073	0.118523	0.127327	-0.0091944
3.4	0.0528666	0.0321618		3.4	0.0917649	0.137337	0.258835	0.0359875	0.0390209	-0.0552918	0.02118	0.00101417	0.00602059	0.00392222	0.097051	0.0105484	0.19531	0.0684134	0.0837757	0.120732	0.187993	0.0628047	0.240456	-0.0051599	0.228185	0.00697653	0.074395	0.12298	0.232129	0.208429	-0.0182294	-0.01064	-0.067611	-0.0768337	0.022107	-0.0222325	0.172234	0.0810136	0.0643754	-0.0016071	-0.0582851	-0.0561844	0.0646733	0.032375	-0.0366254	0.0125432	0.13232	0.0506142	0.0436506
3.5	0.0295459	0.0416376		3.5	0.10059	0.119481	0.233743	0.0991821	0.0221967	-0.0139279	-0.0333282	-0.039511	0.0135182	0.0416303	0.10887	-0.0242428	0.207693	0.0414229	0.156679	0.0938367	0.172448	-0.0058625	0.191998	-0.0081399	0.272354	0.03523	-0.0530836	0.136469	0.320542	0.164731	0.0170798	0.0246246	-0.0709236	-0.0621307	-0.0136361	-0.0161406	0.205953	0.152895	0.0949954	0.0360255	-0.104786	0.00298562	0.157702	0.0176487	0.024384	-0.040562	-0.0205673	0.067843	0.0347242
3.6	0.0695658	0.0296743		3.6	0.128102	-0.0260228	0.261617	0.0490396	0.00058315	-0.0225338	-0.0090175	0.0611789	-0.0177658	0.0128462	0.105058	-0.0559636	0.197196	0.0585246	0.136192	0.0721883	0.169418	0.0139936	0.161928	0.0200157	0.346159	0.0427203	0.0365529	0.0895443	0.262447	0.135607	0.0500063	-0.0428668	-0.0436233	-0.0242509	0.0130254	-0.0169489	0.182476	0.0732662	0.10025	0.040962	-0.114613	0.0211092	0.0785889	0.0147397	0.0344843	-0.0065862	0.0415056	0.17168	0.0235071
3.7	0.0307863	0.0232501		3.7	0.119456	0.0780623	0.273962	0.0130042	0.010981	0.0659948	0.0271074	-0.0016267	-0.0404566	0.0368047	0.105485	-0.018766	0.188443	0.0552585	0.13824	0.0512034	0.190399	-0.0099532	0.191893	0.0260564	0.272842	0.0330735	-0.0607079	0.0160106	0.189402	0.145497	-0.0189068	-0.0103268	-0.0612478	-0.0892707	0.0217455	-0.0594999	0.168442	0.0486722	0.151973	0.0170788	-0.117348	0.00370615	0.147203	0.0193781	0.0276037	-0.0166668	0.0573772	0.124578	0.0228097
3.8	0.0193204	0.00744004		3.8	0.122157	0.0313252	0.240228	0.0525597	0.00592602	0.0268761	-0.0511664	-0.0511797	-0.078592	-0.0652345	0.102975	-0.0261109	0.185728	0.0423907	0.15531	-0.003811	0.160912	0.034349	0.147936	-0.0260073	0.306449	0.00611908	-0.009226	0.00087903	0.124559	0.0387046	-0.0108615	0.0215869	-0.0112865	-0.0016197	-0.0338314	-0.0304505	0.143963	0.125752	0.125564	0.039094	-0.0978608	-0.0140875	0.0259094	0.0300137	-0.0160561	-0.0290435	0.118145	0.0652702	0.0709551
3.9	0.0143371	0.0342807		3.9	0.163905	-0.0304666	0.150908	0.0871871	0.0128287	0.0108487	0.0206816	-0.0748981	-0.0843107	-0.0441644	0.0730675	0.0412975	0.129897	-0.0275481	0.128463	0.0302574	0.267503	0.00016821	0.112024	-0.0213335	0.300446	-0.0420811	-0.0302633	0.00516761	0.0740833	0.0578816	-0.0071067	0.0597912	-0.0388332	-0.0575545	-0.0472478	-0.0442704	0.102956	0.0883166	0.0840021	0.0321402	-0.058678	-0.023803	0.0767359	-0.0200423	-0.0252081	-0.0390453	0.0539035	0.0328788	0.0806947
4	-0.0090011	-0.0155617		4	0.124048	-0.0258238	0.173137	0.0524018	0.0198135	-0.0302218	0.0149319	-0.0535007	-0.0899849	-0.0184911	0.12483	0.0171701	0.196257	-0.0622158	0.13474	0.0303596	0.190729	0.016265	0.164373	-0.0125286	0.317896	-0.0066399	-0.0323794	0.05953	0.113342	0.0499875	-0.0514388	-0.0416533	-0.0280964	0.0135533	-0.0530534	-0.131805	0.115277	0.0547852	0.134072	-0.023574	-0.0631072	-0.0039383	0.0853385	0.035678	0.0322724	-0.0337881	0.103317	0.0501888	-0.0069618
4.1	0.00053401	0.0135643		4.1	0.182098	-0.0151896	0.223685	0.0806798	0.0154288	0.00390138	0.0177651	-0.0715432	-0.10727	-0.0334429	0.164112	0.00014407	0.151913	0.00153997	0.110418	0.0204896	0.104878	0.0116021	0.15031	0.021854	0.221417	-0.0293074	-0.113371	-0.0024761	0.114217	0.0689142	0.0275255	-0.0384124	-0.0734062	-0.0601212	0.0394024	-0.035818	0.165647	0.0832848	0.103446	-0.0475954	-0.000804	-0.0305933	0.0890621	0.030947	0.0768017	-0.0103832	0.081878	0.112535	-0.0023621
4.2	0.031892	-0.0038997		4.2	0.194529	0.023519	0.0879662	0.0875111	0.022475	0.0148378	-0.0339501	-0.0983721	-0.136408	-0.0242385	0.130589	-0.0087027	0.127065	-0.016642	0.0662549	0.0158176	0.171571	0.0569435	0.158841	-0.0138678	0.233937	0.0585688	-0.0541188	0.0147691	0.0794111	-0.0221312	0.0285898	0.0270281	0.0451569	0.0231927	0.0175534	-0.0151291	0.0984368	0.078975	0.12026	-0.0003375	0.0755815	-0.0364101	0.106865	-0.0044248	0.0529889	-0.0336163	0.0809594	0.109761	0.0450438
4.3	0.0299116	0.0460788		4.3	0.170145	-0.0336245	0.134712	0.0574851	0.00972153	-0.0577147	-0.0266451	0.00373651	-0.131717	-0.04496	0.104433	-0.0246728	0.070948	0.0214352	0.11775	0.0522999	0.14304	-0.0030235	0.178051	-0.0139356	0.212705	0.0114917	-0.0591843	-0.0198806	0.0577275	0.0685871	0.0489638	-0.0518075	0.0523024	-0.0455002	0.0114086	-0.0635238	0.123711	0.0406507	0.106184	0.034258	0.0387912	0.0938422	0.0825459	0.0486393	-0.0385305	-0.10378	0.0841584	0.135535	0.0594155
4.4	-0.0233279	0.0378502		4.4	0.23587	0.00387948	0.145484	0.0653845	0.0218642	-0.0337774	-0.0262035	-0.0101265	-0.0634354	-0.0281024	0.0833857	0.0304983	0.0292663	0.00419936	0.0757828	0.0471087	0.179011	0.0803737	0.11773	-0.0090121	0.154509	-0.0495269	-0.0957181	0.117983	0.0750914	0.0880873	0.0122822	0.00736595	-0.0236359	0.0132465	0.00187187	-0.0127132	0.142217	0.124126	0.13051	0.051721	-0.0274118	-0.0197984	0.11168	0.0375548	0.075977	-0.108276	0.0447288	0.110015	0.0269964
4.5	-0.0242186	0.00276624		4.5	0.186385	0.00268513	0.129039	0.048384	0.0114853	-0.0648464	0.0233275	-0.022238	-0.128426	-0.0198643	0.114291	0.0390472	0.0503933	0.0328074	0.0643123	0.0458267	0.166529	-0.0083265	0.100589	-0.0210039	0.169567	-0.0569984	-0.102716	0.0648775	0.0387865	0.142228	-0.0683657	-0.013067	0.00590851	0.00824802	0.00054551	-0.052165	0.169253	0.0799517	0.0495714	0.0516595	0.0397954	-0.0154243	0.125827	0.0786309	-0.0230751	-0.105541	0.0638562	0.091682	0.0163905
4.6	-0.0585458	0.0176886		4.6	0.18795	0.0707116	0.0564333	0.015566	0.0163331	0.00306875	-0.003368	-0.0740373	-0.148387	0.00156659	0.111222	0.0567772	-0.0029864	0.0158756	0.073624	0.104609	0.160112	0.034073	0.0914184	-0.0057594	0.1483	0.00945019	-0.0756256	-0.0115634	0.00051555	0.0627939	0.0446951	0.0193129	0.0305634	-0.08215	-0.0293008	-0.0025554	0.159704	0.0606445	0.0990801	0.059001	0.0587566	-0.034017	0.148138	0.00512571	0.0511925	-0.130092	0.0563523	0.132467	0.0105072
4.7	-0.101419	-1.453e-05		4.7	0.161322	0.0796516	0.119445	0.1121	0.00585314	-0.0486346	0.00962682	-0.0587662	-0.0861939	-0.0147551	0.125876	-0.058201	-0.0380766	-0.0492693	0.0205363	0.0429747	0.0703843	-0.0053445	0.0991344	-0.0091757	0.100131	0.0379263	-0.044403	0.123906	-0.0216268	0.0948216	-0.0190913	0.0214814	0.0543798	-0.0502678	0.0215664	0.0139896	0.139364	0.0736146	0.157633	0.0360926	-0.0143762	-0.0168495	0.0551006	-0.0044648	-0.019685	-0.114459	0.0355349	0.0904349	-0.0271189
4.8	-0.0893144	0.0048997		4.8	0.18688	0.0974715	0.0838037	0.0896767	0.0137608	-0.0458738	-0.032639	-0.0393805	-0.155955	-0.0046721	0.0885764	-0.0335116	0.0210209	-0.0062607	0.079463	0.0698838	0.144538	0.0553121	0.13173	-0.024437	0.129174	-0.0417266	-0.107346	0.13109	-0.0364919	0.136407	-0.0028739	-0.0468715	-0.0253716	-0.0345827	-0.0076767	-0.0553	0.204902	0.0489515	0.0806574	-0.0131265	-0.0028019	0.0105357	0.148724	0.0206125	-0.0119264	-0.0966497	0.0175782	0.146478	0.00769814
4.9	-0.051566	-0.0317179		4.9	0.242438	0.0637618	0.0522655	0.0341914	-0.0121772	-0.0301057	-0.010894	-0.0087666	-0.158693	0.00240235	0.0691075	-0.0599195	-0.0753451	-0.0701738	0.0544022	0.0778944	0.183936	0.013127	0.120285	0.00635861	0.101571	-0.029003	-0.0844104	0.0323722	-0.0087629	0.11315	0.00686566	0.0158681	0.107427	-0.0304653	-0.0315034	-0.0347172	0.0993567	0.0160824	0.127395	-0.0364321	-0.0438332	-0.0221168	0.131205	0.00341117	-0.0326706	-0.116767	0.0417491	0.141041	-0.0295956
5	0.0676015	-0.0325898		5	0.159186	0.158174	0.020774	0.127642	-0.019621	-0.0067078	-0.0251632	-0.0547561	-0.180743	-0.0406331	0.0825663	-0.0503051	-0.0357856	-0.0536695	-0.0033738	0.0788842	0.16284	0.0202309	0.140623	-0.0168432	0.0643028	-0.0414094	-0.0834886	0.0287332	-0.0184059	0.1462	-0.0858973	0.0388493	0.00356491	-0.0188246	0.0546541	-0.0414975	0.128718	0.0760926	0.087698	-0.023188	-0.066104	-0.0765654	0.0854649	-0.0031759	0.0228242	-0.037988	0.0589092	0.138993	-0.0231417
5.1	0.0384652	0.0109632		5.1	0.122062	0.047914	0.0767165	0.047961	0.0238362	-0.0379777	-0.0071846	-0.0312429	-0.0794502	-0.018086	-0.0045467	-0.12824	0.00688743	-0.0646759	0.00606688	0.145049	0.146505	-0.0250813	0.135801	-0.0481873	0.134964	-0.0481273	-0.0942076	0.136018	-0.0315132	0.138439	-0.0321149	-0.0239134	0.0189528	0.00145106	-0.0131408	-0.0797345	0.1163	0.0980881	0.0718751	-0.092756	-0.0779308	-0.0314945	0.0941832	0.0236943	-0.0144066	-0.107121	0.044339	0.0623959	0.027546
5.2	-0.0209642	0.00343468		5.2	0.131498	0.0462643	0.111198	0.072569	0.00369493	0.0188711	-0.0076328	0.022871	-0.115682	-0.0572251	-0.0154468	-0.0766606	-0.039526	-0.0542083	0.00503127	0.0494714	0.135875	-0.0390177	0.0556327	-0.0408618	0.188865	-0.0322249	-0.0855232	0.170122	-0.0470608	0.141627	-0.0705383	-0.090865	0.0504756	0.00472987	0.0149349	-0.0879189	0.124066	0.139619	0.104745	-0.0803174	-0.136933	-0.0652991	0.181489	0.0170716	-0.0024012	-0.0902581	0.0765928	0.0567621	0.0245236
5.3	0.0491734	-0.037549		5.3	0.197307	0.0917182	0.065093	0.103243	-0.0119576	-0.0509683	-0.0101715	0.0435835	-0.136813	-0.0418236	0.0580643	-0.0689286	-0.0346122	-0.0865793	0.0191714	0.0883856	0.124509	-0.0039934	0.121021	0.00114881	0.0775399	-0.0181722	-0.0696859	0.145101	-0.0384023	0.201606	0.0289592	-0.0113682	-0.0114615	-0.0452524	0.00334608	-0.0232997	0.051304	0.127938	0.160959	-0.0903118	-0.0757695	-0.0403578	0.158997	0.0227148	0.0237787	-0.0678654	0.141924	0.0270781	-0.0211396
5.4	0.0502046	-0.0343111		5.4	0.175648	0.157854	0.082566	0.061594	0.00464192	0.0570786	0.00668327	0.0198488	-0.130661	-0.0598418	0.0747892	-0.0828397	-0.0605509	-0.128504	-0.0017719	0.0876137	0.109271	-0.0444485	0.118213	-0.0148109	0.0678056	-0.0308848	-0.0306741	-0.0016744	-0.0398462	0.189099	-0.0545131	-0.0335236	-0.0050147	-0.0299248	-0.0267192	0.0334493	0.13189	0.109299	0.105866	-0.074648	-0.14975	-0.0791664	0.21146	0.0731394	0.0233099	-0.0940339	0.113569	0.0234161	0.0424594
5.5	0.0122821	-0.0381051		5.5	0.12085	0.117334	0.0819455	0.0887934	0.00923743	-0.0475529	0.0506851	-0.0201517	-0.112127	0.00814365	0.0621512	-0.0546512	-0.0806627	-0.112526	0.0483195	0.0016213	0.134151	-0.0550634	0.0957263	0.0194162	0.141042	-0.0666933	-0.0516791	0.0888129	-0.0552719	0.182635	-0.0682283	0.0125291	0.0671105	-0.0191932	0.0326287	-0.0725698	0.0614306	0.0947422	0.0761635	-0.0520733	-0.127017	-0.0615241	0.200157	-0.0246113	0.0840316	-0.120318	0.120667	0.0491478	0.0605684
5.6	0.0120159	0.0110095		5.6	0.163824	0.099231	0.155942	0.00145626	-0.0264568	-0.008086	-0.0135733	-0.0148503	-0.107746	0.0324007	0.0156506	-0.0454541	-0.123743	-0.101102	0.0407683	0.0762619	0.103946	0.00688189	0.0702679	0.00933396	0.136963	-0.0738792	-0.0898694	0.111125	-0.0516041	0.321245	-0.0797421	-0.0769808	0.0448866	-0.0563611	-0.0113792	-0.0795952	0.0804839	0.177029	0.109568	-0.0443794	-0.186809	-0.111283	0.131628	-0.0058132	0.0665072	-0.103991	0.0475604	-0.0597926	0.0396944
5.7	0.0218333	-0.0194773		5.7	0.20504	0.131181	0.140172	0.103955	-0.003021	0.00413669	-0.0094021	0.00587531	-0.159111	0.0168672	0.00082137	-0.0246791	-0.0965217	-0.0622235	-0.0213873	-0.0159903	0.0707719	0.0273979	0.102998	-0.060165	0.0922036	-0.0741185	-0.0742531	0.0914473	-0.130107	0.338931	-0.0666749	0.016686	-0.0607314	-0.0391761	0.0293954	-0.0096588	0.0804839	0.0830091	0.0715942	-0.0717212	-0.146178	-0.113003	0.11059	0.0697838	0.068361	-0.076794	0.0800682	-0.0344205	0.0357211
5.8	0.00988627	0.00476496		5.8	0.255974	0.122183	0.153586	0.0674803	0.00679306	0.0349293	-0.0240761	0.0247454	-0.147495	0.00128915	0.0325348	-0.105749	-0.132671	-0.0704069	0.0310861	0.0492208	0.0871168	-0.0136723	0.0839986	-0.0024771	0.040657	-0.0986825	-0.108578	0.0864541	-0.128569	0.174632	-0.0413264	-0.0406082	0.0301939	-0.0167307	-0.0508337	-0.0471293	0.0636343	0.121912	0.0661652	-0.0700377	-0.179463	-0.130844	0.184994	0.00316461	0.0827914	-0.118681	0.0278074	-0.0659985	0.0666417
5.9	0.0109175	-0.0549456		5.9	0.291333	0.175648	0.144101	0.0603572	0.0171049	-0.0239022	0.04623	-0.0592649	-0.142819	-0.0289142	0.00444813	-0.0590849	-0.110727	-0.0945543	0.0202162	0.0558495	0.108096	-0.0264476	0.0953519	0.0391358	0.0954438	-0.0674152	-0.0794339	0.0837102	0.00377204	0.164718	0.0253203	0.0243309	0.0466264	0.00697284	-0.0187505	-0.0201203	0.0950132	0.139944	0.0708629	-0.0800509	-0.125167	-0.125482	0.193183	0.0408767	0.0636817	-0.134441	0.0141388	-0.0335455	0.035952
6	0.00406195	-0.0533221		6	0.251289	0.201151	0.162513	0.187686	-0.0012991	0.0447054	-0.0673458	0.0395473	-0.151957	-0.0581407	0.00680859	-0.0604115	-0.138803	-0.104769	-0.0317001	0.0535634	0.087219	-0.0310181	0.0302776	0.042974	0.0597055	-0.040819	-0.115807	0.129437	-0.0118308	0.133579	-0.0941887	-0.0023729	-0.0826215	0.00467647	0.00316958	-0.0349261	0.0451237	0.0790118	0.0995425	-0.0926982	-0.0954452	-0.151468	0.152345	0.0611031	0.0555822	-0.0797661	-0.0442419	-0.0139944	-0.0258103
6.1	0.00443639	-0.0460855		6.1	0.246428	0.279136	0.189972	0.0413759	0.0054117	-0.0350262	-0.0144796	-0.0129593	-0.135525	-0.0677208	0.00142597	-0.0674061	-0.135301	-0.132443	-0.0638724	-0.0166071	0.0876069	-0.118198	0.0441378	0.0610802	0.0580159	-0.044991	-0.0596101	0.146098	-0.0186062	0.157285	-0.0823637	-0.0001535	0.0205298	-0.120317	-0.0168124	-0.0129389	0.0771074	0.116985	0.0266994	-0.0285778	-0.0320579	-0.0237302	0.109289	0.0521842	0.0151997	-0.0843486	0.0251716	-0.0273198	0.054668
6.2	-0.0001154	-0.0701242		6.2	0.268419	0.274951	0.14776	0.0577822	0.0112058	-0.0035	-0.004512	-0.0513	-0.127553	-0.0351322	0.0197277	-0.0447375	-0.103001	-0.11054	0.0132407	0.00753572	0.0611442	-0.0695994	0.0533219	0.132288	0.0230674	-0.0871894	-0.0899052	0.0497027	0.149322	0.110306	-0.113679	-0.0047842	0.0507376	-0.0888177	-0.0028185	-0.0663718	0.0733412	0.144819	0.0477853	-0.115029	-0.0613565	-0.0461843	0.105833	0.0200143	0.00444085	-0.0678812	-0.0157626	0.00939511	0.0206981
6.3	0.00317997	-0.065037		6.3	0.220802	0.201098	0.197978	-0.0084747	0.00159766	-0.0309451	-0.0017089	-0.0374767	-0.157567	-0.022916	-0.0137497	-0.0914124	-0.0220013	-0.0940341	-0.0238129	0.0559934	0.140008	-0.0416053	0.0640535	0.116108	0.0341512	-0.064448	-0.120216	0.105595	0.163595	0.131305	-0.0585537	0.0574386	0.103864	-0.0059145	-0.0013841	-0.0494786	0.0858322	0.0832206	0.0589534	-0.0574425	-0.0637543	-0.0042366	0.17589	0.100993	0.0499353	-0.0935278	-0.0128689	0.0395626	-0.0088679
6.4	-0.0159897	-0.0547197		6.4	0.27771	0.245923	0.216325	0.103885	-0.027867	0.0269137	-0.0108573	-0.0778291	-0.110226	0.0117714	-0.0454989	-0.0703794	0.0171868	-0.163967	0.00587127	0.00381937	0.0851127	-0.0280559	0.0757392	0.0269625	0.00660831	-0.0414391	-0.0748364	0.0275073	0.175529	0.0469092	-0.0797349	0.0692131	0.00292967	-0.0528797	0.0260459	-0.0199085	0.0751825	0.0664028	0.00060924	-0.10301	-0.0217116	0.0481371	0.127429	0.049764	0.0552093	-0.113638	-0.0422312	-0.0247483	0.0183465
6.5	-0.0112726	-0.0745655		6.5	0.291009	0.210669	0.309136	-0.0018655	0.0108933	-0.0055849	0.00913184	-0.0502537	-0.112631	-0.0123074	-0.0612012	-0.146773	0.0225913	-0.139781	0.0336524	0.0434803	0.112426	-0.119544	0.0555713	0.0510268	0.0439946	-0.0501282	-0.106918	0.0852167	0.144956	0.10724	-0.0162707	-0.0006467	-0.029332	-0.0247492	-0.0189781	-0.0306066	0.0350757	0.171986	-0.0246057	-0.113051	-0.0431471	0.0881668	0.040588	0.0521232	0.092698	-0.0743306	-0.0331866	-0.0152164	0.0695007
6.6	0.00760598	-0.0725061		6.6	0.30936	0.140901	0.16979	0.132932	-0.0021788	-0.0277002	-0.0414862	0.0266692	-0.106081	-0.0166522	-0.0205887	-0.0880982	-0.0036131	-0.121576	-0.0009709	0.0407094	0.0603544	-0.090032	0.0976063	0.0198307	-0.0007912	-0.0223144	-0.0664659	0.0574674	0.186859	0.0657633	-0.0702559	0.00747186	0.0673053	0.0282758	0.0435717	-0.0215499	0.0436173	0.0953791	0.01498	-0.0996333	-0.0357424	0.0874581	0.0397487	0.0329437	0.022153	-0.0950543	-0.0439103	-0.0324413	-0.0335611
6.7	0.0423091	-0.0399995		6.7	0.185554	0.165781	0.199646	0.104621	0.00813225	-0.0353128	-0.0587125	-0.0307638	-0.139504	-0.0545933	-0.0362926	-0.104881	-0.0012559	-0.0943707	-0.0546734	0.0529491	0.031205	-0.1163	0.103545	0.0384775	0.105401	-0.0924173	-0.0273726	0.105875	0.1956	0.0955326	-0.0211155	-0.0090822	0.026178	0.0503242	-0.0028241	-0.0067744	0.00433178	0.0669675	0.0250931	-0.0590085	-0.036128	0.0939305	0.117037	0.00132153	0.0160693	-0.138963	-0.0359909	0.027975	-0.0260334
6.8	0.0128803	-0.0428687		6.8	0.190415	0.180516	0.188093	0.125843	0.0053844	-0.0175826	0.00304737	-0.0135723	-0.112831	-0.057458	0.0151467	-0.10478	-0.0362728	-0.100686	0.00253398	0.017654	0.106699	-0.118418	0.0567683	0.00154926	0.0384757	-0.100529	-0.107736	-0.0233485	0.185298	0.0917634	-0.0974582	0.0909105	0.0111638	0.0483486	-0.0083797	-0.0192729	0.0281891	0.0916143	0.0130532	-0.0169594	-0.0192693	0.114117	0.0333152	0.0699966	0.0976991	-0.0801231	-0.0172064	0.0114405	-0.0433737
6.9	0.00710721	-0.0377365		6.9	0.198964	0.199359	0.147916	0.0775963	-0.011929	0.0560785	0.00955986	-0.0698937	-0.108786	-0.0173395	-5.167e-05	-0.122171	-0.0024992	-0.0811709	0.0260437	-0.0387051	0.0497293	-0.0864657	0.137226	0.019706	0.0369433	-0.0463608	-0.0821729	-0.0193746	0.282083	0.0704817	-0.0777252	0.0865967	0.0924447	-0.043578	-0.0356843	-0.0414724	-0.0104673	0.134548	0.0118151	0.0178281	-0.0162923	0.1612	0.0447236	0.051784	0.0964228	-0.0303819	-0.0597051	0.0130536	-0.010107
7	-0.0260323	-0.0699736		7	0.19918	0.222173	0.157847	0.093641	-0.0038993	-0.0689378	-0.0222831	-0.017126	-0.121887	-0.0522628	-0.0167797	-0.102962	-0.0298243	-0.0371283	0.0159932	-0.0002451	0.0934554	-0.112096	0.0565636	0.00256481	0.0239433	-0.0739237	-0.104484	-0.0583754	0.191104	0.112706	-0.0896084	0.0197395	0.0352426	-0.0559247	-0.0497039	0.0047182	0.052427	0.0444232	0.0856565	0.0656192	-0.0653735	0.0583473	0.0631822	0.0173581	0.0492983	-0.0763745	-0.0251913	-0.0186177	-0.0452509
7.1	-0.0290937	-0.0261868		7.1	0.186012	0.170633	0.198691	0.0891895	0.00495758	-0.045188	0.00675719	-0.0546127	-0.111799	-0.0505218	-0.0481764	-0.105769	-0.0030783	-0.0470852	0.00600463	0.0636282	0.0473301	-0.125981	0.10898	-0.0014323	0.0247275	-0.0688946	-0.113263	0.0181666	0.244087	0.204312	-0.1021	0.00641474	0.0142064	-0.0871065	0.0133184	0.00481009	-0.0036201	0.116512	0.0480009	-0.006113	-0.0488703	0.0360815	0.0515341	0.0427832	0.106998	-0.109839	-0.0557952	-0.0327579	-0.0299162
7.2	-0.011413	-0.0423509		7.2	0.168111	0.192268	0.104235	0.0826527	-0.0228978	-0.0202238	-0.0347799	-0.0757654	-0.0700951	-0.0143232	-0.0345255	-0.0583078	-0.0266784	-0.0742779	0.00651801	0.102067	0.127042	-0.0580887	0.116548	-0.041387	-0.0007532	-0.0607081	-0.122262	0.036992	0.0819063	0.0644985	-0.0834896	0.00601547	0.00076871	-0.0456155	-0.01486	-0.0215748	0.0523299	0.0835015	0.107729	-0.0029474	-0.0946454	-0.0286146	0.00851245	0.0197869	0.0331375	-0.0962578	0.00077585	-0.0576929	0.00206874
7.3	-0.0146996	-0.042524		7.3	0.242869	0.198349	0.100856	0.103521	0.00195574	-0.0376946	0.122717	-0.0381515	-0.08649	-0.0124412	-0.0193386	-0.007239	-0.0367905	-0.0215595	0.040743	0.0870802	0.133035	-0.0856159	0.0759506	-0.0496095	0.0511436	-0.0420905	-0.107179	0.00329174	0.153022	0.144362	-0.132015	0.00692779	-0.0107264	-0.0470225	-0.0213348	0.00187278	0.0384583	0.0693349	0.0735259	-0.0046663	-0.0632245	0.00474253	0.0533088	0.0114578	0.0330736	-0.101201	-0.0483321	0.00217704	-0.0612019
7.4	0.00095818	-0.0637371		7.4	0.196936	0.239387	0.111135	0.0584248	-0.0097165	-0.0088061	-0.0076896	-0.0362247	-0.109592	-0.0112966	-0.0331096	0.0144421	-0.0397322	-0.0315255	0.0468145	0.0952277	0.0815092	-0.0895003	0.0946802	-0.0873437	-0.0091321	-0.050462	-0.0906095	0.0529603	0.214863	0.109134	-0.0786124	-0.049901	0.0060437	0.00825356	-0.0129446	-0.0662799	0.0201494	0.0483915	0.0574547	0.055045	-0.0760024	-0.0123935	0.0577169	0.0272668	0.00031776	-0.0781803	-0.0319282	-0.0722943	-0.0086815
7.5	0.00450221	-0.0562904		7.5	0.229283	0.177585	0.102486	0.102298	-0.0305653	-0.040414	-0.0168848	0.0154475	-0.131057	0.00792558	-0.0505921	0.0222537	0.0403799	-0.0301025	0.083601	0.130001	0.0450019	-0.0408358	0.150375	-0.0742534	0.0905459	-0.0344574	-0.117365	-0.0001836	0.161967	0.119065	-0.130349	-0.0127774	0.0271114	-0.0740782	-0.0181071	-0.0763873	0.0318719	0.105173	0.0856805	0.0803864	-0.0744825	-0.0784343	0.100337	0.0535852	0.0680501	-0.10147	0.0149476	-0.052818	0.0059383
7.6	0.0141704	-0.0511648		7.6	0.229485	0.256906	0.120293	0.142461	-0.0148612	-0.0278672	-0.0543975	-0.0339554	-0.145468	-0.0016678	0.0391512	0.0020759	-0.0159583	0.0208532	0.0622434	0.0887522	0.168121	-0.0460998	0.119445	-0.0988778	0.03842	-0.044774	-0.0569999	-0.0106411	0.12705	0.157984	-0.0433574	0.0974866	0.0161445	0.00613987	-0.0517273	-0.0616901	0.0846396	0.0117466	0.0833788	0.104454	-0.109919	0.015092	0.0343398	0.0956302	0.058184	-0.11997	-0.0164372	-0.0639664	7.0188e-05
7.7	-0.024517	4.4915e-05		7.7	0.178591	0.189909	0.169709	0.0317527	-0.0163907	0.0241974	-0.0263742	-0.0835835	-0.0936902	-4.842e-05	-0.0364195	0.0401095	-0.0228428	-0.0142852	0.111775	0.103913	0.126459	-0.0987072	0.0824524	-0.0717696	0.0310362	-0.0375678	-0.0925192	0.0197352	0.0758801	0.099245	-0.0604038	0.054225	0.0368947	-0.0497836	-0.030257	-0.0073373	0.0586861	0.0358932	0.0666893	0.122642	-0.163399	-0.0466476	0.0156891	0.0353896	0.0965528	-0.0845866	0.0358336	-0.0466361	0.0274633
7.8	-0.0104155	0.0197705		7.8	0.170105	0.171754	0.135062	0.0956165	-0.0065401	-0.0026642	-0.0080074	-0.0059334	-0.0944898	0.0126755	-0.101799	-0.0010536	-0.047734	-0.029962	-0.0154403	0.166963	0.097393	-0.139266	0.176937	-0.112008	0.0326086	-0.0632564	-0.138964	-0.0300815	0.0355221	0.178878	-0.112582	0.00763612	0.103066	0.0103728	-0.0183152	-0.0497378	0.0511266	0.00298096	0.0665659	0.0615607	-0.136118	-0.0314945	0.0524519	0.0603891	0.0628848	-0.112462	-0.0004848	-0.0598197	-0.0050272
7.9	-0.011413	0.0346044		7.9	0.136701	0.179149	0.0874705	0.1177	-0.002115	-0.0221892	-0.0012073		-0.108085	0.021807	-0.0183487	-0.0186752	-0.0382281	-0.0107599	0.0381701	0.17224	0.127144	-0.131506	0.139479	-0.170102	-0.0371206	-0.0477676	-0.156063	-0.0189896	0.00886433	0.159204	-0.0787899	0.0201115	0.0297254	-0.0582582	-0.0228886	-0.0332708	0.0363777	0.0243091	0.124221	0.0434118	-0.156956	-0.0737817	-0.0006133	0.0747341	0.0370265	-0.102482	-0.0084918	-0.037383	0.0206501
8	-0.0038584	0.0413667		8	0.21219	0.174865	0.118773	0.105451	-0.0248059	-0.009253	-0.0341007		-0.104163	-0.0095185	-0.0657237	0.0486951	-0.0056656	-0.0193555	0.0250402	0.113616	0.189229	-0.130746	0.15033	-0.1387	0.0159168	-0.0506794	-0.0950822	0.00958907	0.134198	0.135203	-0.123665	0.0310402	-0.0565052	-0.0243858	0.0266209	-0.034971	0.011879	-0.0321128	0.139712	0.0729553	-0.207974	-0.0717127	0.00263038	0.00039904	0.0914088		-0.0411477	-0.0148013	-0.0118267
8.1	-0.0051075	0.0460855		8.1	0.12861	0.192776	0.103142	0.0952713	0.00750994	0.06578	-0.0379606		-0.0845687	0.0323355	-0.0129854	0.0506951	-0.0789255	-0.0661469	0.0954673	0.135614	0.18174	-0.120446	0.232525	-0.14273	-0.0423109	-0.0626958	-0.116481	0.0265809	0.0916592	0.070498	-0.141464	0.0501227	0.0382416	-0.0196689	0.046315	0.0213383	-0.0439513	0.0258571	0.0950262	0.07877	-0.275697	-0.0191699	0.0380743	0.0937871	0.0636839		-0.0548419	-0.0197426	-0.0199578
8.2	-0.0071625	0.0191549		8.2	0.134163	0.148168	0.0481159	0.0866252	-0.0249899	-0.05406	0.0352085		-0.0445028	-0.0086144	-0.0978404	0.072015	-0.0342818	-0.061748	0.116438	0.195359	0.109956	-0.0748977	0.221902	-0.143406	-0.0425061	-0.10919	-0.0322676	0.0506953	0.0316892	0.0746912	-0.0982114	-0.0196196	-0.0584394	-0.0276141	-0.0360287	-0.0034389	-0.0150761	0.0637514	0.0568193	0.00199467	-0.239257	-0.0708372	0.0351551	0.0433582	0.0478556		-0.0193461	-0.0343947	-0.0019529
8.3	-0.0063639	0.0533155		8.3	0.122118	0.161819	0.0733481	0.098687	-0.0336851	-0.037879	0.0119113		-0.155077	0.0280665	0.0413639	0.061832	-0.0258762	-0.0674774	0.0769958	0.101826	0.160031	-0.040982	0.204204	-0.0892914	0.0271258	-0.0529044	-0.0287471	0.0897545	0.0567467	0.0522177	-0.0888629	-0.024724	0.0495855	-0.0299137	0.0149606	-0.0438606	-0.0094883	-0.0251195	0.0938498	0.0386019	-0.234127	-0.0463297	0.0743508	0.0806784	0.0485844		-0.018323	-0.0189464	-0.0402573
8.4	0.0124313	0.0472282		8.4	0.0700449	0.162272	-0.0013232	0.0657699	0.00354551	-0.0244549	-0.0139711		-0.0834677	-0.0238631	0.0300737	0.00453488	-0.0106374	-0.0463521	0.0988804	0.0901292	0.141258	-0.0745231	0.206194	-0.122196	-0.0034201	-0.100325	-0.0472764	0.0397433	0.109702	0.116358	0.0448688	0.0069824	0.0624275	-0.0293842	0.0181823	-0.0153577	-0.0439999	-0.0251468	0.0461	-0.003766	-0.274541	-0.0573584	0.0690708	0.0692721	0.0566902		-0.0586576	-0.0676098	0.00131168
8.5	0.0340729	0.0324405		8.5	0.0962786	0.17349	0.0455391	0.0512188	-0.0242133	0.0157932	-0.0130582		-0.140246	-0.0193745	-0.0326821	0.0725356	-0.0450002	-0.0815027	0.150194	0.0688402	0.111305	-0.0946056	0.178084	-0.109324	0.0311199	-0.0782516	-0.0554079	0.101434	0.0586771	0.0912582	-0.0458485	0.026609	-0.0098925	-0.076977	-0.031697	-0.0162437	0.00177803	-0.0069799	0.084485	-0.0867659	-0.240517	-0.0319734	0.110778	0.0873116	0.0238896		-0.0413122	-0.105444	-0.0216642
8.6	-0.0025858	0.0371593		8.6	0.0529415	0.0961568	-0.0034954	0.0751684	-0.0050217	-0.0094919	0.115777		-0.0639866	-0.0385921	-0.0642688	-0.0209764	-0.0837081	-0.0671749	0.131978	0.0842725	0.160692	-0.0296857	0.136363	-0.120511	-0.0235316	-0.0927477	0.00101084	0.0865787	0.0253375	0.0901958	-0.0773957	-0.038796	-0.035977	-0.0933291	0.0351075	-0.0278982	-0.00063	-0.0438974	0.0712072	-0.0291707	-0.250866	-0.0539486	0.129187	0.0305257	0.00320308		-0.0105746	0.0124716	-0.0287251
8.7	-0.0107475	0.0109632		8.7	0.00945463	0.210585	4.4489e-05	0.0499444	0.0147346	-0.0372134	0.00997164		-0.129092	-0.0233137	0.00936412	-0.0452901	-0.0736114	-0.0105068	0.129046	0.102023	0.196029	-0.0025441	0.095106	-0.0927693	0.00466015	-0.0627794	-0.0020805	0.106311	0.114308	0.12451	-0.0415002	-0.0011908	-0.0272743	-0.0067898	0.012214	-0.0778757	-0.0303526	-0.0304207	0.0991554	-0.133996	-0.265302	-0.0569087	0.103902	0.00436957	-0.010846		-0.0401084	-0.0457186	-0.0003756
8.8	-0.0053737	0.0279834		8.8	0.068251	0.206097	-0.0332846	0.0373742	0.00321205		-0.0582176		-0.103112	-0.0562127	-0.0532241	-0.0358495	-0.0182082	-0.0040505	0.114038	0.119974	0.205991	-0.0430359	0.0662861	-0.0775988	0.00730887	-0.0024103	-0.0585711	0.0649396	0.0898076	0.0696452	-0.111724	-0.0308421	0.00883613	-0.0099419	-0.0361822	-0.0164417	-0.0230857	-0.0324256	0.0472303	-0.0947022	-0.207139	-0.0092838	0.0565288	0.00821804	-0.0098166		-0.061168	-0.0542912	0.0204176
8.9	-0.0096578	0.0210401		8.9	-0.0012644	0.238426	-0.0009496	0.00765578	-0.0016918		-0.055274		-0.0986432	-0.0182493	-0.0268964	-0.0175143	-0.0798026	0.0058694	0.156115	0.0638624	0.228511	-0.0675303	0.0655863	-0.0716169	-0.0075063	0.0366438	-0.0339694	0.0590824	0.0737184	0.0749252	-0.0605232	0.0719765	0.0324502	-0.0396714	0.00360226	-0.0356174	-0.0469203	0.00040645	0.14591	-0.0395883	-0.169529	-0.0185692	0.0390967	0.024617	0.0636284		-0.0313065	-0.0268501	0.032084
9	-0.0076276	0.00257072		9	-0.0044577	0.193564	-0.0014452	0.112494	0.00995334		-0.0051006		-0.135405	0.0203821	-0.0233686	0.0137636	-0.0196288	0.018461	0.110257	0.0736305	0.206213	0.00632368	0.0610842	-0.0589321	-0.0271794	0.0529385	-0.0600816	0.0558247	-0.0133215	0.0965425	-0.15048	0.0314982	0.0171693	-0.010699	-0.0204154	-0.0776109	-0.0695472	-0.0301176	0.109881	-0.0191575	-0.146878	-0.0354266	0.0737359	0.0552619	0.0203096		-0.0330733	-0.051521	0.0379194
9.1	0.00705748	0.0012629		9.1	0.0738171	0.170628	-0.0027712	0.0836645	0.00245178		-0.0239322		-0.0911661	0.0569012	-0.0441707	0.0295857	-0.0016169	0.0155299	0.113937	0.116626	0.219673	0.0298588	0.0299515	-0.0302323	-0.0497206	0.0358033	-0.050068	0.114402	0.0873046	0.110835	-0.126887	0.0297837	0.0316	0.0136685	-0.0392676	-0.0146916	-0.048298	-0.0818961	0.0878486	-0.0387698	-0.107322	-0.0269204	0.0264544	0.0622594	0.0222191		-0.022746	-0.0670377	-0.0118248
9.2	0.0172069	0.0274735		9.2	-0.0386327	0.126737	-0.107847	0.0638292	-0.0059819		-0.0101614		-0.1057	0.0259365	-0.0405258	0.0419345	-0.0111448	-0.0184941	0.0773593	0.0777018	0.23634	-0.0172282	-0.0063331	-0.0693163	-0.0715612	-0.0240681	-0.132055	0.00566579	0.157498	0.0546696	-0.10411	0.0477974	-0.0177215	-0.0080506	0.0233876	-0.0570949	-0.0422192	-0.0748465	0.131469	0.0377295	-0.0820063	-0.0039539	0.104355	0.0589419	0.0262742		-0.0193327	-0.025237	-0.0065874
9.3	0.0315103	-0.0228433		9.3	-0.0291657	0.0955179	-0.0846103	0.0207455	0.0031087		0.00075283		-0.0764413	-0.0074388	0.00044081	0.0487602	-0.090063	0.0275209	0.0591569	0.0926563	0.166904	-0.0437995	-0.0024678	-0.0370077	-0.0342169	0.00319974	-0.0864869	0.0259272	0.127784	0.160428	-0.0810602	0.0107285	0.0632181	0.0301303	0.0207494	-0.112303	-0.0525747	-0.0877106	0.0511659	0.0856528	-0.0808048	-0.119045	0.150865	0.0438321	0.0653161		-0.083823	-0.0694729	0.0491747
9.4	0.00844701	0.00666592		9.4	0.0300802	0.111507	-0.0641221	0.05419	0.0361534		-0.0738881		-0.101041	-0.0399888		0.0153149	-0.116685	0.0336547	0.0381884	0.150467	0.197187	-0.106863	-0.0159043	-0.0567164	0.0316952	-0.0103071	-0.050634	0.0331971	0.108007	0.104739	-0.104439	-0.0019306	0.0251372	-0.0181967	-0.006134	-0.027678	-0.0488995	-0.0629963	0.181413	0.0587811	-0.0293705	-0.0779375	0.0813053	0.0542444	0.0637839		0.0278144	-0.0414359	-0.0367142
9.5	-0.0132764	0.0102948		9.5	-0.0253594	0.0755275	-0.0712924	0.00117247	0.0345926		0.0067301		-0.0954837	-0.0163448		0.0099845	-0.0760316	-0.0135119	0.00953989	0.0323211	0.122222	-0.0753109	0.00898547	-0.086923	-0.004107	-0.0089173	-0.0951732	0.0903654	0.16913	0.221029	-0.0691081	0.0418047	-0.0580657		-0.0574849	-0.0497043	-0.0123723	-0.0342493	0.116907	0.0687121	-0.0625243	-0.17433	0.0684559	0.0366534	0.0311559		-0.0415253	-0.0466293	-0.0406146
9.6	-0.0102736	-0.0022312		9.6	-0.0817145	0.0606614	-0.0575071	-0.0004202	-0.0098791		-0.0616828		-0.112748	-0.0196728		-0.0080257	-0.1167	-0.0316152	0.0745286	0.0498816	0.111702	-0.104826	-0.0327221	-0.0429159	-0.0165857	-0.0394104	-0.125194	0.0655468	0.169531	0.148079	-0.0420539	-0.0672846	-0.0440406		0.00124294	-0.0250167	0.0347695	-0.0879382	0.093199	0.0964509	-0.0337712	-0.117799	0.130963	0.0305573	0.0911359		0.0171902	-0.0283544	-0.0297645
9.7	-0.0209817	0.0050569		9.7	-0.0392483	0.093525	-0.0394687	3.2215e-05	0.0107124		-0.0144696		-0.122416	-0.036468		-0.0405921	-0.0978655	-0.0764618	0.0650511	0.130586	0.128883	-0.0529585	-0.02904	-0.013638	-0.0644186	-0.0787787	-0.0413989	0.0868161	0.154281	0.222258	-0.0592598	0.0199509	0.0149928		-0.0073435	-0.0187268	0.0597166	0.0163645	0.150805	0.163422	-0.046645	-0.121326	0.134988	0.0364279	0.010318		-0.0549487	-0.0346007	-0.0381726
9.8	0.00157396	-0.0223096		9.8	-0.0324538	0.111552	-0.0169353	0.0378184	0.0156891		-0.0406468		-0.104841	0.00976171		-0.0510329	-0.0398394	-0.0782784	0.0471597	0.0535798	0.192884	-0.0419966	-0.0219043	0.0371569	0.0221818	-0.051249	-0.0452034	0.070466	0.191591	0.214667	-0.0695463	0.0825023	-0.118287		-0.0721644	-0.0526919	0.0542122	0.00994387	0.0929454	0.104721	-0.0927578	-0.088937	0.149289	0.0651517	-0.0119177		-0.015371	-0.0186637	-0.0182346
9.9	-0.0129108	-0.0158854		9.9	-0.0196487	0.0362244	0.00644916	0.0281979	0.0157706		-0.0737879		-0.105178	-0.0771106		-0.0977906	0.0283601	-0.10791	0.0802271	0.0325993	0.142597	-0.0505253	-0.0301836	0.0913947	-0.0160104	-0.0403662	0.00161065	0.0732605	0.237939	0.226107	-0.0428722	0.0385833	-0.0371328		-0.0424778	-0.0379276	0.0592528	-0.0132788	0.145131	0.049976	-0.0536053	-0.0405521	0.0832237	0.0217669	0.0401631		-0.0228268	-0.0527293	0.042223
10	-0.0457841	-0.0065602		10	-0.0176626	0.0663046	0.0101731	0.0113821	0.0095821		-0.0026389		-0.0649057	-0.0529338		-0.101845	0.0713397	-0.0836637	0.0602642	0.0456712	0.100024	-0.0725725	-0.0803704	0.0148523	-0.0194934	-0.06334	-0.0062561	0.177385	0.170613	0.197853	-0.0821968	0.0415933	-0.0161563		-0.01706	-0.0404832	0.0536909	0.0253342	0.0149936	0.096367	-0.056218	-0.0468419	0.0976102	0.016505	0.0553158		0.0347744	-0.0369709	-0.0132792
10.1	-0.0175372	-0.0338818
10.2	-0.0374133	-0.020649
10.3	-0.0179526	-0.02334
10.4	0.0014745	-0.0595441
10.5	-0.0325719	-0.0635415
10.6	-0.0106729	-0.0854905
10.7	-0.0195001	-0.0767888
10.8	0.0317428	-0.0581531
10.9	0.0330241	-0.0759249
11	0.0449302	-0.0947337
11.1	0.0107756	-0.0546893
11.2	-0.015782	-0.0655257
11.3	-0.0181032	-0.055832
11.4	-0.0089835	-0.0904655
11.5	-9.055e-05	-0.0445755
11.6	-0.0086925	-0.0629101
11.7	-0.0138849	-0.0478134
11.8	0.0105094	-0.0388264
11.9	-0.0051323	-0.0499706
12	-0.0069124	-0.0622113
12.1	-0.0288523	-0.0537276
12.2	0.0182805	-0.0658177
12.3	-0.0164548	-0.0672906
12.4	-0.0332038	-0.0804864
12.5	-0.031273	-0.0758271
12.6	0.0077815	-0.0832513
12.7	-0.0001725	-0.07688
12.8	0.00487665	-0.0545017
12.9	-0.0120376	-0.0927271
13	-0.0562246	-0.0910745
13.1	-0.0387121	-0.0972965
13.2	-0.0293262	-0.0803662
13.3	0.00115857	-0.0548399
13.4	0.0142787	-0.0332279
13.5	0.0076484	-0.0827031
13.6	0.026701	-0.0524726
13.7	0.00062616	-0.0457327
13.8	0.0641657	-0.0723105
13.9	0.0554292	-0.0710476
14	0.0627352	-0.0701163
14.1	0.129045	-0.0571464
14.2	0.112979	-0.0472427
14.3	0.122289	-0.0774956
14.4	0.137806	-0.0717993
14.5	0.181894	-0.064856
14.6	0.182951	-0.0347312
14.7	0.162458	-0.0097915
14.8	0.204517	-0.0480023
14.9	0.173008	-0.0181694
15	0.151817	-0.0104744
15.1	0.183317	0.0541186
15.2	0.14398	0.100055
15.3	0.165537	0.108223
15.4	0.114935	0.157855
15.5	0.126133	0.198073
15.6	0.133015	0.162627
15.7	0.101731	0.216572
15.8	0.0926539	0.17468
15.9	0.090498	0.177325
16	0.0767957	0.191256
16.1	0.0730601	0.183359
16.2	0.0892679	0.171599
16.3	0.0869876	0.168232
16.4	0.0977118	0.158487
16.5	0.0899583	0.146644
16.6	0.0347793	0.0887983
16.7	0.0920455	0.0788417
16.8	0.0381244	0.0458979
16.9	0.0452125	0.0573129
17	0.054398	0.0138946
17.1	0.0234057	0.0381355
17.2	0.0188626	0.0235659
17.3	0.0119823	0.0251881
17.4	0.00060129	0.0269239
17.5	-0.0239524	-0.0057478
17.6	-0.0084102	-0.0016685
17.7	-0.0273955	-0.0156291
17.8	-0.0070206	-0.0415015
17.9	0.0702138	-0.0289372
18	0.0925867	-0.0129316
18.1	0.0370757	-0.0022616
18.2	-0.0601767	-0.0201233
18.3	-0.059087	-0.0306585
18.4	-0.0123696	-0.0410365
18.5	0.012598	-0.0328672
18.6	0.0109511	-0.0684862
18.7	-0.0226872	-0.0606855
18.8	-0.0029193	-0.0622641
18.9	0.0317341	-0.0336347
19	0.0473918	-0.0278486
19.1	0.0244208	-0.0341671
19.2	0.0293543	-0.0335964
19.3	0.0285732	-0.0440035
19.4	0.0409035	-0.034356
19.5	0.0389976	-0.0612046
19.6	0.0398957	-0.0535929
19.7	0.0396046	-0.0368647
19.8	0.0675444	-0.0511582
19.9	0.062643	-0.0479719
20	0.0496634	-0.0470247
20.1	0.076787	-0.043598
20.2	0.0821286	-0.0147057
20.3	0.0931366	-0.0325674
20.4	0.114718	-0.032747
20.5	0.13006	-0.0581755
20.6	0.146676	-0.0353098
20.7	0.187519	-0.0528412
20.8	0.14923	-0.0366097
20.9	0.152857	-0.0518267
21	0.18082	-0.0481674
21.1	0.141817	-0.0769844
21.2	0.100209	-0.0469045
21.3	0.113403	-0.0779315
21.4	0.128289	-0.0621518
21.5	0.0915555	-0.0804336
21.6	0.0959727	-0.0692827
21.7	0.0659633	-0.06442
21.8	0.0815465	-0.0708825
21.9	0.0725101	-0.0727016
22	0.089575	-0.0262555
22.1	0.0649306	-0.0163213
22.2	0.0579844	-0.0413813
22.3	0.0645489	-0.0315079
22.4	0.072769	-0.0441766
22.5	0.0235812	-0.0450564
22.6	0.0383906	-0.0412465
22.7	-0.0031343	-0.0251128
22.8	0.0350207	-0.0123239
22.9	0.0246124	-0.0423879
23	0.0049103	-0.0226477
23.1	0.00131654	-0.0284563
23.2	-0.0288275	-0.0019155
23.3	0.00966102	-0.0336717
23.4	-0.0102575	-0.0372029
23.5	0.00829636	-0.0364974
23.6	0.0113504	-0.0654055
23.7	0.0344634	-0.0336493
23.8	-0.0081015	-0.0320033
23.9	-0.0386785	-0.0089724
24	0.00398736	-0.0533894
24.1	0.0280408	-0.0390074
24.2	0.0445133	-0.0613777
24.3	0.024412	-0.0530592
24.4	0.0188378	-0.0794349
24.5	0.0317092	-0.0490987
24.6	0.0341138	-0.0782473
24.7	-0.0013206	-0.0671704
24.8	0.0409444	-0.0725285
24.9	0.0572604	-0.0827929
25	0.0296878	-0.0833649
25.1	0.0379577	-0.0834917
25.2	0.062959	-0.0740319
25.3	0.0319344	-0.0897812
25.4	0.00475233	-0.0787057
25.5	0.0281813	-0.0745655
25.6	0.0408523	-0.0924338
25.7	0.0254607	-0.0937641
25.8	0.0153098	-0.0611148
25.9	0.0268005	-0.0600844
26	0.0358193	-0.0712207
26.1	0.0350455	-0.0834244
26.2	0.064682	-0.0643976
26.3	0.0366676	-0.0771719
26.4	0.014362	-0.0972582
26.5	0.0312426	-0.0964167
26.6	0.0265679	-0.0894364
26.7	0.0226319	-0.0841232
26.8	0.0209104	-0.0855063
26.9	0.0154268	-0.0952291
27	0.00066711	-0.0715668
27.1	0.0173649	-0.0844997
27.2	0.0108838	-0.122717
27.3	0.00759721	-0.0946584
27.4	0.0454202	-0.0991592
27.5	0.0383233	-0.0777136
27.6	0.0397962	-0.0657582
27.7	0.0219752	-0.0721824
27.8	-0.0111307	-0.0635865
27.9	0.0222165	-0.0969953
28	0.080764	-0.0889701
28.1	0.0574681	-0.0713634
28.2	0.118679	-0.0329201
28.3	0.0937012	-0.0628427
28.4	0.088519	-0.07216
28.5	0.105474	-0.0734678
28.6	0.0913054	-0.0904575
28.7	0.0645562	-0.0904285
28.8	0.0752483	-0.0920137
28.9	0.0764462	-0.109853
29	0.031111	-0.0914879
29.1	0.0559543	-0.0872342
29.2	0.0250365	-0.104676
29.3	0.050304	-0.0925765
29.4	0.0864142	-0.082283
29.5	0.0948582	-0.108034
29.6	0.08237	-0.0940573
29.7	0.0960985	-0.103916
29.8	0.085481	-0.107891
29.9	0.0969629	-0.10064
30	0.0508116	-0.0903822
30.1	0.0742419	-0.118923
30.2	0.0593901	-0.122004
30.3	0.0450969	-0.117255
30.4	0.0080638	-0.0913149
30.5	0.0321582	-0.0908406
30.6	0.016891	-0.09048
30.7	0.0195706	-0.091299
30.8	0.00183139	-0.0875724
30.9	0.0230239	-0.0924787
31	-0.0213898	-0.0602046
31.1	-0.0164724	-0.0681097
31.2	-0.0048574	-0.051857
31.3	0.0116254	0.044779
31.4	0.0188378	0.0715074
31.5	-0.0200661	0.0617238
31.6	0.0184385	0.0897746
31.7	-0.0416316	0.0852434
31.8	0.0018899	0.138182
31.9	0.00048428	0.122568
32	0.0649394	0.132268
32.1	0.0114996	0.135432
32.2	0.0274997	0.103789
32.3	0.00768935	0.118803
32.4	-0.0014713	0.0916914
32.5	-0.0242011	0.0825234
32.6	-0.018327	0.03894
32.7	0.00367873	-0.0051626
32.8	0.0303621	-0.0111059
32.9	0.012465	-0.0015179
33	0.00087481	0.0150743
33.1	0.00650021	-0.0194852
33.2	0.00739828	-0.0115947
33.3	-0.0030685	-0.0217085
33.4	0.00724032	-0.0221444
33.5	0.0244705	-0.0199423
33.6	0.0369514	-0.0488279
33.7	0.0332728	-0.0173425
33.8	0.040004	-0.0483021
33.9	0.0340802	-0.0616406
34	0.0713459	-0.0728522
34.1	0.0572019	-0.0562521
34.2	0.06717	-0.0415768
34.3	0.0523181	-0.0335515
34.4	0.0498053	-0.0428318
34.5	0.105084	-0.0023818
34.6	0.077078	-0.0111442
34.7	0.12417	-0.0178313
34.8	0.136433	-0.0231141
34.9	0.158007	-0.0350615
35	0.167101	0.00774784
35.1	0.163457	-0.0273678
35.2	0.183218	-0.0473774
35.3	0.163981	-0.0454923
35.4	0.16879	-0.0464844
35.5	0.118603	-0.0516457
35.6	0.125068	-0.0387141
35.7	0.117339	-0.063309
35.8	0.105866	-0.0636314
35.9	0.130592	-0.0573803
36	0.128163	-0.0649167
36.1	0.137366	-0.0612866
36.2	0.125126	-0.0588374
36.3	0.152417	-0.0851232
36.4	0.122846	-0.113557
36.5	0.145918	-0.09027
36.6	0.103935	-0.0708601
36.7	0.120234	-0.0954999
36.8	0.110376	-0.072514
36.9	0.0969878	-0.0530737
37	0.0541479	-0.0609484
37.1	0.0948333	-0.0734982
37.2	0.080489	-0.0576656
37.3	0.0692411	-0.0696579
37.4	0.0794914	-0.0493616
37.5	0.092063	-0.0474157
37.6	0.0348378	-0.0940943
37.7	0.0473012	-0.0600316
37.8	0.0896175	-0.120959
37.9	0.0884693	-0.0785934
38	0.0646483	-0.090015
38.1	0.0240054	-0.0864007
38.2	0.0276152	-0.0657133
38.3	0.00227312	-0.0717174
38.4	0.025294	-0.075662
38.5	0.0324917	-0.072543
38.6	0.0407777	-0.047927
38.7	0.0553049	-0.102225
38.8	0.0475089	-0.0853333
38.9	0.089891	-0.0790438
39	0.0661958	-0.0784428
39.1	0.0538407	-0.0710635
39.2	0.0712289	-0.0924338
39.3	0.0323411	-0.0767215
39.4	0.0377748	-0.0882409
39.5	0.0321509	-0.0555533
39.6	0.0334483	-0.0406983
39.7	0.0598391	-0.0444778
39.8	0.0623856	-0.0330403
39.9	0.0581176	-0.0387511
40	0.0376242	-0.0458371
40.1	0.0857736	-0.0642483
40.2	0.0273826	-0.0436283
40.3	0.0428327	-0.0474606
40.4	0.0313757	-0.0301855
40.5	0.0574842	-0.0652695
40.6	0.048208	-0.0632707
40.7	0.0698232	-0.0984009
40.8	0.0136804	-0.0493471
40.9	0.00803015	-0.0328831
41	0.00976926	-0.0338065
41.1	-0.0064136	-0.0682907
41.2	0.0116327	-0.0297417
41.3	-0.0449592	-0.0467394
41.4	-0.064828	-0.0613169
41.5	-0.108658	-0.0487989
41.6	-0.0611172	-0.0145696
41.7	-0.0283111	-0.0229106
41.8	-0.0355089	-0.022258
41.9	-0.0600114	-0.0118576
42	-0.034469	-0.0146159
42.1	-0.0499103	-0.0447935
42.2	-0.0653019	-0.0449282
42.3	-0.0411168	-0.05877
42.4	0.0108765	-0.0623315
42.5	0.0165253	-0.0620461
42.6	0.0483748	-0.0622786
42.7	0.041294	-0.0854614
42.8	0.00420383	-0.0869489
42.9	0.0452959	-0.0767664
43	0.0378085	-0.0649762
43.1	0.0108341	-0.0680278
43.2	0.0240054	-0.067749
43.3	0.0462188	-0.0753687
43.4	0.0566534	-0.0600025
43.5	0.071438	-0.0108351
43.6	0.00748897	-0.0390589
43.7	0.0736086	0.00724453
43.8	0.0572356	-0.0136159
43.9	0.0525507	0.0724836
44	0.0387227	0.117022
44.1	0.0511026	0.110281
44.2	0.0606714	0.132952
44.3	0.0911225	0.118915
44.4	0.100723	0.118909
44.5	0.0897915	0.128271
44.6	0.13299	0.123004
44.7	0.157409	0.11757
44.8	0.200123	0.0934721
44.9	0.236981	0.0683963
45	0.233578	0.0392108
45.1	0.213702	0.0555097
45.2	0.214418	0.0331539
45.3	0.221905	0.0309068
45.4	0.202171	0.00680066
45.5	0.167276	-0.0267892
45.6	0.168483	-0.0268262
45.7	0.138172	-0.0340548
45.8	0.145469	-0.0318157
45.9	0.168508	-0.058416
46	0.160802	-0.0685535
46.1	0.144121	-0.0664491
46.2	0.133821	-0.0935012
46.3	0.116748	-0.0706421
46.4	0.111865	-0.0469494
46.5	0.0892342	-0.0515558
46.6	0.107987	-0.0676367
46.7	0.0846254	-0.0590857
46.8	0.107463	-0.031463
46.9	0.0987854	-0.0602799
47	0.0778196	-0.06793
47.1	0.0308945	-0.0687266
47.2	0.0711543	-0.0782314
47.3	0.103378	-0.0655997
47.4	0.0408113	-0.0757518
47.5	0.0482241	-0.0754665
47.6	0.0725189	-0.073333
47.7	0.0469926	-0.06793
47.8	0.028231	-0.0789236
47.9	0.079	-0.0603182
48	0.0991262	-0.0739116
48.1	0.0586997	-0.0959213
48.2	0.0630087	-0.0822222
48.3	0.0693742	-0.0812156
48.4	0.015285	-0.0900744
48.5	0.0488647	-0.077127
48.6	0.0292461	-0.0928103
48.7	0.0557202	-0.079637
48.8	-0.0074536	-0.0654425
48.9	0.0122236	-0.102564
49	-0.0311399	-0.0657437
49.1	-0.013335	-0.0771349
49.2	-0.050118	-0.0787955
49.3	-0.0578394	-0.0994973
49.4	-0.0666168	-0.100137
49.5	0.0210508	-0.115136
49.6	-0.0403679	-0.0509852
49.7	-0.0374879	-0.0813054
49.8	0.0225983	-0.0859568
49.9	0.00054279	-0.114564
50	0.010094	-0.0670053
50.1	0.0504708	-0.0427565
50.2	0.0770956	-0.0757901
50.3	0.0469267	-0.0561702
50.4	0.0326409	-0.0709578
50.5	0.0256611	-0.100768
50.6	0.0147862	-0.0966122
50.7	0.0309852	-0.108966
50.8	-0.0003568	-0.0923744
50.9	0.0084046	-0.109778
51	0.0364102	-0.104134
51.1	0.0138296	-0.0987232
51.2	-0.0034269	-0.08132
51.3	0.00976048	-0.0903981
51.4	0.011599	-0.106223
51.5	0.00426965	-0.105833
51.6	0.00749775	-0.1231
51.7	0.0240375	-0.0963348
51.8	0.0317341	-0.118675
51.9	0.0118331	-0.114414
52	0.025136	-0.0891352
52.1	0.0131977	-0.0920362
52.2	-0.0001725	-0.069613
52.3	-0.0086851	-0.0787955
52.4	0.0206763	-0.0808774
52.5	0.0276488	-0.0539086
52.6	0.00218974	-0.0337616
52.7	0.0331485	-0.0302674
52.8	0.0512284	-0.0390668
52.9	0.082544	-0.03171
53	0.0533244	0.00364472
53.1	0.065289	-0.0024426
53.2	0.0465362	0.0275554
53.3	0.0648063	0.0511952
53.4	0.0740664	0.0603711
53.5	0.0257693	0.0594913
53.6	0.0573189	0.113791
53.7	0.0430668	0.0986572
53.8	0.0470437	0.0866715
53.9	0.0508876	0.0981155
54	0.0639989	0.111424
54.1	0.0669696	0.0961023
54.2	0.0810228	0.0751072
54.3	0.0702898	0.0571623
54.4	0.0358778	0.0622271
54.5	0.0562205	0.0408859
54.6	0.0636333	0.0140227
54.7	0.0572517	0.0155181
54.8	0.0222999	-0.0187335
54.9	0.0264509	-0.0449652
55	0.0570849	-0.0439665
55.1	0.0593228	-0.0538703
55.2	0.0345292	-0.0467843
55.3	0.050579	-0.075053
55.4	0.0459029	-0.0578004
55.5	0.042059	-0.0677794
55.6	0.0333737	-0.0339795
55.7	0.0608966	-0.0751362
55.8	0.0162927	-0.0718218
55.9	0.0471929	-0.0686143
56	0.0331397	-0.0806211
56.1	0.0565774	-0.0678996
56.2	0.0506287	-0.0835829
56.3	0.0438069	-0.0714691
56.4	0.00408682	-0.0833491
56.5	0.0662295	-0.0975066
56.6	0.0407031	-0.0736184
56.7	0.0172244	-0.065646
56.8	0.0416012	-0.0839435
56.9	0.033498	-0.0838682
57	0.0197943	-0.0969134
57.1	0.0530758	-0.0979042
57.2	0.0276488	-0.105795
57.3	0.0503128	-0.0872725
57.4	0.0317501	-0.120237
57.5	0.0702562	-0.112174
57.6	0.0414769	-0.0913294
57.7	0.0501139	-0.0960111
57.8	0.0898822	-0.103173
57.9	0.0649233	-0.0999491
58	0.100075	-0.0779764
58.1	0.0615782	-0.0995806
58.2	0.0973549	-0.0924563
58.3	0.0622774	-0.10043
58.4	0.0746734	-0.0494964
58.5	0.0749396	-0.0901577
58.6	0.117314	-0.130712
58.7	0.105258	-0.078135
58.8	0.105632	-0.0824098
58.9	0.099584	-0.126219
59	0.110076	-0.114233
59.1	0.0869876	-0.12658
59.2	0.10193	-0.0960415
59.3	0.0948669	-0.0970257
59.4	0.0901659	-0.11896
59.5	0.0896087	-0.107215
59.6	0.125135	-0.0959662
59.7	0.0578338	-0.0889251
59.8	0.0887267	-0.0842883
59.9	0.130667	-0.0898789
60	0.0321919	-0.0982278
60.1	0.0217923	-0.10076
60.2	-0.0474311	-0.0895487
60.3	-0.0903865	-0.0853187
60.4	-0.0774332	-0.0732881
60.5	-0.029768	-0.0790888
60.6	0.0558534	-0.075234
60.7	0.135485	-0.06521
60.8	0.0886843	-0.0969808
60.9	0.0282807	-0.0789316
61	0.0433988	-0.0472348
61.1	-0.0017536	-0.0616776
61.2	0.029954	-0.0933057
61.3	0.0425592	-0.0897138
61.4	0.00527596	-0.100836
61.5	0.0386481	-0.0969425
61.6	0.0216007	-0.0884298
61.7	0.00686588	-0.06793
61.8	0.0193789	-0.0431092
61.9	0.0338052	-0.0619563
62	0.0308696	-0.0956056
62.1	0.0209352	-0.101783
62.2	-0.0021529	-0.0754744
62.3	0.0053842	-0.0850175
62.4	0.0080638	-0.063564
62.5	0.0518939	-0.0967773
62.6	0.0538495	-0.0864456
62.7	0.0506375	-0.090834
62.8	0.0503128	-0.0814706
62.9	0.0258776	-0.107704
63	0.0147525	-0.101752
63.1	0.0455621	-0.0666077
63.2	0.0344795	-0.0515783
63.3	0.0639243	-0.0517963
63.4	0.0410278	-0.0415464
63.5	0.0602633	-0.0531794
63.6	0.0452374	-0.0320706
63.7	-0.0007809	-0.0175829
63.8	0.0355531	-0.0368581
63.9	0.0338315	-0.0301776
64	0.0369762	-0.0375939
64.1	0.0523181	-0.0691625
64.2	0.0621516	-0.0215513
64.3	0.0510456	-0.0603103
64.4	0.11313	-0.0101521
64.5	0.132049	0.0004584
64.6	0.10565	0.035611
64.7	0.140569	0.100994
64.8	0.175147	0.0980482
64.9	0.180829	0.101408
65	0.189133	0.127038
65.1	0.200623	0.115317
65.2	0.195489	0.153369
65.3	0.182343	0.123921
65.4	0.161652	0.09399
65.5	0.169796	0.0705906
65.6	0.136058	0.115632
65.7	0.140543	0.0505043
65.8	0.155711	0.0411567
65.9	0.13823	0.00789844
66	0.152183	0.0132935
66.1	0.174414	0.00601993
66.2	0.0963647	-0.0251352
66.3	0.122015	0.00162355
66.4	0.126383	-0.0035536
66.5	0.130818	-0.0234139
66.6	0.180346	-0.0355278
66.7	0.206155	-0.061235
66.8	0.181138	-0.0516615
66.9	0.193543	-0.0618889
67	0.15805	-0.0751891
67.1	0.151244	-0.0832738
67.2	0.197204	-0.0831007
67.3	0.245234	-0.0788932
67.4	0.22267	-0.102602
67.5	0.1886	-0.0927429
67.6	0.16978	-0.0935989
67.7	0.150736	-0.107846
67.8	0.128837	-0.112505
67.9	0.128878	-0.0841681
68	0.114619	-0.0988963
68.1	0.124427	-0.117096
68.2	0.125368	-0.104067
68.3	0.12907	-0.0977245
68.4	0.0881855	-0.111063
68.5	0.081156	-0.0963573
68.6	0.0516774	-0.12331
68.7	0.0649306	-0.0914879
68.8	0.056453	-0.105487
68.9	0.0780025	-0.0853636
69	0.0833017	-0.0782393
69.1	0.0527013	-0.0975211
69.2	0.0669784	-0.0976268
69.3	0.0662368	-0.11621
69.4	0.0395052	-0.101789
69.5	0.0653299	-0.0857018
69.6	0.0629677	-0.113963
69.7	0.0916549	-0.0931036
69.8	0.0603554	-0.0850625
69.9	0.0357695	-0.107268
70	0.0589659	-0.117082
70.1	0.0624938	-0.108793
70.2	0.0417767	-0.117976
70.3	0.0718373	-0.0798021
70.4	0.0567441	-0.0818167
70.5	0.0996923	-0.0953123
70.6	0.0870461	-0.0479864
70.7	0.108736	-0.0374433
70.8	0.0677931	-0.0439969
70.9	0.0576349	-0.0722207
71	0.0333986	-0.0320033
71.1	0.024254	-0.0358514
71.2	0.0699724	-0.0376097
71.3	0.0544316	-0.0339425
71.4	0.0391307	-0.0357233
71.5	0.0124152	-0.0350099
71.6	0.0542561	-0.0263598
71.7	0.0115493	-0.035903
71.8	0.0261438	-0.0208525
71.9	0.0708222	-0.0228816
72	0.0595568	-0.0283744
72.1	0.0576422	-0.026698
72.2	0.0528593	0.00782314
72.3	0.0927037	-0.0264272
72.4	0.0422345	-0.0128114
72.5	0.0573935	-0.0356031
72.6	0.0559119	-0.0073264
72.7	0.0332655	-0.0469798
72.8	0.0758392	-0.0594239
72.9	0.0462949	-0.0436733
73	0.0422594	-0.0775101
73.1	0.0266513	-0.0732802
73.2	0.0347296	-0.0598374
73.3	0.037317	-0.0869344
73.4	0.0173575	-0.0962965
73.5	0.0620521	-0.0839356
73.6	0.0538495	-0.0969425
73.7	0.0424334	-0.0821852
73.8	0.0509944	-0.0934933
73.9	0.0206354	-0.0999042
74	0.0134303	-0.10345
74.1	0.0412106	-0.086258
74.2	0.109593	-0.0943955
74.3	0.0680095	-0.11751
74.4	0.0745403	-0.086077
74.5	0.136358	-0.101932
74.6	0.110849	-0.122491
74.7	0.0574096	-0.0991367
74.8	0.0922619	-0.109289
74.9	0.0921464	-0.108087
75	0.0511538	-0.0887904
75.1	0.0233223	-0.129314
75.2	0.016692	-0.0985581
75.3	0.02586	-0.07316
75.4	0.0450048	-0.104758
75.5	0.0335478	-0.0743093
75.6	0.0396632	-0.122312
75.7	0.115758	-0.108808
75.8	0.0352371	-0.101873
75.9	0.0369675	-0.104916
76	0.0317253	-0.0785022
76.1	0.0396544	-0.107147
76.2	0.0775856	-0.101054
76.3	0.0840506	-0.100528
76.4	0.0796743	-0.106697
76.5	0.0797986	-0.115038
76.6	0.0948421	-0.0992199
76.7	0.0773443	-0.0846794
76.8	0.0951829	-0.117773
76.9	0.0853567	-0.0949596
77	0.0755393	-0.0997312
77.1	0.084425	-0.108846
77.2	0.0961731	-0.121507
77.3	0.0899085	-0.121312
77.4	0.0798483	-0.118705
77.5	0.089401	-0.102879
77.6	0.124161	-0.117622
77.7	0.121449	-0.0917125
77.8	0.0946417	-0.114753
77.9	0.0678018	-0.116517
78	0.0916301	-0.126309
78.1	0.126092	-0.0964471
78.2	0.121016	-0.0992952
78.3	0.171711	-0.0954246
78.4	0.2095	-0.100084
78.5	0.144238	-0.072551
78.6	0.104851	-0.0948909
78.7	0.101497	-0.0627899
78.8	0.12694	-0.100828
78.9	0.0883098	-0.117548
79	0.0850247	-0.0830109
79.1	0.0664957	-0.0835829
79.2	0.0928368	-0.0353851
79.3	0.129744	0.0147731
79.4	0.119735	-0.0198974
79.5	0.16483	-0.0048165
79.6	0.125851	0.0333336
79.7	0.155036	0.0434711
79.8	0.126241	0.0412848
79.9	0.159688	0.0943955
80	0.136017	0.0669604
80.1	0.157666	0.0336651
80.2	0.125875	0.0436217
80.3	0.15463	0.0200783
80.4	0.107596	-0.0327325
80.5	0.0762706	-0.0253532
80.6	0.0818215	-0.0510974
80.7	0.0880114	-0.0532838
80.8	0.0656883	-0.0464316
80.9	0.0678091	-0.0264206
81	0.0226904	-0.0549747
81.1	-0.0159473	-0.0348963
81.2	-0.0175211	-0.0277509
81.3	-0.0397682	-0.0665997
81.4	0.0956743	-0.0624438
81.5	-0.0161316	-0.0196952
81.6	0.0750567	-0.0406071
81.7	0.104019	-0.0425464
81.8	0.0852573	-0.0588453
81.9	0.0710387	-0.0462427
82	0.0425343	-0.0742789
82.1	0.0709802	-0.0738284
82.2	0.0436811	-0.0820637
82.3	0.0139788	-0.0814336
82.4	0.0611701	-0.0813807
82.5	-0.084081	-0.0916148
82.6	-0.135565	-0.0928697
82.7	-0.131388	-0.11391
82.8	-0.0754615	-0.10203
82.9	0.0129637	-0.0899767
83	0.0811472	-0.0929675
83.1	0.0821959	-0.123168
83.2	0.0852909	-0.0993626
83.3	0.111831	-0.144118
83.4	0.0754223	-0.109574
83.5	0.0489072	-0.12144
83.6	0.0819121	-0.0926822
83.7	0.0992008	-0.100497
83.8	0.0492977	-0.111513
83.9	0.0650725	-0.114023
84	0.0456703	-0.0929147
84.1	0.0487902	-0.0998131
84.2	0.0690583	-0.118164
84.3	0.0592906	-0.122717
84.4	0.0753901	-0.115737
84.5	0.0702971	-0.119186
84.6	0.037358	-0.149348
84.7	0.0612959	-0.132997
84.8	0.0667955	-0.108598
84.9	0.0607299	-0.114902
85	0.0417094	-0.124153
85.1	0.0638409	-0.0965528
85.2	0.064407	-0.115631
85.3	0.0643149	-0.0908261
85.4	0.0743326	-0.0315303
85.5	0.0289477	-0.001683
85.6	0.0695658	-0.0175235
85.7	0.0509037	0.0226266
85.8	0.0626343	0.0543815
85.9	0.0584496	0.0454553
86	0.0635089	0.0793516
86.1	0.0303782	0.0571702
86.2	-0.0129942	0.0444329
86.3	0.0395798	0.0457103
86.4	0.0435158	0.0371817
86.5	0.0233969	0.0341605
86.6	0.0433242	-0.0143068
86.7	0.0237304	-0.001074
86.8	0.0457039	0.0360549
86.9	0.0630921	-0.027698
87	0.0678764	-0.0159158
87.1	0.0685083	-0.0260375
87.2	0.0703717	-0.0525479
87.3	0.0718622	-0.0294933
87.4	0.0655391	-0.0532098
87.5	0.0567353	-0.0446204
87.6	0.116232	-0.021258
87.7	0.149762	-0.0390668
87.8	0.174839	-0.0453721
87.9	0.210915	-0.0552151
88	0.234842	-0.0689142
88.1	0.226597	-0.0979121
88.2	0.203933	-0.10717
88.3	0.177019	-0.0812381
88.4	0.1887	-0.101076
88.5	0.176919	-0.116698
88.6	0.162609	-0.085003
88.7	0.181361	-0.125814
88.8	0.168241	-0.148694
88.9	0.122473	-0.109725
89	0.142972	-0.111603
89.1	0.143854	-0.110529
89.2	0.100998	-0.123145
89.3	0.127497	-0.113685
89.4	0.119386	-0.114384
89.5	0.0861392	-0.105163
89.6	0.0638409	-0.105434
89.7	0.061312	-0.117202
89.8	0.039846	-0.115662
89.9	0.0638249	-0.112453
90	0.0331324	-0.106652
90.1	0.0641569	-0.0957033
90.2	0.106581	-0.10203
90.3	0.0755145	-0.116901
90.4	0.0642154	-0.117434
90.5	0.105034	-0.138144
90.6	0.108113	-0.146395
90.7	0.115501	-0.115136
90.8	0.132273	-0.120321
90.9	0.179223	-0.106538
91	0.13868	-0.128721
91.1	0.0751985	-0.105381
91.2	0.0328413	-0.120967
91.3	0.0532337	-0.105885
91.4	0.0557875	-0.0995423
91.5	0.0611789	-0.112129
91.6	0.0692996	-0.0955224
91.7	0.0566607	-0.0833715
91.8	0.0660466	-0.124746
91.9	0.0350704	-0.105982
92	0.0478248	-0.105066
92.1	0.0387563	-0.107027
92.2	0.0332567	-0.119396
92.3	0.0601726	-0.125355
92.4	0.0717613	-0.101272
92.5	0.0268005	-0.0990099
92.6	0.0559791	-0.116344
92.7	-0.0042913	-0.108613
92.8	0.0588913	-0.122882
92.9	0.0377324	-0.138016
93	0.0147277	-0.125107
93.1	0.0320339	-0.103443
93.2	0.016009	-0.114669
93.3	0.0224827	-0.0984603
93.4	0.0428576	-0.120515
93.5	0.0658887	-0.107974
93.6	0.0519524	-0.108034
93.7	0.0500802	-0.130269
93.8	0.0440555	-0.114737
93.9	0.0764623	-0.107313
94	0.0621604	-0.100227
94.1	0.0486483	-0.116232
94.2	0.0683928	-0.11004
94.3	0.0754984	-0.107877
94.4	0.0619439	-0.120726
94.5	0.0545896	-0.0998065
94.6	0.0626182	-0.115796
94.7	0.0826362	-0.104352
94.8	0.0530582	-0.10575
94.9	0.0718125	-0.123552
95	0.0517521	-0.131374
95.1	0.0636991	-0.110867
95.2	0.0462773	-0.110845
95.3	0.0480661	-0.122544
95.4	0.0622028	-0.0961842
95.5	0.0699154	-0.112573
95.6	0.0531825	-0.131268
95.7	0.0656971	-0.106336
95.8	0.0912556	-0.0968672
95.9	0.0792252	-0.114038
96	0.0456791	-0.101098
96.1	0.0485912	-0.121207
96.2	0.0758392	-0.115766
96.3	0.0611628	-0.0922621
96.4	-0.014508	-0.0959662
96.5	-0.0394186	-0.0994907
96.6	-0.0607852	-0.115105
96.7	-0.0547853	-0.120372
96.8	-0.0277787	-0.106027
96.9	0.00984386	-0.103307
97	0.0630511	-0.0938539
97.1	0.123363	-0.0805921
97.2	0.0605792	-0.0580329
97.3	0.0372922	-0.0625944
97.4	0.0432408	-0.0599351
97.5	0.0398548	-0.0462506
97.6	0.0739421	-0.0335819
97.7	0.0354609	-0.0284497
97.8	0.027624	-0.036903
97.9	0.0192956	-0.0029459
98	0.0450457	0.0211682
98.1	0.068226	0.0158259
98.2	0.00674155	-0.0025549
98.3	0.023922	0.0242198
98.4	0.0215832	-0.0075814
98.5	0.0139539	0.0121891
98.6	0.0220337	-0.0002708
98.7	-0.011571	-0.0083555
98.8	0.0223993	-0.0126621
98.9	0.00729005	0.0230546
99	0.0679686	0.00882977
99.1	0.0263339	-0.0133609
99.2	0.024703	-0.0108285
99.3	0.0250029	-0.0161562
99.4	0.0373083	-0.0230916
99.5	0.0292636	-0.0264127
99.6	0.0248625	-0.0545691
99.7	0.0127648	-0.0781191
99.8	0.0140212	-0.0558624
99.9	0.00768058	-0.0589946
100	0.0244295	-0.0839805
100.1	0.0583589	-0.0949662
100.2	0.0842334	-0.0839435
100.3	0.0832929	-0.089443
100.4	0.0834684	-0.100467
100.5	0.0758553	-0.11908
100.6	0.0436986	-0.0908486
100.7	0.0386071	-0.0903307
100.8	0.0685829	-0.0904285
100.9	0.0904234	-0.0683435
101	0.0959566	-0.0835829
101.1	0.0485912	-0.0967549
101.2	0.0605792	-0.0718072
101.3	0.0210595	-0.0548545
101.4	0.0225164	-0.0768047
101.5	-0.0090011	-0.0628797
101.6	0.028073	-0.0386758
101.7	0.0393384	-0.0750385
101.8	0.100565	-0.0806515
101.9	0.078276	-0.0842289
102	0.117696	-0.093554
102.1	0.130202	-0.0817718
102.2	0.149505	-0.112084
102.3	0.186985	-0.10282
102.4	0.226939	-0.112934
102.5	0.232588	-0.115668
102.6	0.204009	-0.114969
102.7	0.231323	-0.0960864
102.8	0.218054	-0.0808695
102.9	0.213993	-0.096492
103	0.271169	-0.0840413
103.1	0.226798	-0.0887151
103.2	0.199658	-0.0886689
103.3	0.243138	-0.0789316
103.4	0.186511	-0.0939292
103.5	0.184998	-0.0659987
103.6	0.16151	-0.0532996
103.7	0.159214	-0.0516166
103.8	0.12184	-0.0866186
103.9	0.170371	-0.0656156
104	0.00868835	-0.0602575
104.1	0.0795573	-0.0680278
104.2	0.0504883	-0.0850625
104.3	0.0792998	-0.0680648
104.4	0.0614363	-0.0710635
104.5	0.0736832	-0.0624821
104.6	0.131849	-0.0472506
104.7	0.00805502	-0.0413733
104.8	0.0162094	-0.0680119
104.9	0.0619029	-0.0593327
105	0.0985031	-0.0236028
105.1	0.0231482	-0.0914655
105.2	0.0350704	-0.0854231
105.3	0.0324668	-0.0946505
105.4	0.0349285	-0.0873848
105.5	0.0638497	-0.0967549
105.6	0.0191873	-0.0973784
105.7	0.0439488	-0.0991301
105.8	0.0300696	-0.0995198
105.9	0.0875946	-0.100355
106	0.132681	-0.0990773
106.1	0.0784764	-0.131494
106.2	0.0546057	-0.0800505
106.3	0.0706716	-0.0892937
106.4	0.0732093	-0.109214
106.5	0.0948421	-0.0933955
106.6	0.0752731	-0.0670806
106.7	0.0888759	-0.0532838
106.8	0.066171	-0.033183
106.9	0.116291	-0.0237984
107	0.107305	-0.025023
107.1	0.0473845	0.00831853
107.2	0.0737666	0.0774507
107.3	0.118046	0.0640079
107.4	0.0444563	0.0451687
107.5	0.0716794	0.0931709
107.6	0.04057	0.0900903
107.7	0.0647405	0.112762
107.8	0.0482665	0.0880691
107.9	0.0780595	0.0761812
108	0.0997917	0.0468675
108.1	0.0775359	0.0213716
108.2	0.0460945	0.0455597
108.3	0.051129	0.0339505
108.4	0.0530831	0.0199436
108.5	0.0796158	0.00844667
108.6	0.0686341	0.0392029
108.7	0.0751152	-0.0004425
108.8	0.0592979	0.0182448
108.9	0.0622686	-0.0136304
109	0.0387972	-0.019612
109.1	0.0247952	-0.0225658
109.2	0.0461442	-0.0350469
109.3	0.0674098	-0.059807
109.4	0.048325	-0.0621967
109.5	0.0607372	-0.0471449
109.6	0.0506711	-0.0619629
109.7	0.0360518	-0.0859264
109.8	0.0610955	-0.0813662
109.9	0.042334	-0.111964
110	0.0400873	-0.127992
110.1	0.0309515	-0.114323
110.2	0.0329993	-0.149056
110.3	0.00484448	-0.1088
110.4	0.0345541	-0.113355
110.5	0.0173736	-0.114414
110.6	0.0500715	-0.0936214
110.7	0.0603057	-0.145486
110.8	0.0382487	-0.139587
110.9	0.0551805	-0.12767
111	0.0219167	-0.138859
111.1	0.017732	-0.138152
111.2	0.0244456	-0.128022
111.3	0.0288965	-0.125504
111.4	0.0449887	-0.123544
111.5	0.0214589	-0.135049
111.6	0.0501885	-0.108598
111.7	0.0602135	-0.134342
111.8	0.0371006	-0.145711
111.9	0.0228235	-0.108357
112	-0.0262225	-0.145951
112.1	0.0222575	-0.11993
112.2	0.00593416	-0.094599
112.3	0.0154356	-0.115158
112.4	0.0396222	-0.113971
112.5	0.0245378	-0.13652
112.6	0.0398548	-0.0711309
112.7	0.0333737	-0.107335
112.8	0.0568611	-0.11766
112.9	0.0143035	-0.102541
113	0.00528474	-0.117202
113.1	0.0250775	-0.0661189
113.2	0.0297039	-0.0816885
113.3	0.032167	-0.0684558
113.4	0.0131553	-0.0725061
113.5	0.0187222	-0.0635415
113.6	0.00458558	-0.0841377
113.7	0.0358617	-0.0531569
113.8	0.00284648	-0.0612575
113.9	0.0229405	-0.0685681
114	0.0226655	-0.073942
114.1	0.0502879	-0.0647886
114.2	0.0603467	-0.0766013
114.3	0.0600468	-0.075234
114.4	0.0432072	-0.0869106
114.5	0.0497131	-0.0898499
114.6	0.077236	-0.0848524
114.7	0.0631667	-0.0972582
114.8	0.0918714	-0.0951697
114.9	0.0769874	-0.0783754
115	0.0783769	-0.108229
115.1	0.0984519	-0.119644
115.2	0.084267	-0.104758
115.3	0.0342879	-0.0874152
115.4	0.11585	-0.107088
115.5	0.115134	-0.12029
115.6	0.105824	-0.123273
115.7	0.113811	-0.119223
115.8	0.117132	-0.13704
115.9	0.145161	-0.101828
116	0.142548	-0.0976188
116.1	0.136875	-0.061663
116.2	0.162059	-0.0722352
116.3	0.179764	-0.0758575
116.4	0.203085	-0.0582284
116.5	0.164006	-0.0706579
116.6	0.189058	-0.057906
116.7	0.181695	-0.0666301
116.8	0.196945	-0.0276756
116.9	0.164398	-0.05354
117	0.137915	-0.101571
117.1	0.118887	-0.0659538
117.2	0.116798	-0.0561623
117.3	0.124578	-0.0998659
117.4	0.134454	-0.0928248
117.5	0.0700397	-0.103729
117.6	0.0853728	-0.119936
117.7	0.0821038	-0.106937
117.8	0.0788011	-0.122348
117.9	0.0654221	-0.135484
118	0.0558534	-0.12546
118.1	0.0745827	-0.117157
118.2	0.0836673	-0.130382
118.3	0.0921961	-0.10868
118.4	0.0922795	-0.107162
118.5	0.0775271	-0.12005
118.6	0.0815041	-0.121861
118.7	0.0528754	-0.115285
118.8	0.099584	-0.0904575
118.9	0.0722937	-0.111972
119	0.0848243	-0.111483
119.1	0.0442223	-0.0853108
119.2	0.0471008	-0.101196
119.3	0.0519597	-0.111033
119.4	0.0428415	-0.12694
119.5	0.042451	-0.0998065
119.6	0.0594398	-0.105524
119.7	0.0158686	-0.0823121
119.8	0.0524424	-0.107869
119.9	0.0529002	-0.112685
120	0.0472924	-0.0950798
120.1	0.0579596	-0.112573
120.2	0.0544814	-0.11503
120.3	0.0611292	-0.128135
120.4	0.0641657	-0.134846
120.5	0.0664708	-0.123025
120.6	0.0846751	-0.127947
120.7	0.0386144	-0.102511
120.8	0.0237889	-0.134132
120.9	0.0435992	-0.120162
121	0.0140797	-0.137498
121.1	0.0624938	-0.112422
121.2	0.0372424	-0.122973
121.3	0.0784603	-0.118006
121.4	0.0850656	-0.0845737
121.5	0.0854649	-0.0483325
121.6	0.12357	-0.0150135
121.7	0.115392	0.053293
121.8	0.0888262	0.121456
121.9	0.0754472	0.0878062
122	0.0638585	0.125325
122.1	0.0918963	0.150641
122.2	0.0656298	0.102571
122.3	0.0533741	0.128022
122.4	0.0673938	0.123116
122.5	0.0692075	0.108907
122.6	0.0912556	0.106885
122.7	0.085598	0.0811482
122.8	0.0390313	0.0519548
122.9	0.0806806	0.0324696
123	0.0584671	0.0321763
123.1	0.0230649	0.0169607
123.2	0.0150436	-0.0008415
123.3	0.0527013	-0.0143675
123.4	0.0458034	-0.0331988
123.5	0.0799741	-0.0463114
123.6	0.066171	-0.0308091
123.7	0.0781019	-0.0220018
123.8	0.0967976	-0.022295
123.9	0.06895	-0.0318236
124	0.0952238	-0.0384803
124.1	0.085756	-0.0220097
124.2	0.0833104	-0.0498729
124.3	0.132748	-0.0415464
124.4	0.0805402	-0.0454395
124.5	0.0924287	-0.0876253
124.6	0.114851	-0.0654954
124.7	0.085598	-0.0553657
124.8	0.12179	-0.0545321
124.9	0.115483	-0.0645865
125	0.0880612	-0.0795617
125.1	0.10951	-0.0654201
125.2	0.0745403	-0.0739182
125.3	0.0841091	-0.0589272
125.4	0.112805	-0.0929754
125.5	0.12902	-0.0920058
125.6	0.122473	-0.0878049
125.7	0.138663	-0.0818167
125.8	0.111781	-0.0851906
125.9	0.100175	-0.0985132
126	0.120101	-0.0941181
126.1	0.116225	-0.08776
126.2	0.0890675	-0.109545
126.3	0.108636	-0.108726
126.4	0.113304	-0.087077
126.5	0.0711879	-0.0934338
126.6	0.0452037	-0.1101
126.7	0.0732517	-0.0591386
126.8	0.0584086	-0.0801852
126.9	0.0796245	-0.115782
127	0.0631418	-0.102046
127.1	0.0666873	-0.0880903
127.2	0.0516438	-0.107614
127.3	0.0420838	-0.10436
127.4	0.0297785	-0.112461
127.5	-0.0008394	-0.118465
127.6	0.046036	-0.110544
127.7	0.034222	-0.101624
127.8	0.0534663	-0.111326
127.9	0.0825279	-0.152903
128	0.0917134	-0.121898
128.1	0.0342381	-0.129653
128.2	0.0129813	-0.134252
128.3	0.0348715	-0.0619563
128.4	0.0643075	-0.0568241
128.5	0.0309852	-0.105803
128.6	0.0546481	-0.121861
128.7	0.0738426	-0.109364
128.8	0.0337233	-0.11524
128.9	0.069383	-0.0731745
129	0.0649804	-0.0757373
129.1	0.0475586	-0.116908
129.2	0.048524	-0.0780821
129.3	0.0343391	-0.112679
129.4	0.0177232	-0.101174
129.5	0.0382824	-0.11261
129.6	0.0651559	-0.094628
129.7	0.0359114	-0.0882409
129.8	0.0546891	-0.137498
129.9	0.0175067	-0.132042
130	0.00326334	-0.104705
130.1	0.0319417	-0.0997087
130.2	0.0285557	-0.116391
130.3	0.0143869	-0.124438
130.4	0.0397465	-0.113828
130.5	0.0576422	-0.10983
130.6	0.024213	-0.123889
130.7	0.0380747	-0.131141
130.8	0.0105679	-0.126219
130.9	0.0399703	-0.110739
131	0.048932	-0.127391
131.1	0.0524351	-0.096101
131.2	0.0578835	-0.0776911
131.3	0.0101101	-0.0379175
131.4	0.030561	-0.0539007
131.5	0.0720026	-0.04689
131.6	0.0610955	0.00018759
131.7	0.0421921	0.0279913
131.8	0.02482	0.0320416
131.9	0.0499632	0.0641809
132	0.0635835	0.0240612
132.1	0.0610795	0.0757003
132.2	0.0533741	0.0613922
132.3	0.0833353	0.0663078
132.4	0.057651	0.0539165
132.5	0.0482168	0.0376546
132.6	0.0706643	0.0280138
132.7	0.0486819	0.00281115
132.8	0.0217923	-0.0347167
132.9	0.0243125	-0.0124811
133	0.0559704	-0.0420048
133.1	0.048973	-0.0627674
133.2	0.0271837	-0.0730094
133.3	0.0676351	-0.0607238
133.4	0.0573599	-0.0979795
133.5	0.0450296	-0.0803807
133.6	-0.05511	-0.0941406
133.7	-0.0303165	-0.0575824
133.8	-0.0051982	-0.0743621
133.9	-0.0038086	-0.0828761
134	-0.0336191	-0.0958011
134.1	-0.0187015	-0.0986189
134.2	0.0250117	-0.120327
134.3	0.0449638	-0.095455
134.4	0.0407952	-0.0900071
134.5	0.0145785	-0.114969
134.6	0.0503377	-0.119449
134.7	0.0298458	-0.113527
134.8	0.0498301	-0.102217
134.9	0.061919	-0.1173
135	0.0725774	-0.116872
135.1	0.0906896	-0.108455
135.2	0.0567778	-0.105713
135.3	0.0771205	-0.108635
135.4	0.0375423	-0.113182
135.5	0.0626269	-0.0953427
135.6	0.0419756	-0.0863623
135.7	0.0333737	-0.108531
135.8	0.0689661	-0.078781
135.9	0.0812803	-0.0768192
136	0.0413525	-0.0946809
136.1	0.0822208	-0.11406
136.2	0.083268	-0.0703567
136.3	0.096922	-0.086723
136.4	0.140644	-0.0696355
136.5	0.171037	-0.0565982
136.6	0.185115	-0.0689287
136.7	0.203227	-0.100685
136.8	0.238878	-0.0657662
136.9	0.262782	-0.121755
137	0.2413	-0.123273
137.1	0.268555	-0.105269
137.2	0.211014	-0.0917059
137.3	0.217845	-0.105727
137.4	0.218535	-0.12788
137.5	0.175496	-0.128819
137.6	0.190472	-0.128721
137.7	0.15819	-0.138926
137.8	0.218528	-0.0998738
137.9	0.197495	-0.14732
138	0.139487	-0.128495
138.1	0.150727	-0.125144
138.2	0.120268	-0.118284
138.3	0.0852324	-0.113618
138.4	0.0846751	-0.103781
138.5	0.0796158	-0.128638
138.6	0.0604549	-0.125498
138.7	0.0463358	-0.104818
138.8	0.0344882	-0.103788
138.9	0.0649804	-0.0794045
139	0.0937773	-0.0908486
139.1	0.0778445	-0.0984313
139.2	0.0692499	-0.122041
139.3	0.0586412	-0.0920282
139.4	0.0192795	-0.0809527
139.5	-0.053779	-0.0918037
139.6	0.00152423	-0.0957483
139.7	0.0456791	-0.121755
139.8	0.0442471	-0.108733
139.9	0.0556793	-0.0969729
140	0.0510119	-0.100699
140.1	0.071653	-0.110988
140.2	0.078077	-0.115315
140.3	0.0387899	-0.121921
140.4	0.0454129	-0.116601
140.5	0.00888727	-0.0998963
140.6	-0.0110722	-0.12531
140.7	0.0239556	-0.11119
140.8	0.00433693	-0.107696
140.9	0.0066494	-0.0862117
141	0.0429	-0.108176
141.1	0.0407952	-0.11479
141.2	0.0502543	-0.0875196
141.3	0.0306107	-0.0926676
141.4	0.0503377	-0.104593
141.5	0.0810389	-0.101158
141.6	0.072377	-0.0622786
141.7	0.0528666	-0.0844535
141.8	0.0720787	-0.102211
141.9	0.0808722	-0.0603552
142	0.100266	-0.0928103
142.1	0.0942263	-0.0939451
142.2	0.0633919	-0.0529984
142.3	0.047209	-0.0382333
142.4	0.0427494	-0.0692603
142.5	0.0713956	-0.054186
142.6	0.0433651	-0.0214984
142.7	0.0267332	-0.0539535
142.8	0.0178475	-0.0484897
142.9	0.0222165	-0.0804032
143	0.0424759	-0.0579813
143.1	0.0737008	-0.0817784
143.2	0.0878286	-0.0827863
143.3	0.0680681	-0.0915632
143.4	0.041019	-0.0746408
143.5	0.0650389	-0.0598295
143.6	0.0427245	-0.0654346
143.7	0.0777684	-0.0846794
143.8	0.0430492	-0.0636988
143.9	0.0679686	-0.0797268
144	0.0271749	-0.127444
144.1	0.0460286	-0.0974233
144.2	0.0328662	-0.0994154
144.3	0.0524922	-0.0858815
144.4	0.0784178	-0.0524132
144.5	0.0658214	-0.0798853
144.6	0.0525682	-0.0788179
144.7	0.0769537	-0.06249
144.8	0.0621019	-0.0744229
144.9	0.0911474	-0.0918327
145	0.116574	-0.109185
145.1	0.161169	-0.103849
145.2	0.156243	-0.11485
145.3	0.206829	-0.112498
145.4	0.188084	-0.12147
145.5	0.172185	-0.143052
145.6	0.177285	-0.11627
145.7	0.158456	-0.122251
145.8	0.120842	-0.146305
145.9	0.147982	-0.14756
146	0.154263	-0.134462
146.1	0.148871	-0.126113
146.2	0.153872	-0.133267
146.3	0.159622	-0.128571
146.4	0.149437	-0.157501
146.5	0.135685	-0.145996
146.6	0.108828	-0.141968
146.7	0.14135	-0.170133
146.8	0.124553	-0.177196
146.9	0.0819546	-0.140872
147	0.105524	-0.137152
147.1	0.0964642	-0.128534
147.2	0.099135	-0.141992
147.3	0.113096	-0.166797
147.4	0.0908315	-0.135003
147.5	0.0437074	-0.138205
147.6	0.0295708	-0.144261
147.7	0.0486571	-0.110574
147.8	0.0451788	-0.121725
147.9	-0.0558428	-0.0965065
148	-0.0716001	-0.115211
148.1	-0.0753782	-0.119869
148.2	-0.0635803	-0.119794
148.3	-0.0496938	-0.127436
148.4	-0.0091254	-0.153414
148.5	0.0298033	-0.0808021
148.6	0.0556705	-0.0761429
148.7	0.0482329	-0.0952516
148.8	0.0842919	-0.103495
148.9	0.140876	-0.09964
149	0.0980365	-0.0841153
149.1	0.123047	-0.0976492
149.2	0.0956231	-0.0669908
149.3	0.104959	-0.0415992
149.4	0.125593	-0.0411329
149.5	0.0810389	-0.0094229
149.6	0.0673777	0.0151945
149.7	0.0722366	0.00744665
149.8	0.0614115	0.0405926
149.9	0.102721	0.0637899
150	0.11946	0.0418251
150.1	0.113112	0.061844
150.2	0.117189	0.0918037
150.3	0.138946	0.0807955
150.4	0.117671	0.0775035
150.5	0.0895838	0.0420431
150.6	0.0661125	0.0797651
150.7	0.0874454	0.043561
150.8	0.0753228	0.0203122
150.9	0.0433739	-0.0009234
151	0.068226	-0.0145696
151.1	0.0741162	-0.0161562
151.2	0.0393882	-0.0395028
151.3	0.0611453	-0.0633381
151.4	0.0783345	-0.077699
151.5	0.0553546	-0.0829884
151.6	0.0753726	-0.112294
151.7	0.102329	-0.116654
151.8	0.0911313	-0.0934114
151.9	0.0917222	-0.108651
152	0.0492568	-0.103586
152.1	0.0920542	-0.105456
152.2	0.0604388	-0.122785
152.3	0.0559367	-0.113152
152.4	0.0570527	-0.13302
152.5	0.0725862	-0.127843
152.6	0.0677185	-0.14886
152.7	0.0674435	-0.112512
152.8	0.0220161	-0.12912
152.9	-0.0135602	-0.159809
153	0.0756636	-0.147222
153.1	0.0822954	-0.118449
153.2	0.0412443	-0.11772
153.3	0.100133	-0.14708
153.4	0.0759884	-0.165669
153.5	0.0528666	-0.125219
153.6	0.0495303	-0.13217
153.7	0.0729767	-0.150175
153.8	0.0600717	-0.130398
153.9	0.0549392	-0.11799
154	0.0525434	-0.146042
154.1	0.0881694	-0.15276
154.2	0.0542649	-0.156509
154.3	0.0318759	-0.124889
154.4	0.0439561	-0.1374
154.5	0.0575764	-0.123807
154.6	0.063683	-0.149085
154.7	0.0591824	-0.133719
154.8	0.0479506	-0.143058
154.9	0.036435	-0.143877
155	0.0810974	-0.144179
155.1	0.0417928	-0.132688
155.2	0.044272	-0.121996
155.3	0.0687248	-0.153496
155.4	0.0773369	-0.141218
155.5	0.0416772	-0.129135
155.6	0.0604885	-0.137783
155.7	0.0534912	-0.139293
155.8	0.0693069	-0.118261
155.9	0.0597148	-0.117998
156	0.0647229	-0.132117
156.1	0.0520519	-0.102338
156.2	0.0675605	-0.121861
156.3	0.0303621	-0.0759473
156.4	0.0516189	-0.0987536
156.5	0.0668613	-0.0981156
156.6	0.0427742	-0.0897363
156.7	0.0557042	-0.0855816
156.8	0.0635835	-0.109034
156.9	0.0546233	-0.0809078
157	0.0921376	-0.0936135
157.1	0.0270331	-0.106103
157.2	0.056494	-0.0654874
157.3	0.041335	-0.0949292
157.4	0.055321	-0.115992
157.5	0.0356028	-0.0974313
157.6	0.0350543	-0.116833
157.7	0.015086	-0.123446
157.8	0.0265504	-0.128203
157.9	0.0209762	-0.119035
158	0.0728436	-0.107064
158.1	0.045429	-0.102217
158.2	0.0387651	-0.112656
158.3	0.0777611	-0.112844
158.4	0.0526501	-0.130615
158.5	0.130917	-0.136266
158.6	0.0974953	-0.136739
158.7	0.15646	-0.121718
158.8	0.155652	-0.097957
158.9	0.12447	-0.107125
159	0.190538	-0.108869
159.1	0.161752	-0.122852
159.2	0.15576	-0.119508
159.3	0.130793	-0.12966
159.4	0.152167	-0.108199
159.5	0.112846	-0.117833
159.6	0.102005	-0.118074
159.7	0.143906	-0.109004
159.8	0.12828	-0.102865
159.9	0.0986435	-0.0754823
160	0.110333	-0.0440194
160.1	0.148548	-0.0574926
160.2	0.109302	-0.0449507
160.3	0.081896	-0.0675839
160.4	0.0771205	-0.0420497
160.5	0.0722527	-0.060416
160.6	0.0548807	-0.0415398
160.7	0.0639082	-0.0658864
160.8	0.049131	-0.0418476
160.9	0.095765	-0.0416442
161	0.119144	-0.0307641
161.1	0.0918963	-0.0428912
161.2	0.111623	-0.0757598
161.3	0.0857984	-0.0965528
161.4	0.0901411	-0.0971076
161.5	0.119252	-0.0731824
161.6	0.092221	-0.105306
161.7	0.133364	-0.129045
161.8	0.113212	-0.114046
161.9	0.121483	-0.131651
162	0.108869	-0.116766
162.1	0.115866	-0.122499
162.2	0.179989	-0.137272
162.3	0.160944	-0.115676
162.4	0.127939	-0.125445
162.5	0.170538	-0.119156
162.6	0.143439	-0.115421
162.7	0.157491	-0.139595
162.8	0.13343	-0.130856
162.9	0.120493	-0.155849
163	0.140003	-0.120733
163.1	0.0927943	-0.126309
163.2	0.10218	-0.140774
163.3	0.143563	-0.0974841
163.4	0.116857	-0.134063
163.5	0.0980702	-0.120545
163.6	0.103369	-0.12788
163.7	0.0718446	-0.137822
163.8	0.0884517	-0.135575
163.9	0.0854562	-0.112536
164	0.0750654	-0.104894
164.1	0.0976709	-0.10197
164.2	0.0660715	-0.118074
164.3	0.0701567	-0.129457
164.4	0.0829945	-0.15176
164.5	0.0585081	-0.172973
164.6	0.0529836	-0.102166
164.7	0.0632588	-0.117766
164.8	0.0679262	-0.116104
164.9	0.07514	-0.131689
165	0.077394	-0.105546
165.1	0.0862636	-0.113971
165.2	0.076022	-0.126197
165.3	0.0766041	-0.119426
165.4	0.0769786	-0.0987087
165.5	0.0565613	-0.0993322
165.6	0.0241136	-0.112505
165.7	0.048641	-0.112054
165.8	0.0533829	-0.122755
165.9	0.0524424	-0.0897746
166	0.0594895	-0.137017
166.1	0.0479916	-0.12017
166.2	0.0285806	-0.111475
166.3	0.0286552	-0.121191
166.4	0.0514112	-0.131209
166.5	0.0542488	-0.112701
166.6	0.0848331	-0.121478
166.7	0.118188	-0.102804
166.8	0.120766	-0.129232
166.9	0.19241	-0.132621
167	0.153839	-0.143223
167.1	0.208868	-0.124039
167.2	0.21856	-0.149792
167.3	0.246773	-0.151708
167.4	0.210906	-0.154954
167.5	0.213818	-0.137649
167.6	0.204283	-0.139309
167.7	0.265119	-0.144186
167.8	0.220766	-0.134499
167.9	0.228652	-0.139242
168	0.285687	-0.143698
168.1	0.273856	-0.144478
168.2	0.265527	-0.152384
168.3	0.270012	-0.153249
168.4	0.251849	-0.141931
168.5	0.257973	-0.173928
168.6	0.194882	-0.136229
168.7	0.216888	-0.146027
168.8	0.203809	-0.162032
168.9	0.227014	-0.150062
169	0.172909	-0.146381
169.1	0.207079	-0.150197
169.2	0.142715	-0.123905
169.3	0.155304	-0.134379
169.4	0.0955573	-0.140872
169.5	0.0969381	-0.146185
169.6	0.0757807	-0.13855
169.7	0.07281	-0.12537
169.8	0.0686751	-0.0980772
169.9	0.0853567	-0.0938843
170	0.0628844	-0.046454
170.1	0.115458	-0.0372861
170.2	0.0709466	-0.0340628
170.3	0.0658302	0.0406679
170.4	0.0523927	0.0643606
170.5	0.052343	0.0726197
170.6	0.0381405	0.0609642
170.7	0.044996	0.0483022
170.8	0.0768294	0.00418634
170.9	0.0212512	0.023513
171	0.0391147	0.0163742
171.1	0.0389318	0.00447169
171.2	0.0224154	0.00253241
171.3	0.0317253	0.0137519
171.4	0.0623022	0.00677821
171.5	0.0547885	0.017073
171.6	0.0668862	0.0193954
171.7	0.0525594	0.00326955
171.8	0.0649146	-0.0065378
171.9	0.0507457	-0.0005562
172	0.0758392	-0.0299451
172.1	0.0452871	-0.049647
172.2	0.027583	-0.0497751
172.3	0.0432993	-0.0473484
172.4	0.0604797	-0.0646908
172.5	0.081213	-0.0828603
172.6	0.0556296	-0.099002
172.7	0.0302948	-0.0790135
172.8	0.0365682	-0.109552
172.9	0.0569606	-0.091517
173	0.0356862	-0.113309
173.1	0.0312762	-0.0945461
173.2	0.0318423	-0.105931
173.3	0.0289214	-0.130765
173.4	0.0432993	-0.102105
173.5	0.0383073	-0.125934
173.6	0.0693654	-0.132486
173.7	0.0520855	-0.106764
173.8	0.0348715	-0.16062
173.9	0.0425504	-0.0648111
174	0.0557875	-0.081065
174.1	0.0637254	-0.105546
174.2	0.0248537	-0.125911
174.3	0.0526253	-0.108027
174.4	0.0661871	-0.125738
174.5	0.0512036	-0.144215
174.6	0.0343712	-0.106133
174.7	0.0440643	-0.0812751
174.8	0.0553049	-0.120749
174.9	0.0261189	-0.0972054
175	0.0165341	-0.113017
175.1	0.0189796	-0.117931
175.2	0.00524378	-0.0893835
175.3	-0.0144334	-0.104435
175.4	0.057452	-0.109079
175.5	0.0203779	-0.122935
175.6	0.0413101	-0.117502
175.7	0.0493474	-0.107958
175.8	0.0519027	-0.138024
175.9	0.0687745	-0.143367
176	0.066345	-0.144411
176.1	0.0633758	-0.114782
176.2	0.0631667	-0.13293
176.3	0.0425841	-0.148529
176.4	0.0402628	-0.137649
176.5	-0.0052815	-0.118817
176.6	0.0504298	-0.123198
176.7	0.0416348	-0.122755
176.8	0.0388558	-0.138069
176.9	0.0693157	-0.137235
177	0.045154	-0.139346
177.1	0.0848243	-0.111739
177.2	0.0779264	-0.139226
177.3	0.0614451	-0.143743
177.4	0.0574681	-0.127602
177.5	0.111582	-0.148319
177.6	0.0687833	-0.112031
177.7	0.1107	-0.12286
177.8	0.09549	-0.117683
177.9	0.098528	-0.109026
178	0.0915057	-0.117998
178.1	0.092945	-0.106253
178.2	0.108702	-0.119111
178.3	0.0924038	-0.117082
178.4	0.0840008	-0.128436
178.5	0.0731932	-0.128346
178.6	0.0933531	-0.146163
178.7	0.0420341	-0.145515
178.8	0.0560874	-0.139181
178.9	0.0825616	-0.130314
179	0.0732927	-0.147049
179.1	0.0725189	-0.138647
179.2	0.0351874	-0.140136
179.3	0.0422506	-0.15527
179.4	0.0488735	-0.142976
179.5	0.0586821	-0.142089
179.6	0.0605383	-0.137799
179.7	0.0394057	-0.138986
179.8	0.0438317	-0.113174
179.9	0.0461193	-0.127617
180	0.0860559	-0.14151
180.1	0.091456	-0.0871219
180.2	0.117513	-0.0681255
180.3	0.093511	-0.112249
180.4	0.129577	-0.127008
180.5	0.0989346	-0.130037
180.6	0.148248	-0.0968381
180.7	0.0960649	-0.121666
180.8	0.0940259	-0.105847
180.9	0.0936851	-0.12561
181	0.110292	-0.132065
181.1	0.08985	-0.149461
181.2	0.0991189	-0.127069
181.3	0.102131	-0.145171
181.4	0.0960897	-0.133725
181.5	0.0509783	-0.153196
181.6	0.0911971	-0.161079
181.7	0.093552	-0.152084
181.8	0.114718	-0.153752
181.9	0.0795748	-0.150431
182	0.127664	-0.189445
182.1	0.101199	-0.159139
182.2	0.124603	-0.146335
182.3	0.0914048	-0.145839
182.4	0.110175	-0.130277
182.5	0.0971882	-0.13846
182.6	0.119677	-0.149529
182.7	0.0945013	-0.169862
182.8	0.124427	-0.163085
182.9	0.0957401	-0.151986
183	0.10456	-0.178677
183.1	0.104967	-0.134493
183.2	0.0933268	-0.148341
183.3	0.059706	-0.154608
183.4	0.0723273	-0.142029
183.5	0.0662704	-0.154345
183.6	0.0595144	-0.153602
183.7	0.0725526	-0.123183
183.8	0.0336896	-0.116939
183.9	0.0636333	-0.132523
184	0.0525682	-0.112377
184.1	0.0844001	-0.0747531
184.2	0.0596402	-0.0272172
184.3	0.068226	0.0318236
184.4	0.0380747	0.0803966
184.5	0.0678516	0.0557118
184.6	0.0649731	0.0663369
184.7	0.0697823	0.0504739
184.8	0.0879105	0.0767228
184.9	0.126342	0.0542323
185	0.101997	0.0493471
185.1	0.124661	0.00595917
185.2	0.096372	-0.0204086
185.3	0.0876282	-0.000465
185.4	0.113737	-0.0163279
185.5	0.111531	-0.0189211
185.6	0.118695	-0.0287575
185.7	0.158956	-0.0342807
185.8	0.200107	-0.0825908
185.9	0.207594	-0.0806436
186	0.193534	-0.0945078
186.1	0.180929	-0.0882488
186.2	0.175188	-0.0825155
186.3	0.169922	-0.115698
186.4	0.212129	-0.0985436
186.5	0.167459	-0.119907
186.6	0.146734	-0.128157
186.7	0.132981	-0.124858
186.8	0.199017	-0.110845
186.9	0.171494	-0.112198
187	0.159006	-0.119066
187.1	0.144113	-0.111385
187.2	0.143755	-0.108229
187.3	0.144005	-0.141218
187.4	0.0898749	-0.112272
187.5	0.0714044	-0.0892858
187.6	0.0527584	-0.0978817
187.7	0.107197	-0.118194
187.8	0.0659209	-0.11633
187.9	0.0668365	-0.109912
188	0.055321	-0.127203
188.1	0.0710884	-0.10463
188.2	0.0978113	-0.122703
188.3	0.0601975	-0.100925
188.4	0.0744657	-0.118622
188.5	0.0710124	-0.116894
188.6	0.0692235	-0.123094
188.7	0.113062	-0.122965
188.8	0.0997508	-0.126264
188.9	0.0757558	-0.116654
189	0.0772038	-0.138317
189.1	0.0471183	-0.142315
189.2	0.0779103	-0.109973
189.3	0.061644	-0.127692
189.4	0.0737169	-0.101204
189.5	0.0618942	-0.126933
189.6	0.022275	-0.123619
189.7	0.0176735	-0.132884
189.8	0.0951492	-0.119486
189.9	0.0839423	-0.122664
190	0.0493313	-0.145704
190.1	0.085032	-0.14753
190.2	0.056437	-0.137588
190.3	0.0744569	-0.142834
190.4	0.106448	-0.102225
190.5	0.0954242	-0.124761
190.6	0.108379	-0.159094
190.7	0.115501	-0.134575
190.8	0.0874205	-0.156405
190.9	0.072086	-0.132869
191	0.0748577	-0.138835
191.1	0.071928	-0.117164
191.2	0.116157	-0.124829
191.3	0.0791258	-0.111243
191.4	0.0858145	-0.0711005
191.5	0.0606553	-0.0925474
191.6	0.0794827	-0.102977
191.7	0.0736832	-0.0843861
191.8	0.0870285	-0.0725893
191.9	0.0982106	-0.0667503
192	0.12922	-0.0652021
192.1	0.0774188	-0.0730398
192.2	0.129719	-0.0558241
192.3	0.114885	-0.0582667
192.4	0.165471	-0.0567858
192.5	0.183441	-0.0466561
192.6	0.141867	-0.0497896
192.7	0.206547	-0.0338144
192.8	0.25363	-0.0480538
192.9	0.247689	-0.0222422
193	0.298557	-0.0128047
193.1	0.266791	0.00909265
193.2	0.25897	-0.006477
193.3	0.240833	-0.0175314
193.4	0.245101	-0.0299676
193.5	0.251149	-0.0537725
193.6	0.214034	-0.0471753
193.7	0.22188	-0.0435002
193.8	0.199042	-0.0717544
193.9	0.140087	-0.0739262
194	0.20722	-0.0693871
194.1	0.145611	-0.0893307
194.2	0.151476	-0.0927654
194.3	0.179773	-0.0834851
194.4	0.156818	-0.0924113
194.5	0.120085	-0.0966267
194.6	0.0991759	-0.0771719
194.7	0.10327	-0.0931934
194.8	0.111449	-0.0906161
194.9	0.0983437	-0.116458
195	0.0916052	-0.0966875
195.1	0.0901659	-0.103947
195.2	0.0868881	-0.114586
195.3	0.115925	-0.0987985
195.4	0.119785	-0.10469
195.5	0.112622	-0.120178
195.6	0.0910479	-0.105412
195.7	0.0867872	-0.117247
195.8	0.118479	-0.0926452
195.9	0.0835518	-0.123785
196	0.0664284	-0.118389
196.1	0.0170416	-0.0973863
196.2	0.0534663	-0.111716
196.3	0.045837	-0.127985
196.4	0.0286552	-0.13453
196.5	0.0925208	-0.129526
196.6	0.0976533	-0.120486
196.7	0.0445718	-0.128758
196.8	0.0548222	-0.131299
196.9	0.0839175	-0.126798
197	0.0608293	-0.127527
197.1	0.0360767	-0.143855
197.2	0.0298297	-0.134943
197.3	0.055454	-0.129571
197.4	0.0307438	-0.121523
197.5	0.0499047	-0.156931
197.6	0.026701	-0.141
197.7	0.0623022	-0.141758
197.8	0.0159183	-0.148198
197.9	0.0454875	-0.160304
198	0.0276664	-0.143209
198.1	0.0589235	-0.124227
198.2	0.0276152	-0.148266
198.3	0.0520022	-0.160973
198.4	0.040529	-0.125934
198.5	0.079841	-0.126783
198.6	0.0727764	-0.111047
198.7	0.0554043	-0.0750305
198.8	0.0490476	-0.0435755
198.9	0.0319842	-0.0469877
199	0.0701728	0.00390761
199.1	0.0525346	0.00323124
199.2	0.0666697	0.00138312
199.3	0.0736086	0.0442149
199.4	0.0621267	0.0543815
199.5	0.0725935	0.0641955
199.6	0.0953993	0.0378052
199.7	0.0747319	0.0156529
199.8	0.0831773	0.0281195
[truncated: 1 more rows]
[truncated: 7 more columns]

## Sheet: Panel b – yak
Time (s)	∆F/F Tap series trace (left) yak female target	∆F/F Tap series trace (left) mel female target		Time (s)	∆F/F Averaged individual taps (middle) yak female target male 1 tap 1	∆F/F Averaged individual taps (middle) yak female target male 1 tap 2	∆F/F Averaged individual taps (middle) yak female target male 1 tap 3	∆F/F Averaged individual taps (middle) yak female target male 2 tap 1	∆F/F Averaged individual taps (middle) yak female target male 2 tap 2	∆F/F Averaged individual taps (middle) yak female target male 2 tap 3	∆F/F Averaged individual taps (middle) yak female target male 3 tap 1	∆F/F Averaged individual taps (middle) yak female target male 3 tap 2	∆F/F Averaged individual taps (middle) yak female target male 3 tap 3	∆F/F Averaged individual taps (middle) yak female target male 4 tap 1	∆F/F Averaged individual taps (middle) yak female target male 4 tap 2	∆F/F Averaged individual taps (middle) yak female target male 4 tap 3	∆F/F Averaged individual taps (middle) yak female target male 5 tap 1	∆F/F Averaged individual taps (middle) yak female target male 5 tap 2	∆F/F Averaged individual taps (middle) yak female target male 5 tap 3	∆F/F Averaged individual taps (middle) mel female target male 1 tap 1	∆F/F Averaged individual taps (middle) mel female target male 1 tap 2	∆F/F Averaged individual taps (middle) mel female target male 1 tap 3	∆F/F Averaged individual taps (middle) mel female target male 2 tap 1	∆F/F Averaged individual taps (middle) mel female target male 2 tap 2	∆F/F Averaged individual taps (middle) mel female target male 2 tap 3	∆F/F Averaged individual taps (middle) mel female target male 3 tap 1	∆F/F Averaged individual taps (middle) mel female target male 3 tap 2	∆F/F Averaged individual taps (middle) mel female target male 3 tap 3	∆F/F Averaged individual taps (middle) mel female target male 4 tap 1	∆F/F Averaged individual taps (middle) mel female target male 4 tap 2	∆F/F Averaged individual taps (middle) mel female target male 4 tap 3	∆F/F Averaged individual taps (middle) mel female target male 5 tap 1	∆F/F Averaged individual taps (middle) mel female target male 5 tap 2	∆F/F Averaged individual taps (middle) mel female target male 5 tap 3		Male	Peak ∆F/F for each male (right) mel female target	Peak ∆F/F for each male (right) yak female target	Peak ∆F/F for each male (right) sim female target	Peak ∆F/F for each male (right) ere female target
0	-0.0535364	-0.0880627		0	0.031815	0.120409	0.0495423	0.0576923	0.0233008	-0.000498748	0.0271505	0.0176637	0.0035111	-0.0179331	-0.0281055	0.066244	0.0749068	0.162706	0.00540059	0.0324226	0.006303	-0.0571565	0.0153462	-0.0242161	-0.00529083	-0.00906417	0.0184654	0.00671935	-0.0101155	-0.000449977	-0.161418	0.0342468	-0.0415755	0.00416076		1	0.171545	1.08706	0.475817	0.118102
0.1	-0.0437542	-0.064871		0.1	-0.0047543	0.122733	0.0332488	0.0922732	0.0482926	-0.0064935	0.0402199	-0.0065693	0.0205	0.0361086	0.00215403	0.0536143	0.00457539	0.122344	-0.0046167	0.00544344	-0.0159468	0.0373541	0.0148954	-0.0136398	-0.0512006	0.0306795	0.0221774	0.0366235	-0.0326811	0.0608276	-0.137871	0.00123242	0.0271249	-0.042415		2	0.133368	0.577975	0.578792	0.387013
0.2	-0.017653	-0.0721306		0.2	0.0217906	0.148382	0.00187452	0.0944208	0.0167379	0.0238636	-0.0105739	0.0190746	0.0196231	0.0162183	0.0125113	0.0877521	0.0269401	0.184125	0.0193283	0.00883754	-0.0162461	-0.0109271	0.0153644	0.0287361	0.0201175	-0.0149142	0.0275223	0.00646379	0.0222197	0.00866148	-0.0655344	0.00572269	0.0181148	-0.0175326		3	0.787887	0.665815	1.34806	0.633091
0.3	0.0135427	-0.0315641		0.3	0.0490457	0.11484	0.0243619	0.0671382	0.0246699	0.0469868	-0.0187481	0.0449195	-0.0036473	-0.0084935	0.00458548	0.0551115	-0.006607	0.0876277	0.0010754	0.0448474	-0.0087585	0.022769	-0.0006273	0.0452199	0.00810877	-0.0043897	0.0340251	0.0489396	0.00436266	-0.0283908	-0.130764	-0.0004766	-0.0078272	0.00792237		4	0.17303	1.30791	0.293831	0.149856
0.4	0.0189153	-0.0709179		0.4	0.0207063	0.129318	-0.0130158	0.0844434	-0.0282723	-0.0107048	0.00265271	0.0324389	-0.0496801	0.0603214	-0.0432857	0.0673345	0.0578271	0.134288	0.0278785	-0.0195084	-0.0199603	0.0394428	0.00584559	0.0668201	0.052035	-0.0051764	0.0590537	0.0227643	-0.0442185	-0.0101619	-0.158233	0.00688208	-0.0079664	-0.0255122		5	0.246199	1.44155	0.981982	0.34182
0.5	-0.0140494	-0.0453033		0.5	0.0165139	0.0692726	0.0150935	0.0692944	0.066165	0.0247904	-0.0380844	0.0137853	0.00556006	-0.0074761	0.0105349	0.121986	0.0487118	0.13911	0.00966857	0.0490469	-0.0594541	0.0861106	0.0189613	-0.0035132	-0.0386148	0.0238634	0.019679	0.0075958	-0.0300435	0.0167053	-0.127472	-0.0349909	-0.0196315	-0.0294631
0.6	0.0288607	-0.105886		0.6	-0.0007478	0.122873	0.00011967	0.0840021	-0.0158102	0.0164037	-0.011586	-0.0309961	-0.0108731	0.0206146	-0.0119055	0.0994578	0.0154282	0.11334	0.0182099	0.0295992	0.00744789	0.0556109	0.0257248	0.00859049	-0.0046373	0.0283412	0.0679579	0.0290978	0.0161061	-0.0152721	-0.146414	0.0242888	-0.0081084	-0.0094454
0.7	-0.027825	-0.121478		0.7	-0.0273821	0.0930909	-0.0045932	0.0843276	-0.0036666	0.0135323	0.0283012	0.00803245	-0.0371315	-0.0046439	-0.0016752	0.13099	0.050401	0.0908152	0.022932	0.0220625	-0.0470007	0.07363	0.0394672	0.0390178	-0.0052278	0.0123525	0.0530806	0.00649573	-0.0167212	0.012754	-0.088131	-0.0327134	-0.0662873	-0.0174836
0.8	-0.0383068	-0.105067		0.8	-0.0333275	0.136739	-0.0034211	0.12637	0.057785	0.026439	0.0156814	0.0326508	-0.0092089	0.00142212	-0.0010413	0.147002	0.0128456	0.0903888	-0.0033758	0.0224814	-0.0769382	-0.0233361	0.0204789	0.0363557	-0.0122325	0.0324927	0.0348482	0.01941	-0.026067	0.00177718	-0.102013	0.0133966	-0.0267615	-0.0189864
0.9	-0.0041527	-0.0385332		0.9	-0.0321023	0.124265	-0.0245091	0.0887472	0.0780288	0.0140281	-0.007521	-0.0176897	0.0415008	-0.01232	-0.040624	0.130119	0.0421184	0.106299	-0.005449	0.00449901	-0.0478527	-0.0199657	-0.0172306	0.0368418	-0.0188603	0.0173215	0.048759	0.0346857	0.00921194	0.00471325	-0.122749	0.00275669	-0.0160153	-0.0136673
1	-0.0208298	-0.0631515		1	-0.0470714	0.117469	-0.0448815	0.0772135	0.103094	0.0211429	-0.0220385	-0.0251095	-0.0037431	0.00717737	0.0406245	0.160018	0.0373568	0.0781273	0.00012239	0.0117682	-0.0644625	0.0123717	0.0278715	-0.0031057	0.0293053	0.00875374	0.0518644	0.0307997	-0.0110968	-0.025152	-0.0772167	-0.0362929	0.0160955	-0.0257169
1.1	-0.0102708	-0.122624		1.1	-0.0456644	0.110827	-0.0174968	0.0671903	0.103038	0.0203808	-0.0321539	0.0173262	0.0181983	0.032755	-0.0149595	0.137334	0.00041119	0.0641221	0.0236061	0.0422259	-0.0173217	0.00661853	0.0360578	0.044998	0.0452507	0.00342863	0.0552179	0.0404617	-0.0308104	-0.0154901	-0.125235	-0.0072819	-0.040492	-0.0620811
1.2	0.024615	-0.142407		1.2	-0.0184917	0.0980252	0.0077523	0.0698802	0.0813221	-0.0185487	-0.0314782	0.0567858	0.0193947	0.0510557	-0.0613123	0.136878	-0.0154561	0.0246368	0.0667785	-0.006423	-0.0104771	-0.0006116	0.0247572	0.00579631	0.00387689	0.0121722	0.0301455	0.0162855	-0.0086653	0.0146986	-0.107687	0.0416937	-0.0361741	-0.0130783
1.3	0.00879197	-0.0636444		1.3	-0.0127304	0.116256	0.02151	0.0447678	0.0925758	0.0239449	0.00315088	-0.0087885	0.00171334	-0.0177875	-0.0256943	0.137828	0.00497102	0.0688956	0.0210001	-0.0118614	-0.0311399	-0.0090445	0.0336849	-0.0040149	0.0173952	0.00904627	0.0198806	0.00219029	0.0085393	0.00245077	-0.0997046	0.0194374	-0.0436229	-0.0003849
1.4	0.0237747	-0.0731829		1.4	0.0109642	0.107757	0.00768366	0.0605913	0.090915	0.0388096	0.0111849	0.0299539	0.0271322	0.0346841	0.00300684	0.165271	-0.0140428	0.0613033	0.0601932	0.0638904	-0.035661	0.00936141	0.0045586	-0.0032186	0.0181481	-0.0057674	0.0288003	0.00447028	0.00867079	0.0156931	-0.105125	0.0225901	-0.0638881	-0.0675472
1.5	-0.0260535	-0.0689135		1.5	0.0462428	0.112398	-0.0039573	0.0586605	0.122546	0.0796427	-0.0117093	0.00318574	0.0249537	0.00112258	-0.014167	0.145479	0.0169455	0.140415	-0.0075061	0.0378733	-0.0526654	9.4178e-05	0.0141412	0.0242461	0.0122902	-0.0013621	0.0431789	0.0511619	-0.0049459	-0.0427276	-0.123597	0.0355394	-0.0388546	-0.069145
1.6	-0.0241929	-0.0611243		1.6	0.0401828	0.113934	0.0192035	0.0148428	0.0857428	0.0278825	-0.0189969	0.0205572	0.00252132	-0.0315922	-0.0257808	0.170361	0.0106243	0.0778258	0.0105787	-0.0152314	-0.0115712	-0.0123009	0.0172918	0.0205955	0.0164449	-0.006422	0.0327754	0.0487773	-0.0026061	0.00119743	-0.106424	0.0380739	-0.029394	-0.0828386
1.7	0.0066133	-0.091657		1.7	-0.0048852	0.115061	0.0100802	0.0801971	0.0688378	-0.0128537	0.0139562	0.0222902	0.0118105	0.0352823	-0.0309001	0.179684	-0.0373538	0.039307	0.0415872	0.0462559	-0.0418353	-0.0272783	0.0461321	0.00545047	0.056821	-0.0336976	-0.0189628	0.0500113	-0.0110825	0.0349105	-0.115432	0.0245008	-0.044286	-0.0584684
1.8	0.00613734	-0.0516631		1.8	0.0858727	0.0542563	-0.007239	0.0670699	0.0838327	0.0149199	-0.0185965	-0.0041465	0.00375194	0.0254468	0.0229145	0.177181	0.0389049	0.0437325	0.0586564	0.0318624	-0.0344824	0.00954876	0.0193414	0.0532915	0.0304231	0.00155824	0.0243199	0.0192487	-0.0045342	-0.0084675	-0.129935	0.0239558	-0.0289031	-0.0351771
1.9	0.0175848	-0.0265719		1.9	0.0841542	0.0814432	0.0368731	0.0622719	0.11582	-0.0006658	0.0278347	0.00449761	0.00743293	0.0229225	0.0115982	0.164388	0.0377718	0.0449472	0.0637853	0.0421602	0.0591759	-0.0181553	-0.003951	0.0156802	0.034224	0.014208	0.0656612	0.0251252	-0.0096862	0.0279702	-0.136735	0.0478658	0.00603963	-0.0066398
2	-0.016707	-0.0661526		2	0.169424	0.188809	0.187525	0.128994	0.152959	0.192802	0.102607	0.0673392	0.127451	0.108217	0.121138	0.447872	0.107527	0.221341	0.141513	0.0872613	0.18649	0.0687063	0.0684463	0.081928	0.0683224	0.062574	0.0819796	0.214021	0.0236641	0.15067	-0.0770673	0.080671	0.0670635	0.136049
2.1	0.00893554	-0.0761014		2.1	0.171182	0.183274	0.222399	0.198633	0.278123	0.358419	0.338356	0.11641	0.23653	0.0930732	0.311113	0.758674	0.32074	0.386187	0.197126	0.10901	0.215426	0.0524812	0.0416314	0.0673166	0.089987	0.0666957	0.116774	0.793092	0.0784791	0.108307	-0.0655525	0.130174	0.0797134	0.319977
2.2	0.0316102	-0.0868499		2.2	0.266436	0.247669	0.322465	0.239233	0.388621	0.54345	0.600534	0.176365	0.377668	0.139342	0.387242	0.941017	0.586815	0.511635	0.192788	0.148871	0.0747571	0.0566961	0.055254	0.113452	0.0784745	0.0757537	0.114239	1.23587	0.0434032	0.222094	-0.0697654	0.0965788	0.135243	0.339379
2.3	-0.0181747	-0.0732884		2.3	0.181455	0.361899	0.613765	0.276283	0.457209	0.612678	0.633002	0.165717	0.582277	0.308231	0.476052	1.03157	0.828821	0.544442	0.589374	0.167185	0.0351967	0.0672057	0.0100897	0.147648	0.0881147	0.0642929	0.146206	1.45187	0.00065505	0.239814	-0.0890841	0.139905	0.106625	0.347514
2.4	-0.0197717	-0.0740415		2.4	0.258677	0.461158	0.857847	0.354991	0.498789	0.618061	0.725859	0.203168	0.609475	0.435099	0.660188	1.03752	0.931932	0.675181	0.85087	0.13102	0.0255095	0.104608	0.024286	0.115124	0.115834	0.142602	0.124697	1.63518	0.022022	0.244404	-0.0132593	0.134089	0.102684	0.403868
2.5	-0.0416095	-0.0956605		2.5	0.348464	0.549268	1.03679	0.377939	0.478973	0.673756	0.729911	0.228609	0.710153	0.485368	1.04628	1.05956	1.2043	0.676008	0.862488	0.0990814	0.0606963	0.106135	0.0502662	0.127979	0.105931	0.0803174	0.148194	1.80021	0.0102187	0.217461	-0.0425419	0.177597	0.0505698	0.386115
2.6	0.0363324	-0.0375336		2.6	0.440524	0.797381	1.19062	0.352289	0.496508	0.719245	0.760456	0.235896	0.712731	0.598064	1.41746	1.0682	1.31215	0.620608	1.06409	0.155518	0.0266894	0.0445472	0.0585883	0.140254	0.0880317	0.0691844	0.189758	1.89101	0.030184	0.284458	-0.0362677	0.134114	0.0727207	0.386877
2.7	-0.0053741	-0.0884175		2.7	0.441398	0.977621	1.27595	0.359368	0.538411	0.655261	0.73019	0.345468	0.746506	0.727206	1.68642	0.97177	1.44795	0.661153	1.06357	0.11706	0.0131482	0.0582252	0.0438624	0.110523	0.132367	0.111342	0.211729	1.90977	0.0476	0.258449	-0.0368864	0.183842	0.0428577	0.392863
2.8	-0.0284214	-0.073853		2.8	0.449897	1.07547	1.33023	0.328601	0.509152	0.633371	0.716069	0.377027	0.718131	0.817136	1.76297	0.889985	1.57945	0.602664	1.14602	0.0848105	0.208526	0.0331858	0.0297914	0.0877286	0.0349569	0.123688	0.242542	1.84664	0.0335908	0.308597	-0.0479164	0.165269	0.0772436	0.352812
2.9	-0.017742	-0.0380432		2.9	0.560835	1.07112	1.31409	0.289507	0.536479	0.612067	0.70402	0.463211	0.675918	0.857117	1.79621	0.965653	1.55398	0.531232	1.20569	0.104125	0.135666	0.0461903	0.0178799	0.143503	0.0416219	0.166255	0.287639	1.81268	0.0294461	0.290609	-0.0256424	0.199486	0.0594783	0.372139
3	-0.0467358	-0.0250353		3	0.673963	1.12243	1.22327	0.348371	0.529397	0.750212	0.62873	0.461621	0.69609	0.864422	1.86445	0.937202	1.64395	0.63825	1.08287	0.119252	0.164314	0.0653019	0.0639358	0.0727216	0.0595946	0.133021	0.26212	1.77182	0.0353762	0.347112	-0.0372726	0.198741	0.0407444	0.297303
3.1	0.00777417	-0.0088372		3.1	0.66837	1.10778	1.14198	0.318428	0.492614	0.806853	0.645216	0.474188	0.61183	0.81031	1.98907	0.880992	1.72987	0.545866	1.03368	0.0811125	0.0617344	0.0381865	0.058857	0.0724433	0.0848019	0.0978726	0.258905	1.77481	0.0480234	0.352411	-0.0234856	0.154	0.0320099	0.265904
3.2	-0.0041183	-0.0345876		3.2	0.760591	1.12138	1.16466	0.30167	0.482666	0.765249	0.584009	0.490483	0.562263	0.828539	1.88329	0.834506	1.66284	0.575389	0.912012	0.0814504	0.00259067	0.00948449	0.0492638	0.0638834	0.0661987	0.100436	0.235038	1.72391	0.0904144	0.294587	-0.0265001	0.165257	0.0103575	0.280934
3.3	-0.0125384	-0.0421441		3.3	0.808507	1.10616	1.02565	0.319813	0.376423	0.680884	0.553981	0.438224	0.50764	0.835648	1.89634	0.765857	1.64168	0.540452	1.10409	0.0842051	0.0265515	0.0630744	0.062491	0.0306575	0.0127805	0.0953685	0.254819	1.75429	0.0181545	0.27812	-0.0304628	0.134362	0.0378363	0.280984
3.4	0.0249016	-0.0353326		3.4	0.685183	1.05094	0.987983	0.388662	0.354386	0.64604	0.527094	0.428519	0.542427	0.866451	1.8092	0.748921	1.5451	0.613233	1.38445	0.0276699	0.0153719	0.0876451	0.0669545	0.0572108	0.0432323	0.0935582	0.247983	1.69299	0.0390637	0.294937	-0.0632778	0.132519	0.0415165	0.280189
3.5	-0.0163259	-0.0081145		3.5	0.761073	1.05188	0.921247	0.381052	0.353894	0.629735	0.448014	0.444954	0.540246	0.81345	1.74826	0.725974	1.47164	0.67031	1.47149	0.0403746	-0.0160218	0.0362349	0.100388	0.0771426	0.0464917	0.120916	0.21249	1.63344	0.0413093	0.279083	-0.0150038	0.100676	0.0291376	0.223553
3.6	-0.0209099	-0.0814783		3.6	0.733103	0.968338	0.916211	0.363761	0.346323	0.641282	0.456936	0.451982	0.505183	0.777267	1.71985	0.70656	1.50445	0.644015	1.57317	0.0814176	0.0206777	0.132025	0.041488	0.0770914	0.0788632	0.0928087	0.24519	1.53145	0.011615	0.310925	-0.0545459	0.121561	0.043675	0.204846
3.7	0.0035196	-0.0495035		3.7	0.78436	0.946211	0.788289	0.376627	0.366848	0.555753	0.424715	0.424257	0.450185	0.77362	1.60739	0.622896	1.41439	0.591499	1.59282	0.0282682	0.0151521	0.0963461	0.117955	0.0614915	0.0260318	0.087795	0.21592	1.4737	0.0401077	0.316809	-0.0419489	0.078159	0.0271728	0.154274
3.8	-0.0110708	-0.0191014		3.8	0.683451	0.948628	0.735379	0.311058	0.322055	0.540344	0.352088	0.448558	0.434326	0.746093	1.59115	0.583534	1.29522	0.657951	1.63311	0.0910713	-0.0239871	0.0587509	0.119994	0.0322665	0.0165814	0.0849343	0.232317	1.3688	0.0264219	0.301457	-0.064705	0.106661	0.00281745	0.18531
3.9	0.0340013	0.0259179		3.9	0.715496	0.897814	0.707393	0.345045	0.314188	0.479613	0.348973	0.458964	0.403666	0.707435	1.54346	0.575889	1.38369	0.668775	1.81577	0.0343173	0.0398112	0.0335581	0.0924779	0.0501255	0.0135587	0.0535533	0.202047	1.28394	0.0446337	0.324305	-0.0644085	0.0959804	0.0115172	0.084248
4	-0.009577	0.0193415		4	0.658169	0.747972	0.664391	0.335599	0.339835	0.483939	0.305965	0.458639	0.392467	0.684245	1.43183	0.440453	1.28183	0.610658	1.91878	0.0685516	-0.0113228	0.0282027	0.0973731	0.0305825	0.045741	0.0524244	0.173674	1.22576	0.0132228	0.219073	-0.0796722	0.0598405	0.0291423	0.121302
4.1	0.02565	0.0409668		4.1	0.606833	0.651506	0.639855	0.33749	0.345831	0.446912	0.316756	0.399979	0.336377	0.662257	1.29588	0.420655	1.35931	0.554109	1.86636	0.0592756	-0.0163147	0.0262086	0.0940001	0.0348848	0.0456364	0.0737293	0.193079	1.10824	0.0494997	0.217858	-0.0339775	0.0499107	0.0412278	0.0431134
4.2	0.00232971	-0.0178829		4.2	0.553108	0.71734	0.570159	0.321247	0.394511	0.372075	0.2322	0.380837	0.357465	0.634195	1.19808	0.385795	1.31262	0.557151	1.82754	0.0385802	0.00108172	0.0505653	0.0856757	-0.0313704	0.0737745	0.0211944	0.162211	1.06307	0.0313654	0.25251	-0.0884452	0.0990252	-0.00108	0.083144
4.3	-0.0005776	0.0386741		4.3	0.550299	0.569975	0.506286	0.327008	0.395103	0.369273	0.235926	0.33072	0.346791	0.545304	1.18204	0.397083	1.11196	0.510555	1.86643	0.0793046	6.3898e-05	0.0491447	0.114239	0.0499771	-0.0187817	0.0581836	0.141282	1.01958	0.060834	0.232415	-0.0356831	0.103578	0.0165225	0.0589141
4.4	0.00303233	0.0264137		4.4	0.54633	0.630902	0.482907	0.290858	0.371471	0.359118	0.231263	0.345725	0.329253	0.629132	1.01414	0.351538	1.03421	0.530423	1.77244	0.0637126	-0.0139372	0.0221755	0.11553	0.0402705	-0.0212251	0.0323293	0.117053	0.955135	0.00433715	0.217149	-0.0698939	0.0746152	0.0241566	0.0607002
4.5	0.00524247	0.0123948		4.5	0.615976	0.485794	0.449448	0.257159	0.336099	0.405843	0.209029	0.367671	0.31011	0.540831	1.05225	0.28274	0.930689	0.518994	1.5762	0.05176	-0.0132256	0.00258909	0.0885008	0.00143174	0.0173039	0.0466478	0.125717	0.883831	0.0156342	0.149852	-0.107342	0.0647201	0.0236525	0.0784744
4.6	0.00542046	0.013638		4.6	0.531067	0.474069	0.39482	0.301658	0.395956	0.365694	0.20907	0.366242	0.276408	0.557881	0.925209	0.315784	0.820679	0.511139	1.53473	0.0759756	0.0361789	0.00878422	0.0883961	-0.0083631	0.0240245	0.0656378	0.131057	0.805937	0.0191671	0.206828	-0.029713	0.0804665	-0.0385386	0.0485583
4.7	-0.010526	-0.001267		4.7	0.461525	0.505064	0.413905	0.232235	0.303955	0.276386	0.17072	0.332631	0.234366	0.506259	0.822246	0.299217	0.788002	0.500941	1.46402	0.0283474	0.00743519	0.0221003	0.0754284	0.0149195	0.0397555	0.0451162	0.131811	0.791366	0.0316887	0.150329	-0.0902383	0.0716567	-0.0025152	0.0777317
4.8	0.0453863	0.0157255		4.8	0.493503	0.466826	0.395066	0.246494	0.325935	0.282394	0.175387	0.291645	0.218702	0.502734	0.837038	0.262924	0.904417	0.45788	1.49775	0.0770051	0.0115808	0.00906736	0.056604	0.0372292	-0.0183077	0.0185115	0.174677	0.718811	0.0247798	0.162285	-0.139831	0.0711624	-0.0176753	0.0678132
4.9	0.026923	0.0126384		4.9	0.423147	0.425318	0.349631	0.213759	0.260541	0.277108	0.156368	0.290374	0.209512	0.469071	0.756743	0.246772	0.770287	0.367863	1.36599	0.0625717	-0.0346527	0.0768312	0.12009	0.012984	0.0057677	0.0783994	0.175796	0.677125	0.00980952	0.172659	-0.0588458	0.0866659	0.0135665	0.00141666
5	0.00196832	-0.0179161		5	0.415184	0.434338	0.266327	0.202223	0.275597	0.32142	0.169865	0.260814	0.216838	0.418594	0.684948	0.223451	0.800149	0.371148	1.22203	0.00541763	0.0022228	0.0113737	0.0402913	-0.0116634	-0.0158479	0.0468659	0.198178	0.634646	-0.0160859	0.164815	-0.0949739	0.0491809	-0.0335219	0.0195579
5.1	0.00056652	0.0218531		5.1	0.386737	0.32996	0.272624	0.188755	0.292519	0.304419	0.144154	0.212463	0.156823	0.397828	0.645354	0.242047	0.7799	0.359452	1.15374	0.0490675	-0.0189501	-0.0360629	0.0880265	-0.0114007	0.0179204	0.0271041	0.156689	0.595715	-0.025601	0.0995101	-0.0642101	0.057624	0.0159639	0.00983344
5.2	-0.048413	0.00591291		5.2	0.348378	0.334005	0.249518	0.208319	0.212198	0.235828	0.0743292	0.234097	0.168439	0.359426	0.540833	0.207492	0.645039	0.301174	1.04185	0.0415484	-0.0216186	-0.0064199	0.074967	-0.0064165	-0.033949	0.0502232	0.158197	0.619076	-0.0159573	0.0939523	-0.0612703	0.0841773	0.0118153	0.00379565
5.3	-0.020431	0.0115638		5.3	0.305111	0.311876	0.262068	0.171539	0.261317	0.27929	0.105654	0.204835	0.163774	0.293805	0.524428	0.170653	0.642059	0.255716	0.973966	0.0223365	-0.0287713	0.0204039	0.0625327	-0.0093116	0.0323985	0.0477728	0.157228	0.518742	-0.0086191	0.111764	-0.0645477	0.0635185	-0.0267973	0.0211682
5.4	-0.0716669	-0.0247969		5.4	0.243168	0.285906	0.168961	0.121503	0.1763	0.229331	0.0835236	0.22129	0.141632	0.277317	0.515646	0.191056	0.598996	0.239282	0.912086	0.0614442	0.00088349	0.0584411	0.0584813	0.0187475	0.0382423	0.026151	0.138391	0.480143	0.00113291	0.0545931	-0.104492	0.0728133	-0.0296367	0.0452618
5.5	0.00168462	-0.0386909		5.5	0.233949	0.268565	0.213821	0.153293	0.18843	0.193575	0.10854	0.203078	0.16456	0.191398	0.458922	0.156919	0.561218	0.207781	0.806702	0.0472091	-0.0361089	0.0693028	0.0621791	0.038433	-0.0177224	0.0710822	0.124926	0.45037	-0.0132766	0.0768531	-0.133681	0.0590657	-0.033299	0.0286175
5.6	0.00487862	-0.0304178		5.6	0.154138	0.247442	0.150216	0.0975124	0.154112	0.146877	0.131955	0.218442	0.100248	0.22215	0.437303	0.143003	0.517162	0.165769	0.744833	-0.0085571	-0.005078	0.0977199	0.0711099	0.0213762	0.00347632	0.0682239	0.14194	0.440202	0.0283417	0.0842349	-0.013646	0.0404264	-0.0621397	0.0340893
5.7	0.011659	-0.0454638		5.7	0.182809	0.171937	0.182871	0.104521	0.17977	0.150368	0.0760234	0.204761	0.0972154	0.186038	0.402845	0.158132	0.455602	0.158338	0.759448	0.0048715	-0.0556312	0.0985415	0.0185189	0.0564204	0.00235994	0.0246104	0.128183	0.448624	0.0301668	0.0583032	-0.0928096	0.0635766	-0.0509909	0.0158472
5.8	-0.0217443	-0.0212387		5.8	0.173845	0.170514	0.201784	0.0891279	0.164122	0.178444	0.048588	0.175474	0.106509	0.248214	0.338434	0.166078	0.491724	0.146044	0.658235	0.0296333	-0.020203	0.0617824	0.0643744	-0.052647	0.0221997	0.0669371	0.125556	0.393881	0.083769	0.0310476	-0.0965584	0.0473612	-0.0318055	-8.222e-05
5.9	-0.0219793	0.036769		5.9	0.162029	0.188784	0.145014	0.103476	0.129174	0.114938	0.0448492	0.169216	0.115169	0.163743	0.341131	0.164637	0.423271	0.185697	0.646976	0.0359269	-0.0473069	0.0421038	0.00215386	-0.0043132	0.0292185	0.0517276	0.0918839	0.394939	0.106852	0.0778531	-0.036783	0.00203723	-0.0260505	0.00482277
6	-0.0320796	0.0181705		6	0.146673	0.168692	0.19161	0.115266	0.105103	0.142168	0.0493921	0.168186	0.097868	0.200276	0.275446	0.158766	0.341613	0.135362	0.635833	0.0234088	-0.0360143	0.00457107	0.0391091	-0.0334217	-0.0370719	0.0733971	0.122679	0.356171	0.0875536	0.0685121	-0.104061	-0.0040964	-0.017174	-0.0006616
6.1	0.0374505	0.0147871		6.1	0.111188	0.124296	0.122032	0.150079	0.132365	0.115389	0.0575612	0.155341	0.0751751	0.163988	0.242006	0.132107	0.299316	0.126942	0.580865	0.0664984	-0.0449015	-0.0076585	0.0508566	0.0123027	0.0175391	0.0459411	0.074046	0.350034	0.0890613	0.0125451	-0.104059	0.0178644	-0.0296216	0.0361417
6.2	0.0402256	-0.039566		6.2	0.180847	0.186673	0.126087	0.127162	0.129658	0.155632	0.0448266	0.135722	0.0898001	0.138422	0.308428	0.122626	0.266637	0.138271	0.515633	0.0313901	-0.0215163	0.0102187	0.0663869	-0.0094184	-0.0194908	0.0367982	0.0936906	0.397177	0.0789712	0.0464202	-0.1264	0.0105422	-0.0050988	-0.0122327
6.3	0.0167534	-0.0289586		6.3	0.127358	0.137684	0.126191	0.0932949	0.0958334	0.159342	0.0401435	0.135139	0.0848543	0.147616	0.261949	0.138971	0.254074	0.0709821	0.586975	0.0593155	0.0086379	0.022749	0.0305183	-0.0796293	-0.0193165	0.0344451	0.103777	0.369317	0.0848042	0.0355609	-0.101112	0.0150428	-0.050641	0.00012724
6.4	0.0379407	-0.081315		6.4	0.109023	0.152784	0.0989682	0.0573652	0.102151	0.139493	0.0572994	0.1213	0.0929491	0.13512	0.178618	0.126731	0.299532	0.104456	0.578489	0.0109599	-0.0663374	-0.0079489	0.0402124	0.00340066	-0.0086118	0.0420608	0.0971503	0.323459	0.069173	0.0237248	-0.103678	0.0485065	-0.0609302	-0.0132695
6.5	-0.0060103	-0.0359775		6.5	0.0649635	0.156112	0.0942631	0.0631406	0.099042	0.121564	0.0366564	0.11111	0.073542	0.138565	0.252738	0.0721026	0.241341	0.0993	0.518804	0.0520598	0.0176153	-0.0200567	0.0825538	-0.0247831	-0.0084456	0.0131253	0.0889791	0.333047	0.059209	0.014028	-0.139087	0.0226839	-0.0515674	0.0106972
6.6	-0.0182981	-0.0408619		6.6	0.131145	0.133595	0.130715	0.0319203	0.0998858	0.0755567	0.0598926	0.100236	0.0455858	0.082155	0.21372	0.101898	0.203348	0.0536852	0.515265	0.0753914	-0.0480877	-0.033762	0.0296616	-0.0128635	-0.0241032	0.0396142	0.0549905	0.288967	0.0744227	0.0430719	-0.106458	0.0325612	-0.0418416	0.0194801
6.7	0.0218827	0.00339282		6.7	0.0962923	0.106784	0.0858211	0.0623854	0.0905861	0.0114908	0.0221982	0.124605	0.0579754	0.0833634	0.195907	0.111868	0.222592	0.0639877	0.455117	0.0408761	-0.0343535	0.0496619	0.0587355	-0.0203933	0.020955	0.0209058	0.0941078	0.32934	0.0683635	-0.0070109	-0.113847	0.0260026	-0.0416846	0.0163055
6.8	0.0538955	-0.0074307		6.8	0.084094	0.100368	0.0742274	0.0605664	0.0899201	0.0375107	0.0227088	0.059894	0.0538195	0.0931988	0.184748	0.108278	0.190885	0.0792558	0.427736	0.0399434	0.0187018	-0.0008789	0.0571716	0.0249652	0.0116857	0.0476511	0.0538109	0.279939	0.0634573	-0.0054073	-0.104154	0.0153505	-0.034152	0.00104771
6.9	0.00213205	-0.0538394		6.9	0.0901972	0.13114	0.083227	0.0770231	0.0429604	0.0754016	0.0350448	0.0556666	0.105386	0.0783914	0.137168	0.0901171	0.141235	0.0656986	0.400296	0.0697459	-0.0505065	0.0825856	0.0157742	0.0156899	0.0179842	0.00408471	0.0876169	0.287669	0.0264307	0.0829225	-0.0933098	0.0184628	-0.0325099	-0.0209407
7	-0.0105604	-0.0492157		7	0.0892386	0.102629	0.0231911	0.0650256	0.0594949	0.0332957	0.0608245	0.0429509	0.0654979	0.0439782	0.160637	0.106591	0.124272	0.0269551	0.347728	0.0274047	-0.0107198	0.0693368	0.0380277	0.00057827	-0.0440061	0.0304917	0.0883859	0.29207	0.0335683	-0.0083086	-0.131251	0.00316848	-0.0555411	-0.0653334
7.1	0.0163581	-0.0929804		7.1	0.0737966	0.114739	0.0169779	8.4359e-06	0.0833275	0.0452733	0.0554329	0.0471799	0.0394405	0.0794484	0.210366	0.0643935	0.120898	0.0589334	0.399232	0.0389386	-0.0307809	0.0651794	0.0281948	-0.0004971	0.0216916	0.0447839	0.0540033	0.252579	0.0374589	0.0249781	-0.138185	0.0366021	-0.0433549	-0.0284312
7.2	0.00975518	-0.061537		7.2	0.0764463	0.0913039	0.0212763	0.0717714	0.0819308	0.0631555	0.0228802	0.0199279	0.0245798	0.119007	0.107176	0.0782626	0.122899	0.0426289	0.286151	0.0509188	-0.0566058	0.103446	0.0137147	0.0403381	-0.0149296	0.0213697	0.0814844	0.256837	0.0245252	0.0119185	-0.136075	0.0233827	-0.0428611	-0.061274
7.3	-0.0025955	-0.05755		7.3	0.0368374	0.11779	0.0194528	0.0656837	0.0287877	0.0215164	0.0131871	0.045006	0.0417468	-0.0004074	0.091731	0.0787594	0.0829638	0.0701896	0.268557	-0.002813	-0.0491932	0.054716	-0.0098038	-0.0002359	0.0250304	0.00350462	0.102472	0.221626	0.0289937	0.0343368	-0.0837326	0.0712374	-0.0462855	-0.0570646
7.4	-0.0019908	-0.0430795		7.4	0.056425	0.0799081	0.0604619	0.0734622	-0.0154136	0.0380706	0.0123672	0.0626571	0.0216384	0.0746074	0.0816069	0.0917952	0.0988576	0.0811106	0.28265	0.010334	-0.0404401	0.0199995	-0.0025061	0.023121	-0.0191333	0.00784636	0.100415	0.180783	0.0333882	0.0417393	-0.144691	0.0517811	-0.0491306	-0.0140842
7.5	-0.0146974	-0.0304093		7.5	0.00342414	0.109691	0.0433485	0.0656316	0.0136186	0.0347526	0.0555375	0.00169055	0.0758914	0.043471	0.095537	0.0446247	0.11349	0.0385067	0.276662	-0.011239	-0.0111659	0.071146	0.00634717	-0.0235756	-0.0412622	0.0235699	0.0880496	0.197069	0.0230808	0.027288	-0.15914	0.0695387	-0.0122316	-0.050533
7.6	0.0078258	-0.0277539		7.6	0.0111255	0.07669	0.024358	0.0434042	0.0265978	0.0016203	0.0139352	-0.0155064	0.0498754	0.0902499	0.133264	0.0172199	0.109158	0.00781027	0.281322	0.00465563	-0.0323216	0.00293467	0.074967	-0.009175	-0.0172284	0.0522218	0.0650046	0.189745	0.0380138	0.0157754	-0.131012	0.0180595	-0.0199353	-0.0679497
7.7	-0.0355834	-0.0707189		7.7	0.0323972	0.0620926	0.0595048	0.0249367	0.0829428	0.0373996	0.0374949	-0.0038878	0.0497899	0.0480241	0.105995	0.0474635	0.0507966	0.0246411	0.266019	0.00603474	-0.0437102	0.0520125	0.0442441	0.00687317	-0.0273552	0.00332533	0.0771814	0.201226	0.00534979	0.0154575	-0.136521	0.00245184	-0.0238253	-0.0793633
7.8	0.00077303	-0.017825		7.8	0.0276291	0.0979591	0.0529685	0.0515114	0.0507794	0.0186868	-0.0039773	0.0223287	0.0399128	0.0682653	0.122336	0.0852523	0.0647175	0.0611061	0.226874	-0.0065573	-0.0157791	-0.0255424	0.0143255	-0.0136123	0.0233213	0.0235103	0.0692927	0.178526	0.0199168	-0.009291	-0.124006	-0.0023142	-0.0486396	-0.024538
7.9	0.0222608	-0.0369909		7.9	-0.0199905	0.0762368	-0.0009598	0.0374781	0.0551018	-0.0117971	0.0160828	-0.0067328	0.0317289	0.0682423	0.0703425	0.0668196	0.0426823	0.0587671	0.205902	-0.0071797	0.0205805	-0.0050812	0.0380869	0.023849	0.00783208	0.00155824	0.0457727	0.137912	0.0506183	-0.0154548	-0.148422	0.00717193	-0.037789	-0.0260993
8	-0.0200583	-0.0215241		8	0.0421743	0.0793039	0.0365208	0.0747776	0.0623381	0.0093561	0.022965	0.00893144	0.0444722	0.0472917	0.0867006	0.0906491	0.0568693	0.0289158	0.219159	0.00402327	-0.0375937	0.027349	0.0488138	-0.0179034	0.00369144	0.0015483	0.0683803	0.110746	0.0157573	0.0139957	-0.103206	0.0124229	-0.0622253	-0.0662155
8.1	-0.0118162	-0.0838844		8.1	-0.0479634	0.0520717	0.182182	0.0247564	0.050978	-0.0046847	0.0219398	0.00606657	0.0548269	0.00663058	0.058622	0.0857817	0.0785036	0.00619929	0.164857	-0.0255985	-0.0292999	0.0724877	0.0510971	0.0397332	0.00385167	-0.0115092	0.077512	0.162865	0.0299436	0.0258521	-0.146984	0.0329345	-0.0442409	-0.0690287
8.2	0.0425621	-0.0419085		8.2	-0.0143543	0.0647872	0.497662	0.0123432	0.0634319	0.048982	0.0396357	0.0738176	0.0289895	-0.0147901	0.0777263	0.0540736	0.0601577	-0.0267491	0.105425	0.0224075	-0.0522861	0.0299312	0.0705172	0.0396724	0.00406307	0.0102432	0.0821075	0.130353	0.0586855	0.0516334	-0.108305	0.00872716	-0.0190653	-0.0628257
8.3	0.0225479	-0.0637493		8.3	0.00645852	0.0212299	0.770878	0.0142243	0.0401366	0.00681056	0.0550257	0.0471194	0.0286658	0.0456278	0.0604803	0.0768677	0.03422	0.0618736	0.105072	-0.0141973	-0.045796	-0.0008577	0.0519925	0.022738	-0.0051566	0.00794469	0.0740605	0.109457	0.0190126	0.0834432	-0.119199	0.00761842	-0.0262734	-0.0583915
8.4	-0.0023177	-0.0106118		8.4	0.0100313	0.0513243	1.01451	0.0219795	0.00776709	-0.0184234	0.0140031	0.0530209	-0.0060966	0.00365571	0.0845082	0.0434319	0.0504529	0.0117791	0.131454	0.0229489	-0.0372691	0.0410968	0.0296009	0.00498589	-0.0366298	0.00570727	0.0639684	0.162821	-0.0171471	0.0947026	-0.151098	-0.0176311	-0.0271189	-0.0555725
8.5	0.0669257	-0.0278954		8.5	0.024576	0.0415768	1.11856	0.0028025	0.0258314	0.011165	-0.0177721	0.0389806	0.0384455	-0.0069205	0.0906652	0.0564592	0.017031	0.00307124	0.137539	0.00356982	-0.0137695	0.0400024	0.061591	0.00561226	-0.0196941	-0.00634	0.0541116	0.125281	0.00722052	0.105744	-0.138195	-0.0011248	-0.0539497	-0.0120098
8.6	-0.001294	-0.0749162		8.6	0.00337971	0.0276889	1.17824	0.0235544	0.0359295	0.052098	0.0118889	0.0344829	0.0318237	-0.0015527	0.0629987	0.0827559	0.0226746	0.0452995	0.161801	-0.0126668	-0.0406383	0.0603497	0.0349802	0.0247121	-0.0019305	-0.0017455	0.0591053	0.0985867	0.0479091	0.105109	-0.1179	-0.0301189	-0.0265189	-0.0458403
8.7	0.0269716	-0.0611965		8.7	0.0468116	0.0946083	1.17604	0.0219173	0.0330759	0.00379826	0.019406	0.0371992	0.0297058	-0.0078211	-0.0018106	0.0547811	0.00809196	0.0367243	0.163503	0.00848264	-0.0374819	0.0388583	0.0391212	0.0232679	-0.0253813	-0.005826	0.0283557	0.103472	0.0352275	0.106271	-0.124357	0.00790921	-0.0085796	-0.0075891
8.8	0.00155579	-0.0165291		8.8	0.0226587	0.0360359	1.19623	0.0149461	-0.0196862	-0.0212926	0.0617236	0.0351645	-0.0043921	-0.0001591	0.0482795	0.0313201	0.0213326	0.017726	0.15046	0.00877887	-0.0600742	0.0443332	0.0302945	-0.0130097	-0.0392475	-0.0301918	0.0610477	0.0952685	0.0225112	0.10164	-0.109124	-0.0340116	-0.0672748	-0.0485681
8.9	0.00765961	-0.0483021		8.9	0.059042	-0.0059069	1.16197	0.02265	0.00689873	0.00852847	0.0503115	0.0366982	-0.0016217	-0.027039	0.040368	0.0320331	0.0163622	0.0245627	0.155611	0.030573	-0.0002017	-0.0095508	0.0504278	-0.0251015	0.0210336	0.0132385	0.0582991	0.105237	-0.035771	0.0249045	-0.126586	-0.061064	-0.0457899	-0.0525555
9	-0.0061681	-0.0573477		9	0.0121789	0.0156174	1.11153	0.0412395	0.0465648	0.00668529	0.0438959	0.0276538	0.0461193	-0.0385329	-0.0029688	0.0350589	0.0176196	0.0631392	0.144956	-0.0200721	-0.0393066	-0.0056123	0.0525336	-0.0213247	-0.0235736	-0.0272402	0.0360041	0.0851665	0.0499545	-0.0015151	-0.117269	-0.0212255	-0.0620277	-0.0073998
9.1	0.0134507	-0.0232018		9.1	0.00177805	0.0311982	1.13024	0.0333562	0.0587084	0.0350927	0.0608544	0.0354645	0.0114749	0.00536841	0.0293912	0.0181349	-0.0087763	0.0178535	0.0857582	0.00180825	-0.0198129	-0.0340645	0.0222614	-0.0418339	-0.0260831	-0.0169038	0.0529217	0.053496	0.0339029	0.0472618	-0.0873551	-0.0352704	-0.0695556	-0.0287137
9.2	0.0391876	-0.0428583		9.2	0.0722867	0.0139239	0.99804	0.0146858	0.0464874	0.0347072	0.0361916	0.0186067	0.0343077	0.0195943	-0.0084399	0.0717692	0.0449397	-0.0019521	0.0518048	0.0201649	-0.0503254	-0.0105991	0.010797	0.00074006	-0.0151232	-0.0179418	0.0837992	0.0543492	-0.0059129	0.0188204	-0.105159	-0.0295917	-0.0711065	-0.0270793
9.3	0.0576023	-0.0619387		9.3	0.0108508	0.0438116	0.971425	0.0347097	0.050728	0.00734442	0.0479315	0.0622414	0.0382383	0.00449081	0.0245134	0.0390699	0.0102305	0.0142456	0.0959132	0.00722437	-0.0437941	-0.0108713	0.0493123	-0.0055051	0.0232011	0.00201019	0.0483933	0.0414015	-0.0223369	0.0358435	-0.118619	-0.0583728	-0.0562596	-0.0374783
9.4	-0.0116696	-0.0405048		9.4	0.0216515	0.0712376	0.91026	0.0408736	-0.0021747	0.0187859	0.0331839	3.2952e-05	0.0407301	-0.0233663	0.0540041	0.0921898	0.0320004	-0.0102723	0.0655733	-0.008912	-0.0679811	-0.0308978	0.0899699	-0.0172867	0.0280702	-0.0032811	0.0526969	0.0498047	-0.0136774	0.0418332	-0.11699	-0.0356494	-0.0673106	-0.0391751
9.5	0.0411288	-0.0238529		9.5	-0.0123563	0.0222244	0.847019	0.0232001	0.0315341	0.00504344	-0.0007536	0.019782	0.0258425	-0.0043024	0.070126	0.0552839	-0.0025168	0.0149882	0.0894656	0.0133315	-0.0822567	-0.0220599	0.077799	0.0110708	-0.0033355	-0.0307356	0.0230402	0.0205915	-0.0189011	0.0477472	-0.103131	-0.0195821	-0.0467511	-0.0617601
9.6	0.00735821	-0.0237256		9.6	-0.0103817	0.0575423	0.750098	0.0436754	0.0387831	0.0292425	0.0316821	0.0319352	0.0094648	0.00843417	0.0126121	0.0636158	0.00678261	-0.0343991	0.0527953	-0.0429292	-0.0286201	-0.0072214	0.0201458	0.0221963	0.0108645	0.023622	0.0464628	0.018226	0.0194217	0.0262638	-0.115122	-0.0504925	-0.0782722	-0.0634954
9.7	-0.0255603	-0.0369049		9.7	-0.0244593	0.0348047	0.682472	-0.0019985	-0.0088232	0.00395111	0.00700389	0.0042207	0.0182822	0.0331454	0.0331942	0.0412013	-0.0033089	-0.0193214	0.040627	-0.0246089	-0.0617413	-0.0278858	0.0501896	-0.0098786	0.00993208	-0.0213206	0.0316422	-0.0243235	0.048201	0.0263611	-0.128332	-0.0121559	-0.0234839	-0.0323024
9.8	0.0417306	-0.0346403		9.8	0.00791054	0.0190943	0.662501	-0.003948	-0.0131962	0.023423	-0.0012925	-0.0215703	0.0255665	0.0270852	0.0265733	-0.0093195	-0.0153759	0.041335	-0.0029718	0.0241139	-0.0764318	0.0612816	0.0139416	-0.0113473	0.0289322	-0.0239598	0.0405077	0.0472109	0.00396231	0.0283527	-0.0946751	-0.0408544	-0.0827744	-0.0583915
9.9	0.0318339	-0.0428445		9.9	0.0301192	0.0380009	0.621586	0.0402698	0.0900987	0.030396	0.0471015	-0.0261615	-0.0169853	0.00512311	-0.0137352	-0.0011777	0.000509	0.0583932	0.0817333	-0.0402314	-0.0545568	0.0248947	0.0531384	0.0573473	-0.0263827	0.00542716	0.0459393	0.194276	-0.0423904	0.0421778	-0.109482	-0.021339	-0.0602511	-0.0565035
10	0.0292939	-0.0365065		10	-0.0261984	0.0483165	0.559615	0.0233726	0.0784432	0.0163142	-0.0032874	-0.0250699	0.00487483	0.0415736	-0.0225681	0.0302732	0.00308629	0.0144894	0.0424311	-0.0148261	-0.0999257	-0.0206108	0.0125332	-0.0089205	0.0201887	-0.0031068	0.0503965	0.2085	-0.0435233	0.0224306	-0.135861	-0.0493941	-0.0627802	-0.0501506
10.1	0.11512	-0.041493
10.2	0.0998816	-0.0092138
10.3	0.146439	0.0438406
10.4	0.316379	0.00989131
10.5	0.444038	-0.0314839
10.6	0.49462	-0.0108032
10.7	0.608018	-0.0222274
10.8	0.737964	-0.0029034
10.9	0.828455	0.0139533
11	0.868684	0.00039407
11.1	0.876035	-0.0036176
11.2	0.821585	0.00212209
11.3	0.839928	0.0143631
11.4	0.847081	0.0553926
11.5	0.878076	-0.0145465
11.6	0.824745	0.00569115
11.7	0.788337	0.0078646
11.8	0.784667	-0.0208759
11.9	0.756969	0.00670166
12	0.71807	-0.0065446
12.1	0.694736	0.0110823
12.2	0.672611	-0.0193198
12.3	0.644374	0.0157919
12.4	0.55493	-0.0017599
12.5	0.63928	0.0267622
12.6	0.550429	-0.0279201
12.7	0.567585	-0.0169859
12.8	0.515641	-0.0135664
12.9	0.512094	-0.001447
13	0.478221	-0.008134
13.1	0.427429	-0.0226234
13.2	0.406535	-0.0476871
13.3	0.367893	-0.0568966
13.4	0.301864	-0.0475627
13.5	0.285273	-0.0404602
13.6	0.198819	-0.0310214
13.7	0.229762	-0.0449681
13.8	0.193426	-0.0046865
13.9	0.255989	-0.00292
14	0.170991	0.0489606
14.1	0.207752	0.0713024
14.2	0.171238	0.0526237
14.3	0.145513	0.0540829
14.4	0.154764	0.0443169
14.5	0.14219	0.0499625
14.6	0.145656	0.0348334
14.7	0.0888953	0.0251895
14.8	0.0901113	0.0399144
14.9	0.100008	0.0340499
15	0.0851083	0.0293013
15.1	0.0504807	-0.0065361
15.2	0.0861719	0.00037222
15.3	0.125977	0.00413788
15.4	0.00581873	-0.0083804
15.5	0.0813007	-0.0040554
15.6	0.0499703	0.00019795
15.7	0.0970406	-0.0097784
15.8	0.0545519	0.00467495
15.9	0.0749191	-0.0269399
16	0.074896	-0.0128408
16.1	0.0538149	0.0168746
16.2	0.0129005	-0.0168667
16.3	-0.0086536	-0.0031361
16.4	0.0521407	0.0246828
16.5	0.00990712	-0.013716
16.6	-0.000735	-0.0487143
16.7	0.00466621	-0.0251293
16.8	-0.0016412	0.0142524
16.9	0.00606851	0.00197821
17	-0.0209788	-0.0103297
17.1	-0.0325442	-0.06674
17.2	0.0116305	0.0162321
17.3	0.025945	0.00069608
17.4	0.0107474	-0.0378409
17.5	-0.0172832	-0.0537373
17.6	0.00189948	-0.045356
17.7	0.0147153	-0.0504119
17.8	0.0395805	-0.0133199
17.9	0.0334826	0.014535
18	0.0113837	-0.0282828
18.1	0.0480611	-0.0731469
18.2	-0.0195253	-0.0742433
18.3	0.00472079	-0.0123949
18.4	-0.0115064	0.00312737
18.5	-0.0067355	-0.0495671
18.6	-0.0048263	-0.0475542
18.7	-0.0156749	-0.0502538
18.8	0.0397639	-0.0554426
18.9	0.0110768	-0.0236368
19	-0.0147201	-0.0478837
19.1	0.0309941	-0.0007546
19.2	0.0231955	-0.0901588
19.3	0.0194115	-0.0627137
19.4	-0.0306778	-0.0419973
19.5	-0.0019794	-0.0652556
19.6	-0.0103824	-0.0645414
19.7	-0.0240149	-0.0785104
19.8	-0.0276072	-0.0416288
19.9	-0.0027391	-0.0673877
20	-0.0160304	-0.0291913
20.1	-0.0092014	-0.0595739
20.2	-0.0182666	-0.0495728
20.3	7.6305e-05	-0.0703808
20.4	-0.0206375	-0.059732
20.5	-0.0195656	-0.0451784
20.6	-0.0324754	-0.0712422
20.7	-0.0056691	-0.0791415
20.8	0.0112976	-0.0985596
20.9	-0.0420112	-0.0824366
21	-0.0147319	-0.064832
21.1	-0.0360647	-0.0116836
21.2	-0.0075498	-0.0410115
21.3	-0.036435	0.0091358
21.4	-0.0162826	-0.0472498
21.5	0.00710056	-0.0199761
21.6	-0.0044821	-0.0326274
21.7	-0.0245022	-0.0433426
21.8	-0.0435364	-0.0335685
21.9	-0.0224642	-0.0728368
22	-0.0038316	-0.0333444
22.1	-0.0969052	-0.0481079
22.2	-0.0370855	-0.0621296
22.3	-0.0019849	-0.0713443
22.4	-0.0507411	-0.0059463
22.5	0.00472915	-0.0683403
22.6	-0.0146026	-0.0524191
22.7	-0.0311454	-0.0131955
22.8	0.0112489	-0.0651283
22.9	-0.0190897	-0.0457464
23	-0.0094079	-0.0625783
23.1	-0.0219995	-0.0331089
23.2	-0.0293188	-0.0605792
23.3	-0.0054429	-0.0653966
23.4	0.00565254	-0.0666902
23.5	-0.0129515	-0.0354461
23.6	-0.0389377	-0.0794298
23.7	-0.0025242	-0.0630019
23.8	-0.002005	-0.0500187
23.9	-0.0176186	-0.0361214
24	-0.000672	-0.0211419
24.1	0.00269946	-0.0168862
24.2	-0.0018275	-0.0539506
24.3	-0.0274754	-0.0833421
24.4	0.0274358	-0.0504755
24.5	-0.008304	-0.0867198
24.6	-0.03673	-0.0564645
24.7	-0.0419911	-0.0460313
24.8	-0.0019278	-0.019694
24.9	0.0260969	-0.0385608
25	0.00345371	-0.0359832
25.1	0.0460654	-0.0518184
25.2	0.015564	-0.0537896
25.3	0.00910468	-0.0519789
25.4	0.0310944	-0.0199623
25.5	-0.0027135	-0.0396325
25.6	-0.0119622	-0.0678199
25.7	-0.0517299	-0.104942
25.8	-0.0304172	-0.0724407
25.9	0.00823882	-0.0562817
26	-0.0146945	-0.0394801
26.1	-0.021317	-0.0697829
26.2	-0.0217015	-0.0672135
26.3	-0.0411537	-0.0544378
26.4	-0.0236191	-0.0707906
26.5	-0.0126073	-0.0486122
26.6	0.0139925	-0.0511346
26.7	0.00308101	-0.0603023
26.8	0.00986139	-0.0584722
26.9	-0.0162915	-0.0416483
27	-0.0136565	-0.0244122
27.1	-0.0157438	-0.0467569
27.2	-0.006294	-0.0252646
27.3	0.0982448	-0.0200041
27.4	0.0246637	-0.0835468
27.5	0.00353976	-0.0961064
27.6	0.0171551	-0.0768351
27.7	-0.0362855	-0.0635309
27.8	-0.0025041	-0.0624287
27.9	-0.0442071	-0.0058437
28	0.0140216	-0.0386828
28.1	-0.0199811	-0.005603
28.2	-0.0175129	-0.0643586
28.3	-0.0530634	-0.0804099
28.4	-0.0241324	-0.029792
28.5	0.020859	-0.0609776
28.6	-0.0328452	-0.0969621
28.7	-0.0027332	-0.0742324
28.8	0.00757356	-0.0592942
28.9	-0.0003136	-0.0016241
29	-0.0479513	-0.0507191
29.1	0.00560681	-0.0855901
29.2	-0.0167242	-0.0684343
29.3	-0.0065438	-0.0431489
29.4	-0.0059129	-0.0732437
29.5	-0.0453026	-0.0468675
29.6	0.0355496	-0.0571981
29.7	-0.0197633	-0.0544349
29.8	-0.06589	-0.082542
29.9	-0.0304457	-0.0734489
30	-0.0018845	-0.0450374
30.1	-0.0189746	-0.0565642
30.2	-0.0305318	-0.0441014
30.3	-0.0356261	-0.0990829
30.4	0.0179261	-0.0577438
30.5	0.00666493	-0.0260154
30.6	0.11567	-0.0668397
30.7	0.304719	-0.0325471
30.8	0.380477	0.0829289
30.9	0.468854	0.0430599
31	0.652092	0.150149
31.1	1.03631	0.166826
31.2	1.40567	0.171145
31.3	1.67332	0.145788
31.4	1.7495	0.208841
31.5	1.78257	0.184364
31.6	1.85048	0.231559
31.7	1.97449	0.21463
31.8	1.86923	0.267807
31.9	1.88221	0.272793
32	1.7955	0.218374
32.1	1.73486	0.202877
32.2	1.70659	0.218703
32.3	1.59467	0.203782
32.4	1.57852	0.23375
32.5	1.53105	0.239287
32.6	1.41997	0.224839
32.7	1.28469	0.246342
32.8	1.18736	0.147305
32.9	1.17139	0.146161
33	1.00432	0.178774
33.1	1.04225	0.159862
33.2	0.91582	0.145494
33.3	0.81336	0.0821591
33.4	0.828079	0.135781
33.5	0.748176	0.0826079
33.6	0.676731	0.0938602
33.7	0.63733	0.103623
33.8	0.533318	0.0962416
33.9	0.516994	0.0347812
34	0.508255	0.0295506
34.1	0.451807	0.0463132
34.2	0.430294	-0.0074915
34.3	0.396004	0.013458
34.4	0.331907	0.0204052
34.5	0.33459	-0.0039998
34.6	0.269226	-0.0296509
34.7	0.235949	0.0143992
34.8	0.302048	0.00560805
34.9	0.255794	-0.0470641
35	0.17287	-0.0151833
35.1	0.246628	-0.0254033
35.2	0.207801	-0.0365426
35.3	0.190074	-0.0456685
35.4	0.178971	-0.0183345
35.5	0.131622	-0.0654688
35.6	0.154977	-0.0639597
35.7	0.204464	0.0191701
35.8	0.101777	-0.0666902
35.9	0.0864069	-0.035363
36	0.0763322	-0.0476539
36.1	0.0901944	-0.0265553
36.2	0.127738	-0.0195886
36.3	0.100601	-0.0331891
36.4	0.116863	-0.044024
36.5	0.0651227	-0.0443232
36.6	0.081401	-0.0676147
36.7	0.0534594	-0.0734156
36.8	0.0724705	-0.0456989
36.9	0.0553086	-0.0345406
37	0.0792194	-0.010277
37.1	0.0853463	0.0196602
37.2	0.0578147	0.0302567
37.3	-0.0066785	0.0406481
37.4	0.0431674	0.0400503
37.5	0.0352944	0.0411439
37.6	-0.007831	0.0367856
37.7	0.0243711	-0.0354324
37.8	-0.0132755	-0.0602966
37.9	0.0195172	-0.0143912
38	0.048864	-0.0411583
38.1	0.0649073	-0.0251374
38.2	0.00767387	-0.0195003
38.3	0.0281556	-0.0139344
38.4	0.021567	-0.0341531
38.5	-0.0185449	-0.0340614
38.6	-0.0273348	-0.0321872
38.7	-0.0265034	-0.0191759
38.8	-0.0064115	-0.0377606
38.9	0.0144685	-5.135e-05
39	-0.0561168	-0.0202197
39.1	-0.009104	-0.0745729
39.2	0.00148401	-0.0603935
39.3	-0.0140951	-0.030811
39.4	0.00322409	-0.0483268
39.5	-0.0168933	-0.0381595
39.6	-0.0052561	-0.0285735
39.7	0.0033303	0.00740256
39.8	-0.0365122	-0.0559578
39.9	-0.0238114	-0.026051
40	-0.0115634	-0.0307141
40.1	-9.284e-05	-0.0740966
40.2	-0.0412801	-0.0208123
40.3	-0.0318706	-0.0031275
40.4	-0.044511	-0.0383589
40.5	-0.0142613	-0.050514
40.6	-0.0505115	-0.0241378
40.7	-0.0567417	-0.0584912
40.8	-0.0206493	-0.0598455
40.9	0.029552	-0.0682183
41	-0.0201331	-0.092989
41.1	-0.0238399	-0.0709126
41.2	-0.0663832	-0.061847
41.3	0.0243082	-0.0515273
41.4	0.015237	-0.0561876
41.5	0.0185652	-0.0414821
41.6	-0.0515524	-0.0360606
41.7	-0.0009872	-0.0665268
41.8	-0.0149094	-0.0329764
41.9	-0.020371	-0.0672135
42	-0.0120595	-0.0505752
42.1	0.0344428	-0.0589537
42.2	-0.0730549	-0.0317137
42.3	-0.0381406	-0.0712973
42.4	-0.0559043	-0.0636995
42.5	-0.014872	-0.0773337
42.6	-0.0105658	-0.0646715
42.7	0.00373151	0.00268718
42.8	-0.0342416	-0.0538204
42.9	-0.0100358	-0.071311
43	-0.0391584	-0.0747115
43.1	-0.0055776	-0.0489498
43.2	-0.0053367	-0.0576165
43.3	0.00722643	-0.0541472
43.4	-0.0736395	-0.0372511
43.5	-0.0208726	-0.0595767
43.6	-0.0152275	-0.0116698
43.7	-0.0278594	-0.0103297
43.8	-0.0320796	-0.0338345
43.9	0.0309853	-0.0671498
44	-0.0347347	-0.018099
44.1	-0.0063058	-0.0333553
44.2	-0.0384617	-0.103284
44.3	0.00377478	-0.0501987
44.4	-0.0097432	-0.0290915
44.5	-0.0170482	-0.0366281
44.6	-0.0311164	-0.0850004
44.7	-0.0006976	-0.0350363
44.8	-0.0698265	-0.0163629
44.9	-0.0531981	-0.0800001
45	-0.0232582	0.0178186
45.1	-0.0582526	0.0596122
45.2	-0.0232263	0.137628
45.3	-0.0193016	0.211989
45.4	-0.0183871	0.242508
45.5	-0.0453109	0.190954
45.6	-0.0004714	0.181775
45.7	-0.0442445	0.167078
45.8	-0.0065408	0.200174
45.9	-0.0265496	0.138946
46	-0.0335763	0.138619
46.1	-0.0219734	0.099135
46.2	-0.0414232	0.0904854
46.3	-0.0586396	0.0721053
46.4	-0.0036251	0.0935477
46.5	-0.0192731	0.0432622
46.6	-0.0106489	0.0724848
46.7	0.00537179	0.01734
46.8	-0.0470254	0.0101658
46.9	-0.0150815	0.0778203
47	-0.019898	0.0254112
47.1	0.00903585	0.0372647
47.2	-0.0093533	-0.004119
47.3	-0.0108756	0.0660304
47.4	-0.0235793	0.0256354
47.5	0.0147694	-0.0064145
47.6	-0.042229	0.0209755
47.7	-0.0393133	-0.0076491
47.8	-0.0564949	-0.0303319
47.9	-0.0355145	-0.0713637
48	-0.0029427	-0.0423074
48.1	-0.0407038	-0.0588958
48.2	-0.0261223	-0.0369719
48.3	0.0259652	-0.0935536
48.4	-0.0315869	-0.0713832
48.5	-0.0144939	-0.0988146
48.6	-0.0294505	-0.0735096
48.7	0.0285942	0.00422668
48.8	-0.0732265	-0.0658729
48.9	-0.0305057	-0.0953922
49	1.0419e-05	-0.0623347
49.1	-0.0397578	-0.0826911
49.2	-0.0490669	-0.0200568
49.3	-0.0372664	-0.0349751
49.4	-0.0181894	-0.0572594
49.5	-0.0028281	-0.0083277
49.6	-0.0500528	-0.059931
49.7	-0.0800246	-0.0410723
49.8	-0.0239117	-0.0324944
49.9	-0.0397775	-0.03832
50	-0.0084156	-0.0581702
50.1	0.0590474	-0.0397156
50.2	0.0610373	-0.0493957
50.3	0.025085	-0.0649816
50.4	0.0391562	-0.0722888
50.5	0.0796752	-0.0081672
50.6	0.0456386	0.00420721
50.7	0.033253	-0.0003201
50.8	0.066731	-0.0210811
50.9	0.0347211	0.0604043
51	0.046708	0.0289357
51.1	0.100303	0.0356782
51.2	0.0782105	0.0350134
51.3	0.109134	0.0231599
51.4	0.124836	0.0470967
51.5	0.108279	0.0345984
51.6	0.1376	0.0494145
51.7	0.115355	0.046175
51.8	0.114908	0.0419165
51.9	0.115839	0.0066518
52	0.142752	0.0585295
52.1	0.123342	0.0160355
52.2	0.147744	0.0295729
52.3	0.156886	0.00511799
52.4	0.154432	0.00543663
52.5	0.141886	-0.0109665
52.6	0.419892	0.0381394
52.7	0.724687	-0.0203944
52.8	0.903506	0.0363064
52.9	0.992314	-0.0004583
53	0.998143	-0.0407014
53.1	1.01976	0.0427223
53.2	1.02823	-0.0223214
53.3	0.933665	-0.0756166
53.4	0.85346	0.0114147
53.5	0.927666	-0.0274105
53.6	0.899765	0.00564984
53.7	0.844642	0.0088091
53.8	0.799054	0.00528705
53.9	0.731731	-0.0376391
54	0.715123	-0.0690075
54.1	0.692619	0.0599888
54.2	0.67358	-0.0250847
54.3	0.591533	-0.0291134
54.4	0.552931	0.0351245
54.5	0.545435	-0.0371765
54.6	0.412615	-0.0371737
54.7	0.3932	-0.0611827
54.8	0.359014	-0.0340064
54.9	0.370084	-0.0367639
55	0.325419	-0.0748165
55.1	0.25795	-0.0397517
55.2	0.290356	-0.0476928
55.3	0.274109	-0.0372763
55.4	0.238518	-0.0256222
55.5	0.222678	-0.0663962
55.6	0.199808	-0.0738478
55.7	0.218045	-0.0715798
55.8	0.184157	-0.01533
55.9	0.14803	-0.0808391
56	0.168039	-0.0963667
56.1	0.134561	-0.0661388
56.2	0.120914	-0.0720589
56.3	0.135751	-0.0586104
56.4	0.143543	-0.0848484
56.5	0.14213	-0.0362572
56.6	0.136373	-0.0833032
56.7	0.110229	-0.0417371
56.8	0.100931	-0.0534439
56.9	0.11696	-0.0877251
57	0.104956	-0.0738587
57.1	0.0513839	-0.0520483
57.2	0.080604	-0.0589869
57.3	0.0903807	-0.0426175
57.4	0.0868597	-0.0613821
57.5	0.0690503	-0.0513697
57.6	0.0852057	-0.019223
57.7	0.0438238	-0.0383561
57.8	0.0574248	-0.0528209
57.9	0.0579121	-0.0510705
58	0.070696	-0.036177
58.1	0.024437	-0.0490633
58.2	-0.0024382	-0.0632593
58.3	0.0272209	-0.0270895
58.4	0.0642795	-0.0430021
58.5	0.046203	-0.07135
58.6	0.069572	-0.0190653
58.7	0.0647987	-0.050628
58.8	0.0337033	-0.0557944
58.9	0.056057	-0.0655049
59	0.0232673	-0.0558025
59.1	0.0360428	-0.106808
59.2	0.0618313	-0.0549027
59.3	0.0343971	-0.0396933
59.4	0.0113896	-0.0627555
59.5	0.0120887	-0.0672324
59.6	0.0150561	-0.098881
59.7	-0.0015409	-0.0819104
59.8	0.051057	-0.0469008
59.9	0.0189896	-0.0777601
60	0.0710829	-0.0451537
60.1	0.0348903	-0.0413297
60.2	0.0430611	-0.0593056
60.3	0.0210797	-0.0730281
60.4	-0.0284647	-0.0951653
60.5	-0.0204802	-0.0359861
60.6	0.0103629	-0.0843498
60.7	0.00359138	-0.0698494
60.8	0.00057242	-0.070187
60.9	0.0284393	-0.032068
61	-0.0383673	-0.0507856
61.1	-0.0206405	-0.0557944
61.2	-0.0021397	-0.104873
61.3	0.00476406	-0.049069
61.4	-0.0232263	-0.0435535
61.5	0.0115071	-0.0665292
61.6	0.00675638	-0.0599975
61.7	0.00304069	-0.0510045
61.8	0.0242993	-0.061839
61.9	0.00023414	-0.0867673
62	0.00278256	-0.0821374
62.1	-0.0223752	-0.0686727
62.2	-0.0193847	-0.101373
62.3	0.0088549	-0.076658
62.4	0.0245117	-0.0768878
62.5	0.0362262	-0.0653249
62.6	0.0107071	-0.065192
62.7	-0.0234303	-0.0533992
62.8	-0.0421341	-0.112255
62.9	-0.0147147	-0.0807807
63	-0.0093818	-0.0812513
63.1	-0.0096773	-0.0670055
63.2	0.0175391	-0.0991247
63.3	-0.0291182	-0.0703946
63.4	0.0110739	-0.0184508
63.5	-0.0342671	-0.0328985
63.6	-0.0172459	-0.0768294
63.7	-0.0073521	-0.057323
63.8	-0.0186162	-0.0671522
63.9	0.00467211	-0.0617616
64	0.00362875	-0.0406212
64.1	-0.0472693	-0.050287
64.2	-0.0016898	-0.0490524
64.3	0.0135712	-0.0773418
64.4	0.048038	-0.0495258
64.5	0.0542107	-0.0382649
64.6	0.0744171	-0.0322755
64.7	0.0224963	-0.0954198
64.8	0.0619459	-0.0647128
64.9	0.0344399	-0.0883149
65	0.131826	-0.0869525
65.1	0.0802603	-0.0581066
65.2	0.155527	-0.0729227
65.3	0.170739	-0.0525687
65.4	0.139263	-0.0426645
65.5	0.203629	-0.0779705
65.6	0.177236	-0.0570296
65.7	0.121972	-0.0472579
65.8	0.118847	-0.0591033
65.9	0.0912348	-0.0407484
66	0.0896294	-0.0321677
66.1	0.0809683	-0.0695446
66.2	0.0739298	-0.0885143
66.3	0.074661	-0.0868143
66.4	0.0344001	-0.0611328
66.5	0.0601109	-0.0592833
66.6	0.0435514	-0.0869302
66.7	0.0605151	-0.0341388
66.8	0.00159316	-0.0492266
66.9	0.0248126	-0.113063
67	0.0412862	-0.0820434
67.1	0.0549507	-0.0614733
67.2	0.040584	-0.0913578
67.3	0.015389	-0.0374619
67.4	0.0298269	-0.0265857
67.5	0.0587263	-0.0252176
67.6	0.0106899	-0.0210702
67.7	-0.0072115	0.00607057
67.8	-0.0099153	0.0278534
67.9	-0.05087	-0.0072531
68	-0.0545025	0.0289527
68.1	-0.0196571	-0.018146
68.2	-0.0610022	-0.0633338
68.3	-0.0234131	-0.0217844
68.4	0.00190538	-0.0214823
68.5	0.0223124	-0.0313039
68.6	-0.004935	-0.071311
68.7	-0.0205431	-0.0382122
68.8	-0.0250903	-0.0635361
68.9	-0.0097948	-0.0899679
69	0.0171521	-0.0834419
69.1	0.00468932	-0.0540778
69.2	0.00356827	-0.0573088
69.3	0.0101451	-0.0542246
69.4	-0.0292789	-0.0366309
69.5	-0.0077017	-0.0397489
69.6	-0.0123236	-0.0376253
69.7	-8.989e-05	-0.0640594
69.8	-0.0431863	-0.0316415
69.9	0.0199931	-0.0427172
70	-0.0150239	-0.0110881
70.1	-0.0098322	0.00214726
70.2	-0.0718277	-0.0486122
70.3	-0.0332955	-0.0209538
70.4	-0.0111937	-0.0568273
70.5	-0.0021687	-0.0901536
70.6	-0.0346659	-0.0790722
70.7	-0.0527049	-0.0463803
70.8	0.0330292	-0.0731829
70.9	0.178592	-0.0257884
71	0.182483	0.00451444
71.1	0.214495	-0.0591916
71.2	0.368269	0.00618121
71.3	0.446251	-0.0279395
71.4	0.821236	0.026823
71.5	1.03762	0.0172374
71.6	1.21826	-0.0004559
71.7	1.37476	-0.0288118
71.8	1.38905	0.0973547
71.9	1.43019	-0.0091663
72	1.44069	0.0604622
72.1	1.51192	0.0653186
72.2	1.39221	0.0104426
72.3	1.35673	0.0104398
72.4	1.34516	-0.0236947
72.5	1.2314	-0.0002427
72.6	1.14123	-0.008361
72.7	1.15771	0.0162625
72.8	1.09523	-0.0265244
72.9	0.977036	-0.0474573
73	0.941443	-0.0166896
73.1	0.841195	0.0171933
73.2	0.78774	-0.0452615
73.3	0.740708	-0.0867863
73.4	0.589182	-0.024351
73.5	0.622261	-0.0280502
73.6	0.478269	-0.006528
73.7	0.480575	-0.0335966
73.8	0.429083	-0.0454833
73.9	0.364854	-0.0643477
74	0.401744	-0.0140147
74.1	0.30791	-0.116895
74.2	0.405001	-0.0373954
74.3	0.353797	-0.0343967
74.4	0.348077	-0.0924182
74.5	0.255777	-0.0104071
74.6	0.291173	-0.0550247
74.7	0.217411	-0.006273
74.8	0.231115	-0.0607368
74.9	0.225582	0.0166946
75	0.184773	-0.0150062
75.1	0.198429	-0.0311263
75.2	0.154962	-0.062434
75.3	0.0929926	-0.0759851
75.4	0.0918858	-0.0922634
75.5	0.086903	-0.0654246
75.6	0.0737351	-0.0527069
75.7	0.0661031	-0.0580315
75.8	0.104374	-0.0423183
75.9	0.0595376	-0.0306809
76	0.0689643	-0.109389
76.1	0.0641246	-0.084195
76.2	0.0678088	-0.0598123
76.3	0.0102026	-0.0478643
76.4	0.0645863	-0.0354651
76.5	0.0669459	-0.081484
76.6	-0.0129052	-0.0754533
76.7	0.00759618	-0.0674571
76.8	0.00373446	-0.0709843
76.9	-0.0361139	-0.0989333
77	-0.0044993	-0.0209814
77.1	-0.0531062	-0.0739418
77.2	-0.0238719	-0.0976683
77.3	0.0402885	-0.0340173
77.4	-0.0203253	-0.0595739
77.5	-0.0111307	-0.054263
77.6	-0.0208671	-0.0801411
77.7	-0.0189722	-0.0196161
77.8	-0.0380285	-0.0503867
77.9	-0.0298523	-0.0797398
78	-0.0061308	-0.0543437
78.1	-0.0347205	-0.057691
78.2	0.0149331	-0.0772478
78.3	-0.0038572	-0.0904247
78.4	-0.0190838	-0.0680663
78.5	0.00286319	-0.0490965
78.6	-0.0419021	-0.0216239
78.7	-0.0239776	-0.053499
78.8	0.00856284	-0.0519457
78.9	0.00878312	-0.0577661
79	0.0268394	-0.0720034
79.1	0.0150934	-0.0277458
79.2	0.0281212	-0.0427391
79.3	0.012218	-0.0601608
79.4	-0.0205805	-0.0630128
79.5	0.00207158	-0.0552408
79.6	-0.028539	-0.0546619
79.7	-0.0210363	-0.0764946
79.8	-0.0307722	-0.0753759
79.9	-0.0037456	-0.0426147
80	-0.0206892	-0.0755088
80.1	0.0138293	-0.0803486
80.2	-0.0562657	-0.0696386
80.3	-0.0213918	-0.0849035
80.4	-0.0170625	-0.0724075
80.5	-0.0310849	-0.0859059
80.6	-0.0426047	-0.085319
80.7	-0.0514064	-0.0840506
80.8	-0.0672977	-0.0772891
80.9	-0.0583126	-0.0804512
81	0.0487116	-0.0841618
81.1	0.0576884	-0.0715546
81.2	0.0981071	-0.0814479
81.3	0.184641	-0.0188549
81.4	0.163162	-0.123081
81.5	0.120891	-0.033768
81.6	0.0946092	-0.0757885
81.7	0.0649963	-0.0767078
81.8	0.103832	-0.0691433
81.9	0.042806	-0.117911
82	0.0159824	-0.0618029
82.1	0.0563982	-0.0933209
82.2	0.013551	-0.0473357
82.3	0.0598041	-0.132694
82.4	0.0838182	-0.0794212
82.5	0.0404291	-0.0208816
82.6	0.0238209	-0.0466016
82.7	0.0197581	-0.0769486
82.8	0.0254661	-0.054197
82.9	-0.0174007	-0.0302431
83	0.0253486	-0.091751
83.1	0.0093225	-0.0534021
83.2	0.0129374	-0.055689
83.3	-0.027263	-0.0599865
83.4	0.0133647	-0.0588706
83.5	-0.0012252	-0.0391814
83.6	-0.0119681	-0.0494869
83.7	-0.0253853	-0.054518
83.8	-0.0015949	-0.0648624
83.9	-0.0060619	-0.048634
84	0.00991597	-0.0447966
84.1	-0.0073379	-0.0519234
84.2	-0.0167271	-0.082428
84.3	-3.84e-06	-0.05858
84.4	-0.0439003	-0.0678721
84.5	-0.0226992	-0.0579128
84.6	-0.0367098	-0.0385109
84.7	-0.0415667	-0.0559051
84.8	-0.018006	-0.0588488
84.9	-0.0231461	-0.0948219
85	-0.0179888	-0.0448156
85.1	-0.0317929	-0.0859862
85.2	-0.0100869	-0.104751
85.3	-0.0486023	-0.0770426
85.4	-0.0976791	-0.0459762
85.5	-0.0770971	-0.0475931
85.6	-0.0450041	-0.0893449
85.7	-0.0297288	-0.0414185
85.8	-0.0523062	-0.0835525
85.9	0.011656	-0.0778955
86	-0.0656865	-0.0663962
86.1	-0.0742561	-0.0889213
86.2	-0.0457412	-0.116364
86.3	-0.0256547	-0.0766414
86.4	-0.0369852	-0.0595492
86.5	-0.0400961	-0.0947607
86.6	-0.0503738	-0.0714939
86.7	-0.0235532	-0.0830264
86.8	-0.0837142	-0.0398595
86.9	-0.0156435	-0.0583639
87	-0.0314345	-0.0461339
87.1	-0.0119248	-0.0378689
87.2	-0.028479	-0.075005
87.3	-0.0372605	-0.0328957
87.4	-0.03179	-0.0611134
87.5	-0.0346772	-0.053715
87.6	-0.0411655	-0.0743264
87.7	-0.0247834	-0.0858366
87.8	-0.0154684	-0.070727
87.9	-0.0295912	-0.0790114
88	-0.0721001	-0.0365782
88.1	-0.0461021	-0.070414
88.2	-0.075446	-0.0861134
88.3	-0.0491353	-0.0973719
88.4	-0.009637	-0.0874397
88.5	-0.061928	-0.03953
88.6	-0.0163259	-0.0861415
88.7	-0.0072548	-0.0970671
88.8	0.00870297	-0.0780811
88.9	-0.0328683	-0.0564839
89	-0.0562082	-0.0272253
89.1	-0.0098691	-0.096832
89.2	-0.0477163	-0.0947056
89.3	0.0230637	-0.080861
89.4	-0.0307437	-0.0636582
89.5	-0.0302422	-0.0956192
89.6	0.00015104	-0.0809051
89.7	-0.0437198	-0.0305949
89.8	-0.04841	-0.0837933
89.9	-0.0086566	-0.0548006
90	-0.0491756	-0.0294847
90.1	-0.0085248	-0.078887
90.2	-0.0497091	-0.0043265
90.3	-0.0367359	-0.0103516
90.4	0.0712895	-0.0051352
90.5	0.140874	0.0260395
90.6	0.270688	-0.0305921
90.7	0.31896	-0.0334052
90.8	0.398315	-0.012204
90.9	0.365654	-0.0400532
91	0.355285	-0.0217207
91.1	0.312386	-0.0603712
91.2	0.304355	-0.0168947
91.3	0.340149	-0.0399369
91.4	0.370789	-0.0720475
91.5	0.302417	-0.061271
91.6	0.281655	-0.0301766
91.7	0.321864	-0.0175011
91.8	0.305204	-0.0360055
91.9	0.281898	-0.0705579
92	0.252526	-0.0262561
92.1	0.229865	0.0220107
92.2	0.265548	0.0115723
92.3	0.241818	-0.0605792
92.4	0.207408	0.00287237
92.5	0.24799	-0.0099888
92.6	0.217789	-0.0256027
92.7	0.195696	-0.0474711
92.8	0.134171	-0.0527791
92.9	0.120458	-0.0290583
93	0.173615	0.0210639
93.1	0.1527	-0.0427889
93.2	0.0805012	-0.0383699
93.3	0.0826396	-0.0615398
93.4	0.133285	-0.0456965
93.5	0.134931	-0.0284989
93.6	0.213461	-0.0915321
93.7	0.17147	-0.101572
93.8	0.184292	-0.0543627
93.9	0.175066	-0.036177
94	0.193165	-0.0809108
94.1	0.13887	-0.0546453
94.2	0.173971	-0.0620935
94.3	0.13674	-0.0722969
94.4	0.0849707	-0.0900315
94.5	0.0910887	-0.0661526
94.6	0.0992252	-0.079964
94.7	0.101677	-0.110676
94.8	0.047952	-0.0607454
94.9	0.0661518	-0.0926148
95	0.0909196	-0.0484626
95.1	0.0558249	-0.0439215
95.2	0.00944001	0.0146152
95.3	0.0318482	-0.081088
95.4	0.0265557	-0.0249075
95.5	0.0824306	-0.0409921
95.6	0.00170478	-0.055094
95.7	0.0120228	-0.0586878
95.8	-0.0389608	-0.0763949
95.9	0.0430066	-0.06692
96	0.0209883	-0.0825444
96.1	0.0510172	-0.0805234
96.2	0.00201995	-0.0731526
96.3	0.021656	-0.0852221
96.4	0.0544747	-0.105676
96.5	-0.0172429	-0.0716572
96.6	0.0357301	-0.070727
96.7	0.00214926	-0.09465
96.8	0.0153088	-0.0828269
96.9	-0.0051848	-0.0518294
97	0.0276536	-0.01502
97.1	-0.009961	-0.0400172
97.2	-0.0204772	0.00636403
97.3	-0.0378166	0.0175584
97.4	-0.0258583	-0.0215958
97.5	0.00628633	0.00890882
97.6	-0.0250785	0.0417142
97.7	-0.0211597	-0.0365369
97.8	0.0077196	-0.0210754
97.9	-0.0422748	-0.0155874
98	-0.0363342	-0.0446442
98.1	-0.032527	0.0143522
98.2	-0.0393679	-0.0500239
98.3	-0.0073723	-0.0383504
98.4	-0.0588717	-0.032342
98.5	-0.069557	-0.0389957
98.6	-0.0426789	-0.023407
98.7	-0.0189977	-0.0106897
98.8	-0.0533269	-0.0628329
98.9	-0.0574355	0.00634171
99	-0.0913978	-0.081304
99.1	-0.0147343	-0.0564369
99.2	-0.0555661	-0.088351
99.3	-0.0018133	-0.0409978
99.4	-0.0188055	-0.050146
99.5	-0.0074696	-0.0562346
99.6	-0.0271401	-0.0653026
99.7	-0.0440266	-0.0139126
99.8	-0.0113658	-0.0634559
99.9	-0.058086	-0.0870275
100	-0.0237538	-0.0606124
100.1	-0.0559702	-0.0456827
100.2	-0.0507352	-0.0839068
100.3	-0.0820602	-0.0629245
100.4	-0.0583357	-0.0485647
100.5	-0.0366385	-0.0089726
100.6	-0.0479572	-0.0170053
100.7	-0.0257752	-0.0624952
100.8	-0.0621571	-0.0294154
100.9	-0.0727565	-0.0227673
101	-0.0131693	-0.106684
101.1	-0.0499667	-0.0091806
101.2	-0.0479026	-0.0657124
101.3	-0.0835795	-0.0412689
101.4	-0.0038316	-0.045461
101.5	-0.0487085	-0.0996812
101.6	-0.0560391	-0.045007
101.7	-0.0081319	-0.0831175
101.8	0.00806673	-0.089021
101.9	-0.0471803	-0.0501597
102	-0.018774	-0.0943841
102.1	-0.0003652	-0.102317
102.2	-0.0155633	-0.0625199
102.3	-0.044302	-0.0774638
102.4	-0.0305947	-0.0787763
102.5	-0.0141556	-0.061753
102.6	-0.0295454	-0.0729973
102.7	-0.0258298	-0.0629853
102.8	-0.06042	-0.0551852
102.9	-0.04374	-0.0659176
103	-0.0053052	-0.0784325
103.1	-0.0040893	-0.100958
103.2	-0.0843706	-0.092233
103.3	-0.0013742	-0.0918783
103.4	-0.093694	-0.0153856
103.5	-0.0315722	-0.027524
103.6	-0.0210589	-0.093584
103.7	-0.0290778	-0.044572
103.8	-0.057642	-0.0604376
103.9	-0.035159	-0.0674737
104	-0.027028	-0.0865983
104.1	-0.0094305	-0.121135
104.2	-0.0554545	-0.0494427
104.3	-0.0262713	-0.0802684
104.4	-0.0482812	-0.0692791
104.5	-0.0451649	-0.0377886
104.6	-0.0018963	-0.0889408
104.7	-0.0461222	-0.103466
104.8	-0.0446142	-0.0474378
104.9	-0.0686995	-0.0042961
105	-0.0943907	-0.0541191
105.1	-0.0769914	-0.0806753
105.2	-0.0614117	-0.0342305
105.3	-0.0515239	-0.0705275
105.4	-0.0305691	-0.100722
105.5	-0.0133812	-0.112562
105.6	-0.0304511	-0.0902281
105.7	-0.0005285	-0.0328985
105.8	-0.0285449	-0.0999162
105.9	-0.0261882	-0.077951
106	-0.0514978	-0.0972167
106.1	-0.0445026	-0.110219
106.2	-0.0341211	-0.0624287
106.3	-0.0572865	-0.0958434
106.4	-0.054626	-0.0948243
106.5	-0.0252992	-0.0661028
106.6	-0.0594307	-0.106814
106.7	-0.0568189	-0.102311
106.8	-0.0132352	-0.0834723
106.9	0.0113266	-0.0981887
107	-0.056696	-0.043005
107.1	-0.0259502	-0.0608783
107.2	-0.012596	-0.0954089
107.3	-0.0445999	-0.0344769
107.4	-0.0432183	-0.072474
107.5	-0.0541672	-0.0545095
107.6	-0.0317875	-0.0841698
107.7	-0.0571572	-0.0655909
107.8	-0.0060216	-0.0408425
107.9	-0.0371169	-0.110233
108	-0.0056376	-0.0835663
108.1	-0.0085189	-0.0597928
108.2	-0.0669565	-0.102306
108.3	-0.0146999	-0.0761542
108.4	-0.0268018	-0.070367
108.5	-0.0385905	-0.0884645
108.6	-0.083875	-0.0809137
108.7	-0.0231147	-0.0787678
108.8	0.00935102	-0.0583307
108.9	-0.0563085	-0.0386966
109	-0.0322635	-0.0363902
109.1	-0.0269247	-0.0873818
109.2	-0.0431549	-0.0354794
109.3	0.0088436	-0.0340035
109.4	-0.0492017	-0.0788286
109.5	0.0363408	-0.0585714
109.6	0.151857	-0.0911061
109.7	0.181574	-0.0467099
109.8	0.187004	-0.101304
109.9	0.440876	-0.0113317
110	0.583164	-0.0544957
110.1	0.895611	-0.0702341
110.2	0.989648	-0.0896744
110.3	1.11102	-0.0684011
110.4	1.1217	-0.0497722
110.5	1.17519	-0.0604324
110.6	1.15571	-0.0437083
110.7	1.09374	-0.0402831
110.8	1.0487	-0.0426118
110.9	1.06116	-0.0305755
111	1.06058	-0.0872351
111.1	1.13662	-0.0523028
111.2	1.00425	-0.0438412
111.3	1.02439	-0.0481439
111.4	0.966936	-0.0577352
111.5	0.908326	-0.0448878
111.6	0.858171	-0.104834
111.7	0.82154	-0.0669528
111.8	0.787566	-0.0899679
111.9	0.720985	-0.0628329
112	0.637398	-0.0545095
112.1	0.683732	-0.0845796
112.2	0.543347	-0.0440378
112.3	0.551114	-0.0937611
112.4	0.463115	-0.0613128
112.5	0.467223	-0.0717541
112.6	0.381609	-0.0560381
112.7	0.348206	-0.107365
112.8	0.362509	-0.0314393
112.9	0.338403	-0.0102438
113	0.32672	-0.0416288
113.1	0.281967	-0.0301961
113.2	0.245648	-0.0434067
113.3	0.224272	-0.0404412
113.4	0.222836	-0.0908678
113.5	0.134223	-0.0748388
113.6	0.132884	-0.0361879
113.7	0.158569	-0.0891844
113.8	0.102127	-0.0711534
113.9	0.14858	-0.0809194
114	0.144484	-0.0651146
114.1	0.112385	-0.0274575
114.2	0.111444	-0.0943485
114.3	0.0966276	-0.0297977
114.4	0.114417	-0.0131124
114.5	0.116008	0.0213189
114.6	0.116883	-0.0024105
114.7	0.0961118	-0.0207183
114.8	0.0682076	0.0071504
114.9	0.205195	0.00342369
115	0.179303	-0.0255861
115.1	0.142411	-0.0706301
115.2	0.166278	-0.0360549
115.3	0.157918	-0.0251872
115.4	0.146657	-0.011127
115.5	0.155074	-0.0076658
115.6	0.159016	-0.0228253
115.7	0.150126	-0.0119329
115.8	0.119231	-0.0164764
115.9	0.169076	-0.0619914
116	0.0762865	-0.0365782
116.1	0.0497383	-0.0314753
116.2	0.0484309	-0.0241045
116.3	-0.0183069	-0.0401392
116.4	0.0387431	-0.06216
116.5	0.0738384	-0.0242983
116.6	0.0152596	-0.0729835
116.7	0.0220803	-0.0248054
116.8	0.0199474	-0.0306363
116.9	0.0189384	-0.0686114
117	0.0222495	-0.0539477
117.1	-0.011704	-0.0598175
117.2	0.0254607	-0.0472773
117.3	0.0429609	-0.0448878
117.4	-0.020225	-0.0899817
117.5	0.0337978	-0.0567166
117.6	0.00662461	-0.0561629
117.7	-0.0473554	-0.106839
117.8	0.0268168	-0.0610194
117.9	-0.0264921	-0.0710038
118	0.0271693	-0.068044
118.1	-0.0323033	-0.100722
118.2	-0.015259	-0.134494
118.3	0.0409395	-0.0835691
118.4	-0.0026186	-0.0564118
118.5	0.0213236	-0.0825472
118.6	-0.02253	-0.0876059
118.7	0.0139468	-0.051345
118.8	-0.0028424	-0.0517795
118.9	-0.0022863	-0.0464606
119	0.00814097	-0.069376
119.1	0.0123267	-0.0507357
119.2	0.0387033	-0.107013
119.3	-0.0075788	-0.132675
119.4	-0.0328825	-0.0767772
119.5	-0.0124268	-0.0700375
119.6	-0.009815	-0.133938
119.7	-0.0418018	-0.0694918
119.8	-0.0656663	-0.0754176
119.9	-0.0262113	-0.0675235
120	0.0234108	-0.0690298
120.1	-0.007894	-0.067429
120.2	0.00049178	-0.0867645
120.3	-0.0248695	-0.0569963
120.4	-0.025936	-0.111621
120.5	-0.0106346	-0.0899874
120.6	-0.0190061	-0.0358417
120.7	-0.00798	-0.0742685
120.8	-0.0167011	-0.0810025
120.9	-0.0073895	-0.0745064
121	-0.0212856	-0.0838654
121.1	-0.0594194	-0.0859781
121.2	-0.0276131	-0.0872099
121.3	-0.0335763	-0.123892
121.4	-0.0397116	-0.117687
121.5	-0.121421	-0.0586602
121.6	-0.0720342	-0.103762
121.7	-0.03593	-0.0880684
121.8	-0.0428368	-0.0884949
121.9	0.00416469	-0.0582808
122	-0.0286825	-0.109181
122.1	-0.0115147	-0.0558775
122.2	-0.0171657	-0.0808914
122.3	-0.0233153	-0.145758
122.4	-0.0125758	-0.111989
122.5	-0.0474783	-0.107692
122.6	-0.0172459	-0.0548917
122.7	-0.0271455	-0.111911
122.8	0.0106899	-0.0974384
122.9	-0.0658674	-0.0981972
123	-0.0341644	-0.074919
123.1	-0.0676016	-0.104961
123.2	0.00831601	-0.0716131
123.3	-0.0481863	-0.0845435
123.4	-0.0436451	-0.0477593
123.5	-0.0312998	-0.0630988
123.6	-0.0161135	-0.0432182
123.7	-0.0129883	-0.0666707
123.8	-0.039187	-0.0694448
123.9	-0.0367098	-0.0717489
124	-0.0377163	-0.102585
124.1	-0.0612687	-0.0870161
124.2	-0.0732698	-0.0828991
124.3	-0.0420112	-0.0711866
124.4	-0.0173924	-0.117344
124.5	-0.0570342	-0.0668036
124.6	-0.0206749	-0.0711201
124.7	0.0144459	-0.0755254
124.8	-0.0394362	-0.0649982
124.9	-0.073433	-0.0629715
125	-0.0850388	-0.0539088
125.1	-0.0231033	-0.0787592
125.2	-0.083224	-0.0647048
125.3	-0.0742935	-0.0744095
125.4	-0.0118103	-0.0850004
125.5	-0.025136	-0.0338402
125.6	-0.0624325	-0.0561572
125.7	0.00456591	-0.0881292
125.8	-0.0033611	-0.0506113
125.9	-0.0365264	-0.0543627
126	-0.056458	-0.0757467
126.1	-0.0346029	-0.05652
126.2	-0.0694336	-0.104524
126.3	-0.0250873	-0.081606
126.4	-0.0709475	-0.0540004
126.5	-0.0623582	-0.0938252
126.6	-0.0208553	-0.0656602
126.7	-0.008602	-0.0263972
126.8	-0.0516414	-0.0809108
126.9	-0.0173265	-0.0460427
127	-0.0506433	-0.11357
127.1	-0.0116096	-0.108771
127.2	-0.0519566	-0.0884479
127.3	-0.0564064	-0.081938
127.4	-0.0032809	-0.0618969
127.5	-0.0478682	-0.042656
127.6	-0.0045279	-0.072095
127.7	0.0124128	-0.122181
127.8	-0.0494539	-0.114195
127.9	-0.0492789	-0.0623124
128	-0.014072	-0.0840288
128.1	-0.0417875	-0.104696
128.2	-0.0294048	-0.0698879
128.3	-0.0842905	-0.0939468
128.4	-0.0710852	-0.0912334
128.5	-0.0306321	-0.0818967
128.6	-0.0220167	-0.069063
128.7	-0.0281117	-0.0497941
128.8	-0.0289805	-0.078236
128.9	-0.0484617	-0.0880518
129	-0.0104399	-0.0603384
129.1	-0.0398552	-0.0630902
129.2	-0.0285335	-0.0661996
129.3	-0.0543904	-0.0421797
129.4	-0.0351645	-0.0894004
129.5	-0.0546432	-0.0994927
129.6	-0.0537744	-0.0819769
129.7	-0.064236	-0.0736925
129.8	-0.0606123	-0.0874511
129.9	-0.0620313	-0.121904
130	-0.0053249	-0.0485153
130.1	-0.0528913	-0.100747
130.2	-0.0494023	-0.0848513
130.3	-0.0316209	-0.0476126
130.4	-0.0378481	-0.0926537
130.5	-0.0344191	-0.0401971
130.6	-0.0317733	-0.0146268
130.7	-0.0284303	-0.0367639
130.8	0.00337357	-0.0418311
130.9	-0.0187627	-0.0202838
131	-0.0283211	0.038638
131.1	-0.0528598	0.0929247
131.2	-0.0342445	0.111806
131.3	0.00365137	0.116914
131.4	-0.107335	0.120082
131.5	-0.0198523	0.129585
131.6	0.253501	0.113459
131.7	0.489723	0.0847785
131.8	0.504462	0.0993373
131.9	0.577622	0.103388
132	0.665951	0.10426
132.1	0.73594	0.042293
132.2	0.806233	0.122707
132.3	0.775332	0.0592746
132.4	0.809825	0.0660912
132.5	0.884834	0.0755334
132.6	0.907417	-0.0237916
132.7	0.961354	0.0227558
132.8	0.921342	0.0503723
132.9	0.922796	-0.0030088
133	0.917905	0.0175613
133.1	0.855969	-0.0214353
133.2	0.869845	-0.0168031
133.3	0.802718	-0.0410001
133.4	0.81049	0.043428
133.5	0.713168	-0.0214163
133.6	0.765722	-0.0061068
133.7	0.67907	-0.0355012
133.8	0.653115	-0.0146709
133.9	0.582636	-0.0574555
134	0.547737	-0.0327076
134.1	0.481566	-0.0321511
134.2	0.430359	-0.0073832
134.3	0.442455	-0.0335381
134.4	0.362409	-0.0846851
134.5	0.29371	-0.0861301
134.6	0.265912	-0.0366808
134.7	0.256047	-0.0686143
134.8	0.236078	-0.078499
134.9	0.334828	-0.050409
135	0.330167	-0.0687862
135.1	0.374886	-0.0435644
135.2	0.24459	-0.0287591
135.3	0.290892	-0.0386054
135.4	0.275152	-0.0248966
135.5	0.241408	-0.0470698
135.6	0.16086	-0.0909618
135.7	0.185232	-0.0500657
135.8	0.175986	-0.109032
135.9	0.123348	-0.100988
136	0.173334	-0.0815505
136.1	0.134922	-0.0496474
136.2	0.121261	-0.0709155
136.3	0.0317622	-0.0720836
136.4	0.0997901	-0.0976459
136.5	0.0444	-0.06795
136.6	0.0647525	-0.064284
136.7	0.00259916	-0.0747224
136.8	0.0584766	-0.0719037
136.9	0.0534451	-0.0716211
137	0.0298269	-0.0411469
137.1	0.0346577	-0.0664546
137.2	-0.0188227	-0.091618
137.3	0.0230553	-0.0951429
137.4	-0.0063889	-0.0808581
137.5	-0.0044448	-0.0703062
137.6	0.0148958	-0.0823592
137.7	-0.0083812	-0.0588041
137.8	-0.0058181	-0.102322
137.9	-0.024511	-0.0864596
138	0.0279462	-0.0505116
138.1	-0.049448	-0.0776158
138.2	-0.0391442	-0.0544378
138.3	0.0364209	-0.080407
138.4	0.0295319	-0.0951263
138.5	-0.011647	-0.0239079
138.6	-0.003691	-0.051212
138.7	-0.0834477	-0.0819603
138.8	0.0190584	-0.0852359
138.9	-0.0511423	-0.0528123
139	-0.0633701	-0.0954639
139.1	-0.0212998	-0.113523
139.2	0.00129471	-0.0365535
139.3	-0.0135449	-0.024171
139.4	-0.0373638	-0.0986816
139.5	0.00570417	-0.0787042
139.6	-0.0613459	-0.0597819
139.7	-0.0703654	-0.0630214
139.8	-0.0409733	-0.0671664
139.9	-0.0102019	-0.108076
140	-0.0033154	-0.0227588
140.1	-0.0434415	-0.10358
140.2	-0.0181978	-0.0172214
140.3	-0.0681607	-0.0908402
140.4	-0.0542415	-0.0668312
140.5	-0.0405917	-0.0847097
140.6	-0.0067041	-0.0511038
140.7	-0.0128738	-0.0545346
140.8	-0.0151331	-0.0684429
140.9	-0.005996	-0.108035
141	-0.0101243	-0.0540113
141.1	-0.0876935	-0.081296
141.2	-0.0379858	-0.0596237
141.3	-0.0476189	-0.0755587
141.4	0.0565644	-0.0724493
141.5	-0.0557465	-0.0793106
141.6	-0.0680835	-0.0682572
141.7	-0.0592734	-0.0286428
141.8	-0.0513085	-0.0728923
141.9	-0.0452362	-0.0504314
142	-0.0279858	-0.0901811
142.1	-0.0702852	-0.122206
142.2	-0.0316553	-0.0684733
142.3	-0.0498812	-0.0821626
142.4	-0.02046	-0.0906602
142.5	-0.0159704	-0.0644308
142.6	-0.0247918	-0.0687416
142.7	-0.0317733	-0.0951097
142.8	-0.018479	-0.0829238
142.9	-0.032768	-0.0635195
143	-0.0176274	-0.0425012
143.1	-0.0374297	-0.0680245
143.2	-0.055099	-0.0784686
143.3	-0.0282867	-0.0422519
143.4	-0.0506408	-0.0909342
143.5	-0.0377591	-0.0642812
143.6	-0.0244078	-0.0815144
143.7	-0.0147343	-0.0440183
143.8	-0.0458356	-0.0865261
143.9	-0.0406866	-0.0984741
144	-0.0198607	-0.0698879
144.1	-0.0258012	-0.105249
144.2	-0.0501993	-0.0684011
144.3	-0.0379312	-0.0808168
144.4	-0.0372836	-0.0693204
144.5	-0.0768508	-0.10585
144.6	-0.109288	-0.0643643
144.7	-0.0317757	-0.0577851
144.8	-0.0151444	-0.0726264
144.9	-0.0206921	-0.0684813
145	-0.0320339	-0.0799749
145.1	-0.0240435	-0.0413325
145.2	-0.0205171	-0.10415
145.3	-0.0306665	-0.041881
145.4	0.0125966	-0.0587961
145.5	-0.0520112	-0.0691599
145.6	-0.0450071	-0.0083804
145.7	-0.0224755	-0.0530393
145.8	-0.0463346	-0.0142611
145.9	-0.0565612	-0.10405
146	-0.0434902	-0.0695085
146.1	-0.0051759	-0.0648097
146.2	-0.0469138	-0.0575139
146.3	-0.0049753	-0.0854577
146.4	-0.0270998	-0.0672685
146.5	-0.0370137	-0.0806093
146.6	0.00799199	-0.0994319
146.7	0.00252196	-0.067789
146.8	-0.0367418	-0.0436641
146.9	-0.0471572	-0.0702094
147	-0.0164174	-0.0786016
147.1	-0.0144078	-0.0665738
147.2	0.00201995	-0.0723439
147.3	-0.0477649	-0.0803154
147.4	-0.0156435	-0.0663107
147.5	-0.0104856	-0.0949549
147.6	-0.0423033	-0.0593996
147.7	-0.0196773	-0.10029
147.8	-0.0022774	-0.08103
147.9	-0.00804	-0.055983
148	-0.0182263	-0.0495894
148.1	-0.0465524	-0.0393614
148.2	-0.0060963	-0.0828464
148.3	-0.0083783	-0.0717959
148.4	-0.029689	-0.0526352
148.5	-0.0387685	-0.0451509
148.6	-0.0035961	-0.0696471
148.7	0.0420089	-0.11545
148.8	-0.0556118	-0.0862326
148.9	-0.0483186	-0.100692
149	-0.0204428	-0.0761014
149.1	0.0189611	-0.0218589
149.2	-0.0692389	-0.0909566
149.3	-0.0633672	-0.0920696
149.4	-0.0544165	-0.0772392
149.5	-0.0548005	-0.0502566
149.6	0.00205437	-0.0469174
149.7	-0.0311793	-0.046225
149.8	-0.0165895	-0.0834058
149.9	-0.0724615	-0.07799
150	-0.10159	-0.0852055
150.1	-0.0532527	-0.0740553
150.2	-0.0765125	-0.065408
150.3	-0.051994	-0.0962836
150.4	-0.0276731	-0.0846931
150.5	-0.0235508	-0.0568548
150.6	-0.0493133	-0.0968539
150.7	-0.0683903	-0.0677975
150.8	-0.0795629	-0.0661916
150.9	0.0112947	-0.0382896
151	-0.0400813	0.0132168
151.1	0.0130495	0.00886133
151.2	-0.0008982	0.049802
151.3	-0.0157497	0.00642197
151.4	-0.0811968	-0.0091193
151.5	0.0445057	-0.0145798
151.6	0.315585	-0.0079483
151.7	0.403808	0.0238385
151.8	0.476675	0.0172735
151.9	0.518556	0.0247383
152	0.534729	-0.0214467
152.1	0.631089	0.041717
152.2	0.708101	0.0310873
152.3	0.814681	0.0226309
152.4	0.95273	-0.0378523
152.5	0.98691	0.00997203
152.6	0.968536	-0.006982
152.7	0.939762	0.0263415
152.8	0.986007	-1.289e-05
152.9	1.08482	-0.0127496
153	1.08156	-0.0221054
153.1	1.12646	-0.0468732
153.2	1.06682	-0.0083553
153.3	1.08242	-0.0633481
153.4	1.01899	-0.0466766
153.5	1.06957	-0.0285625
153.6	0.990823	-0.0359196
153.7	0.851307	-0.0552683
153.8	0.898412	-0.0339978
153.9	0.763085	-0.0368527
154	0.664199	-0.0641178
154.1	0.642906	-0.0612687
154.2	0.545196	-0.0644721
154.3	0.53341	-0.0652309
154.4	0.544181	-0.047056
154.5	0.474594	-0.0491492
154.6	0.422931	-0.09483
154.7	0.385855	-0.0766746
154.8	0.360072	-0.0623233
154.9	0.296382	-0.0688831
155	0.273721	-0.0802076
155.1	0.270485	-0.130166
155.2	0.27439	-0.0443118
155.3	0.215763	-0.0877527
155.4	0.189544	-0.115054
155.5	0.238764	-0.0798172
155.6	0.146055	-0.100825
155.7	0.199016	-0.103258
155.8	0.155774	-0.0874815
155.9	0.136803	-0.069215
156	0.104337	-0.0623566
156.1	0.10143	-0.0700569
156.2	0.069988	-0.0458679
156.3	0.0657963	-0.0985567
156.4	0.0611346	-0.124188
156.5	0.07194	-0.0558334
156.6	0.020736	-0.10757
156.7	0.0378945	-0.0727594
156.8	0.0259224	-0.0534216
156.9	0.0292452	-0.104491
157	0.0536403	-0.0631847
157.1	0.0391876	-0.0514556
157.2	0.0467449	-0.0693617
157.3	0.0409194	-0.111349
157.4	0.0210139	-0.0975852
157.5	0.0443395	-0.0639184
157.6	-0.004015	-0.0588735
157.7	0.0101195	-0.0794962
157.8	0.0401336	-0.0698076
157.9	0.014526	-0.0679832
158	-0.0136654	-0.0829266
158.1	-0.0412255	-0.050722
158.2	-0.0242957	-0.0595406
158.3	0.0217681	-0.084649
158.4	0.01231	-0.0488776
158.5	-0.017269	-0.0520896
158.6	0.00267684	-0.076298
158.7	-0.0025611	-0.0942098
158.8	0.0234251	-0.0586075
158.9	-0.0137337	-0.0374785
159	-0.0494765	-0.0621685
159.1	-0.0018673	-0.070943
159.2	-0.0067183	-0.045508
159.3	-0.0616959	-0.0263335
159.4	0.00123177	-0.0801715
159.5	-0.0382837	-0.0855764
159.6	-0.0463715	-0.0196717
159.7	0.00876886	-0.0483158
159.8	-0.0337597	-0.094376
159.9	0.00547209	-0.065466
160	-0.043353	-0.0598426
160.1	0.00132913	-0.0620327
160.2	-0.0526705	-0.0588511
160.3	-0.0140578	-0.0891236
160.4	-0.0161937	-0.0492822
160.5	-0.0162369	-0.044251
160.6	-0.0039546	-0.108805
160.7	-0.0600331	-0.0532663
160.8	-0.0055801	-0.0520815
160.9	-0.0707268	-0.0772919
161	-0.019161	-0.0642674
161.1	-0.0034874	-0.0470836
161.2	-0.0204512	-0.0878913
161.3	-0.0069307	-0.0991774
161.4	-0.0613459	-0.0803486
161.5	-0.0223265	-0.097607
161.6	-0.0170625	-0.089107
161.7	-0.0525874	-0.124465
161.8	-0.0494396	-0.0936034
161.9	-0.0507411	-0.0974413
162	-0.0337715	-0.0427505
162.1	-0.0246743	-0.0886444
162.2	-0.0204826	-0.111327
162.3	-0.0710537	-0.0574807
162.4	-0.0425816	-0.0451234
162.5	-0.117783	-0.0277819
162.6	-0.0322173	-0.0540056
162.7	-0.0130719	-0.108669
162.8	-0.0523037	-0.0870356
162.9	-0.0157379	-0.0669171
163	-0.0390124	-0.0707493
163.1	0.0297153	-0.0667509
163.2	-0.0547317	-0.0370963
163.3	-0.063026	-0.0543879
163.4	-0.0599701	-0.059959
163.5	-0.0599583	-0.0518683
163.6	-0.0213775	-0.0918398
163.7	-0.0776045	-0.107354
163.8	-0.0080257	-0.0557888
163.9	-0.0236708	-0.0702896
164	-0.0509845	-0.104416
164.1	-0.0338084	-0.0814869
164.2	-0.0707671	-0.0725129
164.3	-0.0480059	-0.0908288
164.4	-0.018539	-0.061451
164.5	-0.0380172	-0.0485457
164.6	-0.0388172	-0.0467901
164.7	-0.0174809	-0.114068
164.8	-0.0497145	-0.0549748
164.9	-0.0462284	-0.0632868
165	-0.0340552	-0.101791
165.1	-0.0376706	-0.0942986
165.2	-0.0503109	-0.0468262
165.3	-0.0229027	-0.0796097
165.4	-0.0540812	-0.0785987
165.5	0.00618602	-0.0998859
165.6	-0.0393335	-0.0981141
165.7	-0.0121943	-0.0602107
165.8	-0.0195307	-0.0898544
165.9	0.0199272	-0.0802769
166	-0.0177562	-0.0668312
166.1	-0.025549	-0.0847734
166.2	-0.0117444	-0.0995316
166.3	-0.0604313	-0.0742433
166.4	-0.0430261	-0.108536
166.5	-0.0177361	-0.0528152
166.6	-0.0526848	-0.121466
166.7	-0.0232095	-0.0890239
166.8	-0.0731665	-0.0715243
166.9	-0.0718247	-0.074825
167	-0.0306891	-0.0742879
167.1	-0.0352992	-0.0855735
167.2	-0.0262138	-0.0652694
167.3	-0.0659648	-0.0738919
167.4	-0.0015664	-0.106897
167.5	-0.0307324	-0.0359998
167.6	-0.0031575	-0.0849728
167.7	-0.0236737	-0.0908288
167.8	0.00181934	-0.0844467
167.9	-0.0291811	-0.0768185
168	-0.0469138	-0.0594134
168.1	-0.0148607	-0.0792051
168.2	-0.0145681	-0.0713087
168.3	-0.0555316	-0.0813373
168.4	0.0010169	-0.0692568
168.5	-0.0107207	-0.0826469
168.6	-0.0405175	-0.0613432
168.7	0.00320983	-0.099656
168.8	-0.0367329	-0.0831484
168.9	-0.0466439	-0.082683
169	-0.0155545	-0.116923
169.1	-0.0311597	-0.0479725
169.2	-0.0011165	-0.0477508
169.3	-0.0085017	-0.0249631
169.4	-0.0205402	-0.0602439
169.5	0.0280209	-0.112338
169.6	0.00222646	-0.0497585
169.7	0.12776	-0.084214
169.8	0.445204	-0.0646962
169.9	0.582467	-0.0868998
170	0.60532	-0.0861771
170.1	0.730518	-0.0937141
170.2	0.797302	-0.0787873
170.3	0.903693	-0.0608394
170.4	0.985396	-0.0879853
170.5	1.22595	-0.0918754
170.6	1.32937	-0.0474435
170.7	1.29407	-0.0970699
170.8	1.38423	-0.069658
170.9	1.3373	-0.0850754
171	1.33307	-0.122023
171.1	1.27938	-0.0774277
171.2	1.25412	-0.081805
171.3	1.1616	-0.0732746
171.4	1.22582	-0.072322
171.5	1.24619	-0.0777573
171.6	1.25401	-0.0471581
171.7	1.23202	0.00440095
171.8	1.1375	-0.096785
171.9	1.23197	-0.07475
172	1.09973	-0.0783471
172.1	1.12601	-0.0407067
172.2	1.03324	-0.0713747
172.3	0.926617	-0.0416649
172.4	0.806975	-0.108267
172.5	0.719974	-0.0930716
172.6	0.710429	-0.0708571
172.7	0.669179	-0.0653359
172.8	0.586771	-0.100049
172.9	0.578233	-0.0271726
173	0.477458	-0.098571
173.1	0.475423	-0.0513835
173.2	0.410313	-0.0895776
173.3	0.411899	-0.0885585
173.4	0.347094	-0.109278
173.5	0.352842	-0.0597486
173.6	0.281299	-0.0858865
173.7	0.28826	-0.0907652
173.8	0.273475	-0.0574584
173.9	0.26365	-0.0895747
174	0.241522	-0.0778736
174.1	0.222185	-0.107337
174.2	0.207761	-0.0995207
174.3	0.177405	-0.0249878
174.4	0.143701	-0.0763033
174.5	0.179105	-0.120445
174.6	0.186752	-0.0956107
174.7	0.116843	-0.0904024
174.8	0.112106	-0.0872906
174.9	0.129802	-0.0550803
175	0.126356	-0.0612074
175.1	0.0302773	-0.0401031
175.2	0.0418683	-0.0865066
175.3	0.104136	-0.0603963
175.4	0.0773102	-0.0347813
175.5	0.0517537	-0.100542
175.6	0.0485081	-0.0781172
175.7	0.0859599	-0.0936091
175.8	0.0196204	-0.0837572
175.9	0.0605269	-0.112396
176	0.0549044	-0.112058
176.1	0.0606272	-0.10827
176.2	0.031418	-0.0777573
176.3	0.00162463	-0.102137
176.4	0.0523732	-0.08546
176.5	0.0617969	-0.043902
176.6	-0.0391353	-0.0424542
176.7	0.069572	-0.0447606
176.8	0.0137516	-0.0817665
176.9	-0.0049296	-0.115558
177	0.0585542	-0.097239
177.1	0.0776022	-0.0330951
177.2	0.00754751	-0.0406236
177.3	-0.0311567	-0.072142
177.4	-0.0016697	-0.0393471
177.5	0.00570122	-0.053527
177.6	-0.0182696	-0.0390513
177.7	0.0120115	-0.0703836
177.8	-0.0152535	-0.0305009
177.9	0.00702582	-0.0545123
178	0.0102715	-0.0407898
178.1	0.0168394	-0.0241905
178.2	0.031212	-0.053233
178.3	-0.0281004	-0.0316221
178.4	-0.0040032	-0.0207435
178.5	-0.0284647	-0.0195995
178.6	-0.0268564	-0.0799032
178.7	0.0230209	-0.0506166
178.8	-0.0633957	-0.0290554
178.9	-0.0314119	-0.0763531
179	-0.0124981	-0.0564645
179.1	-0.0460278	-0.0787678
179.2	-0.0001273	-0.0576635
179.3	-0.0245455	-0.0649707
179.4	-0.0240754	-0.0481829
179.5	-0.0245769	-0.0601276
179.6	-0.0360303	-0.0601912
179.7	0.0259996	-0.0418311
179.8	0.00383231	-0.0825999
179.9	-0.0026275	-0.0792469
180	-0.0046085	-0.109065
180.1	-0.025669	-0.0540337
180.2	0.0394885	-0.0676256
180.3	0.00040328	-0.0754675
180.4	-0.0522747	-0.0927615
180.5	-0.0072031	-0.111008
180.6	0.0218541	-0.0554207
180.7	0.0176709	-0.129159
180.8	0.00171313	-0.0991413
180.9	0.0133248	-0.111983
181	-0.0045166	-0.106454
181.1	0.0620462	-0.103231
181.2	0.0092335	-0.0617089
181.3	0.00604245	-0.0934539
181.4	-0.0129515	-0.0892205
181.5	0.00980976	-0.0706329
181.6	0.00036591	-0.0945475
181.7	0.0106181	-0.0928864
181.8	0.00568106	-0.0756223
181.9	-0.0154969	-0.0540584
182	-0.073376	-0.129845
182.1	-0.0178138	-0.105216
182.2	-0.0262713	-0.0739779
182.3	-0.0266155	-0.0420994
182.4	-0.0205515	-0.0982329
182.5	-0.0589921	-0.0519538
182.6	-0.03126	-0.103001
182.7	-0.0230719	-0.0576692
182.8	0.00298612	-0.0541638
182.9	-0.0328339	-0.0848788
183	-0.0281663	-0.0526765
183.1	-0.0505317	-0.0748222
183.2	-0.0175497	-0.114046
183.3	-0.0260018	-0.0941709
183.4	0.00374036	-0.0544458
183.5	-0.0027362	-0.0967214
183.6	-0.0121082	-0.0632037
183.7	-0.0015207	-0.0619995
183.8	0.0309912	-0.0787844
183.9	0.0373099	-0.0669086
184	-0.0389632	-0.103095
184.1	-0.0083094	-0.0753179
184.2	-0.0301792	-0.0965191
184.3	-0.0096744	-0.0639986
184.4	0.0351853	-0.0885642
184.5	-0.0246025	-0.0889294
184.6	0.014291	-0.0997173
184.7	0.00141222	-0.0883092
184.8	-0.0454398	-0.0160585
184.9	-0.0280861	-0.0989281
185	0.00579611	-0.0690075
185.1	-0.0553596	-0.0787042
185.2	-0.0060074	-0.0741578
185.3	-0.0566758	-0.0888657
185.4	-0.02339	-0.0541277
185.5	0.0305782	-0.108295
185.6	-0.0135675	-0.0649151
185.7	-0.0726876	-0.027912
185.8	-0.0606064	-0.074108
185.9	-0.0252992	-0.0936172
186	-0.0193449	-0.0488971
186.1	-0.0208239	-0.0452117
186.2	0.0117593	-0.080681
186.3	-0.0055688	-0.0795456
186.4	-0.0314778	-0.0457768
186.5	-0.0251502	-0.0723857
186.6	-0.060896	-0.0955499
186.7	-0.0460824	-0.0248273
186.8	-0.0273579	-0.0698356
186.9	-0.018066	-0.0756389
187	-0.0259271	-0.0725903
187.1	-0.0368849	-0.0704914
187.2	-0.0142156	-0.0708737
187.3	-0.0203853	-0.0312541
187.4	-0.0629458	-0.0971616
187.5	-0.0204915	-0.0411055
187.6	-0.0328742	-0.0982357
187.7	0.0158905	-0.0263862
187.8	-0.026257	-0.0528123
187.9	-0.0858732	-0.088974
188	-0.0050269	-0.0698048
188.1	-0.0318047	-0.0376334
188.2	-0.0305888	-0.0754257
188.3	0.000627	-0.076932
188.4	-0.0048376	-0.0972447
188.5	-0.0119361	-0.073759
188.6	-0.0199408	-0.0855878
188.7	-0.0574782	-0.0575747
188.8	-0.0071373	-0.114049
188.9	0.0086543	-0.0589618
189	0.00414158	-0.0328073
189.1	-0.0677481	-0.0594742
189.2	-0.0342071	-0.0662248
189.3	-0.0455115	-0.0879189
189.4	-0.0196399	-0.0446385
189.5	-0.0202963	-0.0843997
189.6	0.0228002	-0.0326991
189.7	0.0630581	-0.0544876
189.8	0.104982	-0.003363
189.9	0.113841	-0.0350031
190	0.16543	-0.0628386
190.1	0.226084	-0.0630879
190.2	0.190975	-0.0495092
190.3	0.22461	-0.06965
190.4	0.258048	-0.0270202
190.5	0.246241	-0.0642864
190.6	0.260943	-0.0521561
190.7	0.394063	-0.096295
190.8	0.495059	-0.0488472
190.9	0.577923	-0.0453252
191	0.5479	-0.037999
191.1	0.500167	-0.0587267
191.2	0.5362	-0.0370573
191.3	0.487068	-0.0669086
191.4	0.474124	-0.0015662
191.5	0.463957	-0.0147374
191.6	0.414032	-0.0247912
191.7	0.356933	-0.0378717
191.8	0.381044	-0.0611523
191.9	0.32279	-0.0588649
192	0.302343	-0.0681684
192.1	0.283349	-0.0324388
192.2	0.245737	-0.0326991
192.3	0.222144	-0.0381457
192.4	0.204487	-0.0650201
192.5	0.19602	-0.0630128
192.6	0.229599	-0.0620465
192.7	0.161958	-0.0815562
192.8	0.167612	-0.0557944
192.9	0.175596	-0.0330538
193	0.122382	-0.0756888
193.1	0.154948	-0.06777
193.2	0.105544	-0.104845
193.3	0.159048	-0.0491962
193.4	0.15539	-0.0705774
193.5	0.114323	-0.042288
193.6	0.149048	-0.0243538
193.7	0.200505	-0.0094489
193.8	0.309903	-0.0452174
193.9	0.372555	-0.037063
194	0.371667	-0.010986
194.1	0.353575	-0.0447439
194.2	0.31873	-0.0464995
194.3	0.253254	-0.0938746
194.4	0.347156	-0.0517738
194.5	0.245126	-0.0784245
194.6	0.259923	-0.0589594
194.7	0.223317	-0.0480362
194.8	0.200602	-0.0710731
194.9	0.199404	-0.0575913
195	0.170656	-0.0485428
195.1	0.118265	-0.112905
195.2	0.149498	-0.0753374
195.3	0.108202	-0.0649374
195.4	0.130367	-0.0491905
195.5	0.119489	-0.126982
195.6	0.0662634	-0.0871795
195.7	0.0827743	-0.0777487
195.8	0.0292737	-0.0719203
195.9	0.0654005	-0.0886193
196	0.0725826	-0.0527544
196.1	0.0269112	-0.0738478
196.2	0.0709856	-0.0481967
196.3	0.0206525	-0.0783941
196.4	0.0608652	-0.0819356
196.5	0.0218251	-0.103635
196.6	0.0909624	-0.074116
196.7	0.0193023	-0.0796235
196.8	0.0231468	-0.0855901
196.9	0.052092	-0.077461
197	0.0047439	-0.100188
197.1	0.031269	-0.0995482
197.2	-0.0013943	-0.0505335
197.3	0.0145373	-0.0938527
197.4	-0.0085332	-0.0608864
197.5	0.0254862	-0.0767354
197.6	0.0110626	-0.0938884
197.7	0.0331615	-0.0352909
197.8	-0.0196832	-0.0393998
197.9	0.0311603	-0.0664076
198	-0.0308612	-0.119177
198.1	-0.0097373	-0.0492019
198.2	0.0208934	-0.131003
198.3	-0.0068044	-0.0857369
198.4	-0.0305003	-0.0807005
198.5	-0.0139663	-0.100855
198.6	-0.0050643	-0.0507414
198.7	-0.0659387	-0.0648211
198.8	0.0416417	-0.0616975
198.9	-0.0037136	-0.0437358
199	-0.0111681	-0.101797
199.1	0.0040698	-0.0692872
199.2	-0.0256523	-0.0223604
199.3	-0.0627019	-0.0870964
199.4	-0.0114405	-0.0742158
199.5	-0.0007266	-0.0934567
199.6	-0.0178393	-0.0653748
199.7	-0.0243562	-0.0662552
199.8	-0.0090922	-0.106235
[truncated: 1 more rows]
