# Supplementary material for: A modular circuit coordinates the diversification of courtship strategies
Source: Nature. 2024 Oct 9;635(8037):142–50. doi: 10.1038/s41586-024-08028-1 (PMC11540906; doi:10.1038/s41586-024-08028-1)
Supplement: Supplementary file 13 — Source Data Fig. 3 [file 41586_2024_8028_MOESM13_ESM.xlsx]

## Sheet: Panel a
Time (s)	∆F/F mel mal tap series trace (left) mel female target	∆F/F mel mal tap series trace (left) yak female target		Time (s)	∆F/F yak mal tap series trace (left) mel female target	∆F/F yak mal tap series trace (left) yak female target
0	0.244502	0.193967		0	0.192239	0.1666
0.1	0.0427426	0.191441		0.1	0.136903	0.124983
0.2	0.0700473	-0.0298071		0.2	0.0733104	0.113241
0.3	-0.0132148	0.0584822		0.3	0.0379582	0.0595244
0.4	-0.0277347	-0.0565249		0.4	0.0473511	0.0881126
0.5	-0.0102175	0.0768027		0.5	0.0477969	0.0506984
0.6	-0.132315	-0.0356307		0.6	0.00348033	0.0597699
0.7	-0.0636176	0.00258025		0.7	0.0158436	0.0533753
0.8	-0.124269	-0.0110547		0.8	0.0225948	0.0291622
0.9	-0.0455463	0.0365113		0.9	0.0362813	0.0237686
1	-0.187373	0.0206727		1	-0.0161362	0.00771007
1.1	0.00018694	-0.0172718		1.1	0.0184214	0.0216032
1.2	-0.0109815	0.052433		1.2	0.0189533	0.030062
1.3	0.00565364	0.0642048		1.3	0.00322691	0.0461412
1.4	0.0100594	-0.0765036		1.4	0.0402498	0.00725537
1.5	-0.0461951	0.0973373		1.5	0.0166352	0.0122165
1.6	0.0234334	0.0349518		1.6	0.0293567	0.0318075
1.7	0.0113464	0.0869874		1.7	-0.0127185	0.0144452
1.8	0.0601724	0.00212067		1.8	-0.0131862	0.0497194
1.9	0.0541068	0.127594		1.9	-0.0138102	0.0228356
2	0.0160989	0.048915		2	-0.0045332	0.0396182
2.1	0.0106845	0.0564514		2.1	-0.0217439	0.0476078
2.2	0.0210416	0.0866799		2.2	-0.0191489	0.0446838
2.3	0.0187012	0.031358		2.3	-0.0117815	0.0999324
2.4	0.0243851	0.100265		2.4	0.0281038	0.0287503
2.5	0.0564667	0.0605808		2.5	-0.0507831	0.0287851
2.6	0.0342909	0.0440127		2.6	0.00595329	0.039284
2.7	0.0491607	0.101757		2.7	-0.0538505	0.0304405
2.8	0.0427662	0.0693882		2.8	-0.0405095	0.0181028
2.9	0.0576337	0.144629		2.9	-0.0521455	0.0666097
3	0.0696556	0.0435314		3	0.021126	0.0582286
3.1	0.026882	0.0911685		3.1	0.00588908	0.028763
3.2	-0.0482712	0.0749926		3.2	0.00683707	0.01199
3.3	0.0534148	0.0385228		3.3	0.025426	0.0408949
3.4	0.0213036	0.0802977		3.4	0.0165492	-0.0027254
3.5	0.0333696	0.0603527		3.5	0.0181054	0.00294372
3.6	0.0657934	-0.0261215		3.6	0.00444389	0.0215257
3.7	0.0552084	0.0554142		3.7	0.0293818	-0.0068201
3.8	0.0478656	0.0537089		3.8	0.0251757	-0.0012317
3.9	0.0540285	-0.013655		3.9	0.0413838	-0.0203428
4	0.0262789	0.102315		4	0.0411321	0.00999886
4.1	0.0194283	0.10685		4.1	-0.003058	-0.0127712
4.2	-0.0430363	-0.0240941		4.2	-0.0038181	0.017024
4.3	0.0204924	-0.089813		4.3	0.00456119	0.0112122
4.4	0.0186204	0.0150648		4.4	0.00210069	0.00549395
4.5	0.0188294	-0.0804051		4.5	0.00750346	0.00985936
4.6	0.0102242	0.0117111		4.6	0.00305016	0.0435386
4.7	0.0299757	-0.0287771		4.7	-0.0086641	0.00128516
4.8	-0.0036216	-0.0321599		4.8	-0.0045972	-0.0380678
4.9	0.02049	0.0544433		4.9	0.0298636	0.0431125
5	0.0127826	-0.0965088		5	-0.023613	-0.0205581
5.1	-0.0398921	0.0926628		5.1	-0.0214576	-0.0361306
5.2	-0.0719878	-0.0512354		5.2	-0.0048115	-0.0278067
5.3	-0.075509	-0.0386807		5.3	-0.0288499	-0.01388
5.4	-0.0599593	-0.0551211		5.4	-0.0102236	-0.0131989
5.5	-0.012141	0.00877186		5.5	-0.052194	0.0228197
5.6	-0.0026317	-0.0062103		5.6	-0.0018505	-0.0129202
5.7	-0.0254457	0.0157186		5.7	-0.0210149	0.0393838
5.8	-0.0210318	-0.0034196		5.8	-0.0706358	0.011537
5.9	0.037759	0.0757969		5.9	-0.0338007	-0.0211062
6	-0.0121606	0.00284197		6	-0.0404594	-0.0091027
6.1	0.0179913	0.0555022		6.1	-0.0196978	-0.0067504
6.2	0.0314503	-0.0072956		6.2	-0.0256278	0.0447441
6.3	-0.0614013	0.0269223		6.3	-0.0307098	-0.007053
6.4	-0.0331164	0.0325374		6.4	-0.0397743	0.011708
6.5	0.058999	0.0666758		6.5	-0.0356166	0.00290257
6.6	0.0420515	0.0824589		6.6	-0.0592719	0.0148238
6.7	0.0463356	0.106577		6.7	-0.0497898	0.0129403
6.8	0.0422211	0.10075		6.8	-0.0294615	-0.0234522
6.9	0.0443763	0.0794909		6.9	-0.0317954	-0.009543
7	0.0402945	0.0540478		7	-0.0577344	-0.0132385
7.1	-0.0361652	0.115661		7.1	-0.0107444	-0.0081348
7.2	-0.0157242	0.0943406		7.2	-0.0547577	0.0275924
7.3	0.0293106	0.106606		7.3	-0.031617	0.022606
7.4	0.0370108	0.0820885		7.4	-0.0506579	0.00970109
7.5	0.0484304	0.0584317		7.5	-0.0499869	0.0180994
7.6	0.056808	0.104414		7.6	-0.0489827	0.0232047
7.7	0.0815625	0.130452		7.7	-0.049854	0.0271299
7.8	0.14387	0.143252		7.8	-0.0704449	0.00303397
7.9	0.116006	0.0868462		7.9	-0.0686305	0.0181993
8	0.0282587	0.0603804		8	-0.0623769	0.0301696
8.1	0.0421762	0.0827701		8.1	-0.0688541	-0.001387
8.2	0.00333604	0.0338374		8.2	-0.0740176	0.0549815
8.3	0.0965694	0.0936326		8.3	-0.0706764	0.00684828
8.4	0.0462916	0.034145		8.4	-0.0796284	0.0256616
8.5	0.0958243	0.11316		8.5	-0.0340978	0.00919729
8.6	0.120182	0.1346		8.6	-0.0340821	0.00652512
8.7	0.0883331	0.149251		8.7	-0.0454758	0.0447631
8.8	0.0881536	0.13033		8.8	-0.0280568	-0.0070799
8.9	0.0817118	0.120174		8.9	-0.0095572	0.0160419
9	0.0613548	0.0399869		9	-0.0592249	0.0138829
9.1	0.0714427	-0.0107366		9.1	-0.0567099	0.0401061
9.2	0.00909978	0.0772754		9.2	-0.0410647	0.0557514
9.3	0.0117029	0.129557		9.3	-0.0497335	0.0354648
9.4	0.092885	0.131056		9.4	-0.0574074	0.117196
9.5	0.0371486	0.120503		9.5	-0.0616355	0.00990066
9.6	-0.0091731	0.136352		9.6	-0.0330576	-0.038912
9.7	0.0551464	0.0737202		9.7	-0.0574121	-0.444234
9.8	0.0963997	0.0811286		9.8	-0.0455195	-0.505101
9.9	0.0756976	0.00636714		9.9	-0.0295695	-0.458848
10	0.0520765	0.0346034		10	-0.0390673	0.868559
10.1	0.0149883	0.0941197		10.1	0.00576867	1.13179
10.2	0.117416	0.0722706		10.2	0.0255605	1.26196
10.3	0.128574	0.258083		10.3	0.104407	1.2333
10.4	0.224008	0.332663		10.4	0.308144	1.26492
10.5	0.293221	0.377443		10.5	0.47407	1.28677
10.6	0.357497	0.414769		10.6	0.77307	1.21253
10.7	0.485715	0.408671		10.7	0.940694	1.17604
10.8	0.603688	0.368951		10.8	1.13249	1.13286
10.9	0.608342	0.277433		10.9	1.18635	1.13759
11	0.63483	0.222948		11	1.25651	1.11547
11.1	0.590258	0.173664		11.1	1.23929	1.12598
11.2	0.58249	0.184228		11.2	1.23974	1.1221
11.3	0.561529	0.14944		11.3	1.28561	1.12358
11.4	0.627298	0.176742		11.4	1.19148	1.11622
11.5	0.628367	0.131296		11.5	1.26827	1.10819
11.6	0.606611	0.240397		11.6	1.22257	1.0961
11.7	0.57095	0.219681		11.7	1.20055	1.0205
11.8	0.587261	0.2376		11.8	1.16989	0.965798
11.9	0.538623	0.150533		11.9	1.13754	1.01788
12	0.520352	0.120436		12	1.12549	1.01462
12.1	0.546318	0.165293		12.1	1.12318	1.02306
12.2	0.520173	0.235335		12.2	1.09877	0.984161
12.3	0.457968	0.307348		12.3	1.09662	0.973518
12.4	0.480446	0.359958		12.4	1.07937	0.984906
12.5	0.485918	0.212541		12.5	1.02759	0.878872
12.6	0.505016	0.17321		12.6	1.09417	0.909981
12.7	0.324441	0.106958		12.7	1.0538	0.903551
12.8	0.431027	0.15697		12.8	1.08531	0.83212
12.9	0.395262	0.160314		12.9	0.99318	0.843769
13	0.365877	-0.0426993		13	1.00505	0.81514
13.1	0.393469	0.0783548		13.1	0.962666	0.855095
13.2	0.4331	-0.0850493		13.2	0.919114	0.766539
13.3	0.356265	0.0597234		13.3	0.915438	0.833839
13.4	0.336888	-0.104872		13.4	0.944276	0.763626
13.5	0.364172	-0.0035608		13.5	0.898464	0.728349
13.6	0.357918	-0.149504		13.6	0.884783	0.74989
13.7	0.273148	0.00283228		13.7	0.871079	0.717958
13.8	0.357642	-0.165293		13.8	0.837643	0.679381
13.9	0.300034	-0.0185477		13.9	0.840208	0.694415
14	0.340365	-0.117046		14	0.786097	0.663357
14.1	0.297912	0.00829916		14.1	0.812552	0.70389
14.2	0.30015	-0.147361		14.2	0.750763	0.682847
14.3	0.186911	0.00839439		14.3	0.752757	0.676664
14.4	0.261018	-0.153558		14.4	0.741752	0.675107
14.5	0.167039	-0.0154917		14.5	0.767273	0.656742
14.6	0.122482	-0.171997		14.6	0.689738	0.633625
14.7	0.212858	0.0419299		14.7	0.720144	0.628312
14.8	0.170321	-0.105378		14.8	0.671646	0.654216
14.9	0.175645	0.0353511		14.9	0.623196	0.629404
15	0.177654	-0.0215628		15	0.617903	0.610009
15.1	0.175622	0.115148		15.1	0.590833	0.601329
15.2	0.168743	0.0280535		15.2	0.643981	0.601174
15.3	0.190062	0.129643		15.3	0.587129	0.588462
15.4	0.183941	0.117703		15.4	0.642091	0.562174
15.5	0.151724	0.118622		15.5	0.563835	0.565154
15.6	0.0942511	0.0905776		15.6	0.556949	0.541271
15.7	0.0661132	0.161301		15.7	0.545632	0.521947
15.8	0.187631	0.0982683		15.8	0.523852	0.501928
15.9	0.0976891	0.168928		15.9	0.512991	0.530901
16	0.0469223	0.114716		16	0.494708	0.448574
16.1	0.126244	0.12694		16.1	0.479753	0.495457
16.2	0.131878	0.0520627		16.2	0.4566	0.496896
16.3	0.105445	0.210598		16.3	0.419563	0.435419
16.4	0.149279	0.0687671		16.4	0.449107	0.449836
16.5	0.0803865	0.207006		16.5	0.461904	0.413542
16.6	-0.0031825	0.0775624		16.6	0.478522	0.417033
16.7	0.0340257	0.210797		16.7	0.465109	0.43615
16.8	0.0295316	0.0865159		16.8	0.431922	0.424129
16.9	0.0715072	0.152507		16.9	0.404963	0.494383
17	0.099446	0.0407504		17	0.449885	0.388746
17.1	0.0709614	0.145982		17.1	0.403962	0.427467
17.2	0.0262488	0.051649		17.2	0.422049	0.409892
17.3	0.0986584	0.164383		17.3	0.40533	0.386082
17.4	0.0756127	0.0816086		17.4	0.393474	0.408129
17.5	0.0111635	0.147992		17.5	0.418937	0.433968
17.6	0.0763397	0.131367		17.6	0.449164	0.372077
17.7	0.0625413	0.136654		17.7	0.430595	0.413993
17.8	0.058697	0.226178		17.8	0.409022	0.398378
17.9	0.0866383	0.0943115		17.9	0.329366	0.422141
18	0.119263	0.153707		18	0.352114	0.367512
18.1	0.11368	0.0800299		18.1	0.388448	0.358103
18.2	0.143729	0.180231		18.2	0.347049	0.341234
18.3	0.110698	0.124937		18.3	0.363338	0.351213
18.4	0.0968461	0.0675756		18.4	0.313455	0.322332
18.5	0.101562	0.178734		18.5	0.301989	0.349588
18.6	0.118181	0.0930367		18.6	0.330241	0.303241
18.7	0.0753507	0.0550245		18.7	0.310806	0.348216
18.8	0.102031	0.145025		18.8	0.253788	0.288507
18.9	0.091648	0.0375521		18.9	0.330223	0.267989
19	0.123744	0.154459		19	0.312991	0.242441
19.1	0.107581	0.0866086		19.1	0.284578	0.272578
19.2	0.100145	0.138644		19.2	0.288711	0.27922
19.3	0.0837943	0.14448		19.3	0.265252	0.318451
19.4	0.0686445	0.136627		19.4	0.251333	0.279647
19.5	0.0421811	0.0899312		19.5	0.242605	0.328145
19.6	0.0649479	0.0928632		19.6	0.24666	0.279042
19.7	0.0667358	0.112711		19.7	0.246534	0.296318
19.8	0.063381	0.132188		19.8	0.230282	0.287539
19.9	0.0995619	0.0908226		19.9	0.205879	0.241741
20	0.0362779	0.136699		20	0.245057	0.244928
20.1	0.0215362	0.0785876		20.1	0.211876	0.267024
20.2	0.0705589	0.0881682		20.2	0.191443	0.211266
20.3	0.0832664	0.117861		20.3	0.185145	0.230849
20.4	0.0792587	0.136998		20.4	0.242767	0.232884
20.5	0.0202991	0.123539		20.5	0.175005	0.244362
20.6	0.0606099	0.16204		20.6	0.171257	0.22167
20.7	0.0685483	0.130663		20.7	0.169909	0.230418
20.8	0.0708919	0.117678		20.8	0.17862	0.187111
20.9	0.00846801	0.0174503		20.9	0.178232	0.223657
21	-0.0202924	0.0378306		21	0.196994	0.215007
21.1	-0.0070758	0.00722947		21.1	0.151805	0.206081
21.2	0.0713007	0.0544469		21.2	0.183243	0.207892
21.3	0.0149679	0.0253219		21.3	0.195249	0.199804
21.4	-0.025537	0.0460834		21.4	0.15229	0.202812
21.5	0.0501776	0.0515091		21.5	0.198558	0.206707
21.6	0.0500511	0.0742785		21.6	0.136835	0.181135
21.7	0.00784791	0.0419552		21.7	0.148817	0.155864
21.8	-0.0037088	-0.0852736		21.8	0.123574	0.205701
21.9	0.0275504	-0.0689057		21.9	0.137011	0.18337
22	0.0270321	-0.0060197		22	0.145836	0.168046
22.1	0.011813	-0.007081		22.1	0.111958	0.214947
22.2	-0.0029336	-0.0055481		22.2	0.13485	0.13914
22.3	0.0509536	0.0170958		22.3	0.131631	0.17729
22.4	-0.0106411	-0.0525004		22.4	0.112303	0.180484
22.5	-0.0337285	0.0249287		22.5	0.118064	0.18133
22.6	0.0259884	-0.0370406		22.6	0.0873225	0.192442
22.7	0.0190023	-0.151324		22.7	0.0983156	0.191239
22.8	-0.0464212	-0.180179		22.8	0.133269	0.164959
22.9	0.02855	-0.144807		22.9	0.0770693	0.159043
23	-0.0731857	-0.118329		23	0.132471	0.183706
23.1	-0.116861	-0.123264		23.1	0.0626944	0.208183
23.2	-0.0636885	-0.174485		23.2	0.110546	0.168222
23.3	-0.0231715	-0.137029		23.3	0.0991213	0.170828
23.4	0.0145933	-0.148783		23.4	0.107053	0.163073
23.5	-0.0438972	-0.0401955		23.5	0.0742021	0.164471
23.6	-0.0769665	-0.0441176		23.6	0.0342042	0.157274
23.7	-0.0132108	-0.0335554		23.7	0.0907246	0.141273
23.8	-0.0404168	-0.0120775		23.8	0.0669818	0.134405
23.9	-0.0575813	0.00048781		23.9	0.105874	0.143626
24	-0.0729532	0.063615		24	0.0850826	0.138821
24.1	-0.0751295	0.0818872		24.1	0.0686368	0.174789
24.2	-0.0083178	0.119148		24.2	0.0615837	0.183909
24.3	-0.0455416	0.143606		24.3	0.0449205	0.0802511
24.4	-0.0568828	0.142288		24.4	0.0754049	0.126165
24.5	-0.0154083	0.100554		24.5	0.0367992	0.143927
24.6	-0.0058991	0.15585		24.6	0.039377	0.123936
24.7	0.018698	0.117154		24.7	0.0360045	0.160372
24.8	-0.0984006	-0.0011378		24.8	0.042036	0.191526
24.9	-0.0252352	0.0259599		24.9	0.0329638	0.17765
25	0.00664347	-0.0008592		25	-0.0017706	0.146862
25.1	0.0181293	-0.0361433		25.1	0.0385245	0.164888
25.2	0.00484893	-0.0636777		25.2	0.0489248	0.147747
25.3	0.0722172	-0.14721		25.3	0.0547967	0.169641
25.4	0.0475858	-0.0596435		25.4	0.0294021	0.153287
25.5	0.0489323	-0.200079		25.5	0.0340915	0.132796
25.6	-0.0055458	-0.0341197		25.6	0.0622219	0.12952
25.7	0.0110019	-0.164401		25.7	0.0568285	0.103215
25.8	0.0384951	-0.0682822		25.8	0.0443417	0.138058
25.9	0.0226885	-0.150193		25.9	0.0521157	0.10356
26	0.0125271	-0.042774		26	0.0360859	0.144795
26.1	-0.0065511	-0.105046		26.1	0.0242622	0.132257
26.2	0.0329575	0.0174708		26.2	0.0703635	0.0798804
26.3	0.0460092	-0.142952		26.3	0.0415637	0.115015
26.4	-0.0153522	-0.012279		26.4	0.030788	0.125207
26.5	0.0428062	-0.151134		26.5	0.0167118	0.0976577
26.6	0.0249317	-0.0696714		26.6	0.0483163	0.12081
26.7	-0.025081	-0.0743364		26.7	0.036272	0.0984165
26.8	-0.0235076	-0.0360842		26.8	0.00951955	0.0849857
26.9	0.00621836	-0.0551319		26.9	0.0600384	0.109893
27	1.4767e-05	-0.0026791		27	0.0352693	0.110514
27.1	-0.0112645	-0.0843461		27.1	-0.0069748	0.104806
27.2	0.00756805	0.0216327		27.2	-0.0028437	0.135462
27.3	0.0808239	0.051098		27.3	0.00229153	0.141918
27.4	0.0422963	0.0362268		27.4	-0.0266507	0.13364
27.5	0.0113651	-0.037377		27.5	0.00540745	0.10147
27.6	-0.026194	0.0529961		27.6	0.0260031	0.087064
27.7	-0.001242	-0.0947939		27.7	0.0235519	0.137976
27.8	0.0249603	0.106193		27.8	0.0211838	0.128546
27.9	0.0692689	-0.0708341		27.9	-0.0249958	0.127111
28	0.0429335	0.134454		28	-0.0044079	0.152447
28.1	0.0345553	-0.021769		28.1	-8.296e-05	0.11621
28.2	-0.0020303	0.119319		28.2	-0.0217219	0.112956
28.3	0.0252998	-0.0289314		28.3	-0.0073549	0.120675
28.4	0.0309304	0.12719		28.4	-0.0445356	0.117922
28.5	-0.0025485	-0.0329379		28.5	0.0162691	0.124494
28.6	0.00459035	0.0583448		28.6	-0.0040075	0.0975992
28.7	0.0516424	-0.0301121		28.7	0.00048957	0.0854213
28.8	0.0294705	-0.0975266		28.8	0.0221348	0.129628
28.9	-0.0265604	-0.048582		28.9	0.0264254	0.113854
29	0.0276858	-0.173995		29	0.012928	0.114535
29.1	0.0606923	-0.074422		29.1	0.0241636	0.0914913
29.2	0.0439405	-0.169723		29.2	-0.0315748	0.0871559
29.3	-0.0124461	-0.0593482		29.3	0.0190346	0.0671719
29.4	-0.0459422	-0.106919		29.4	0.0124666	0.122238
29.5	0.0416099	0.0129398		29.5	0.00713423	0.0774903
29.6	0.0212808	-0.118833		29.6	0.0196369	0.156166
29.7	-0.026615	-0.035128		29.7	-0.0023041	0.215106
29.8	-0.0146275	-0.0946804		29.8	0.0239838	0.25434
29.9	0.0641784	-0.0038719		29.9	0.0631604	0.0359797
30	0.161914	-0.0441995		30	0.1346	-0.101688
30.1	0.343675	-0.0075997		30.1	0.252363	-0.0147782
30.2	0.517368	0.0633485		30.2	0.337923	0.211172
30.3	0.619792	0.072279		30.3	0.423739	0.825162
30.4	0.678783	0.238772		30.4	0.394096	1.04427
30.5	0.719332	0.189561		30.5	0.411024	1.12985
30.6	0.684914	0.177043		30.6	0.40983	1.1205
30.7	0.68866	0.108852		30.7	0.304539	1.17448
30.8	0.72318	0.181584		30.8	0.378117	1.16425
30.9	0.660194	0.0876289		30.9	0.60756	1.22068
31	0.783285	0.234115		31	0.738469	1.10282
31.1	0.656845	0.141461		31.1	0.738602	1.10584
31.2	0.765434	0.316671		31.2	0.858391	1.09203
31.3	0.666791	0.173737		31.3	0.868064	1.08935
31.4	0.720932	0.404954		31.4	0.856571	1.08537
31.5	0.651767	0.310859		31.5	0.827146	1.03353
31.6	0.653226	0.219546		31.6	0.849891	1.01328
31.7	0.603761	0.224552		31.7	0.792993	1.01566
31.8	0.584174	0.24416		31.8	0.842358	0.986057
31.9	0.573971	0.336691		31.9	0.823517	0.903896
32	0.559958	0.242076		32	0.811631	1.01181
32.1	0.470442	0.19901		32.1	0.743275	0.937283
32.2	0.57222	0.298294		32.2	0.773236	0.890784
32.3	0.47115	0.275783		32.3	0.735381	0.93375
32.4	0.469452	0.242802		32.4	0.674227	0.946224
32.5	0.476812	0.249897		32.5	0.706966	0.912249
32.6	0.475741	0.171812		32.6	0.710593	0.880105
32.7	0.369669	0.268453		32.7	0.633685	0.913958
32.8	0.4747	0.261302		32.8	0.630228	0.889113
32.9	0.413205	0.246696		32.9	0.646948	0.826896
33	0.400291	0.203094		33	0.612414	0.829991
33.1	0.35362	0.0932984		33.1	0.620235	0.884527
33.2	0.414672	0.0621606		33.2	0.587798	0.853759
33.3	0.376126	0.0531566		33.3	0.56101	0.80824
33.4	0.333667	0.156974		33.4	0.566372	0.761905
33.5	0.340139	0.201669		33.5	0.563464	0.788815
33.6	0.301465	0.176101		33.6	0.533804	0.798343
33.7	0.303807	0.226475		33.7	0.498498	0.734471
33.8	0.347015	0.174865		33.8	0.543092	0.766905
33.9	0.295451	0.184242		33.9	0.533812	0.735778
34	0.276785	0.218375		34	0.518029	0.737341
34.1	0.294335	0.17564		34.1	0.461873	0.677927
34.2	0.282263	0.101213		34.2	0.482847	0.678727
34.3	0.226522	0.143408		34.3	0.469852	0.651837
34.4	0.274433	0.127395		34.4	0.401701	0.643902
34.5	0.301812	0.0965124		34.5	0.418058	0.676509
34.6	0.276301	0.0745982		34.6	0.417087	0.625857
34.7	0.223222	0.0829244		34.7	0.399225	0.620595
34.8	0.275426	0.039039		34.8	0.401497	0.562358
34.9	0.268675	0.0688889		34.9	0.37179	0.587195
35	0.243663	0.0654229		35	0.410306	0.627905
35.1	0.197164	0.0491454		35.1	0.334307	0.596349
35.2	0.224538	-0.0077577		35.2	0.408204	0.590759
35.3	0.162547	0.0128096		35.3	0.325899	0.554618
35.4	0.19593	0.0153736		35.4	0.321039	0.553837
35.5	0.18686	0.0922576		35.5	0.297077	0.545422
35.6	0.194686	0.034987		35.6	0.405005	0.542637
35.7	0.183523	0.00537936		35.7	0.305798	0.518007
35.8	0.185655	-0.0163021		35.8	0.299291	0.547603
35.9	0.144596	-0.0591262		35.9	0.274919	0.524831
36	0.0987466	-0.0812575		36	0.265794	0.499024
36.1	0.182772	-0.0359757		36.1	0.281554	0.492628
36.2	0.153915	-0.0254738		36.2	0.273141	0.510928
36.3	0.145016	0.0215605		36.3	0.276305	0.494127
36.4	0.091865	0.0893067		36.4	0.250821	0.503135
36.5	0.10373	0.0736562		36.5	0.232381	0.464195
36.6	0.135316	0.0702759		36.6	0.23893	0.476278
36.7	0.126486	0.102684		36.7	0.212996	0.511521
36.8	0.139676	-0.0354946		36.8	0.250463	0.47519
36.9	0.154054	0.00356442		36.9	0.207295	0.446293
37	0.121761	-0.0009086		37	0.223093	0.468605
37.1	0.0788336	0.0601561		37.1	0.209151	0.441327
37.2	0.110516	0.0555155		37.2	0.196606	0.43738
37.3	0.0966519	0.0540778		37.3	0.184914	0.409964
37.4	0.0358446	0.0768605		37.4	0.171022	0.413993
37.5	0.0175988	0.0341655		37.5	0.200079	0.385054
37.6	0.100465	0.0288182		37.6	0.18223	0.388472
37.7	0.0463438	0.132415		37.7	0.150797	0.367018
37.8	0.0161985	0.0745873		37.8	0.145626	0.417893
37.9	0.107282	0.0232536		37.9	0.123092	0.42438
38	0.0740753	0.0737467		38	0.120436	0.387436
38.1	0.0463847	0.134351		38.1	0.0983594	0.351598
38.2	0.0265973	0.1009		38.2	0.136124	0.389725
38.3	0.0270005	0.0968935		38.3	0.12147	0.374016
38.4	0.0302319	0.0227579		38.4	0.182441	0.352396
38.5	0.00386641	0.0154688		38.5	0.154253	0.325639
38.6	0.00837827	0.0483794		38.6	0.11872	0.309451
38.7	0.0702424	0.11225		38.7	0.122898	0.362455
38.8	0.0560195	0.040719		38.8	0.111456	0.321075
38.9	0.0599928	0.0422722		38.9	0.125634	0.331533
39	0.00094665	0.0828569		39	0.0780296	0.34674
39.1	0.0535552	-0.0455647		39.1	0.109293	0.333613
39.2	0.0607779	-0.0818595		39.2	0.102814	0.303007
39.3	0.0604792	-0.0944114		39.3	0.0908466	0.287257
39.4	-0.0020327	-0.0586668		39.4	0.0709156	0.315029
39.5	0.0521647	-0.121932		39.5	0.0757147	0.316168
39.6	0.043012	-0.0511557		39.6	0.075211	0.319333
39.7	0.0462507	-0.118955		39.7	0.118426	0.34211
39.8	0.0430722	-0.052264		39.8	0.142377	0.289128
39.9	0.0357231	-0.127995		39.9	0.0913143	0.267761
40	0.0379737	-0.0673017		40	0.0452019	0.307483
40.1	0.0807424	-0.0929162		40.1	0.076015	0.326643
40.2	0.0842024	-0.0860346		40.2	0.0899034	0.319379
40.3	0.0247416	-0.0697305		40.3	0.122459	0.313536
40.4	-0.0055286	0.0813157		40.4	0.0169261	0.303057
40.5	0.0451687	-0.0330825		40.5	0.0655412	0.343193
40.6	-0.029277	0.11175		40.6	0.0659291	0.296972
40.7	-0.0158393	0.0380151		40.7	0.0925344	0.332791
40.8	0.0534572	0.137786		40.8	0.109637	0.314087
40.9	0.0404152	0.051766		40.9	0.0978776	0.301047
41	0.00352539	0.10651		41	0.0620483	0.261704
41.1	0.0121973	0.0460049		41.1	0.0868017	0.275439
41.2	0.0040273	0.0644171		41.2	0.0805542	0.277804
41.3	-0.0206041	0.103461		41.3	0.094815	0.237879
41.4	-0.0567572	0.0860877		41.4	0.0918243	0.332051
41.5	-0.0634414	0.0816074		41.5	0.055155	0.25578
41.6	-0.0207028	0.130051		41.6	0.104963	0.261786
41.7	-0.0315684	0.0706955		41.7	0.0574669	0.276449
41.8	-0.0398341	0.0861626		41.8	0.0867516	0.239284
41.9	0.0222428	0.11307		41.9	0.0753407	0.263898
42	0.00844519	0.0605264		42	0.0672242	0.247872
42.1	0.0315669	0.0853411		42.1	0.0608501	0.220162
42.2	0.0252051	0.0875578		42.2	0.0673181	0.211624
42.3	0.00355398	0.0251398		42.3	0.0339398	0.22169
42.4	0.0495484	0.089368		42.4	0.0458432	0.22119
42.5	-0.0045788	0.0347625		42.5	0.0476655	0.226491
42.6	0.0169909	0.111054		42.6	0.0495566	0.211572
42.7	0.024194	0.105503		42.7	0.0821826	0.185851
42.8	-0.0143459	0.0755255		42.8	0.0221318	0.21959
42.9	0.0138687	0.140399		42.9	0.0466066	0.193028
43	-0.0697314	0.07167		43	0.0570133	0.194616
43.1	-0.0460148	-0.0554516		43.1	0.0328964	0.182133
43.2	-0.100272	0.0953534		43.2	0.0109305	0.200325
43.3	-0.0175285	-0.0369718		43.3	0.0288248	0.212096
43.4	-0.0447361	0.105971		43.4	0.0300872	0.20291
43.5	-0.0109847	0.144097		43.5	0.0624128	0.195584
43.6	-0.0372888	0.0284394		43.6	0.0309146	0.226037
43.7	-0.0019936	0.177585		43.7	0.00140464	0.241665
43.8	0.00187777	-0.018228		43.8	0.0542368	0.199253
43.9	-0.0576328	0.111547		43.9	0.0558744	0.197415
44	-0.0124666	-0.0596604		44	-0.0036946	0.194475
44.1	-0.0508816	0.0592324		44.1	0.0615149	0.155748
44.2	0.016941	0.00664216		44.2	0.0118487	0.191523
44.3	-0.0408043	0.0173104		44.3	0.0449377	0.171409
44.4	0.0491844	0.0990268		44.4	0.0479941	0.197197
44.5	-0.0694018	0.00554586		44.5	0.00657742	0.213377
44.6	0.0477383	-0.0681615		44.6	0.0454992	0.172231
44.7	-0.058869	0.186635		44.7	0.0190816	0.190631
44.8	0.0820798	0.0549632		44.8	0.0518764	0.200016
44.9	-0.0149303	0.147452		44.9	0.0289516	0.179983
45	0.0957624	0.0687274		45	0.0234879	0.171263
45.1	-0.0375524	0.0909625		45.1	0.0672461	0.166583
45.2	0.0193687	0.0393055		45.2	0.0534108	0.209476
45.3	-0.0276824	0.0584775		45.3	0.0462328	0.19097
45.4	-0.001525	0.100773		45.4	0.0361531	0.137036
45.5	-0.110261	-0.0476389		45.5	0.023233	0.159909
45.6	-0.0346139	0.0726878		45.6	0.0237272	0.14347
45.7	-0.127696	-0.0885334		45.7	0.0298885	0.158626
45.8	-0.0884994	0.0797839		45.8	0.00536682	0.130987
45.9	-0.115508	-0.0753734		45.9	0.0487527	0.147193
46	-0.0834629	0.0127541		46	0.0377064	0.125578
46.1	-0.145926	-0.0570651		46.1	0.0346171	0.101642
46.2	-0.0909215	0.0369044		46.2	0.0358669	0.150884
46.3	-0.121945	-0.0328727		46.3	0.00123885	0.124188
46.4	-0.152362	0.182027		46.4	-0.0107976	0.101939
46.5	-0.10274	-0.002842		46.5	0.0158217	0.102676
46.6	-0.161675	0.167134		46.6	-0.001009	0.143988
46.7	-0.0874803	0.00627534		46.7	-0.0168463	0.096316
46.8	-0.135934	0.115115		46.8	-0.0467881	0.0956033
46.9	-0.102044	0.00729333		46.9	-0.025681	0.117203
47	-0.0002619	0.146876		47	0.00379159	0.128983
47.1	-0.0200656	-0.0235214		47.1	0.00028938	0.15794
47.2	-0.0128396	0.139691		47.2	-0.0267789	0.130241
47.3	-0.0408077	0.0966729		47.3	0.00610973	0.139707
47.4	-0.0772136	0.21292		47.4	0.00140775	0.169746
47.5	-0.0550672	0.0730738		47.5	0.0164802	0.192942
47.6	-0.0482181	0.192713		47.6	-0.0081995	0.165352
47.7	-0.0022563	0.0470832		47.7	-0.0229578	0.189254
47.8	-0.0087405	0.22148		47.8	0.0316795	0.141897
47.9	-0.0073631	0.056367		47.9	-0.0433532	0.152612
48	0.0156704	0.161654		48	-0.0247548	0.167405
48.1	0.0369169	0.167317		48.1	-0.0283681	0.154169
48.2	0.0336862	0.160486		48.2	0.0267257	0.172863
48.3	0.0416173	0.154187		48.3	-0.0141873	0.195351
48.4	0.0163226	0.102588		48.4	-0.0319424	0.151284
48.5	0.0345822	0.123638		48.5	-0.0267727	0.147226
48.6	0.0240374	0.0972721		48.6	-0.0482179	0.159182
48.7	0.00941067	0.123125		48.7	-0.0179945	0.150551
48.8	0.0327241	0.0455081		48.8	0.0161612	0.142415
48.9	0.0143355	0.0997301		48.9	-0.0542337	0.133985
49	-0.0405555	0.184711		49	-0.015035	0.140792
49.1	0.0281918	0.140427		49.1	-0.0417875	0.147613
49.2	0.0591377	0.0567214		49.2	-0.0467162	0.143404
49.3	0.0252377	0.0336409		49.3	-0.0087095	0.174954
49.4	0.00209558	0.138812		49.4	-0.0443292	0.203495
49.5	0.0516342	0.145288		49.5	-0.0289141	0.204051
49.6	0.164962	0.186996		49.6	-0.0198636	0.324115
49.7	0.230523	0.159489		49.7	0.0288625	0.37992
49.8	0.233997	0.21679		49.8	0.130419	0.338338
49.9	0.327651	0.164232		49.9	0.350376	0.612496
50	0.526496	0.158703		50	0.51653	1.12372
50.1	0.639762	0.151605		50.1	0.520191	1.27382
50.2	0.732967	0.185967		50.2	0.518048	1.28465
50.3	0.79318	0.261274		50.3	0.705092	1.26532
50.4	0.802353	0.325172		50.4	0.940063	1.20678
50.5	0.809187	0.298467		50.5	0.98395	1.22649
50.6	0.836422	0.324981		50.6	1.09217	1.24678
50.7	0.82065	0.294564		50.7	1.14443	1.18634
50.8	0.820159	0.332668		50.8	1.15158	1.14314
50.9	0.7968	0.449958		50.9	1.1776	1.14515
51	0.84599	0.43664		51	1.06925	1.07801
51.1	0.845658	0.38345		51.1	1.14535	1.11014
51.2	0.944699	0.310023		51.2	1.06798	1.0628
51.3	0.907324	0.266545		51.3	1.14262	1.09091
51.4	0.957214	0.344008		51.4	1.05297	1.04782
51.5	0.888893	0.325856		51.5	1.03963	1.01342
51.6	0.857355	0.354723		51.6	0.999556	1.04183
51.7	0.843502	0.297252		51.7	0.981022	0.918477
51.8	0.75806	0.303831		51.8	0.966467	0.939709
51.9	0.806728	0.203098		51.9	0.905296	0.946387
52	0.660842	0.192444		52	0.961444	0.934311
52.1	0.729089	0.131469		52.1	0.878536	0.915951
52.2	0.567716	0.189208		52.2	0.895434	0.901357
52.3	0.670466	0.166952		52.3	0.877543	0.879626
52.4	0.517439	0.073901		52.4	0.816495	0.879359
52.5	0.586481	0.141935		52.5	0.848702	0.853273
52.6	0.475484	0.0677155		52.6	0.803821	0.870859
52.7	0.641525	0.0925579		52.7	0.792238	0.861871
52.8	0.459165	0.0110802		52.8	0.742084	0.841366
52.9	0.579069	-0.0062331		52.9	0.735089	0.787893
53	0.667114	-0.0688538		53	0.753	0.8207
53.1	0.491126	-0.0914375		53.1	0.723074	0.827661
53.2	0.432733	-0.0879028		53.2	0.726945	0.777089
53.3	0.593271	-0.076079		53.3	0.716648	0.745841
53.4	0.552461	-0.0510941		53.4	0.676283	0.763024
53.5	0.444544	-0.0781872		53.5	0.682901	0.688009
53.6	0.421445	-0.0562221		53.6	0.654853	0.693296
53.7	0.495393	-0.0688853		53.7	0.61442	0.692387
53.8	0.530449	-0.0246633		53.8	0.640205	0.674659
53.9	0.485736	-0.0313844		53.9	0.622263	0.689301
54	0.487683	-0.0039166		54	0.580071	0.648608
54.1	0.501541	0.00702211		54.1	0.548	0.673602
54.2	0.428814	0.00164798		54.2	0.589548	0.636011
54.3	0.511567	0.0192594		54.3	0.538557	0.600512
54.4	0.447753	0.134736		54.4	0.530771	0.584388
54.5	0.428211	0.184381		54.5	0.545226	0.580246
54.6	0.461094	0.197859		54.6	0.490183	0.60099
54.7	0.430675	0.214654		54.7	0.512309	0.50249
54.8	0.431146	0.215121		54.8	0.510834	0.514866
54.9	0.377551	0.139292		54.9	0.44553	0.521313
55	0.427936	0.167857		55	0.419407	0.493176
55.1	0.403564	0.114033		55.1	0.483859	0.483322
55.2	0.297311	0.0913386		55.2	0.448663	0.484707
55.3	0.320878	0.00459306		55.3	0.415473	0.504898
55.4	0.34902	-0.142695		55.4	0.424071	0.518994
55.5	0.306149	-0.0655181		55.5	0.421507	0.43064
55.6	0.323928	-0.232236		55.6	0.423958	0.478903
55.7	0.365885	-0.103498		55.7	0.436234	0.476604
55.8	0.323678	-0.251155		55.8	0.419949	0.460812
55.9	0.320621	-0.0769751		55.9	0.413904	0.486818
56	0.216416	-0.164028		56	0.444768	0.472137
56.1	0.339943	0.0722657		56.1	0.382923	0.511254
56.2	0.238268	-0.0996082		56.2	0.425859	0.471797
56.3	0.165343	0.0488945		56.3	0.388625	0.466395
56.4	0.194895	-0.0703711		56.4	0.386972	0.420757
56.5	0.231502	0.0952654		56.5	0.363424	0.44985
56.6	0.316544	-0.0128904		56.6	0.321383	0.375866
56.7	0.226822	0.112896		56.7	0.299615	0.360856
56.8	0.201378	0.0912484		56.8	0.324931	0.37691
56.9	0.230204	-0.0447229		56.9	0.32525	0.40732
57	0.253689	0.161408		57	0.28271	0.381928
57.1	0.178894	0.0522038		57.1	0.350714	0.374471
57.2	0.182421	0.152133		57.2	0.372911	0.38017
57.3	0.1731	0.100275		57.3	0.358492	0.394892
57.4	0.127325	0.198133		57.4	0.304681	0.352813
57.5	0.183421	0.113052		57.5	0.316112	0.425373
57.6	0.199268	0.219737		57.6	0.284195	0.340137
57.7	0.22132	0.147794		57.7	0.275684	0.35005
57.8	0.164954	0.179527		57.8	0.250122	0.397128
57.9	0.147945	0.0234672		57.9	0.26567	0.380861
58	0.218543	0.224367		58	0.252315	0.355165
58.1	0.129838	0.0913278		58.1	0.2515	0.326154
58.2	0.103756	0.195515		58.2	0.24506	0.342382
58.3	0.0783848	0.116399		58.3	0.28768	0.332444
58.4	0.0876502	0.156492		58.4	0.216464	0.309492
58.5	0.106927	0.127752		58.5	0.215408	0.30508
58.6	0.112863	0.138498		58.6	0.202805	0.34881
58.7	0.0915418	0.125019		58.7	0.234248	0.317247
58.8	0.103862	0.014843		58.8	0.177093	0.315992
58.9	0.0932343	0.125182		58.9	0.229459	0.295027
59	0.148554	0.0255715		59	0.147283	0.337167
59.1	0.0599676	0.154036		59.1	0.185706	0.28596
59.2	0.0730454	0.0800685		59.2	0.204255	0.301234
59.3	0.151614	0.0816183		59.3	0.17711	0.280666
59.4	0.0506631	0.0711308		59.4	0.186351	0.260712
59.5	0.0121745	0.112031		59.5	0.18348	0.259987
59.6	0.0235428	0.190747		59.6	0.190772	0.241421
59.7	0.0326196	0.0262312		59.7	0.199453	0.235357
59.8	0.0788368	0.0949845		59.8	0.154991	0.262813
59.9	0.0907829	-0.0435783		59.9	0.148736	0.279956
60	0.0940104	0.114432		60	0.18299	0.241341
60.1	0.0861241	-0.0441284		60.1	0.17231	0.203225
60.2	0.0380291	0.160141		60.2	0.189649	0.208725
60.3	0.0217076	-0.0502415		60.3	0.177412	0.234297
60.4	7.9252e-05	0.0840485		60.4	0.123937	0.19835
60.5	0.016125	-0.0258126		60.5	0.0837061	0.196398
60.6	0.0180762	-0.0629877		60.6	0.116978	0.223182
60.7	0.0278352	-0.198965		60.7	0.117762	0.158753
60.8	-0.0213533	-0.0522965		60.8	0.0817195	0.212192
60.9	-0.0085128	-0.0449447		60.9	0.111458	0.242957
61	0.0430878	-0.0126515		61	0.139201	0.236952
61.1	0.046241	-0.0917475		61.1	0.154802	0.217754
61.2	0.00720973	0.0609172		61.2	0.10156	0.174908
61.3	-0.0363268	-0.158406		61.3	0.0952202	0.19509
61.4	-0.014483	0.0665515		61.4	0.123476	0.182261
61.5	0.065888	-0.171519		61.5	0.112215	0.181761
61.6	-0.0231869	0.101753		61.6	0.0814443	0.191722
61.7	-0.0692165	0.0394381		61.7	0.0999502	0.18037
61.8	0.101123	0.164066		61.8	0.0546357	0.184585
61.9	0.0162964	0.065436		61.9	0.060664	0.139835
62	0.0186164	0.118023		62	0.0941627	0.170332
62.1	-0.0022228	0.149665		62.1	0.075089	0.156209
62.2	-0.0528476	0.0379368		62.2	0.0741614	0.159594
62.3	0.072661	-0.0043194		62.3	0.0781657	0.117689
62.4	0.0459146	0.152539		62.4	0.102603	0.140252
62.5	0.063218	0.0331369		62.5	0.111744	0.182941
62.6	0.0727419	0.124787		62.6	0.0859976	0.145425
62.7	0.0727917	0.0453114		62.7	0.0738017	0.131179
62.8	0.0749656	0.105296		62.8	0.0962447	0.16043
62.9	0.0256449	0.0967886		62.9	0.0304015	0.151281
63	0.0738084	0.118787		63	0.0491656	0.130605
63.1	0.0808631	0.187749		63.1	0.0794092	0.12464
63.2	0.0588194	0.0765435		63.2	0.086908	0.163033
63.3	0.0176526	0.148561		63.3	0.0333548	0.1386
63.4	0.00438382	0.0863049		63.4	0.0299214	0.148641
63.5	0.0302498	0.153663		63.5	0.0802429	0.12785
63.6	0.0243972	0.121836		63.6	0.0815318	0.173749
63.7	-0.0082118	0.112859		63.7	0.0631604	0.160901
63.8	0.00950771	0.119139		63.8	0.0338428	0.147844
63.9	-0.0295495	0.143665		63.9	0.0774806	0.148408
64	0.0665383	0.137706		64	0.0604747	0.159353
64.1	-0.0235566	0.0900977		64.1	0.0511615	0.144009
64.2	-0.0150942	0.127409		64.2	0.0607374	0.119693
64.3	-0.0227732	0.133169		64.3	0.0730039	0.116728
64.4	-0.061367	0.121386		64.4	0.0480722	0.146797
64.5	0.00554262	0.1939		64.5	0.0405422	0.108394
64.6	-0.0174804	0.0623826		64.6	0.0723	0.144719
64.7	-0.0365626	0.0844898		64.7	0.064551	0.145667
64.8	-0.0456386	0.159333		64.8	0.0584537	0.142991
64.9	-0.032524	0.047194		64.9	0.0501494	0.105308
65	-0.0267473	0.147945		65	0.02801	0.10508
65.1	-0.0657891	-0.0334239		65.1	0.0606844	0.128323
65.2	-0.0764939	0.134611		65.2	0.0273405	0.139176
65.3	-0.0049664	0.0677757		65.3	0.043472	0.0593708
65.4	-0.0180091	0.0763071		65.4	0.0396975	0.0938451
65.5	-0.0204197	0.174151		65.5	0.0267039	0.137743
65.6	-0.0776372	0.0824046		65.6	0.0157108	0.131449
65.7	-0.044288	0.153478		65.7	0.0303109	0.129538
65.8	-0.0186456	0.0490743		65.8	0.0114357	0.129601
65.9	-0.0101735	0.13647		65.9	0.00139203	0.126927
66	0.0195418	-0.0774514		66	0.00136549	0.12901
66.1	0.0453637	-0.136496		66.1	-0.0259937	0.127744
66.2	0.0251308	0.0651273		66.2	0.0683786	0.0478376
66.3	0.0217116	-0.0825384		66.3	-0.0238476	0.123273
66.4	0.0446692	0.0578974		66.4	-0.0012701	0.0981028
66.5	-0.00279	0.0134017		66.5	0.0198323	0.095277
66.6	0.0195287	0.125425		66.6	-0.0051525	0.0892277
66.7	0.0471549	-0.0667627		66.7	0.0111574	0.131755
66.8	0.0376627	0.0943525		66.8	0.00795544	0.120837
66.9	0.0237093	-0.202015		66.9	0.04218	0.111277
67	0.0289931	-0.0420323		67	0.0163254	0.0755671
67.1	0.0589484	-0.0954161		67.1	0.0193255	0.109123
67.2	0.0543982	-0.0730761		67.2	0.00323463	0.112707
67.3	0.0160164	-0.020036		67.3	0.0197182	0.0971541
67.4	0.0338079	-0.0397312		67.4	0.0249144	0.0779083
67.5	0.0450014	0.0187553		67.5	0.0177363	0.101219
67.6	-0.0944941	-0.136817		67.6	0.00101198	0.117828
67.7	-0.0277412	0.0356129		67.7	-0.010355	0.0690949
67.8	-0.0565581	-0.272586		67.8	-0.0348706	0.117068
67.9	-0.0608366	0.00723669		67.9	-0.0304751	0.0927806
68	-0.095754	-0.235985		68	-0.0329936	0.107263
68.1	-0.0269064	0.0751963		68.1	-0.0006037	0.12652
68.2	-0.0978759	-0.116308		68.2	0.00086814	0.0742619
68.3	-0.060551	0.120782		68.3	-0.0029297	0.0629221
68.4	-0.0835045	0.165871		68.4	-0.0138259	0.124247
68.5	-0.0662795	0.0877688		68.5	0.0160736	0.13055
68.6	-0.0307769	0.204021		68.6	-0.0083935	0.100181
68.7	-0.147393	0.097868		68.7	0.00354439	0.0932019
68.8	-0.0257852	0.127766		68.8	0.0217016	0.0875502
68.9	-0.113711	0.129723		68.9	-0.0084279	0.0859044
69	0.00177905	0.200985		69	0.0244796	0.103256
69.1	0.0254213	0.208561		69.1	-0.0213653	0.0859283
69.2	0.12022	0.161398		69.2	0.0124415	0.0882979
69.3	0.381376	0.20409		69.3	-0.0330796	0.0859568
69.4	0.422767	0.214736		69.4	-0.0125432	0.0966931
69.5	0.50288	0.251155		69.5	-0.0005898	0.104084
69.6	0.549442	0.28575		69.6	0.0690247	0.124977
69.7	0.586198	0.291581		69.7	0.162649	0.132819
69.8	0.614674	0.42758		69.8	0.317651	0.208101
69.9	0.567251	0.452285		69.9	0.484113	0.18472
70	0.597389	0.355517		70	0.689857	-0.127862
70.1	0.577666	0.296708		70.1	0.913398	-0.169624
70.2	0.647417	0.347541		70.2	1.18356	0.699493
70.3	0.640553	0.424492		70.3	1.28141	1.19316
70.4	0.635118	0.470079		70.4	1.345	1.27823
70.5	0.651775	0.518735		70.5	1.35552	1.35657
70.6	0.65078	0.530814		70.6	1.35036	1.31946
70.7	0.559036	0.472708		70.7	1.3429	1.31752
70.8	0.658105	0.311912		70.8	1.28382	1.28954
70.9	0.568481	0.409258		70.9	1.30033	1.32105
71	0.5408	0.412346		71	1.2433	1.2794
71.1	0.552539	0.346263		71.1	1.24671	1.20357
71.2	0.552196	0.427042		71.2	1.28389	1.24882
71.3	0.507343	0.305828		71.3	1.23284	1.20697
71.4	0.517106	0.406774		71.4	1.24107	1.21412
71.5	0.466476	0.351847		71.5	1.22389	1.20252
71.6	0.460783	0.327365		71.6	1.15307	1.18828
71.7	0.454816	0.263043		71.7	1.1952	1.19512
71.8	0.37948	0.180035		71.8	1.07649	1.1481
71.9	0.41864	0.0866522		71.9	1.03745	1.13705
72	0.411126	0.144155		72	1.07062	1.07178
72.1	0.324738	0.106044		72.1	1.03164	1.03292
72.2	0.349332	0.134829		72.2	1.00043	1.0125
72.3	0.324159	0.104669		72.3	1.00464	0.997186
72.4	0.308659	0.0903511		72.4	0.941222	0.999764
72.5	0.307114	0.0805461		72.5	0.940847	0.976171
72.6	0.267368	0.086517		72.6	0.890544	0.948768
72.7	0.254495	-0.0860466		72.7	0.911035	0.927531
72.8	0.18025	-0.0687164		72.8	0.897206	0.909149
72.9	0.26111	-0.114965		72.9	0.884384	0.91
73	0.313746	-0.0887349		73	0.819702	0.864154
73.1	0.237828	-0.12258		73.1	0.795904	0.818143
73.2	0.212768	-0.107272		73.2	0.851879	0.812632
73.3	0.247592	-0.0969574		73.3	0.790674	0.822765
73.4	0.155128	-0.13272		73.4	0.812827	0.814482
73.5	0.194582	-0.130976		73.5	0.801808	0.781469
73.6	0.221584	-0.149053		73.6	0.814144	0.81482
73.7	0.204852	-0.122708		73.7	0.785643	0.774751
73.8	0.226525	-0.129708		73.8	0.723091	0.780498
73.9	0.127558	-0.128598		73.9	0.752315	0.749334
74	0.143793	-0.034251		74	0.727998	0.762267
74.1	0.18819	0.0133173		74.1	0.713504	0.721259
74.2	0.188388	0.078233		74.2	0.736698	0.721374
74.3	0.186717	0.0532482		74.3	0.665052	0.681125
74.4	0.15319	0.0725684		74.4	0.636121	0.711063
74.5	0.177831	0.0601875		74.5	0.682768	0.681128
74.6	0.172122	0.0797298		74.6	0.63944	0.659527
74.7	0.120036	0.0631917		74.7	0.582297	0.675507
74.8	0.0901594	0.032634		74.8	0.524503	0.657531
74.9	0.150254	0.0789119		74.9	0.622012	0.597383
75	0.0955649	0.102122		75	0.600671	0.564924
75.1	0.0725925	0.120255		75.1	0.556208	0.63916
75.2	0.0637899	0.14088		75.2	0.561038	0.580465
75.3	0.0520716	0.166675		75.3	0.48438	0.558155
75.4	0.0769927	0.189815		75.4	0.572089	0.559375
75.5	0.14315	0.133203		75.5	0.519926	0.541653
75.6	0.139189	0.114788		75.6	0.506626	0.570051
75.7	0.10496	0.101734		75.7	0.449428	0.541661
75.8	0.109095	0.0701299		75.8	0.436506	0.514283
75.9	0.0484687	0.0225602		75.9	0.439286	0.531576
76	0.0132003	0.0495772		76	0.402872	0.528113
76.1	0.0373926	0.0381961		76.1	0.432774	0.490127
76.2	0.0485627	0.0903883		76.2	0.405851	0.462572
76.3	0.0407907	0.0851989		76.3	0.399738	0.492823
76.4	0.036007	0.121273		76.4	0.406946	0.431965
76.5	0.0257682	0.0466489		76.5	0.327894	0.477639
76.6	0.0246674	0.152472		76.6	0.375927	0.465717
76.7	0.0315849	0.152876		76.7	0.37043	0.427676
76.8	0.0164555	0.0804786		76.8	0.331671	0.443392
76.9	0.0842016	0.0554769		76.9	0.362005	0.450308
77	0.0577479	0.089871		77	0.353208	0.403246
77.1	-0.011609	0.091423		77.1	0.319204	0.418699
77.2	-0.0373705	0.108505		77.2	0.313888	0.38901
77.3	0.067396	0.145326		77.3	0.282441	0.439033
77.4	-0.0055662	0.103694		77.4	0.287752	0.415962
77.5	-0.04058	0.0670654		77.5	0.313262	0.366419
77.6	0.0166522	0.166766		77.6	0.301398	0.378049
77.7	0.0339726	0.161894		77.7	0.337207	0.408785
77.8	0.00679026	0.0617493		77.8	0.312418	0.406032
77.9	-0.0083734	0.0908357		77.9	0.311893	0.39863
78	-0.092898	0.0722776		78	0.31683	0.392269
78.1	-0.0711341	0.101235		78.1	0.307384	0.336938
78.2	-0.0776348	0.0715119		78.2	0.271498	0.353907
78.3	-0.0459014	0.101362		78.3	0.282676	0.382039
78.4	-0.0033457	0.124072		78.4	0.292512	0.346241
78.5	-0.008281	0.0827615		78.5	0.280261	0.339249
78.6	-0.0773817	0.0837385		78.6	0.281834	0.332906
78.7	-0.0901781	0.108393		78.7	0.274955	0.313084
78.8	0.0120954	0.112127		78.8	0.235575	0.313575
78.9	-0.0761585	0.0902906		78.9	0.237718	0.30639
79	-0.095892	0.0140314		79	0.247108	0.32048
79.1	-0.0906122	0.101131		79.1	0.217538	0.29487
79.2	-0.0927894	0.0518637		79.2	0.202444	0.288854
79.3	-0.0309058	0.104005		79.3	0.239559	0.261225
79.4	-0.0260202	0.066501		79.4	0.186337	0.307398
79.5	0.00344783	0.0519842		79.5	0.218507	0.303037
79.6	-0.0885803	0.117901		79.6	0.204027	0.205847
79.7	-0.120324	0.07451		79.7	0.141081	0.254373
79.8	-0.0869832	0.155902		79.8	0.168657	0.245363
79.9	-0.070607	0.0837577		79.9	0.230021	0.250042
80	-0.0574271	0.178656		80	0.151023	0.216762
80.1	-0.0215353	0.0533025		80.1	0.183178	0.235821
80.2	-0.0011392	0.138695		80.2	0.151059	0.192488
80.3	-0.107372	0.0340933		80.3	0.11501	0.248154
80.4	-0.107	0.0870513		80.4	0.102257	0.200238
80.5	-0.0300262	0.0754386		80.5	0.158582	0.183909
80.6	-0.0402282	0.213967		80.6	0.142671	0.20519
80.7	-0.0625176	0.0737117		80.7	0.125939	0.202761
80.8	-0.110465	0.141329		80.8	0.131988	0.209737
80.9	-0.117279	0.110573		80.9	0.1259	0.188413
81	-0.0003215	0.0563187		81	0.141361	0.194084
81.1	-0.0868764	0.0564164		81.1	0.133397	0.196501
81.2	-0.125718	0.107362		81.2	0.120574	0.214359
81.3	-0.0229216	-0.0242376		81.3	0.124538	0.209318
81.4	-0.0634184	0.0990898		81.4	0.114386	0.227165
81.5	-0.10194	-0.0560279		81.5	0.102877	0.250274
81.6	-0.1019	0.150836		81.6	0.108416	0.195901
81.7	-0.0642777	0.0472869		81.7	0.0612507	0.18429
81.8	-0.0163085	0.0938471		81.8	0.0774071	0.223442
81.9	-0.0973463	0.118721		81.9	0.0870222	0.179103
82	-0.10138	0.057925		82	0.0947322	0.188193
82.1	-0.0863239	0.107205		82.1	0.104963	0.172198
82.2	-0.0785406	0.0971516		82.2	0.125425	0.148889
82.3	-0.0331377	-0.0262758		82.3	0.0980027	0.119791
82.4	-0.0546812	0.0551308		82.4	0.112373	0.160072
82.5	-0.0967171	0.00909877		82.5	0.129185	0.155989
82.6	-0.106272	0.110191		82.6	0.0872475	0.154137
82.7	-0.144363	0.014246		82.7	0.114242	0.125411
82.8	-0.007554	0.0880174		82.8	0.101669	0.136024
82.9	-0.127094	-0.032541		82.9	0.0931225	0.138927
83	-0.0877405	0.109722		83	0.0703979	0.141939
83.1	-0.0587704	-0.052053		83.1	0.0746494	0.101393
83.2	-0.118093	0.131175		83.2	0.0686179	0.134335
83.3	-0.132294	0.075458		83.3	0.093842	0.150328
83.4	-0.0819524	0.058346		83.4	0.0704605	0.114721
83.5	-0.0856703	0.120917		83.5	0.0526132	0.162025
83.6	-0.0851896	0.0497738		83.6	0.0600634	0.15379
83.7	-0.128134	0.0525765		83.7	0.0159562	0.136265
83.8	-0.153303	0.157327		83.8	0.0586431	0.130138
83.9	-0.10701	0.0189349		83.9	0.0262926	0.141094
84	-0.0705401	0.174856		84	0.0396178	0.147171
84.1	-0.0582081	-0.0087452		84.1	0.0712707	0.125627
84.2	-0.103067	0.20247		84.2	0.0605169	0.139125
84.3	-0.110675	0.0640021		84.3	0.0444872	0.167509
84.4	-0.0527521	0.192783		84.4	0.0140901	0.170559
84.5	-0.0016377	0.0753073		84.5	0.0508017	0.149357
84.6	0.0516155	0.162325		84.6	0.0234566	0.127767
84.7	-0.0112196	0.0462786		84.7	0.0317828	0.213685
84.8	-0.0203707	0.13737		84.8	0.0548655	0.111494
84.9	0.0180484	0.0450449		84.9	0.0169027	0.121106
85	0.0380757	0.0579879		85	-0.0106287	0.152583
85.1	0.0291237	0.0499173		85.1	0.0335738	0.13278
85.2	-0.0334658	0.145967		85.2	0.0384055	0.148522
85.3	-0.0035366	0.0924386		85.3	0.0146111	0.109221
85.4	0.0158321	0.135638		85.4	0.0296868	0.0991831
85.5	0.0223253	0.144357		85.5	-0.004239	0.126398
85.6	0.0326188	0.0990728		85.6	-0.0006539	0.111865
85.7	-0.0134883	0.141528		85.7	0.0379863	0.147293
85.8	-0.0018564	0.0883575		85.8	-0.0307755	0.124036
85.9	0.0136907	0.126482		85.9	0.022027	0.0718019
86	-0.0005459	-0.0173828		86	-0.0073814	0.0813821
86.1	-0.0256391	0.122156		86.1	0.0512226	0.130008
86.2	-0.0427522	0.0363473		86.2	-0.0469789	0.11464
86.3	0.0311768	0.101439		86.3	-0.0069638	0.0607822
86.4	0.0218994	0.196274		86.4	0.0194898	0.13766
86.5	0.0288274	0.10457		86.5	-0.0118316	0.11166
86.6	0.0153245	0.0196826		86.6	0.0271074	0.124969
86.7	0.0268853	0.122109		86.7	0.00182072	0.108426
86.8	0.0334666	0.0704604		86.8	-0.0263989	0.107883
86.9	0.0503343	-0.0081279		86.9	-0.0009839	0.135832
87	0.0160442	0.0219247		87	-0.0147911	0.121903
87.1	-0.0052046	-0.0644929		87.1	-0.0095978	0.132479
87.2	0.00500649	0.00952338		87.2	-0.0275329	0.121955
87.3	0.0425288	-0.00022		87.3	-0.0377721	0.106623
87.4	0.037493	-0.113582		87.4	-0.037672	0.114014
87.5	0.00851301	-0.0679722		87.5	-0.0619451	0.0973996
87.6	0.0255935	-0.0413291		87.6	0.00711555	0.107531
87.7	0.00767407	-0.0714119		87.7	-0.0011512	0.0826239
87.8	0.00999	-0.0809633		87.8	-0.0285419	0.0932749
87.9	-0.0036069	-0.110623		87.9	-0.0016315	0.0807817
88	-0.0107545	0.0327605		88	0.00965879	0.112682
88.1	0.0295611	0.0527911		88.1	-0.03872	0.0941714
88.2	0.0475474	0.0942199		88.2	-0.0348424	0.0842365
88.3	0.0243352	0.03545		88.3	-0.0055795	0.0594088
88.4	0.00502854	0.106129		88.4	-0.0148912	0.0902731
88.5	0.0202884	0.156345		88.5	-0.0111746	0.0619179
88.6	0.00826494	0.120547		88.6	0.0122633	0.054302
88.7	-0.0157504	0.104296		88.7	0.00470977	0.0805125
88.8	-0.0064801	0.068134		88.8	0.0157108	0.0474876
88.9	-0.0150951	0.0807187		88.9	0.00022058	0.0652347
89	-0.0137453	0.0874446		89	-0.0064898	0.0485441
89.1	0.00857506	0.099765		89.1	0.066586	0.0367099
89.2	-0.0358388	0.080873		89.2	0.231492	0.0564689
89.3	-0.0746603	0.0544084		89.3	0.280678	0.0477014
89.4	-0.0741217	0.0276578		89.4	0.280198	0.0616216
89.5	-0.0866005	0.0501644		89.5	0.280988	0.0944501
89.6	-0.0646482	0.0585136		89.6	0.363599	0.169301
89.7	0.00050026	0.0723694		89.7	0.464479	0.170481
89.8	-0.0170217	0.0817992		89.8	0.488634	0.141961
89.9	-0.0008756	0.0981695		89.9	0.456084	-0.0433869
90	0.0374098	0.111141		90	0.454635	0.175938
90.1	0.271116	0.17129		90.1	0.516335	0.791825
90.2	0.416894	0.179306		90.2	0.523516	1.16618
90.3	0.406088	0.194006		90.3	0.443772	1.2394
90.4	0.428176	0.175902		90.4	0.481519	1.33328
90.5	0.340089	0.212741		90.5	0.461156	1.31502
90.6	0.511402	0.250295		90.6	0.441396	1.3194
90.7	0.553767	0.326547		90.7	0.459395	1.25605
90.8	0.573946	0.400979		90.8	0.429288	1.32515
90.9	0.494755	0.472415		90.9	0.426847	1.26664
91	0.528102	0.466915		91	0.446336	1.25751
91.1	0.637102	0.408867		91.1	0.370302	1.24364
91.2	0.586698	0.457406		91.2	0.421542	1.19867
91.3	0.698071	0.525283		91.3	0.355344	1.20484
91.4	0.605583	0.526697		91.4	0.356808	1.15029
91.5	0.718642	0.439774		91.5	0.427623	1.10516
91.6	0.515116	0.390538		91.6	0.335439	1.10433
91.7	0.620348	0.443729		91.7	0.35265	1.08477
91.8	0.473511	0.484164		91.8	0.357635	1.07489
91.9	0.506376	0.403821		91.9	0.314452	1.07325
92	0.351126	0.243742		92	0.377031	1.02806
92.1	0.462459	0.173183		92.1	0.264165	1.05591
92.2	0.332613	0.264971		92.2	0.326697	1.04693
92.3	0.38595	0.264929		92.3	0.281423	0.95432
92.4	0.311744	0.359252		92.4	0.350008	0.980483
92.5	0.331355	0.311618		92.5	0.285302	0.928092
92.6	0.323056	0.325331		92.6	0.300611	0.938597
92.7	0.377169	0.291274		92.7	0.254231	0.911986
92.8	0.309893	0.210174		92.8	0.259005	0.919497
92.9	0.333262	0.174426		92.9	0.249923	0.877858
93	0.272098	0.104965		93	0.256016	0.847872
93.1	0.269647	0.0842992		93.1	0.203396	0.829983
93.2	0.279249	0.0300966		93.2	0.199035	0.832068
93.3	0.29153	0.0750866		93.3	0.217402	0.834658
93.4	0.237655	0.226902		93.4	0.179796	0.793263
93.5	0.271795	0.1434		93.5	0.217033	0.804787
93.6	0.327289	0.213588		93.6	0.186666	0.844829
93.7	0.291889	0.27545		93.7	0.191424	0.749811
93.8	0.300012	0.198602		93.8	0.214266	0.732024
93.9	0.315731	0.189259		93.9	0.191247	0.74681
94	0.2653	0.0827554		94	0.203819	0.725507
94.1	0.305816	0.0568277		94.1	0.186114	0.698898
94.2	0.220135	0.084134		94.2	0.152861	0.694472
94.3	0.243757	0.109042		94.3	0.184817	0.670441
94.4	0.197904	0.0333986		94.4	0.177009	0.669592
94.5	0.162347	0.0821031		94.5	0.151656	0.685671
94.6	0.224276	0.0296239		94.6	0.113432	0.692945
94.7	0.203396	0.0948036		94.7	0.145305	0.669155
94.8	0.216061	-0.0042686		94.8	0.112479	0.583273
94.9	0.190262	0.114168		94.9	0.116873	0.669467
95	0.164162	0.103651		95	0.115056	0.61156
95.1	0.162604	0.223332		95.1	0.112016	0.530486
95.2	0.198717	0.066905		95.2	0.138055	0.60991
95.3	0.142991	0.236221		95.3	0.125156	0.54011
95.4	0.0996043	0.148244		95.4	0.118783	0.552017
95.5	0.133041	0.220321		95.5	0.147441	0.548368
95.6	0.130978	0.137597		95.6	0.113376	0.573482
95.7	0.0717243	0.174111		95.7	0.160093	0.491386
95.8	0.0716297	0.138603		95.8	0.165931	0.487328
95.9	0.0440989	0.13475		95.9	0.116718	0.510309
96	0.137664	0.20797		96	0.126787	0.469069
96.1	0.0664551	0.111601		96.1	0.0884785	0.509268
96.2	0.0330856	0.169717		96.2	0.134331	0.464883
96.3	0.0407539	0.111762		96.3	0.154473	0.450137
96.4	-0.0018532	0.068872		96.4	0.0929598	0.427811
96.5	0.0758494	0.131119		96.5	0.133702	0.410203
96.6	-0.0261107	0.117257		96.6	0.136996	0.409463
96.7	-0.0435267	0.105059		96.7	0.067146	0.448629
96.8	0.0475736	0.179989		96.8	0.104363	0.439176
96.9	0.0365775	0.0686597		96.9	0.117497	0.425216
97	0.0576492	0.0177059		97	0.0892668	0.430911
97.1	0.0335963	0.116834		97.1	0.129357	0.395833
97.2	-0.0153929	-0.037634		97.2	0.0530385	0.397011
97.3	0.0607845	0.0923831		97.3	0.0763341	0.386175
97.4	-0.0084134	-0.0661065		97.4	0.0798425	0.365838
97.5	-0.0451792	0.163316		97.5	0.0985065	0.323638
97.6	-0.0351133	-0.0584472		97.6	0.105872	0.293938
97.7	-0.0479921	0.1277		97.7	0.122894	0.322658
97.8	0.0294877	-0.10761		97.8	0.122589	0.374221
97.9	0.0535413	-0.100125		97.9	0.108647	0.339193
98	-0.0341911	-0.173049		98	0.137696	0.333513
98.1	-0.0388663	-0.18978		98.1	0.134838	0.32799
98.2	0.055011	-0.132279		98.2	0.0881891	0.317185
98.3	0.0504541	-0.0752263		98.3	0.07347	0.29355
98.4	-0.0163949	-0.0841351		98.4	0.113623	0.303569
98.5	-0.0612372	-0.14905		98.5	0.0825892	0.287533
98.6	0.00682539	-0.106104		98.6	0.0723093	0.295787
98.7	-0.0322825	-0.103631		98.7	0.0774117	0.322978
98.8	-0.0493923	-0.232504		98.8	0.0941752	0.259863
98.9	-0.0582644	-0.197294		98.9	0.0666705	0.253057
99	-0.0689978	-0.2828		99	0.0786491	0.250733
99.1	-0.0142235	-0.221193		99.1	0.0171466	0.26069
99.2	-0.0121924	-0.212881		99.2	0.0466535	0.237033
99.3	-0.046249	-0.152513		99.3	0.0356777	0.236848
99.4	-0.0396178	-0.156805		99.4	0.0612084	0.27151
99.5	-0.0998865	-0.0665939		99.5	0.0577609	0.221366
99.6	-0.13519	0.00920616		99.6	0.0323036	0.227771
99.7	-0.113633	-0.072982		99.7	0.0509895	0.214546
99.8	-0.0826844	-0.101455		99.8	0.0313761	0.199058
99.9	-0.0074847	-0.134591		99.9	0.0425382	0.248064
100	-0.0620321	-0.0651043		100	0.0319063	0.187857
100.1	-0.110629	-0.0475751		100.1	0.0426649	0.180085
100.2	-0.0903159	0.0998724		100.2	-0.0112889	0.235271
100.3	-0.105777	0.128139		100.3	0.00584845	0.154215
100.4	-0.0828656	0.128365		100.4	0.0333047	0.154535
100.5	-0.0946843	0.0612621		100.5	-0.0069748	0.184262
100.6	-0.0676807	0.0712731		100.6	0.0445763	0.215915
100.7	-0.0830622	0.0594037		100.7	-0.0171202	0.177132
100.8	-0.0937099	0.080926		100.8	0.00773019	0.173475
100.9	-0.0408722	0.09367		100.9	-0.0208695	0.205418
101	-0.0751083	0.0862819		101	0.00037227	0.141943
101.1	-0.0411047	-0.0156171		101.1	-0.0071031	0.201866
101.2	-0.0956448	-0.0241811		101.2	0.00438117	0.168884
101.3	-0.102509	-0.0121535		101.3	-0.0255464	0.164028
101.4	-0.0705343	0.0145945		101.4	-0.0041107	0.160728
101.5	-0.0676766	-0.0412339		101.5	0.0389592	0.163272
101.6	-0.0683441	-0.0286214		101.6	0.0427884	0.157578
101.7	-0.124591	-0.0108318		101.7	0.0202782	0.169605
101.8	-0.0616934	0.00446172		101.8	-0.0270058	0.147666
101.9	-0.030413	0.00988622		101.9	0.00695748	0.161081
102	-0.01911	0.0748249		102	-0.0305393	0.142076
102.1	-0.0271521	0.115842		102.1	-0.0003677	0.158319
102.2	-0.0969863	0.12411		102.2	-0.0009448	0.126064
102.3	-0.0541629	0.0897189		102.3	0.0363909	0.108001
102.4	-0.0474397	0.055858		102.4	0.00902072	0.136806
102.5	-0.0349591	0.072783		102.5	0.0138071	0.0849699
102.6	-0.0275519	0.111204		102.6	0.0170683	0.116458
102.7	0.00075576	0.032219		102.7	0.0163772	0.114255
102.8	0.00548224	0.0769728		102.8	0.0438583	0.133984
102.9	0.00098755	0.0195089		102.9	0.0533404	0.115161
103	0.0204378	0.0868149		103	0.0115014	0.12559
103.1	-0.0552329	0.164651		103.1	0.0374874	0.0790346
103.2	0.012217	0.0741713		103.2	0.0379488	0.104076
103.3	-0.0448552	-0.144918		103.3	0.0366506	0.0863923
103.4	-0.0412353	-0.0081568		103.4	0.00385876	0.134025
103.5	-0.111895	-0.104104		103.5	0.0334392	0.0897932
103.6	-0.026229	0.00010426		103.6	0.0638596	0.0876927
103.7	-0.208364	-0.0915146		103.7	0.0421487	0.105405
103.8	-0.0837371	-0.0184489		103.8	0.0362063	0.0964333
103.9	-0.204265	-0.070161		103.9	0.0152118	0.0710148
104	-0.142531	0.0285129		104	0.0421939	0.0908053
104.1	-0.241385	-0.0235624		104.1	-0.0042765	0.12771
104.2	-0.142547	0.00589558		104.2	0.0408644	0.110008
104.3	-0.160058	-0.033261		104.3	0.0356557	0.0961546
104.4	-0.25696	0.0362929		104.4	-0.0200389	0.0795604
104.5	-0.118424	0.0157547		104.5	0.0352396	0.0665369
104.6	-0.197234	0.115477		104.6	0.0476765	0.0890772
104.7	-0.0681842	0.0972771		104.7	0.00725153	0.12244
104.8	-0.193668	0.0799202		104.8	0.00238376	0.105956
104.9	-0.0993275	-0.0251989		104.9	-0.0021695	0.0823041
105	-0.126249	0.0631387		105	0.0207615	0.10282
105.1	-0.109034	0.0484351		105.1	0.0145532	0.0957775
105.2	-0.170307	0.0789904		105.2	0.0040278	0.100254
105.3	-0.104319	0.0504974		105.3	-0.0256402	0.104466
105.4	-0.160828	0.0259358		105.4	0.00466439	0.0865539
105.5	-0.0338754	0.038067		105.5	0.0221911	0.108429
105.6	-0.134846	0.0196718		105.6	-0.0026716	0.127626
105.7	-0.0763429	0.119359		105.7	0.00928659	0.138552
105.8	-0.110737	0.0072403		105.8	-0.0024902	0.0718986
105.9	-0.0643847	0.166626		105.9	0.00131077	0.0835982
106	-0.153994	-0.027577		106	0.0292597	0.107507
106.1	-0.0579094	0.121477		106.1	-0.0246518	0.0859678
106.2	-0.155537	0.00818702		106.2	0.00449075	0.0753866
106.3	-0.0369503	0.153739		106.3	0.0266022	0.0667982
106.4	-0.137556	0.0194162		106.4	0.0382522	0.0957918
106.5	-0.0024139	0.0924857		106.5	-0.0124274	0.0366339
106.6	-0.0997821	0.0707449		106.6	0.0172983	0.0725386
106.7	-0.0191165	0.0706628		106.7	-0.0010652	0.0529034
106.8	0.0140727	-0.0468709		106.8	0.0135443	0.076242
106.9	-0.0421647	0.118163		106.9	0.0360264	0.0524296
107	-0.0384085	-0.015417		107	0.0290126	0.0449277
107.1	-0.0216968	0.139953		107.1	0.0298603	0.0508677
107.2	-0.036765	0.0102975		107.2	0.00947581	0.0536874
107.3	-0.0211199	0.12735		107.3	0.00658054	0.0397227
107.4	-0.0200704	0.130777		107.4	0.0330263	0.0320783
107.5	-0.0397934	0.0987434		107.5	0.0109744	0.0406589
107.6	-0.0235158	0.179692		107.6	0.00600341	0.0657876
107.7	-0.0792757	0.0527394		107.7	0.00329097	0.0578834
107.8	-0.026988	0.128618		107.8	0.0135849	0.02454
107.9	-0.0415233	0.0497907		107.9	0.0195352	0.0275829
108	-0.045482	0.131204		108	-0.009321	0.014035
108.1	-0.0287719	0.178996		108.1	0.0237241	0.0284208
108.2	-0.0315929	0.0456286		108.2	0.0213684	0.0564626
108.3	-0.117989	0.0561125		108.3	-0.0084326	0.0174422
108.4	-0.0244681	0.0823274		108.4	0.0137304	0.00767042
108.5	-0.107434	0.0515032		108.5	0.0153713	0.0285081
108.6	-0.174599	0.0770306		108.6	0.00383073	0.0666509
108.7	-0.131028	-0.0058834		108.7	0.0062552	0.0870212
108.8	-0.0634382	0.165404		108.8	-0.0577688	0.14079
108.9	-0.0639334	0.0276991		108.9	-0.0297838	0.215445
109	-0.0447255	0.18022		109	-0.0014438	0.288168
109.1	-0.0436287	0.007315		109.1	-0.0262097	0.481009
109.2	0.0418531	0.0919923		109.2	-0.0457557	0.534685
109.3	0.0917115	0.0227834		109.3	-0.0144923	0.708313
109.4	0.119107	0.0998422		109.4	-0.0210275	0.941651
109.5	0.211781	0.0198997		109.5	-0.0201624	1.03108
109.6	0.19094	0.0511907		109.6	0.00555129	1.11685
109.7	0.192605	0.0189191		109.7	-0.0295569	1.151
109.8	0.290935	0.0272287		109.8	0.118182	1.12031
109.9	0.279201	0.133791		109.9	0.193278	1.06542
110	0.271147	0.0197803		110	0.343479	1.06526
110.1	0.326876	0.136464		110.1	0.533747	1.03439
110.2	0.255056	0.0356657		110.2	0.675124	1.04384
110.3	0.326188	0.0513355		110.3	0.914264	0.965291
110.4	0.352835	0.133139		110.4	1.20071	0.937862
110.5	0.329111	0.0194173		110.5	1.23429	0.971698
110.6	0.296308	0.116308		110.6	1.25837	0.923058
110.7	0.470543	0.0119401		110.7	1.22297	0.909879
110.8	0.46856	0.112715		110.8	1.24075	0.8455
110.9	0.455625	0.103186		110.9	1.24172	0.8564
111	0.514136	0.0981683		111	1.31772	0.838255
111.1	0.469292	0.051859		111.1	1.2658	0.846463
111.2	0.526529	0.0599572		111.2	1.31643	0.802458
111.3	0.473802	0.0150095		111.3	1.27185	0.787861
111.4	0.444612	-0.0265773		111.4	1.18741	0.799506
111.5	0.409663	-0.0099273		111.5	1.17388	0.798029
111.6	0.375212	-0.0750142		111.6	1.18494	0.727007
111.7	0.414744	0.0514199		111.7	1.13242	0.754016
111.8	0.394785	-0.137534		111.8	1.14425	0.756055
111.9	0.396735	0.0644579		111.9	1.11283	0.700209
112	0.392741	0.0491237		112	1.10471	0.679427
112.1	0.382351	0.186242		112.1	1.07267	0.644034
112.2	0.446651	0.189855		112.2	1.05212	0.64746
112.3	0.307446	0.30808		112.3	1.01576	0.609854
112.4	0.21522	0.208618		112.4	1.00665	0.625808
112.5	0.365917	0.187866		112.5	0.952976	0.614028
112.6	0.230384	0.20225		112.6	0.936287	0.591288
112.7	0.159123	0.197076		112.7	0.90615	0.551507
112.8	0.176508	0.300189		112.8	0.910491	0.55282
112.9	0.127699	0.343416		112.9	0.8612	0.579595
113	0.189085	0.185182		113	0.834003	0.534658
113.1	0.227391	0.322833		113.1	0.846862	0.542703
113.2	0.243109	0.154281		113.2	0.8103	0.513352
113.3	0.304026	0.25033		113.3	0.799805	0.549415
113.4	0.256906	0.266036		113.4	0.776605	0.481936
113.5	0.21544	0.225529		113.5	0.732066	0.463315
113.6	0.180339	0.311571		113.6	0.704516	0.54359
113.7	0.217135	0.22235		113.7	0.760934	0.490341
113.8	0.233603	0.0919223		113.8	0.733637	0.472022
113.9	0.26889	0.112708		113.9	0.685039	0.451545
114	0.218649	0.112517		114	0.648237	0.431585
114.1	0.220954	0.144977		114.1	0.660236	0.430609
114.2	0.199759	0.13817		114.2	0.629859	0.392471
114.3	0.175069	0.0961277		114.3	0.632135	0.409504
114.4	0.168137	0.145394		114.4	0.557872	0.459507
114.5	0.147688	0.132406		114.5	0.592958	0.399314
114.6	0.141216	0.0730025		114.6	0.56749	0.42447
114.7	0.146881	-0.113235		114.7	0.603762	0.407508
114.8	0.144501	-0.0709475		114.8	0.588549	0.360669
114.9	0.134581	-0.0774467		114.9	0.535548	0.338983
115	0.113424	-0.0211661		115	0.494772	0.343953
115.1	0.0765536	0.00849816		115.1	0.516823	0.342604
115.2	0.0526224	0.0189699		115.2	0.455603	0.338549
115.3	0.0554346	0.0303184		115.3	0.474402	0.337762
115.4	0.071216	0.155494		115.4	0.488721	0.349124
115.5	0.0782388	0.165658		115.5	0.44162	0.330812
115.6	0.0182826	0.17528		115.6	0.395363	0.349469
115.7	0.116418	0.149188		115.7	0.440049	0.303938
115.8	0.0867901	0.147447		115.8	0.424842	0.301578
115.9	0.0881487	0.175836		115.9	0.437759	0.310737
116	0.0588496	0.177539		116	0.392394	0.269461
116.1	0.015513	0.165491		116.1	0.410621	0.271301
116.2	0.0922566	0.173792		116.2	0.379404	0.284534
116.3	0.0940732	0.173815		116.3	0.335194	0.259594
116.4	0.0867516	0.153365		116.4	0.403771	0.271864
116.5	0.0682985	0.160208		116.5	0.383268	0.244291
116.6	0.0690191	0.132459		116.6	0.322982	0.276478
116.7	0.0642387	0.0978439		116.7	0.349389	0.226708
116.8	0.0511788	0.135714		116.8	0.271361	0.222634
116.9	0.115846	0.126786		116.9	0.284109	0.225736
117	0.0375999	0.144161		117	0.247111	0.180516
117.1	0.0311189	0.0923384		117.1	0.280183	0.168292
117.2	0.0219695	0.0814904		117.2	0.264971	0.168224
117.3	0.0726244	0.0977703		117.3	0.296771	0.227728
117.4	0.0542586	0.061636		117.4	0.250652	0.181857
117.5	0.0597546	0.0695101		117.5	0.243746	0.195752
117.6	0.00058103	0.145476		117.6	0.291279	0.196303
117.7	0.073637	0.113845		117.7	0.277017	0.206751
117.8	0.00427767	0.125794		117.8	0.261907	0.169432
117.9	0.0429825	0.155461		117.9	0.278299	0.168908
118	0.0736329	0.0579527		118	0.243585	0.207402
118.1	0.0209617	0.0112201		118.1	0.268855	0.174256
118.2	0.0343611	0.0643857		118.2	0.234685	0.173041
118.3	-0.0647479	0.114344		118.3	0.20247	0.163006
118.4	0.0119257	0.106944		118.4	0.260663	0.175727
118.5	0.0229904	0.0681062		118.5	0.236823	0.139878
118.6	0.0220234	0.0975339		118.6	0.258803	0.166374
118.7	-0.0479497	0.0998808		118.7	0.212753	0.162778
118.8	0.00194379	0.0646003		118.8	0.213934	0.141579
118.9	0.0104854	0.11453		118.9	0.197074	0.134302
119	-0.0219228	0.0666783		119	0.199336	0.117623
119.1	-0.0584913	-0.0022799		119.1	0.180131	0.101339
119.2	-0.0140326	-0.0147705		119.2	0.171384	0.138137
119.3	-0.073965	-0.0017806		119.3	0.137472	0.115373
119.4	0.0337303	0.00339317		119.4	0.167627	0.138254
119.5	-0.0590951	0.106013		119.5	0.182411	0.174633
119.6	0.0351649	0.0368454		119.6	0.152233	0.117957
119.7	-0.0194975	0.0426849		119.7	0.152216	0.148313
119.8	-0.00196	0.0646427		119.8	0.17533	0.114342
119.9	0.0101214	0.0649055		119.9	0.160907	0.16736
120	-0.0132361	0.0587595		120	0.170548	0.148137
120.1	-0.0107407	-0.108744		120.1	0.126898	0.0889473
120.2	0.0111585	-0.140764		120.2	0.147908	0.114436
120.3	0.00693808	-0.0734391		120.3	0.180129	0.0930896
120.4	0.00163047	-0.0205847		120.4	0.115265	0.113534
120.5	0.0397306	0.0204858		120.5	0.148177	0.115109
120.6	-0.02485	0.0685343		120.6	0.145399	0.106867
120.7	0.055703	0.0436677		120.7	0.122005	0.089657
120.8	-0.0527921	0.110864		120.8	0.153794	0.0777627
120.9	0.0009564	0.0846236		120.9	0.0989789	0.083039
121	-0.0159102	0.0781547		121	0.115434	0.0676013
121.1	-0.0895816	0.0585776		121.1	0.110419	0.102453
121.2	-0.0774487	0.0771753		121.2	0.116607	0.102988
121.3	-0.171251	0.0891304		121.3	0.141439	0.105221
121.4	-0.0474853	0.0495326		121.4	0.111089	0.107213
121.5	-0.244963	0.0839086		121.5	0.130644	0.114309
121.6	-0.13909	0.0189035		121.6	0.110846	0.0755641
121.7	-0.23278	0.085955		121.7	0.0628647	0.114887
121.8	-0.126792	-0.0151963		121.8	0.0690591	0.0699234
121.9	-0.203107	0.00211003		121.9	0.0908201	0.0847481
122	-0.0315774	0.103472		122	0.0889148	0.0297831
122.1	-0.185806	-0.0625911		122.1	0.075613	0.126853
122.2	-0.08761	0.119952		122.2	0.116573	0.068691
122.3	-0.162159	0.0393346		122.3	0.11295	0.0730517
122.4	-0.122213	0.153327		122.4	0.118569	0.0895666
122.5	-0.117511	0.0602189		122.5	0.11395	0.075854
122.6	-0.103151	0.0961314		122.6	0.120472	0.0567762
122.7	-0.170724	0.00079895		122.7	0.110767	0.0679228
122.8	-0.082052	0.116323		122.8	0.0718667	0.111736
122.9	-0.0816749	0.00234267		122.9	0.0949651	0.0628794
123	-0.0616159	0.0757403		123	0.0683786	0.0494009
123.1	-0.078893	0.0272045		123.1	0.0904805	0.133377
123.2	-0.045078	0.119791		123.2	0.0708327	0.113233
123.3	-0.122883	0.0158199		123.3	0.0945397	0.0524518
123.4	-0.0510964	0.110089		123.4	0.0979575	0.056442
123.5	-0.0543547	0.0219488		123.5	0.115971	0.0957332
123.6	-0.0222574	0.0180581		123.6	0.118401	0.10837
123.7	-0.0654921	0.0278992		123.7	0.0843928	0.0337241
123.8	-0.0733317	0.0363593		123.8	0.0759367	0.0589748
123.9	-0.0531078	-0.0151771		123.9	0.0577906	0.0562456
124	-0.0455171	0.0258296		124	0.104926	0.0568428
124.1	-0.0263303	-0.0182835		124.1	0.0557509	0.0556293
124.2	-0.0090514	0.0776565		124.2	0.0579673	0.0716357
124.3	-0.0178973	-0.0021182		124.3	0.0340649	0.0666746
124.4	-0.0286543	0.0563307		124.4	0.0311525	0.0878085
124.5	-0.0708135	0.0362121		124.5	0.0555851	0.0664274
124.6	-0.0142773	0.0613332		124.6	0.0509895	0.0787748
124.7	-0.0633361	0.048798		124.7	0.0405486	0.0376319
124.8	-0.0255648	0.043681		124.8	-0.0099733	0.0627004
124.9	-0.0112164	0.0510822		124.9	0.0466692	0.0850554
125	-0.0268835	0.0145801		125	0.0712098	0.0850396
125.1	-0.0463918	0.0868126		125.1	0.0448218	0.121291
125.2	-0.020667	0.0370878		125.2	0.0904071	0.0445128
125.3	-0.0011351	0.112677		125.3	0.0357262	0.0611496
125.4	-0.0253111	0.0502645		125.4	0.0810517	0.0808245
125.5	-0.0406208	0.100504		125.5	0.041049	0.0670928
125.6	-0.0271936	0.0565346		125.6	0.0281351	0.0984847
125.7	-0.0473654	0.101528		125.7	0.0313182	0.0606521
125.8	-0.0965432	0.0259309		125.8	0.011428	0.0833621
125.9	-0.0308887	0.108629		125.9	0.0156341	0.0509391
126	-0.0606962	0.0363714		126	0.0141809	0.0427071
126.1	-0.0980439	0.0855836		126.1	0.0110791	0.0418057
126.2	-0.0131782	0.0192533		126.2	0.0148488	0.0685042
126.3	-0.0481594	0.016148		126.3	0.0241933	0.0703336
126.4	-0.0830972	0.0492057		126.4	0.0243029	0.0700675
126.5	-0.0544347	-0.0618156		126.5	0.0207897	0.0188297
126.6	-0.129163	0.0679905		126.6	-0.0124933	0.0554519
126.7	0.0087439	-0.0167472		126.7	0.0205535	0.0165915
126.8	-0.095151	0.100374		126.8	0.0119583	0.0556024
126.9	-0.131479	-0.0647643		126.9	0.0287372	0.0509105
127	-0.0742946	0.119288		127	0.013502	0.0473038
127.1	-0.0880654	-0.0705279		127.1	0.018703	0.0164633
127.2	-0.101813	0.0584811		127.2	0.0245453	0.0568839
127.3	-0.0608007	-0.127676		127.3	0.00639592	0.024746
127.4	-0.0912145	0.0849167		127.4	0.0059048	0.0569567
127.5	-0.0703916	-0.0318138		127.5	0.031814	-0.0024197
127.6	-0.0518226	0.0324893		127.6	-0.0104675	0.0185288
127.7	-0.0506736	0.100569		127.7	-0.0073049	0.0120549
127.8	-0.0664428	-0.0606988		127.8	0.0276534	0.0575903
127.9	-0.121215	0.095216		127.9	0.0364738	0.0174596
128	-0.144703	-0.171677		128	0.0647622	0.00129477
128.1	-0.0315357	0.00976096		128.1	-0.0110871	0.00952209
128.2	-0.112073	-0.229558		128.2	-0.0151539	-0.002678
128.3	-0.158249	0.0382768		128.3	0.0115186	0.0254524
128.4	-0.0301339	-0.241888		128.4	-0.0026092	0.0441976
128.5	-0.119227	-0.135382		128.5	0.0456884	0.0500235
128.6	-0.126358	-0.10685		128.6	0.0301873	0.0136707
128.7	-0.0402512	-0.106864		128.7	0.0397976	0.0500678
128.8	-0.0957435	-0.187308		128.8	0.0203485	0.0357057
128.9	-0.0932048	-0.265125		128.9	-0.0063053	0.0267085
129	-0.0332348	-0.293392		129	0.00211626	0.0426231
129.1	-0.115936	-0.252085		129.1	0.00400897	0.0564531
129.2	-0.104757	-0.39571		129.2	0.0265771	0.0444241
129.3	-0.0984144	-0.319512		129.3	0.018714	0.0918778
129.4	-0.124431	-0.372193		129.4	0.00959621	0.10925
129.5	-0.0945292	-0.330537		129.5	0.040791	0.187523
129.6	-0.0756697	-0.448327		129.6	0.0192207	0.288805
129.7	-0.0173547	-0.392371		129.7	-0.0156795	0.298936
129.8	0.0457594	-0.407032		129.8	0.0446888	0.202281
129.9	0.152956	-0.320704		129.9	0.0336598	0.121055
130	0.180172	-0.307288		130	0.0223022	0.541973
130.1	0.314983	-0.288025		130.1	0.0400778	0.755909
130.2	0.345846	-0.256435		130.2	-0.0169808	0.823251
130.3	0.39205	-0.189539		130.3	0.0279646	0.914653
130.4	0.354916	-0.152034		130.4	-0.0039731	0.961044
130.5	0.366009	-0.186097		130.5	0.00114959	0.959408
130.6	0.303369	-0.0402269		130.6	-0.0042139	0.940916
130.7	0.368907	-0.0582699		130.7	0.0501573	0.960525
130.8	0.391198	-0.12306		130.8	0.0439834	0.895121
130.9	0.344696	-0.101543		130.9	0.0871724	0.875259
131	0.363798	-0.125473		131	0.188238	0.889137
131.1	0.388406	0.0256344		131.1	0.316846	0.795994
131.2	0.414666	-0.0152626		131.2	0.553355	0.834682
131.3	0.427514	0.0785694		131.3	0.672748	0.755003
131.4	0.352354	0.216167		131.4	0.842567	0.785657
131.5	0.432057	0.249217		131.5	0.869415	0.790871
131.6	0.406792	0.211365		131.6	1.12176	0.740714
131.7	0.442699	0.231937		131.7	1.14152	0.714926
131.8	0.319924	0.232923		131.8	1.12643	0.728382
131.9	0.367426	0.305564		131.9	1.19585	0.669333
132	0.327382	0.400116		132	1.15749	0.698837
132.1	0.353692	0.398257		132.1	1.20971	0.687062
132.2	0.344897	0.439569		132.2	1.17156	0.655679
132.3	0.278761	0.466509		132.3	1.12682	0.663766
132.4	0.293331	0.392912		132.4	1.15532	0.61208
132.5	0.244721	0.201377		132.5	1.09754	0.621568
132.6	0.287876	0.268793		132.6	1.00305	0.622905
132.7	0.142795	0.176925		132.7	1.13029	0.632452
132.8	0.221819	0.270192		132.8	1.02085	0.556989
132.9	0.095963	0.304934		132.9	1.02841	0.603613
133	0.172571	0.349439		133	1.00537	0.559012
133.1	0.075185	0.307196		133.1	0.974457	0.558813
133.2	0.0821304	0.357109		133.2	0.934221	0.538685
133.3	-0.053302	0.297436		133.3	0.922849	0.549066
133.4	0.0481088	0.396875		133.4	0.970843	0.458458
133.5	-0.0458173	0.359783		133.5	0.925153	0.533617
133.6	0.0527717	0.296942		133.6	0.881822	0.502375
133.7	-0.0499563	0.277977		133.7	0.876609	0.483183
133.8	0.0608587	0.274157		133.8	0.875423	0.476718
133.9	-0.0689154	0.311257		133.9	0.797071	0.441579
134	0.0650687	0.244462		134	0.77267	0.560617
134.1	0.0476519	0.239415		134.1	0.815657	0.509568
134.2	0.0876575	0.271113		134.2	0.78208	0.436795
134.3	0.0452616	0.307505		134.3	0.731151	0.450883
134.4	0.0148365	0.280953		134.4	0.697837	0.471992
134.5	0.0307706	0.275572		134.5	0.719982	0.414564
134.6	-0.0293725	0.256951		134.6	0.697786	0.434433
134.7	0.00030283	0.25516		134.7	0.746038	0.387182
134.8	-0.0220884	0.236749		134.8	0.694394	0.436575
134.9	0.0288805	0.273306		134.9	0.717896	0.410412
135	-0.0681719	0.186859		135	0.639549	0.371608
135.1	0.0332496	0.258139		135.1	0.60079	0.382801
135.2	0.00673808	0.201834		135.2	0.622847	0.41806
135.3	0.0245188	0.120008		135.3	0.605889	0.434343
135.4	0.0644419	0.244851		135.4	0.602379	0.347886
135.5	-0.0137584	0.119775		135.5	0.556154	0.356226
135.6	0.055543	0.224954		135.6	0.540024	0.345664
135.7	-0.0314314	0.114516		135.7	0.560201	0.35849
135.8	0.0573555	0.245425		135.8	0.555604	0.352952
135.9	0.00372205	0.117872		135.9	0.528454	0.338801
136	-0.0178248	0.20153		136	0.487874	0.34465
136.1	0.0522584	0.0244332		136.1	0.466462	0.326552
136.2	0.0261101	0.198096		136.2	0.481995	0.323665
136.3	0.0524176	0.0779002		136.3	0.454632	0.324354
136.4	0.0668068	0.166843		136.4	0.424866	0.331517
136.5	0.035905	0.156151		136.5	0.455178	0.290832
136.6	0.0195001	0.194687		136.6	0.440082	0.27298
136.7	0.0573897	0.166803		136.7	0.376682	0.263899
136.8	0.0679174	0.180501		136.8	0.387808	0.267219
136.9	-0.002679	0.151694		136.9	0.375565	0.273549
137	0.0283313	0.126872		137	0.3602	0.221977
137.1	0.0438467	0.0948047		137.1	0.381367	0.244603
137.2	0.0314657	0.17184		137.2	0.361461	0.223404
137.3	0.0370613	0.103997		137.3	0.358409	0.225018
137.4	-0.007066	0.169783		137.4	0.371733	0.289909
137.5	0.0577537	0.0950856		137.5	0.320584	0.218883
137.6	0.0815967	0.195326		137.6	0.34749	0.248126
137.7	0.0373821	0.0735296		137.7	0.345797	0.236298
137.8	0.0443298	0.0645509		137.8	0.288934	0.21284
137.9	0.0456689	0.105221		137.9	0.310048	0.229848
138	0.0588578	0.12754		138	0.271268	0.216629
138.1	0.042976	0.175501		138.1	0.32485	0.161476
138.2	0.0142628	0.125377		138.2	0.273942	0.194974
138.3	0.0466539	0.166345		138.3	0.276724	0.161005
138.4	0.0487233	0.122546		138.4	0.273211	0.202983
138.5	0.0503391	0.125143		138.5	0.254456	0.162901
138.6	0.026456	0.121712		138.6	0.285853	0.177991
138.7	0.0304914	0.142261		138.7	0.239076	0.177911
138.8	-0.0009465	0.138855		138.8	0.233413	0.139805
138.9	-0.0023812	0.100099		138.9	0.230049	0.21713
139	0.0251414	0.0322118		139	0.250996	0.152713
139.1	0.00894633	0.0284274		139.1	0.214094	0.162791
139.2	0.00407537	0.0420649		139.2	0.170969	0.171354
139.3	-0.0115714	0.121117		139.3	0.181662	0.186361
139.4	0.025609	0.134609		139.4	0.226324	0.165102
139.5	0.0261395	0.0824154		139.5	0.180678	0.186197
139.6	0.0318655	0.0334191		139.6	0.158876	0.131373
139.7	-0.0173938	-0.0213468		139.7	0.196578	0.158745
139.8	0.0101932	-0.0807789		139.8	0.162308	0.13804
139.9	0.0084566	-0.065073		139.9	0.148093	0.137906
140	-0.036104	-0.0217255		140	0.163045	0.151338
140.1	-0.0686371	0.0273144		140.1	0.175149	0.15789
140.2	0.0351469	-0.0352424		140.2	0.186716	0.134166
140.3	-0.0317684	-0.0672572		140.3	0.132193	0.145557
140.4	0.00014207	-0.0851326		140.4	0.13979	0.171511
140.5	0.00991488	-0.0594301		140.5	0.162555	0.183859
140.6	-0.0438368	-0.0948155		140.6	0.155762	0.128977
140.7	-0.0194283	-0.249996		140.7	0.13259	0.172222
140.8	0.0111432	-0.284974		140.8	0.115936	0.123995
140.9	-0.064543	-0.219293		140.9	0.126947	0.123474
141	-0.0597161	-0.233084		141	0.101202	0.100162
141.1	-0.0031498	-0.223457		141.1	0.121373	0.0961863
141.2	-0.0021086	-0.251124		141.2	0.105093	0.113026
141.3	-0.0175823	-0.226653		141.3	0.11371	0.125221
141.4	-0.0114034	-0.207771		141.4	0.144408	0.0806661
141.5	0.0337474	-0.0845789		141.5	0.0813676	0.122864
141.6	0.0163779	-0.157114		141.6	0.0771176	0.148744
141.7	-0.0285345	-0.151428		141.7	0.0991712	0.108006
141.8	-0.0201856	-0.10046		141.8	0.101571	0.107442
141.9	-0.0438988	-0.0670327		141.9	0.0839125	0.123696
142	-0.0370963	-0.0927136		142	0.108622	0.116249
142.1	-0.0401149	-0.0666252		142.1	0.0944177	0.122436
142.2	0.0137348	0.00485364		142.2	0.0972443	0.115166
142.3	-0.0274637	-0.016342		142.3	0.136879	0.12501
142.4	-0.0589148	0.0320284		142.4	0.115448	0.0900767
142.5	-0.0641994	-0.0371094		142.5	0.0994091	0.118161
142.6	-0.0689945	-0.0216941		142.6	0.114802	0.112761
142.7	-0.0350521	-0.0800057		142.7	0.0903054	0.0828663
142.8	-0.03488	-0.0189649		142.8	0.0546137	0.126941
142.9	-0.0441763	-0.0391137		142.9	0.0567082	0.117341
143	0.030471	0.0899953		143	0.0436987	0.0684186
143.1	-0.0423965	0.04254		143.1	0.0847838	0.125787
143.2	-0.0252155	0.048552		143.2	0.0721953	0.101822
143.3	-0.0079197	0.00738266		143.3	0.0392924	0.0706536
143.4	-0.0081195	-0.0154206		143.4	0.0947305	0.101751
143.5	0.00095973	-0.0428017		143.5	0.0687634	0.0879747
143.6	-0.0878964	-0.055168		143.6	0.045108	0.0838262
143.7	-0.0327704	-0.050572		143.7	0.0394582	0.0631026
143.8	-0.0219702	-0.0477246		143.8	0.0240917	0.0692819
143.9	0.0116572	0.0254112		143.9	0.043386	0.0796888
144	0.0540823	0.0431997		144	-0.0068996	0.0977909
144.1	-0.0066694	0.06831		144.1	0.0183808	0.0489369
144.2	-0.0097451	0.0699598		144.2	0.0563405	0.0890915
144.3	0.00769933	0.0964763		144.3	0.0154698	0.0913488
144.4	0.00342091	0.0955802		144.4	0.0277738	0.0928155
144.5	-0.0182923	0.0593723		144.5	0.028692	0.0916719
144.6	-0.0189672	0.00256334		144.6	0.0292284	0.0503087
144.7	0.0151393	-0.101368		144.7	0.0153291	0.0766237
144.8	0.018831	-0.0816435		144.8	0.0101687	0.0778972
144.9	0.00337681	-0.146972		144.9	-0.0086625	0.0363203
145	-0.0406159	-0.164237		145	0.0177239	0.0723057
145.1	0.00862647	-0.189182		145.1	0.0440429	0.0280424
145.2	-0.0090555	-0.233263		145.2	0.0645276	0.036539
145.3	-0.0456532	-0.210568		145.3	0.00874535	0.0387438
145.4	-0.0011588	-0.333425		145.4	-0.0129531	0.0425739
145.5	0.0150862	-0.274159		145.5	0.00498973	0.0497304
145.6	-0.0118774	-0.373052		145.6	0.0131939	0.0417773
145.7	-0.0397769	-0.249001		145.7	-0.0188078	0.04201
145.8	-0.0446258	-0.375129		145.8	-0.0202656	0.0541182
145.9	-0.0188447	-0.117458		145.9	0.0055544	0.047036
146	-0.0729278	-0.095257		146	-0.0224758	0.0536223
146.1	-0.0755441	0.0298046		146.1	-0.0182088	0.0230985
146.2	-0.144007	-0.0854221		146.2	0.00703562	0.0567112
146.3	-0.0985915	-0.000243		146.3	-0.0121491	0.0612399
146.4	-0.0579233	-0.0697535		146.4	0.0271418	0.0581638
146.5	-0.0785805	0.0302231		146.5	-0.0358842	0.0745867
146.6	-0.0458622	0.0139687		146.6	-0.0118973	0.0521477
146.7	-0.0780754	-0.0506298		146.7	-0.0195462	0.039311
146.8	-0.0793632	0.036042		146.8	-0.0269463	0.0649591
146.9	-0.0719249	-0.0137949		146.9	-0.0299558	0.0682349
147	-0.0905608	0.0435314		147	0.0171559	0.0711369
147.1	-0.0748879	0.0592263		147.1	0.0285793	0.116883
147.2	-0.103226	0.1064		147.2	0.027974	0.112139
147.3	-0.117995	0.0350328		147.3	0.0218063	0.131071
147.4	-0.180708	0.0843524		147.4	-0.0096339	0.0384334
147.5	-0.166735	0.0476595		147.5	0.0147519	0.113306
147.6	-0.166242	0.0504502		147.6	-0.0164381	0.118934
147.7	-0.123506	0.0474088		147.7	0.00695273	0.101097
147.8	-0.146172	0.021014		147.8	-0.0306394	0.111946
147.9	-0.12651	0.0688443		147.9	-0.0229122	0.0797585
148	-0.153598	-0.0401497		148	-0.0386871	0.0895857
148.1	-0.111517	0.0653216		148.1	-0.0234458	0.0918872
148.2	-0.0924508	0.0520567		148.2	-0.0263785	0.0961038
148.3	-0.106126	0.0618797		148.3	-0.0123681	0.144928
148.4	-0.139678	0.117402		148.4	-0.0301248	0.0816878
148.5	-0.0976366	0.0035475		148.5	-0.0228357	0.0861532
148.6	-0.175232	0.080235		148.6	-0.0031442	0.0927837
148.7	-0.0613523	0.0113505		148.7	0.00162514	0.111561
148.8	-0.114277	0.0762466		148.8	-0.0186327	0.105526
148.9	-0.0208554	-0.037687		148.9	-0.0285543	0.0118568
149	-0.0317627	0.0382816		149	-0.0364379	0.0927885
149.1	-0.0392752	-0.004968		149.1	-0.0483022	0.115345
149.2	-0.0306848	0.0294102		149.2	-0.005883	0.195575
149.3	-0.0321633	-0.0594651		149.3	-0.0390953	0.211423
149.4	-0.0865613	0.0725082		149.4	-0.0200122	0.234414
149.5	-0.0478265	-0.0663369		149.5	-0.0533936	0.0730708
149.6	-0.109504	-0.0712562		149.6	-0.0352773	0.230692
149.7	-0.0366443	-0.0321369		149.7	-0.0007274	0.492505
149.8	-0.0802868	-0.114196		149.8	-0.0145955	0.812453
149.9	0.0245694	-0.0144678		149.9	0.0905949	0.788845
150	-0.0474828	0.0653457		150	0.166328	1.07933
150.1	0.0388828	0.122561		150.1	0.314112	1.15997
150.2	0.112814	0.240355		150.2	0.460155	1.08809
150.3	0.228538	0.18334		150.3	0.67887	1.11544
150.4	0.189083	0.0686886		150.4	0.858159	1.09027
150.5	0.331581	0.172235		150.5	1.01718	1.13022
150.6	0.228516	0.176866		150.6	1.13663	1.03132
150.7	0.406315	0.266459		150.7	1.20746	1.05765
150.8	0.297353	0.251722		150.8	1.19576	1.07009
150.9	0.509555	0.098009		150.9	1.23684	1.01153
151	0.32017	0.0711526		151	1.14461	1.02441
151.1	0.473028	0.0579457		151.1	1.18045	0.994186
151.2	0.361485	0.51902		151.2	1.14813	0.966442
151.3	0.462598	0.608006		151.3	1.14159	0.938082
151.4	0.430007	0.502073		151.4	1.13787	0.954733
151.5	0.391585	0.571977		151.5	1.06774	0.877062
151.6	0.441506	0.582061		151.6	1.06069	0.911265
151.7	0.283303	0.578786		151.7	1.04249	0.868511
151.8	0.46216	0.579989		151.8	1.01764	0.840704
151.9	0.304513	0.54434		151.9	0.98799	0.850983
152	0.366174	0.570561		152	0.946989	0.863897
152.1	0.328846	0.531081		152.1	0.910581	0.819873
152.2	0.291708	0.539891		152.2	0.928898	0.853468
152.3	0.305296	0.441177		152.3	0.909843	0.84285
152.4	0.260473	0.460264		152.4	0.825475	0.782828
152.5	0.302825	0.398036		152.5	0.85655	0.731075
152.6	0.222159	0.412641		152.6	0.85342	0.723391
152.7	0.241916	0.335913		152.7	0.774149	0.716795
152.8	0.205973	0.352342		152.8	0.763616	0.661529
152.9	0.185067	0.338523		152.9	0.715885	0.709854
153	0.168464	0.388487		153	0.705156	0.684885
153.1	0.151579	0.369481		153.1	0.698832	0.658062
153.2	0.198122	0.28767		153.2	0.727596	0.677635
153.3	0.16105	0.272597		153.3	0.695083	0.635778
153.4	0.0985875	0.281118		153.4	0.679785	0.604617
153.5	0.182738	0.307822		153.5	0.644638	0.606269
153.6	0.100096	0.316862		153.6	0.643646	0.603993
153.7	0.113587	0.3224		153.7	0.637425	0.55771
153.8	0.0975781	0.33664		153.8	0.60583	0.5626
153.9	0.0508345	0.343864		153.9	0.608894	0.50424
154	0.0206557	0.267943		154	0.600064	0.546001
154.1	0.110608	0.335736		154.1	0.534846	0.553508
154.2	0.134761	0.249394		154.2	0.550686	0.482639
154.3	0.137471	0.236345		154.3	0.539682	0.543053
154.4	0.106142	0.1945		154.4	0.540633	0.510242
154.5	0.0970582	0.168882		154.5	0.519504	0.484499
154.6	0.0851212	0.224932		154.6	0.45891	0.449873
154.7	0.0401688	0.229706		154.7	0.527472	0.466966
154.8	0.0697936	0.20174		154.8	0.441149	0.410695
154.9	0.0966453	0.209501		154.9	0.40145	0.44032
155	0.0286154	0.208226		155	0.449319	0.391513
155.1	-0.0231478	0.192155		155.1	0.445369	0.373506
155.2	0.047168	0.211002		155.2	0.434543	0.423445
155.3	0.0321169	0.200347		155.3	0.420204	0.424427
155.4	0.00215609	0.113353		155.4	0.378242	0.415927
155.5	0.0105613	0.0283261		155.5	0.390186	0.378135
155.6	0.0094049	0.099946		155.6	0.382895	0.387504
155.7	0.00591312	0.150752		155.7	0.381506	0.341596
155.8	-0.0121238	0.0788625		155.8	0.35454	0.382758
155.9	0.0501621	0.182285		155.9	0.352037	0.421934
156	0.00053616	0.161866		156	0.383571	0.319091
156.1	-0.0196534	0.152302		156.1	0.335294	0.39493
156.2	0.0106102	0.137429		156.2	0.299877	0.345849
156.3	-0.0291465	0.115385		156.3	0.299023	0.333035
156.4	0.0173906	0.117621		156.4	0.286712	0.330024
156.5	-0.0045861	0.137588		156.5	0.247443	0.307022
156.6	-0.0332446	0.107846		156.6	0.229024	0.298933
156.7	-0.100419	0.119199		156.7	0.281795	0.320336
156.8	-0.0326121	0.0230968		156.8	0.209498	0.28828
156.9	0.022464	0.0833224		156.9	0.238635	0.302254
157	0.0334047	0.0740842		157	0.225799	0.321413
157.1	0.0568553	0.0152965		157.1	0.247555	0.301589
157.2	0.0154599	0.0833779		157.2	0.152351	0.283394
157.3	0.00898222	0.0187589		157.3	0.231916	0.296691
157.4	0.00826328	0.0960323		157.4	0.207904	0.312002
157.5	0.022659	0.0122187		157.5	0.1977	0.279446
157.6	0.021368	0.107856		157.6	0.204426	0.294608
157.7	0.0325111	0.0182149		157.7	0.199713	0.265266
157.8	-0.0090654	0.0974749		157.8	0.159188	0.226848
157.9	-0.0282014	0.0294804		157.9	0.134819	0.273015
158	-0.0535632	0.119616		158	0.170136	0.225739
158.1	0.00251518	-0.0159573		158.1	0.119523	0.238371
158.2	0.0232466	0.0621486		158.2	0.166547	0.201732
158.3	0.0301911	-0.0072981		158.3	0.135687	0.264951
158.4	0.00692013	0.0637079		158.4	0.0973443	0.230247
158.5	0.0107865	0.0505456		158.5	0.121578	0.225539
158.6	-0.0212651	0.149801		158.6	0.101069	0.179359
158.7	-0.0172494	0.0716422		158.7	0.086567	0.237719
158.8	-0.057827	0.139619		158.8	0.102034	0.185212
158.9	0.00995334	0.0247937		158.9	0.0970112	0.194984
159	-0.0319838	0.10783		159	0.118663	0.182827
159.1	-0.0352928	0.045935		159.1	0.0989445	0.188969
159.2	-0.017593	0.0857005		159.2	0.0862824	0.211174
159.3	0.00675449	0.0505504		159.3	0.072932	0.211168
159.4	-0.002346	0.0696184		159.4	0.0754033	0.14772
159.5	-0.0334675	0.0380501		159.5	0.0846508	0.197019
159.6	-0.0760035	0.167625		159.6	0.0641412	0.187735
159.7	-0.0808777	0.0284901		159.7	0.0657757	0.197368
159.8	-0.0680332	0.0610451		159.8	0.0871583	0.164161
159.9	-0.0365022	0.0852628		159.9	0.0334205	0.127735
160	-0.0547162	0.087864		160	0.0484117	0.174005
160.1	-0.0110329	0.163008		160.1	0.00914424	0.100286
160.2	-0.0205691	0.10974		160.2	0.0571977	0.149976
160.3	-0.0335678	0.135944		160.3	0.0255573	0.150104
160.4	-0.0394539	0.0282814		160.4	0.0310022	0.171919
160.5	0.0105775	0.132357		160.5	0.0296852	0.154604
160.6	-0.006201	-0.025346		160.6	0.0260124	0.119124
160.7	-0.0379702	0.150555		160.7	0.0211306	0.130223
160.8	-0.0831406	0.0258731		160.8	0.0254946	0.131898
160.9	-0.0780012	0.0619688		160.9	0.0356887	0.163163
161	-0.0197644	0.137646		161	0.0341211	0.0807074
161.1	-0.0291848	0.0369889		161.1	0.062028	0.069822
161.2	-0.0357956	0.0697441		161.2	0.0469993	0.0816546
161.3	-0.0376031	-0.134733		161.3	0.0357855	0.0630044
161.4	-0.0595872	0.119091		161.4	0.0307488	0.0873997
161.5	-0.0891834	-0.0549571		161.5	0.0220676	0.0948557
161.6	-0.0597333	0.119138		161.6	0.0338053	0.0857254
161.7	-0.065625	-0.0223008		161.7	0.0260876	0.0657305
161.8	-0.0856124	0.0877038		161.8	0.0166992	0.0931211
161.9	-0.131306	0.162076		161.9	0.0150083	0.0441659
162	-0.0552989	-0.011811		162	0.0275048	0.0579594
162.1	-0.0370172	0.0106037		162.1	0.0307521	0.0857334
162.2	-0.0123213	-0.105165		162.2	0.0604309	0.106097
162.3	-0.103629	-0.181934		162.3	0.0212918	0.053057
162.4	-0.118801	0.0967764		162.4	-0.0174877	0.0564008
162.5	-0.0649877	-0.0730012		162.5	0.0389984	0.0711636
162.6	-0.071339	0.115449		162.6	0.0379237	0.0714758
162.7	-0.0689292	-0.0577417		162.7	0.0248597	0.0618973
162.8	-0.0934676	-0.0732871		162.8	0.0262097	0.0612002
162.9	-0.131426	0.0711635		162.9	0.0275313	0.0776819
163	-0.0436499	-0.18021		163	0.0362345	0.0462837
163.1	-0.119792	0.0560823		163.1	0.00431563	0.0657368
163.2	-0.114605	-0.173503		163.2	-0.0120475	0.0570533
163.3	-0.0514366	0.0266123		163.3	-0.0052056	0.0312721
163.4	-0.0857747	-0.087348		163.4	-0.0218596	0.0708548
163.5	-0.0670352	0.0251651		163.5	-0.0259077	0.0114988
163.6	-0.0435276	-0.0781811		163.6	0.01969	0.0802195
163.7	-0.0274409	-0.0148912		163.7	0.0375327	0.0287645
163.8	-0.0269644	0.025978		163.8	-0.0186547	0.0632183
163.9	-0.033838	-0.109227		163.9	-0.0396743	0.0512068
164	-0.0391004	0.0424701		164	-0.0271403	0.0365421
164.1	-0.0295031	-0.008562		164.1	-0.0294787	0.0200065
164.2	-0.0486817	0.101853		164.2	-0.0252712	0.0536842
164.3	-0.0798935	0.00169739		164.3	-0.0186389	0.0596115
164.4	-0.111336	0.00172039		164.4	-0.0176066	-0.0118398
164.5	-0.0413096	0.0595181		164.5	-0.0276768	0.0428511
164.6	0.00041539	-0.151926		164.6	-0.0116219	0.0602546
164.7	-0.068491	-0.102774		164.7	-0.0346594	0.0468968
164.8	-0.0496495	-0.158624		164.8	-0.01964	0.0507634
164.9	-0.0473441	-0.141711		164.9	-0.0188095	-0.0098567
165	-0.0645968	-0.0865834		165	-0.0216297	0.0504766
165.1	-0.0703458	-0.122951		165.1	-0.0205816	0.0647896
165.2	-0.102955	-0.0431081		165.2	-0.0491016	0.0690015
165.3	-0.0992018	-0.0038514		165.3	-0.0321113	0.0372168
165.4	-0.103745	-0.109547		165.4	-0.0574308	0.056689
165.5	-0.0987595	0.0250771		165.5	-0.0762215	0.0802084
165.6	-0.018977	-0.105563		165.6	-0.062782	0.0688035
165.7	-0.0662697	0.0441465		165.7	-0.0596348	0.0506698
165.8	-0.0873651	-0.0469298		165.8	-0.0040404	0.0550497
165.9	-0.0926531	0.053194		165.9	-0.0472183	0.043762
166	-0.0800584	-0.0284574		166	-0.0341432	0.0854324
166.1	-0.10632	0.0602044		166.1	-0.0242701	0.0354048
166.2	-0.106244	0.0231778		166.2	-0.040486	0.0447821
166.3	-0.0887394	-0.0223394		166.3	-0.0375845	0.0694625
166.4	-0.0864839	0.0265895		166.4	-0.0488091	0.10515
166.5	-0.0677484	0.0633171		166.5	-0.0541413	0.0361841
166.6	-0.017127	0.0270416		166.6	-0.0837092	0.0489449
166.7	-0.0460581	0.0453066		166.7	-0.0321457	0.048487
166.8	-0.0712362	0.0825167		166.8	-0.0697473	0.0782363
166.9	-0.0760933	0.0714721		166.9	-0.0297556	0.0274087
167	-0.0616982	0.0763987		167	-0.0174955	0.110133
167.1	-0.0483935	0.106581		167.1	-0.062857	0.0809592
167.2	-0.0345429	0.0953462		167.2	-0.0412149	0.0663879
167.3	-0.0183445	0.0992247		167.3	-0.0501481	0.0747388
167.4	-0.0784793	0.075704		167.4	-0.0154683	0.0850633
167.5	-0.0785838	0.0695101		167.5	-0.0525162	0.0582683
167.6	-0.061212	0.0385602		167.6	-0.0141981	0.0715597
167.7	-0.0595765	0.0753808		167.7	-0.0534251	0.0491634
167.8	-0.0239719	0.0265701		167.8	-0.0405001	0.0169163
167.9	-0.0171866	0.0318018		167.9	-0.0462704	0.0166486
168	-0.0665668	0.0434193		168	-0.046871	0.0289546
168.1	-0.0653851	-0.0025839		168.1	-0.0586431	0.022012
168.2	-0.0528369	0.0212938		168.2	-0.0470368	0.0557086
168.3	-0.0577054	-0.0297744		168.3	-0.0647466	0.0153259
168.4	-0.0291457	-0.0288313		168.4	-0.0762481	-0.0128709
168.5	-0.0883886	-0.030076		168.5	-0.0754472	0.0394709
168.6	-0.0414255	-0.0612319		168.6	-0.0616589	0.0627004
168.7	-0.0429636	0.0130533		168.7	-0.0660668	0.0267576
168.8	-0.0417379	0.0454851		168.8	-0.0068153	0.0264567
168.9	-0.0940527	0.144912		168.9	-0.0542853	0.0110348
169	-0.0143631	0.196149		169	-0.0635985	0.0164268
169.1	-0.112946	0.200334		169.1	-0.0635218	0.0628334
169.2	-0.0488947	0.17807		169.2	-0.0655631	0.0326248
169.3	-0.0533209	0.25118		169.3	-0.0617012	0.0111979
169.4	-0.0594991	0.195589		169.4	-0.0508957	0.079448
169.5	-0.0502778	0.208464		169.5	-0.0308068	0.0796127
169.6	-0.0689317	0.200545		169.6	0.0952264	0.185401
169.7	-0.0453057	0.187001		169.7	0.189021	0.202399
169.8	-0.123504	0.147787		169.8	0.267617	0.250956
169.9	-0.0755211	0.138869		169.9	0.319804	0.236543
170	-0.145042	0.145604		170	0.320368	-0.137973
170.1	-0.0468268	0.11664		170.1	0.376907	0.201093
170.2	-0.151873	0.0119606		170.2	0.712298	0.643861
170.3	-0.0580726	0.00024662		170.3	1.04021	0.8196
170.4	-0.137157	-0.0319235		170.4	1.15212	1.02702
170.5	-0.0833871	-0.0028878		170.5	1.16722	1.0294
170.6	-0.145346	-0.0273117		170.6	1.16099	1.05035
170.7	-0.0761667	-0.0232692		170.7	1.15204	1.08875
170.8	0.0218985	-0.0198189		170.8	1.18869	1.01582
170.9	0.0612137	-0.0172657		170.9	1.19821	1.01358
171	0.081209	-0.0159754		171	1.12596	1.01739
171.1	0.12562	-0.0596521		171.1	1.04531	1.03542
171.2	0.27724	-0.0537294		171.2	1.03737	1.03505
171.3	0.31394	-0.0596327		171.3	0.998484	0.951976
171.4	0.295239	-0.0827676		171.4	1.02481	0.942301
171.5	0.324779	-0.0954403		171.5	0.995738	0.918317
171.6	0.317409	-0.170767		171.6	1.0119	0.904188
171.7	0.431956	-0.199531		171.7	0.972824	0.878397
171.8	0.421859	-0.125209		171.8	1.00061	0.8886
171.9	0.661279	-0.0580926		171.9	0.932658	0.794386
172	0.609473	0.102782		172	0.921157	0.792202
172.1	0.718461	0.0791846		172.1	0.907484	0.774369
172.2	0.81208	0.126667		172.2	0.847363	0.741091
172.3	0.665244	0.0935155		172.3	0.854316	0.73868
172.4	0.736693	0.097699		172.4	0.805225	0.713404
172.5	0.607571	0.119382		172.5	0.799089	0.684206
172.6	0.716012	0.12816		172.6	0.785074	0.620752
172.7	0.621715	0.224718		172.7	0.762452	0.651813
172.8	0.658655	0.165606		172.8	0.728963	0.674062
172.9	0.669873	0.103411		172.9	0.768252	0.658444
173	0.584822	0.125588		173	0.675491	0.678649
173.1	0.599056	0.0571835		173.1	0.680537	0.64854
173.2	0.564998	-0.0071196		173.2	0.61766	0.654165
173.3	0.513384	-0.0645917		173.3	0.632287	0.57324
173.4	0.514215	-0.051093		173.4	0.661279	0.595335
173.5	0.550826	-0.0060849		173.5	0.572108	0.564211
173.6	0.509164	-0.0637018		173.6	0.585305	0.600211
173.7	0.486499	-0.021512		173.7	0.53429	0.547528
173.8	0.502313	-0.0309009		173.8	0.55266	0.512297
173.9	0.429728	0.0569493		173.9	0.538155	0.466077
174	0.462104	0.0450341		174	0.492148	0.527774
174.1	0.364672	-0.0541888		174.1	0.497805	0.496252
174.2	0.400288	0.027559		174.2	0.49568	0.500086
174.3	0.408089	0.0158993		174.3	0.430357	0.511839
174.4	0.37694	0.0317897		174.4	0.486887	0.506925
174.5	0.385759	0.0302786		174.5	0.444374	0.464024
174.6	0.299382	0.0811093		174.6	0.474818	0.425649
174.7	0.223567	0.0945285		174.7	0.39432	0.439146
174.8	0.316004	0.0555335		174.8	0.43973	0.413482
174.9	0.220372	0.0669159		174.9	0.383829	0.406583
175	0.206285	0.0391935		175	0.358753	0.377151
175.1	0.201112	0.0616541		175.1	0.341069	0.379662
175.2	0.24057	0.161092		175.2	0.351177	0.351037
175.3	0.233858	0.0723381		175.3	0.345455	0.39519
175.4	0.234346	0.129093		175.4	0.362744	0.41958
175.5	0.190054	0.0921405		175.5	0.29276	0.336547
175.6	0.186031	0.148513		175.6	0.293201	0.376975
175.7	0.192554	0.0746645		175.7	0.313944	0.317342
175.8	0.19884	0.156774		175.8	0.28193	0.296037
175.9	0.225123	0.0304752		175.9	0.304615	0.30401
176	0.104899	0.110717		176	0.256463	0.329629
176.1	0.120189	0.014896		176.1	0.267639	0.323059
176.2	0.156711	0.117645		176.2	0.244677	0.313537
176.3	0.147207	0.0433011		176.3	0.235964	0.312173
176.4	0.139339	0.104321		176.4	0.233521	0.352369
176.5	0.135016	-0.0058884		176.5	0.228434	0.268095
176.6	0.0902263	0.0629855		176.6	0.194873	0.269598
176.7	0.147378	0.0641614		176.7	0.180745	0.270386
176.8	0.145692	0.0982516		176.8	0.137441	0.256074
176.9	0.0717357	0.0508518		176.9	0.183915	0.294909
177	0.123691	0.0982635		177	0.171643	0.257516
177.1	0.104216	0.0773334		177.1	0.16548	0.24823
177.2	0.0984242	0.0557772		177.2	0.170946	0.235515
177.3	0.0825091	0.0788722		177.3	0.121998	0.293178
177.4	0.0577087	0.0740988		177.4	0.133902	0.295958
177.5	0.0783554	-0.0118677		177.5	0.175654	0.277298
177.6	0.0984749	0.0835201		177.6	0.160358	0.182692
177.7	0.0853995	0.0425955		177.7	0.122787	0.235115
177.8	0.0895238	0.0898421		177.8	0.109321	0.251812
177.9	0.0767633	-0.0209272		177.9	0.0996953	0.234361
178	0.0431808	0.0850807		178	0.11774	0.219338
178.1	0.0349699	0.0685198		178.1	0.105994	0.214458
178.2	0.0888481	0.0851459		178.2	0.088089	0.227051
178.3	0.0735914	0.109874		178.3	0.106905	0.178981
178.4	0.0927479	0.0107413		178.4	0.105728	0.231029
178.5	-0.0249683	0.0594375		178.5	0.111416	0.217372
178.6	-0.0118439	-0.0879098		178.6	0.0799066	0.254188
178.7	0.00070602	0.0184236		178.7	0.0841769	0.202232
178.8	-0.0167198	-0.0456406		178.8	0.10975	0.173677
178.9	-0.016812	0.072783		178.9	0.0993074	0.161786
179	-0.0381678	0.0840543		179	0.0576499	0.170622
179.1	-0.0450356	-0.0436266		179.1	0.0586729	0.142395
179.2	-0.0029222	0.106503		179.2	0.0417044	0.177723
179.3	0.0118163	-0.158512		179.3	0.0577562	0.157277
179.4	0.0329028	-0.215531		179.4	0.056522	0.142927
179.5	-0.0292893	0.0519854		179.5	0.0797315	0.171704
179.6	-0.0122904	-0.141464		179.6	0.0707326	0.125193
179.7	-0.0501758	0.0317585		179.7	0.076858	0.123618
179.8	0.00068154	-0.145287		179.8	0.0568098	0.110458
179.9	0.0377403	-0.0280233		179.9	0.0826221	0.0961926
180	-0.0085618	0.0497207		180	0.0803979	0.131885
180.1	-0.0090996	-0.0750359		180.1	0.0558558	0.15792
180.2	0.00247672	0.0658135		180.2	0.0241276	0.110792
180.3	-0.0084248	-0.131556		180.3	0.0306988	0.154679
180.4	-0.0227029	0.0760828		180.4	0.0484664	0.138916
180.5	-0.0147572	-0.0741205		180.5	0.0238335	0.0739072
180.6	-0.0005507	0.0412255		180.6	0.0172765	0.124546
180.7	-0.0073411	0.0279245		180.7	0.0277065	0.0931022
180.8	-0.034179	0.0213155		180.8	0.0215233	0.151185
180.9	-0.0006397	0.0566853		180.9	0.0490343	0.127006
181	-0.0176035	0.00211364		181	-0.0045738	0.122665
181.1	-0.0107203	0.066565		181.1	0.0130625	0.138001
181.2	-0.0196657	-0.0467466		181.2	-0.0009933	0.139035
181.3	0.0184393	0.0734608		181.3	0.023491	0.129723
181.4	0.00595312	-0.025048		181.4	-0.006335	0.108491
181.5	-0.0645838	0.0989835		181.5	-0.004034	0.124434
181.6	0.00332707	-0.0506492		181.6	-0.0325134	0.108006
181.7	0.0298223	0.0476524		181.7	0.00610662	0.139769
181.8	0.00182469	-0.0458143		181.8	-0.0372544	0.123148
181.9	-0.0083676	-0.0454706		181.9	-0.0142169	0.1361
182	-0.0645675	-0.03034		182	-0.0303735	0.117863
182.1	-0.065266	0.0104205		182.1	0.0115563	0.11739
182.2	-0.019886	0.079316		182.2	-0.0185654	0.138425
182.3	-0.0448275	-0.0811611		182.3	-0.0513369	0.0974787
182.4	-0.0398986	0.0659775		182.4	-0.0369369	0.0893181
182.5	-0.0360379	-0.0162985		182.5	-0.0316921	0.119873
182.6	-0.0351452	0.0669425		182.6	-0.0424725	0.101695
182.7	-0.0056968	0.0154594		182.7	-0.0178022	0.101463
182.8	-0.0256726	0.0118654		182.8	-0.029435	0.129436
182.9	-0.0364205	0.0068482		182.9	-0.0251335	0.122706
183	-0.0694278	0.0365016		183	-0.0060252	0.151685
183.1	0.00196584	0.00421558		183.1	-0.0190878	0.140117
183.2	-0.0082281	0.108872		183.2	-0.0163395	0.122357
183.3	-0.0136817	0.0394323		183.3	-0.0236992	0.109782
183.4	-0.0050945	0.0422616		183.4	-0.0300215	0.163484
183.5	-0.0204826	0.120993		183.5	-0.0166758	0.136805
183.6	-0.0324302	0.0457854		183.6	-0.0239103	0.144481
183.7	-0.0594477	0.0817981		183.7	0.0267727	0.149393
183.8	-0.0347371	0.0623174		183.8	-0.0242168	0.141958
183.9	-0.0127424	0.120314		183.9	0.0306769	0.122683
184	-0.0154272	0.00152614		184	0.00366955	0.125348
184.1	-0.0022759	0.0751843		184.1	-0.0004678	0.136277
184.2	-0.0324947	-0.0270669		184.2	0.00955558	0.143653
184.3	-0.0490137	0.085129		184.3	0.0147377	0.0868944
184.4	-0.0354617	-0.0814143		184.4	0.0323208	0.0995776
184.5	-0.0519482	-0.0007929		184.5	0.0298885	0.0900736
184.6	-0.0019919	0.0641276		184.6	0.0535281	0.0842238
184.7	0.00500559	-0.040714		184.7	-0.0202891	0.145507
184.8	-0.0217702	0.0966113		184.8	0.00532604	0.0931702
184.9	-0.0449434	0.0521688		184.9	-0.0422817	0.113056
185	-0.0717413	0.0778361		185	-0.0299137	0.0956176
185.1	-0.0685505	0.0604528		185.1	-0.027644	0.101005
185.2	-0.0285287	0.00053362		185.2	0.0148222	0.129983
185.3	-0.102476	0.0763359		185.3	-0.0335222	0.0905377
185.4	-0.0374995	-0.0900555		185.4	-0.0147551	0.112961
185.5	-0.0604432	0.01506		185.5	-0.0409849	0.139308
185.6	-0.0539548	-0.0796923		185.6	0.00998265	0.0816181
185.7	-0.120575	0.0965413		185.7	-0.0396461	0.112926
185.8	-0.12137	-0.11855		185.8	-0.0216735	0.0929121
185.9	-0.156739	0.0835672		185.9	-0.0238102	0.087265
186	-0.188055	-0.153654		186	-0.0015126	0.111873
186.1	-0.0893792	-0.0037054		186.1	-0.0381365	0.0895809
186.2	-0.256115	-0.0717724		186.2	-0.0413822	0.101855
186.3	-0.19624	-0.112613		186.3	-0.0572134	0.0785926
186.4	-0.303821	-0.161492		186.4	-0.0305299	0.078515
186.5	-0.17847	-0.0750672		186.5	-0.0163912	0.0692565
186.6	-0.343413	-0.0004334		186.6	-0.0063975	0.0899485
186.7	-0.191508	-0.174035		186.7	-0.0228826	0.069152
186.8	-0.271041	-0.244618		186.8	-0.0445388	0.0727429
186.9	-0.182319	-0.116841		186.9	-0.0707421	0.0719335
187	-0.183695	-0.211139		187	-0.0534437	0.0922912
187.1	-0.160112	-0.354818		187.1	-0.0356292	0.0657021
187.2	-0.105954	-0.211731		187.2	-0.0521236	0.0712698
187.3	-0.182179	-0.174403		187.3	-0.0376626	0.0591538
187.4	-0.155832	-0.118383		187.4	-0.028193	0.065238
187.5	-0.200885	0.0198985		187.5	-0.0457416	0.114467
187.6	-0.155409	0.0356948		187.6	-0.0552644	0.116536
187.7	-0.203909	0.0266691		187.7	-0.0463596	0.0818003
187.8	-0.108119	-0.049114		187.8	-0.0408755	0.116046
187.9	-0.185212	-0.125816		187.9	-0.0621906	0.0866378
188	-0.118434	-0.236531		188	-0.0181478	0.0633276
188.1	-0.14272	-0.256777		188.1	-0.0523129	0.0392776
188.2	-0.0623373	-0.24222		188.2	-0.0268243	0.0495025
188.3	-0.195474	-0.143835		188.3	-0.0534313	0.0798171
188.4	-0.049811	-0.185817		188.4	-0.0598523	0.11349
188.5	-0.204079	-0.19997		188.5	-0.0737188	0.0555201
188.6	-0.0891988	-0.168934		188.6	-0.0107554	0.0287582
188.7	-0.196739	-0.178012		188.7	-0.0481553	0.0613477
188.8	-0.130934	-0.0992258		188.8	-0.0525554	0.0769296
188.9	-0.136043	-0.130817		188.9	-0.0308115	0.0802227
189	-0.0825547	-0.0632556		189	-0.0407253	0.0866727
189.1	-0.105463	-0.0442827		189.1	-0.0846493	0.0706805
189.2	-0.0971519	0.0576621		189.2	-0.0855973	0.0812285
189.3	-0.0626897	0.129194		189.3	-0.04213	0.0178254
189.4	-0.0733187	0.238452		189.4	-0.0401606	0.0327484
189.5	-0.0641929	0.186963		189.5	-0.0202579	0.0255
189.6	-0.0646776	0.195932		189.6	0.0600868	0.0704128
189.7	-0.0813991	0.17491		189.7	0.231347	0.0330573
189.8	-0.114397	0.22228		189.8	0.240777	0.0165124
189.9	-0.0545139	0.21016		189.9	0.298723	0.0389386
190	-0.068495	0.189119		190	0.28814	0.186734
190.1	-0.0056983	0.182549		190.1	0.350446	0.27769
190.2	-0.0201447	0.1491		190.2	0.363136	0.268759
190.3	-0.0419631	0.140945		190.3	0.433866	0.339323
190.4	0.10846	0.146486		190.4	0.39883	0.350601
190.5	0.11504	0.108903		190.5	0.491408	0.180338
190.6	0.195101	0.158213		190.6	0.433226	0.216485
190.7	0.207925	0.190117		190.7	0.483879	0.466953
190.8	0.34242	0.185282		190.8	0.506193	0.756557
190.9	0.393792	0.157085		190.9	0.448566	0.741897
191	0.440414	0.16532		191	0.474245	0.887207
191.1	0.429543	0.177492		191.1	0.43106	0.894548
191.2	0.40986	0.160486		191.2	0.432141	0.912186
191.3	0.459752	0.108335		191.3	0.461361	0.902277
191.4	0.42157	0.10675		191.4	0.431146	0.857515
191.5	0.407384	0.0694401		191.5	0.452583	0.865609
191.6	0.360002	0.13334		191.6	0.447975	0.857857
191.7	0.554693	0.114045		191.7	0.571193	0.849685
191.8	0.47953	0.127361		191.8	0.741965	0.780339
191.9	0.30925	0.0665057		191.9	1.08245	0.798288
192	0.523607	0.0699501		192	1.13467	0.79355
192.1	0.469723	0.104523		192.1	1.21373	0.764399
192.2	0.401976	0.0358227		192.2	1.19584	0.730044
192.3	0.468024	0.0533387		192.3	1.20615	0.713378
192.4	0.386917	0.0562221		192.4	1.2643	0.730603
192.5	0.30879	0.0607423		192.5	1.21071	0.703623
192.6	0.395908	0.0647463		192.6	1.22658	0.610545
192.7	0.406329	0.110537		192.7	1.06756	0.677863
192.8	0.362224	0.119372		192.8	1.07813	0.615404
192.9	0.335586	0.0641168		192.9	1.06054	0.57717
193	0.300379	0.0571941		193	1.06728	0.608484
193.1	0.332294	-0.002807		193.1	1.07067	0.59252
193.2	0.311633	-0.103247		193.2	1.09342	0.568477
193.3	0.34456	-0.116542		193.3	1.08032	0.574225
193.4	0.339165	-0.100507		193.4	1.0137	0.580788
193.5	0.225088	-0.0662428		193.5	1.03939	0.568263
193.6	0.154117	-0.0255642		193.6	0.968075	0.570642
193.7	0.287627	-0.078953		193.7	0.95805	0.551173
193.8	0.18557	0.00234761		193.8	0.935008	0.527864
193.9	0.151536	0.00437714		193.9	0.905496	0.489948
194	0.192513	-0.0378475		194	0.821737	0.51151
194.1	0.194395	-0.130354		194.1	0.820863	0.481323
194.2	0.229453	-0.0237709		194.2	0.843126	0.476235
194.3	0.189091	-0.0938832		194.3	0.760632	0.452139
194.4	0.126031	-0.0517406		194.4	0.752159	0.43651
194.5	0.124298	-0.118155		194.5	0.698752	0.443766
194.6	0.0955241	-0.0607892		194.6	0.741153	0.422954
194.7	0.0706773	-0.0946673		194.7	0.731555	0.425115
194.8	0.0628996	0.00658172		194.8	0.690858	0.432067
194.9	0.138677	-0.0196923		194.9	0.712401	0.437392
195	0.120404	0.0311516		195	0.664683	0.365447
195.1	0.128176	0.0344139		195.1	0.599007	0.399889
195.2	0.127372	0.0985916		195.2	0.659508	0.352797
195.3	0.1246	-0.0179158		195.3	0.613759	0.333713
195.4	0.0781988	0.0849072		195.4	0.640003	0.354826
195.5	0.0384804	0.025428		195.5	0.564268	0.310921
195.6	0.133516	0.0461351		195.6	0.596964	0.384336
195.7	0.120951	0.0923758		195.7	0.557584	0.315359
195.8	0.161613	0.0627684		195.8	0.541219	0.321991
195.9	0.0674083	0.0924927		195.9	0.508655	0.285911
196	0.0287736	-0.0506733		196	0.503987	0.274069
196.1	0.0610366	0.11032		196.1	0.527788	0.279289
196.2	0.0452029	0.00163714		196.2	0.532382	0.275998
196.3	0.063235	0.0896817		196.3	0.500845	0.264371
196.4	0.0384258	-0.0057182		196.4	0.47468	0.247807
196.5	0.0713513	0.0772562		196.5	0.445408	0.234761
196.6	0.0310014	0.0308804		196.6	0.438322	0.237575
196.7	0.0481481	-0.0286456		196.7	0.428072	0.217623
196.8	0.0482443	-0.0245778		196.8	0.358846	0.204455
196.9	0.0452732	-0.0196393		196.9	0.388245	0.25884
197	0.0172136	0.0357309		197	0.374959	0.216141
197.1	0.00855468	-0.0562752		197.1	0.381298	0.215764
197.2	0.00410793	0.103025		197.2	0.366649	0.206625
197.3	-0.046555	-0.0037609		197.3	0.29615	0.202795
197.4	-0.0458614	0.0633124		197.4	0.352395	0.182301
197.5	-0.0120397	-0.041094		197.5	0.282892	0.214838
197.6	0.0117021	-0.0078601		197.6	0.283643	0.179454
197.7	0.020872	-0.0047113		197.7	0.31073	0.124909
197.8	-0.0195358	-0.0632567		197.8	0.287663	0.1628
197.9	-0.0157234	0.0613513		197.9	0.30385	0.154338
198	0.00027835	-0.0486908		198	0.283075	0.235183
198.1	0.0081311	0.105252		198.1	0.319674	0.182849
198.2	0.0159218	-0.0002141		198.2	0.214508	0.177547
198.3	-0.0213059	0.123859		198.3	0.224924	0.192047
198.4	-0.0237695	-0.0123248		198.4	0.226862	0.173498
198.5	0.00641579	0.102998		198.5	0.217299	0.174352
198.6	-0.0406975	0.0319875		198.6	0.248613	0.157757
198.7	-0.0504687	0.00077975		198.7	0.266837	0.182827
198.8	-0.0336378	0.0311529		198.8	0.189951	0.13076
198.9	-0.068881	0.0217171		198.9	0.209037	0.141327
199	-0.0222738	0.0236202		199	0.224579	0.13649
199.1	-0.0037244	0.0576551		199.1	0.218929	0.128183
199.2	-0.0664477	0.0343054		199.2	0.210512	0.12511
199.3	-0.0802085	0.0933345		199.3	0.139509	0.137467
199.4	0.00626644	0.0388425		199.4	0.196189	0.124061
199.5	0.0082193	0.0372541		199.5	0.212977	0.15185
199.6	-0.0125319	0.0275844		199.6	0.173785	0.141264
199.7	-0.0057262	-0.0151047		199.7	0.152454	0.13135
199.8	-0.0604523	0.0801662		199.8	0.19092	0.123791
[truncated: 1 more rows]

## Sheet: Panel b
Average Bout Length in the light yak wildtype male yak female target	Average Bout Length in the light yak ∆ppk23 male yak female target	Average Bout Length in the light yak wildtype male mel female target	Average Bout Length in the light yak ∆ppk23 male mel female target
14.1765	21.5	3	282.5
26.2143	16.3846	1.5	16
140	19.3846	1.85714	35
18.7143	30.5	2	34.1429
4.5	10	3	12.3077
22.0588	25.7778	1	13.7
14.9	37.5	2.90909	20
3.33333	7.625	2.77778	8.125
101.6	21.625	1.41667	51.625
8.3	6	3.77778	12.25
35	1	4.28571	16.125
18.5	67.6667	2.5	39.2727
12.8235	57.8	3.05	28.5455
32.625	8.5	2.33333	8.16667
101.5	7.66667	1.5	18.3077
26.2667	20.3333	1.38462	1
334	17.3333	2.77778	7.28571
9.53846	49	1	7.91667
	490	2.64286	150
	105	2.66667	32.875

## Sheet: Panel c
Average Bout Length in the dark mel wildtype male mel female target	Average Bout Length in the dark mel ∆ppk23 male mel female target
40	2.8
297	3
600	55.1667
9.6	24.1667
80.75	5.5
600	29.7778
84.1667	15.5
420	9.3
10.8	7.85714
137.333	29.7143
75.75	30.25
9	11.4444
181.5	2
295	3
112	10.1429
27.1429	7.66667
37.1667	5.66667
135.75	35.5
202	2.16667
85	2.5

## Sheet: Panel d
Average Bout Length in the dark yak wildtype male yak female target	Average Bout Length in the dark yak ∆ppk23 male yak female target
33	600
24.5	36.25
21	302
229.5	3
177.333	43
423	38.75
600	39.7692
180	50.25
542	24.2857
51	13.8
201	25.3333
156	21
68	13.875
11.625	12.4286
17.1667	16.4545
21.4545	32.4444
106.75	11.5455
226	10.875
39	8.41667
270.5	3

## Sheet: Panel e – yak ppk23>GCaMP
Time (s)	∆F/F Averaged individual taps (left) mel female target male 1 tap 1	∆F/F Averaged individual taps (left) mel female target male 1 tap 2	∆F/F Averaged individual taps (left) mel female target male 1 tap 3	∆F/F Averaged individual taps (left) mel female target male 2 tap 1	∆F/F Averaged individual taps (left) mel female target male 2 tap 2	∆F/F Averaged individual taps (left) mel female target male 2 tap 3	∆F/F Averaged individual taps (left) mel female target male 3 tap 1	∆F/F Averaged individual taps (left) mel female target male 3 tap 2	∆F/F Averaged individual taps (left) mel female target male 3 tap 3	∆F/F Averaged individual taps (left) mel female target male 4 tap 1	∆F/F Averaged individual taps (left) mel female target male 4 tap 2	∆F/F Averaged individual taps (left) mel female target male 4 tap 3	∆F/F Averaged individual taps (left) mel female target male 5 tap 1	∆F/F Averaged individual taps (left) mel female target male 5 tap 2	∆F/F Averaged individual taps (left) mel female target male 5 tap 3	∆F/F Averaged individual taps (left) mel female target male 6 tap 1	∆F/F Averaged individual taps (left) mel female target male 6 tap 2	∆F/F Averaged individual taps (left) mel female target male 6 tap 3	∆F/F Averaged individual taps (left) mel female target male 7 tap 1	∆F/F Averaged individual taps (left) mel female target male 7 tap 2	∆F/F Averaged individual taps (left) mel female target male 7 tap 3	∆F/F Averaged individual taps (left) mel female target male 8 tap 1	∆F/F Averaged individual taps (left) mel female target male 8 tap 2	∆F/F Averaged individual taps (left) mel female target male 8 tap 3	∆F/F Averaged individual taps (left) mel female target male 9 tap 1	∆F/F Averaged individual taps (left) mel female target male 9 tap 2	∆F/F Averaged individual taps (left) mel female target male 9 tap 3	∆F/F Averaged individual taps (left) yak female target male 1 tap 1	∆F/F Averaged individual taps (left) yak female target male 1 tap 2	∆F/F Averaged individual taps (left) yak female target male 1 tap 3	∆F/F Averaged individual taps (left) yak female target male 2 tap 1	∆F/F Averaged individual taps (left) yak female target male 2 tap 2	∆F/F Averaged individual taps (left) yak female target male 2 tap 3	∆F/F Averaged individual taps (left) yak female target male 3 tap 1	∆F/F Averaged individual taps (left) yak female target male 3 tap 2	∆F/F Averaged individual taps (left) yak female target male 3 tap 3	∆F/F Averaged individual taps (left) yak female target male 4 tap 1	∆F/F Averaged individual taps (left) yak female target male 4 tap 2	∆F/F Averaged individual taps (left) yak female target male 4 tap 3	∆F/F Averaged individual taps (left) yak female target male 5 tap 1	∆F/F Averaged individual taps (left) yak female target male 5 tap 2	∆F/F Averaged individual taps (left) yak female target male 5 tap 3	∆F/F Averaged individual taps (left) yak female target male 6 tap 1	∆F/F Averaged individual taps (left) yak female target male 6 tap 2	∆F/F Averaged individual taps (left) yak female target male 6 tap 3	∆F/F Averaged individual taps (left) yak female target male 7 tap 1	∆F/F Averaged individual taps (left) yak female target male 7 tap 2	∆F/F Averaged individual taps (left) yak female target male 7 tap 3	∆F/F Averaged individual taps (left) yak female target male 8 tap 1
0	0.062246	-0.158683	0.0289247	-0.0273375	-0.0388083	0.325748	0.0295332	-0.129544	-0.0928541	-0.0515225	-0.0494025	0.042553	0.090208	-0.0227363	0.0250679	-0.034564	0.000183169	0.0423246	-0.0268255	-0.0204165	0.00563322	0.0355346	-0.0042565	0.0592506	-0.0516106	-0.0177389	-0.019276	0.0188757	0.105244	0.427051	0.000776628	0.016622	0.182055	-0.00483556	0.0208492	0.00291696	-0.0138442	-0.0102898	0.00116868	0.0203709	0.0145967	-0.0783628	0.0958246	-0.167128	-0.0233718	-0.720955	0.106003	-0.0795631	-0.0160669
0.1	0.0287185	0.0404321	-0.0080937	-0.0239411	0.0302616	0.297542	0.0547846	-0.0432714	-0.0115116	0.0637904	0.0447446	0.120523	0.102013	-0.0319162	0.0365563	-0.0071868	-0.0481896	0.0303068	-0.0293946	-0.100193	0.113399	0.0443424	0.0197843	0.077806	-0.0418883	-0.0156691	0.0104822	0.0192465	0.160811	0.318827	0.0450949	0.0136172	0.12168	-0.0047603	-0.0006036	-0.073569	-0.0353973	0.0558765	0.0426523	0.0276405	-0.0148188	0.0609977	0.0964337	-0.204851	-0.0072436	-0.71519	0.138603	-0.124733	0.00835299
0.2	0.0268769	0.0820081	0.0234876	-0.0633742	-0.0104703	0.26903	0.0389711	-0.0725986	0.00108908	0.086502	0.03616	0.118767	0.11285	0.0133381	0.111243	-0.0280848	0.00498377	0.00430268	-0.003656	-0.085265	0.100736	0.0351555	0.0151747	0.0364974	-0.015746	-0.0182837	0.00378487	0.0842337	0.0509856	0.358941	0.0589528	-0.0079085	0.120261	-0.0253852	0.0190257	-0.0851132	-0.006361	0.00981468	-0.0352286	-0.0441541	-0.0218034	-0.122336	0.0637982	-0.16507	-0.0111187	-0.226133	0.120889	-0.122131	-0.0020817
0.3	-0.0360813	0.0772778	0.0782836	-0.0839083	-0.0311437	0.281786	0.0223942	-0.0265566	0.0856784	-0.0643748	0.0375751	0.177925	0.0924134	0.0516893	0.0508966	-0.0053918	-0.0344673	0.0295636	-0.0214709	0.037678	0.146664	0.0573163	0.00598499	0.0684802	-0.0064095	0.0329812	0.0763045	0.0612465	0.108994	0.389817	-0.0109847	-0.0494399	0.0957708	-0.037588	-0.0026021	-0.10604	-0.0211179	0.033655	0.0144049	-0.0020405	0.00586488	-0.0010965	0.0466077	-0.171255	0.00295203	0.287784	0.108763	-0.169052	0.00470094
0.4	0.0751118	0.0730137	0.0474397	-0.0435878	-0.0099333	0.288169	0.0475899	-0.0563071	-0.051503	-0.141207	-0.0352182	0.0553765	0.0444648	-0.0482144	0.0609832	-0.0269456	0.00290137	0.0451014	-0.0071773	-0.0042575	0.103901	0.045749	-0.002668	0.0454969	-0.0247774	0.0193469	0.0523643	-0.122671	0.0259489	0.459592	0.00707486	0.00646586	0.0684232	-0.0314545	0.0285398	-0.087557	0.00417583	0.0190729	0.018431	-0.017847	-0.0533311	-0.0877726	0.0559889	-0.0977881	-0.0377604	0.178265	0.12364	-0.184726	0.0338517
0.5	-0.0205529	0.168239	0.0745279	0.00447945	0.0168711	0.299133	0.0586464	-0.0392017	0.086165	-0.0884057	-0.0492439	0.223109	-0.0376967	-0.0010596	0.18807	-0.0479066	0.00401789	0.0322992	0.0493976	-0.017206	0.142519	0.0597612	-0.0017556	0.0607781	-0.0009656	0.0198958	0.0291383	-0.112144	0.00120711	0.472594	0.0233116	-0.0049425	0.0487886	-0.0218613	0.0277512	-0.045943	-0.0134074	0.0248293	-0.002398	-0.0451025	-0.0773117	-0.0463571	0.0365034	-0.0122935	-0.038941	0.144522	0.152182	-0.179075	0.0215181
0.6	0.00334143	0.196799	0.0271774	-0.0716711	0.0362303	0.313103	0.0575829	-0.0327881	-0.0008985	-0.0051128	-0.0703886	0.0741447	0.0452267	-0.0325768	0.0377239	-0.0139613	-0.003873	0.0640471	0.00465144	-0.0051834	0.124167	0.02769	0.0185994	0.0378971	-0.0419801	-0.0101381	0.0838315	-0.0124092	-0.0375948	0.442534	0.0484411	0.0404881	0.062337	-0.012588	0.0141267	-0.0114556	-0.0243073	-0.0209757	0.00996325	0.0799555	-0.236594	-0.0443186	0.0350297	-0.0206358	-0.0729894	-0.0957408	0.0598364	-0.143297	-0.023884
0.7	-0.0204055	0.232865	0.0720403	-0.0541631	0.0346089	0.332475	0.0583986	-0.0412202	-0.0535679	0.0450766	-0.160425	0.27965	0.0587489	-0.0321582	0.159732	-0.0258331	0.0143964	0.0575067	0.0225242	-0.0017875	0.164618	0.0106488	-0.0043615	0.039895	-0.0501697	-0.0322363	0.0362312	0.0594817	0.0695408	0.434512	0.00081001	0.0352265	0.0439625	-0.0828475	0.0717499	0.00263508	-0.0348539	0.0445006	0.057047	-0.0282615	-0.117906	0.0112692	0.0440314	-0.0162057	-0.0259197	-0.0086618	0.1082	-0.175106	0.0283622
0.8	0.0218509	0.205194	0.117652	-0.0554816	-0.0386293	0.36348	0.103854	-0.0478717	-0.0047128	0.042822	-0.234614	-0.0080944	0.0778429	-0.0402707	0.119832	-0.0345255	0.0137813	0.0408833	-0.0407336	-0.0119156	0.122292	0.0176157	-0.046483	0.0172348	-0.0230461	0.0178008	0.0793768	0.0103779	0.108203	0.388638	0.0648024	0.00151135	-0.0018106	-0.0577272	0.00938229	-0.0069739	-0.0498476	-0.0078737	0.0497593	0.0469228	-0.133919	-0.0094786	0.0850883	-0.0133531	-0.051892	0.0229497	0.156729	-0.191882	-0.0216421
0.9	0.0645498	0.0305182	0.0941273	-0.0106983	-0.0415986	0.29145	0.107505	-0.135977	-0.0296488	0.02665	-0.219589	0.0251004	0.0188595	-0.0055823	0.14317	-0.0177974	0.0159714	0.0108935	-0.0302089	-0.0046047	0.0706324	-0.0310766	-0.0327117	0.0391864	-0.0026088	-0.0768809	0.0774105	0.010463	0.0155411	0.489431	0.0472952	-0.0211113	-0.0148107	-0.0127383	0.044209	-0.037757	-0.0447559	0.00958616	0.0639429	0.0436063	-0.121061	0.00697409	0.00830473	-0.0379894	-0.0089211	0.0387693	0.124623	-0.167858	-0.0216779
1	0.0858255	0.0976674	0.0358711	0.0110658	0.0268868	0.297819	0.111171	-0.200593	0.0509079	0.0061173	-0.188317	0.0113608	0.0473675	-0.0196765	0.179367	-0.0479023	-0.0214373	-0.0005127	-0.0175101	-0.0512704	0.19364	0.00638031	-0.0021118	0.0310027	0.0083047	-0.0170811	0.042633	0.00603993	0.00184328	0.385887	-0.0041304	0.0110594	-0.060914	-0.0960252	0.0642846	-0.0286865	0.0136431	0.0164863	0.0549937	0.0361072	-0.0732976	-0.0559434	0.0030951	-0.0068233	-0.0098419	-0.0902645	0.040171	-0.218392	-0.0130206
1.1	0.0914414	0.124521	0.0924803	-0.066692	0.0308392	0.22797	0.087499	-0.138552	-0.0500055	-0.0385824	-0.109566	0.132191	0.0476779	-0.0087765	0.109585	-0.0144555	0.0142959	0.0311848	-0.0454193	-0.0474881	0.157351	0.020893	0.0170782	0.0365502	-1.365e-05	-0.0031115	0.0806094	-0.102957	-0.147415	0.365653	0.0494872	-0.0859391	0.0419398	-0.0539356	0.0312104	-0.0011719	-0.0073315	0.0105518	0.0893551	0.0354516	-0.160024	-0.0552305	0.00882903	-0.0146874	-0.0419717	-0.15715	0.0446549	-0.171829	0.0107463
1.2	0.0367257	0.179243	0.135148	-0.0569611	0.0692539	0.22195	0.12126	-0.0837915	-0.0141606	-0.0472042	-0.0498973	0.0641254	0.0353006	-0.0200412	0.135271	-0.0271328	0.00241636	0.043878	-0.0541813	-0.0585031	0.119831	0.0140694	-0.015888	0.00584072	0.0222469	-0.0808154	0.0906019	-0.0828876	-0.0415057	0.340161	0.0354425	-0.0618587	0.0467151	-0.0484802	0.0343023	-0.0883175	-0.0291505	0.0652661	0.1026	0.0626562	-0.329515	-0.0632805	-0.0720212	0.00416001	-0.0096856	-0.0699499	0.0772521	-0.188824	-0.024997
1.3	0.00506324	0.148408	0.125646	-0.0841968	0.119008	0.232439	0.108879	-0.0022367	-0.0379687	0.0560918	-0.0897316	-0.0473901	0.0791894	-0.0419447	0.0714519	-0.0932756	-0.0281071	-0.0040655	-0.0047106	-0.0309683	0.15045	0.0275577	-0.0303863	0.00302226	-0.0141323	-0.0534168	0.02698	-0.173536	-0.104087	0.183882	0.0499482	-0.0681099	0.011059	-0.0539054	-0.002644	0.0535885	-0.0697818	0.00857881	0.135958	-0.021832	-0.546237	-0.192895	-0.148507	-0.0055646	-0.0438388	-0.0462836	0.0966902	-0.147656	0.00177897
1.4	0.0636451	0.102612	0.142255	-0.0457053	0.0676154	0.133017	0.0129628	7.8098e-05	-0.0882274	0.0195808	-0.0649099	-0.0560279	0.061039	0.0836135	-0.0141418	-0.0592232	-0.0560642	0.0363589	0.040956	0.0504205	0.141495	0.0426809	-0.0491596	-0.027361	-0.0300339	0.0506337	0.0875948	-0.379409	-0.347735	0.319756	0.0713994	-0.0789368	0.0137897	-0.0290224	0.0039824	0.0266077	-0.043298	0.0166332	0.0804366	-0.729548	-0.566367	-0.565778	-0.218186	-0.0852996	-0.0708843	-0.0931076	0.0747534	-0.183975	-0.0290463
1.5	0.0582047	0.198716	0.105868	-0.0510037	0.141337	0.10007	0.115086	-0.103853	-0.149002	-0.0501245	-0.0605474	-0.0346503	0.0540116	-0.0715268	-0.302381	-0.199252	-0.150958	-0.0307	0.0319496	0.152094	0.211541	0.0646591	0.0155701	1.9707e-05	-0.0375948	-0.0210491	0.121159	-0.692248	-0.449124	0.0698485	0.0647029	-0.0383236	-0.0070069	-0.0313605	0.00672406	0.0422919	-0.0844999	-0.0213613	0.264302	-0.881031	-0.557369	-0.758726	-0.49462	-0.31888	-0.370128	-0.327087	0.0132838	0.0601684	0.123341
1.6	-0.0246582	0.143412	0.107386	-0.0646776	0.195905	0.111409	0.112384	-0.127398	-0.225016	0.00975476	0.0261728	0.00962228	0.0921191	-0.344048	-0.522787	-0.317356	-0.161002	-0.106064	-0.0016364	0.105228	0.23934	0.0848014	-0.0015194	0.00762587	-0.0347939	0.0115576	0.023017	-0.673662	-0.43555	-0.308108	0.0261595	-0.0867799	0.0301888	-0.0306976	0.0882369	-0.0069782	-0.0394506	-0.0130288	0.220288	-0.893219	-0.687751	-0.779854	-0.603135	-0.625244	-0.640266	-0.326593	-0.0086811	0.13362	0.230408
1.7	0.00628291	0.121977	0.101665	-0.008174	0.166206	0.0529322	0.0489212	-0.233227	-0.155136	0.0497126	-0.0400026	-0.0080424	0.0796047	-0.30456	-0.579887	-0.297379	-0.367389	-0.281702	-0.293433	-0.29892	0.120017	0.0539036	0.00755047	-0.007265	-0.0700374	-0.0167249	0.0270838	-0.684825	-0.220679	-0.280471	0.0575829	-0.0308681	0.0568283	-0.0004341	0.0346948	0.0214937	-0.113385	0.0181128	0.170833	-0.900189	-0.744993	-0.835462	-0.575979	-0.728901	-0.705568	-0.407991	0.029408	0.0584352	0.0807926
1.8	0.0653588	0.116756	0.0675385	-0.0335047	0.182035	0.0837603	0.104221	-0.188189	-0.126362	-0.124771	-0.0141623	0.0256626	-0.254605	-0.249911	-0.539193	-0.197849	-0.330381	-0.318068	-0.373947	-0.440987	0.20217	0.0912883	-0.0090139	0.00906073	-0.0718753	-0.0214135	0.0708743	-0.627798	-0.412184	-0.187875	0.0330595	-0.0633224	0.0327054	-0.033657	0.0828289	-0.0131133	-0.357157	0.0248503	0.284513	-0.89481	-0.706816	-0.836985	-0.652287	-0.781813	-0.696013	-0.45097	0.0320093	-0.470661	-0.0564396
1.9	0.0558171	0.140783	0.0637483	-0.025615	0.180032	0.206621	0.121379	-0.0978039	0.0392439	-0.0517404	0.022572	0.132601	-0.274727	-0.0595981	-0.278158	0.0922424	0.0597895	-0.170119	-0.234563	-0.0198853	0.147342	0.0670411	0.0859333	0.0807798	-0.0237518	-0.0319472	0.135775	-0.277093	-0.140421	-0.0190247	-0.0160997	0.0166996	0.0302723	0.0654014	0.133633	0.0944419	-0.200133	0.0985961	0.0966646	-0.88224	-0.551376	-0.78291	-0.203471	-0.466283	-0.0331264	-0.121755	0.0454547	-0.247999	0.140528
2	0.248853	0.247853	0.266383	0.165676	0.396541	0.472853	0.238226	0.266019	0.326627	0.324367	0.28373	0.619544	0.390608	0.907326	0.778268	0.769334	0.75998	0.261501	0.566637	0.750636	0.410578	0.196922	0.140162	0.136535	0.161795	0.38053	0.434003	1.10291	1.29312	1.20607	0.149632	0.162315	0.222748	0.113331	0.16127	0.123418	0.0938068	0.236806	0.354002	0.924096	1.36089	1.10305	0.693566	0.697327	0.537146	0.209581	0.128531	0.682005	0.843015
2.1	0.122936	0.287093	0.373981	0.370729	0.53335	0.86423	0.671785	0.708831	0.629152	0.516394	0.550306	0.908017	0.912999	0.99628	1.44775	0.932963	0.925372	0.798499	0.753064	0.81612	0.829737	0.182911	0.320839	0.287465	0.358519	0.745971	0.68175	1.21551	1.33121	2.07825	0.189392	0.439107	0.365688	0.278218	0.189349	0.271365	0.349907	0.40075	0.598198	1.01716	0.837894	1.24529	0.8326	0.815566	0.617673	0.234499	0.268967	0.676846	0.940677
2.2	0.276677	0.18869	0.449128	0.561424	0.776099	1.11116	0.79989	0.662636	0.891239	0.724426	0.926864	1.06076	0.798407	0.827998	1.42087	0.992821	0.936532	0.900376	0.747001	0.918182	0.957911	0.316055	0.531566	0.428391	0.557563	0.949157	0.83498	1.17987	1.1559	1.78549	0.458738	0.523225	0.576128	0.336459	0.318913	0.312539	0.322179	0.394241	0.628331	0.960824	1.01388	1.20915	0.829218	0.861774	0.630562	0.269936	0.0934976	0.722873	1.06107
2.3	0.334019	0.247836	0.452499	0.724459	1.00604	1.17653	0.394562	0.606772	1.12573	0.879352	1.22613	1.20068	1.04945	1.03574	1.2239	0.985794	0.966409	0.918453	0.74721	0.90653	0.899799	0.481746	0.566689	0.616978	0.773938	0.957659	1.10457	1.07664	0.883857	1.88655	0.442455	0.649595	0.775539	0.00586456	0.268083	0.365086	0.389296	0.261436	0.577938	0.927849	0.906037	1.23004	0.851391	0.876384	0.626299	0.360862	-0.317339	0.783904	1.08676
2.4	0.221619	0.327719	0.35482	0.808685	1.0083	1.12003	0.487439	0.185389	1.01667	1.05822	1.35932	1.34412	1.03037	0.974031	1.22881	0.954845	1.02051	0.893106	0.76678	0.905465	1.10688	0.610907	0.693985	0.687156	0.686333	1.02498	1.14142	1.26546	1.05033	1.49591	0.694536	0.668018	0.963588	0.0260378	0.258064	0.51937	0.382711	0.131677	0.713691	0.942064	0.906663	1.21027	0.836434	0.87373	0.680813	0.323471	-0.436414	0.82388	1.10221
2.5	0.166297	0.413997	0.140614	0.805826	0.880419	1.34741	0.489675	1.12897	0.580854	1.06594	1.43315	1.51001	0.937496	1.00308	1.07254	0.964531	0.986143	0.947742	0.769172	0.894206	1.16724	0.824423	0.912615	0.679691	1.03287	1.40067	1.19494	1.21314	1.56722	1.34024	0.809343	0.97953	1.13552	0.743183	0.399186	0.655127	0.477758	-0.0181999	0.646676	0.902875	0.934675	1.13532	0.803644	0.88031	0.62351	0.365613	-0.250854	0.786037	1.07734
2.6	0.0442227	0.454896	-0.0449487	0.834912	1.11539	1.34215	1.01706	1.10173	1.06054	1.17438	1.59768	1.51317	0.992327	0.834624	1.05012	0.924993	0.996074	0.925271	0.725272	0.905243	1.19139	0.928292	1.11826	0.763431	1.22483	1.40652	1.10786	1.17827	1.4785	1.50889	0.927186	1.15621	1.21805	0.657814	0.347747	0.69763	0.39532	0.211391	0.802638	0.89065	0.722078	1.15094	0.852483	0.76936	0.628073	0.35916	0.458243	0.737303	0.988325
2.7	0.237689	0.39326	0.0244717	0.858854	1.1477	1.15678	1.7282	1.53833	1.10841	1.12401	1.57981	1.58775	0.897925	0.859883	1.02682	0.941044	0.973435	0.939444	0.710054	0.86971	1.17983	1.02838	1.13468	0.954628	1.25019	1.50784	1.28647	1.11817	1.45563	1.51837	1.0873	1.18969	0.92519	0.957264	0.318712	0.766306	0.434924	0.698334	0.790974	0.822884	0.984533	0.933695	0.779784	0.802679	0.592026	0.373803	0.637066	0.69404	0.928924
2.8	0.250945	0.416095	-0.332454	0.902532	1.26317	1.1651	1.98316	1.41008	1.24268	1.04609	1.63952	1.60608	0.989384	0.871352	0.889256	0.937123	0.994363	0.91022	0.692493	0.890928	1.26121	1.04277	1.24021	1.20084	1.27739	1.65087	1.30108	0.980383	1.09176	1.62167	1.05284	1.2537	0.859975	0.969982	0.348069	0.816606	0.389711	0.589385	0.856731	0.81643	0.924264	1.07803	0.794603	0.740158	0.607654	0.32788	0.80616	0.693025	0.97451
2.9	0.290818	0.519245	-0.220989	0.978673	1.28785	1.20575	1.98112	1.38732	1.10604	0.90325	1.64185	0.938699	0.867216	0.835626	0.886096	0.91274	0.97609	0.896398	0.612985	0.824118	1.12776	1.05177	1.18713	1.47275	1.30265	1.63163	1.26096	1.10618	1.02491	1.48933	1.14181	1.26464	1.02853	0.905246	0.278682	0.921435	0.406307	0.592008	0.820769	0.800349	0.820808	0.978717	0.722985	0.755382	0.598626	0.350734	0.860953	0.677074	1.00763
3	0.0724296	0.41913	0.0975245	0.954099	1.38194	1.13006	1.92816	1.4666	1.14908	1.0919	1.69261	1.10931	0.842482	0.835918	0.812122	0.938882	0.974166	0.910052	0.566223	0.852443	1.02289	1.10971	1.19206	1.46446	1.35873	1.63934	1.2363	1.09644	1.08533	1.56982	1.12609	1.25353	1.067	0.834151	0.28868	0.875762	0.374399	0.71042	0.816157	0.626029	0.731729	0.931439	0.75407	0.772235	0.556301	0.270097	0.845264	0.701484	1.0034
3.1	0.34056	0.170109	0.105552	0.995592	1.35648	1.10674	1.83859	1.54084	1.23696	1.05831	1.85355	0.877276	0.749156	0.736291	0.882043	0.950228	0.927715	0.868552	0.517989	0.877683	1.06054	1.0516	1.17761	1.42215	1.26752	1.63349	1.17299	1.10078	0.946604	1.76387	1.12185	1.01361	1.08722	0.861873	0.250615	1.01947	0.366341	0.867137	0.771118	0.749247	0.902555	1.00561	0.707488	0.704661	0.577811	0.304046	0.930963	0.670303	1.05604
3.2	0.596526	0.100746	0.204764	0.976759	1.34256	1.03421	2.11644	1.51127	1.23093	1.05117	1.86288	0.758146	0.769246	0.727933	0.778745	0.869618	0.943011	0.854654	0.53621	0.796601	1.07577	1.06814	1.18691	1.53847	1.21927	1.67737	1.18524	1.05909	0.939212	1.58136	0.78866	1.1496	1.13243	0.901583	0.303673	0.437851	0.360463	0.900461	0.776779	0.728605	0.558061	0.885275	0.698385	0.756428	0.533715	0.27291	0.849611	0.496088	1.00819
3.3	0.641333	0.174798	0.52905	1.04389	1.42924	1.01165	1.94486	1.49156	1.17627	1.18659	1.68314	0.562112	0.642575	0.796511	0.732248	0.894519	0.903836	0.860394	0.513067	0.7286	1.07218	1.04551	1.13982	1.45433	1.19658	1.66705	1.12664	1.04033	0.967264	1.58065	0.705686	1.24809	1.11427	0.891967	0.386455	1.1116	0.333358	0.895812	0.737897	0.649089	0.799919	0.881631	0.69021	0.72512	0.566946	0.283838	0.804477	0.476509	1.03214
3.4	0.869256	0.288012	0.57564	0.95594	1.2274	0.926355	1.73664	1.54851	1.27332	0.930146	1.73844	0.754957	0.650872	0.621245	0.672453	0.868439	0.893153	0.789908	0.532257	0.701335	1.09683	1.013	1.12989	1.45251	1.21915	1.51595	1.16139	1.02367	1.21296	1.33449	1.03524	1.32262	1.1407	0.949101	0.355024	1.15876	0.349878	1.00045	0.680721	0.680425	0.770263	0.828687	0.649117	0.720677	0.536152	0.251002	0.839769	0.520048	0.997226
3.5	0.560128	0.494177	0.76116	0.913213	1.26692	0.976596	2.06958	1.36063	1.10004	1.18672	1.90634	0.798841	0.694773	0.685327	0.803489	0.888536	0.856258	0.822479	0.515204	0.65437	1.028	1.00234	1.06111	1.41551	1.10208	1.50818	1.13797	0.915051	1.27549	1.52335	1.07467	1.14706	1.08639	0.877038	0.375317	1.09228	0.315649	0.946801	0.736125	0.561762	0.827342	0.857038	0.655585	0.721827	0.548146	0.27248	0.729615	0.483578	0.995938
3.6	0.595147	0.702269	0.685232	0.926091	1.25588	0.996738	1.78954	1.48971	1.06244	1.07445	1.78466	0.853285	0.561752	0.605273	0.670465	0.883097	0.870186	0.796522	0.540574	0.655866	1.0553	0.975442	1.07389	1.38561	1.14485	1.42612	1.05942	0.694844	1.24045	1.34833	0.976727	1.02767	1.15062	0.896293	0.500695	1.11732	0.281746	0.967499	0.698964	0.660284	0.812866	0.829867	0.61388	0.675921	0.531114	0.243249	0.662018	0.475373	0.96457
3.7	0.793156	1.15685	0.682515	0.831685	1.1927	0.963919	1.89129	1.33775	0.998472	1.07168	1.7886	0.856984	0.486646	0.60735	0.712452	0.901549	0.847939	0.739158	0.515317	0.650821	1.01494	0.96022	1.07653	1.39372	1.06961	1.4209	1.04315	0.663766	1.09808	1.39148	0.965904	1.01919	0.974536	0.96551	0.549989	0.976747	0.330435	0.953334	0.631027	0.547945	0.844943	0.767282	0.600625	0.680054	0.558415	0.231294	0.750662	0.518169	0.940904
3.8	0.772064	1.10081	0.739319	0.862327	1.10857	1.05664	1.83502	1.07718	1.19785	1.09441	1.75472	1.06328	0.682114	0.627154	0.659983	0.830017	0.843889	0.735253	0.521231	0.638344	1.03458	0.906081	1.06412	1.38001	1.05435	1.41884	1.10272	0.747373	0.907641	1.395	0.904955	1.01522	1.05128	0.882558	0.643937	0.971637	0.258865	0.916247	0.694313	0.534993	0.81263	0.599076	0.566474	0.656977	0.521283	0.189492	0.663058	0.487221	0.927659
3.9	0.483093	1.16167	0.694628	0.883857	1.07026	1.03266	2.02031	1.06482	1.13098	1.03784	1.77646	0.971064	0.593659	0.666062	0.57373	0.819945	0.881089	0.782087	0.475622	0.635872	0.957741	0.89438	1.02994	1.3847	1.01455	1.42542	0.992562	0.901741	1.10149	1.38889	0.976723	1.02149	1.09567	0.86548	0.708562	1.00851	0.182861	0.895101	0.648668	0.435523	0.724852	0.611424	0.529193	0.701434	0.532496	0.277281	0.571508	0.431187	0.903224
4	0.282098	1.20098	0.656216	0.812427	1.03103	0.962671	1.6612	1.22037	1.25384	0.986185	1.86248	0.931227	0.53753	0.63514	0.546104	0.839424	0.830982	0.692648	0.451408	0.651783	0.911011	0.85947	1.08871	1.39573	1.02083	1.32682	0.982988	0.897473	0.984443	1.45616	0.922341	1.128	1.07505	0.878409	0.639601	0.996644	0.236281	0.956947	0.585204	0.379789	0.719018	0.53577	0.512178	0.666994	0.519107	0.158978	0.661452	0.485542	0.880228
4.1	0.33983	1.09726	0.621002	0.704341	1.06195	0.987286	1.49054	1.18475	1.31542	1.06041	1.51873	0.83537	0.49602	0.567621	0.63109	0.795297	0.858417	0.764404	0.459426	0.600853	0.894163	0.834087	0.969901	1.39294	0.962594	1.35188	0.892692	0.789114	1.10184	1.38229	1.01647	1.26125	0.89208	0.762358	0.513714	0.893442	0.174093	0.919249	0.617599	0.489232	0.799846	0.32763	0.393163	0.661557	0.493525	0.20718	0.509615	0.364389	0.895878
4.2	0.221371	1.17823	0.334871	0.752342	1.00165	0.988468	1.70281	1.15934	1.36157	0.927656	1.40038	1.03609	0.508345	0.518335	0.48229	0.785409	0.781311	0.759705	0.4692	0.560955	0.849687	0.801843	0.969376	1.29074	0.94288	1.36752	0.953053	0.743455	1.07064	1.39131	0.935929	1.48473	0.96186	0.656436	0.774097	0.922661	0.229452	0.977675	0.617529	0.380929	0.693547	0.352907	0.421528	0.652481	0.499874	0.194786	0.51932	0.383407	0.862518
4.3	0.204404	1.1489	0.504326	0.710174	1.07133	0.953295	1.72233	1.09019	0.983071	1.03422	1.37454	0.931897	0.4588	0.485305	0.509212	0.74882	0.835329	0.728992	0.425566	0.581746	0.839527	0.839688	0.933141	1.26692	0.908438	1.29565	0.901878	0.685667	1.09097	1.17955	1.00812	1.49809	0.855432	0.622189	1.15204	0.83637	0.174254	0.900637	0.647714	0.463975	0.707615	0.314548	0.45534	0.645453	0.472096	0.237924	0.530432	0.393422	0.83972
4.4	0.0431626	1.18658	0.358493	0.669104	1.05109	1.01671	1.47852	0.921033	1.06143	1.00783	1.58616	0.878754	0.386032	0.37626	0.526204	0.783711	0.766214	0.75293	0.341958	0.558747	0.832856	0.810291	0.941722	1.24956	0.911177	1.26816	0.895303	0.624591	1.02599	1.22816	0.942634	1.42864	0.804114	0.697005	1.13846	0.820126	0.178762	0.82533	0.654406	0.511703	0.627985	0.412486	0.529072	0.619872	0.479599	0.206171	0.479523	0.351305	0.802719
4.5	-0.145915	1.05712	0.442721	0.591382	0.989116	0.98558	1.22615	0.617053	1.02049	0.912322	1.48601	0.833944	0.245238	0.389018	0.516243	0.754828	0.760503	0.683616	0.479144	0.599784	0.834836	0.79793	0.962213	1.27573	0.911188	1.23596	0.852599	0.541166	1.05194	1.1564	0.896755	1.27236	0.775405	0.703394	1.07835	0.795436	0.15491	0.929921	0.594976	0.472222	0.560937	0.176807	0.478595	0.56663	0.454555	0.149429	0.513611	0.401437	0.824496
4.6	0.131538	1.00762	0.444009	0.636822	0.981323	0.947477	1.51805	0.654376	1.22644	1.01968	1.48524	0.81908	0.455881	0.374613	0.457555	0.738312	0.751593	0.708727	0.459259	0.656384	0.829465	0.833211	0.932043	1.28113	0.921818	1.24156	0.997051	0.605505	1.12731	1.24152	0.950954	1.37485	0.718745	0.796086	1.19702	0.859694	0.160601	0.814746	0.555894	0.485158	0.482522	0.320258	0.42904	0.564965	0.417192	0.206811	0.404845	0.35729	0.770972
4.7	-0.11228	1.1191	0.371327	0.521563	0.924414	0.947002	1.39926	0.761974	1.25285	0.931163	1.51407	0.701342	0.418612	0.2517	0.368141	0.750391	0.76248	0.670076	0.527299	0.707462	0.910755	0.830128	0.935824	1.24551	0.887611	1.19861	0.862876	0.71789	0.941224	1.19358	0.970168	1.37552	0.609224	0.777181	1.32861	0.777278	0.152264	0.911121	0.585214	0.457008	0.55734	0.416313	0.463442	0.538449	0.451583	0.173517	0.47821	0.352585	0.761464
4.8	0.0281325	1.01149	0.419584	0.521472	0.83388	0.90415	1.64946	1.01097	1.21224	0.917034	1.73312	0.610958	0.525887	0.401239	0.334062	0.710338	0.739428	0.651293	0.421989	0.638676	0.81006	0.776633	0.926009	1.22241	0.862282	1.23929	0.859646	0.70161	0.831114	1.30989	0.901318	1.41073	0.608636	0.768337	1.32866	0.688658	0.160425	0.825949	0.520786	0.462295	0.39938	0.409603	0.487007	0.586057	0.453967	0.103841	0.494925	0.297274	0.768119
4.9	-0.0919608	1.00646	0.348692	0.495855	0.855553	0.867542	1.52647	0.95037	1.20305	0.921422	1.57336	0.711802	0.419773	0.320805	0.315759	0.701271	0.760616	0.676981	0.401503	0.661616	0.756652	0.744169	0.898141	1.20298	0.886953	1.15765	0.859654	0.696861	1.00691	1.33748	0.898623	1.22741	0.646881	0.75025	1.34938	0.67502	0.141374	0.83409	0.578195	0.39981	0.536201	0.219302	0.396435	0.561334	0.439091	0.118245	0.431138	0.422972	0.724803
5	-0.256563	0.949065	0.436179	0.555515	0.823888	0.842844	1.43299	0.974892	0.842357	0.905214	1.40838	0.388698	0.321376	0.377646	-0.0005961	0.678555	0.723314	0.654957	0.414515	0.527248	0.810817	0.694058	0.907554	1.1684	0.845024	1.11059	0.82445	0.492429	1.09137	1.21452	0.774881	1.22083	0.65552	0.75871	1.33464	0.658806	0.0762487	0.7937	0.509313	0.398365	0.572528	0.32628	0.428984	0.558247	0.425322	0.10717	0.409907	0.239858	0.707649
5.1	-0.115469	0.804509	0.417888	0.515411	0.827688	0.789416	1.10405	0.812229	0.756774	0.957676	1.48443	0.481789	0.252898	0.378015	0.190361	0.723252	0.740318	0.595688	0.408128	0.474877	0.828244	0.716549	0.828129	1.15838	0.83275	1.10844	0.809331	0.586941	0.921965	1.25924	0.835864	1.12404	0.74898	0.643737	1.28716	0.57087	0.129203	0.809862	0.470081	0.387693	0.441151	0.334447	0.452069	0.536712	0.40961	0.104962	0.38727	0.321365	0.736001
5.2	-0.0136896	0.939237	0.410592	0.526995	0.842075	0.768952	1.02466	0.597536	0.585904	0.888137	1.5306	0.545648	0.360778	0.380702	0.148456	0.660791	0.702438	0.578309	0.300784	0.436203	0.772635	0.649324	0.854021	1.12767	0.773879	1.0622	0.828855	0.615838	1.02418	1.11694	0.653028	1.07542	0.662474	0.684768	1.31438	0.533524	0.112493	0.763277	0.391599	0.368359	0.44519	0.274146	0.415579	0.507096	0.416362	0.115447	0.4202	0.317688	0.652571
5.3	0.36113	0.960825	0.359623	0.489263	0.78098	0.766798	0.924354	0.406479	0.590215	0.962039	1.40943	0.528858	0.372498	0.354333	0.149372	0.634468	0.709539	0.594939	0.277996	0.557806	0.687897	0.69098	0.858334	1.0931	0.732225	1.08734	0.740425	0.55712	0.953049	1.063	0.574883	1.06834	0.704263	0.669889	1.15101	0.527957	0.119708	0.743186	0.500895	0.341785	0.406858	0.302819	0.427713	0.511655	0.421151	0.174013	0.360355	0.334995	0.645462
5.4	0.00593601	0.961929	0.346677	0.447597	0.789689	0.661933	1.14664	0.372968	0.790333	0.828454	1.36316	0.539044	0.258974	0.398367	0.107962	0.654444	0.702384	0.614051	0.314444	0.602487	0.734072	0.644999	0.805881	1.11238	0.759143	1.03882	0.667556	0.553642	0.979964	1.24178	0.658305	0.984994	0.664914	0.662257	1.16469	0.460867	0.0701534	0.738676	0.525086	0.358359	0.467329	0.326539	0.416211	0.530631	0.391728	0.117784	0.420057	0.266003	0.66295
5.5	0.133439	0.863253	0.367344	0.430013	0.80665	0.779836	1.29483	0.55333	0.765208	0.784687	1.33162	0.542105	0.313361	0.3431	-0.009181	0.64313	0.678942	0.604902	0.367564	0.558766	0.645898	0.643128	0.796702	1.07431	0.789604	0.986838	0.755114	0.512447	0.87858	1.12595	0.664661	0.954426	0.673495	0.559268	1.30317	0.552503	0.0747734	0.790896	0.509026	0.362936	0.525207	0.20647	0.425886	0.510829	0.417119	0.136867	0.419133	0.236009	0.6426
5.6	0.0442347	0.826513	0.430762	0.49697	0.768715	0.704338	1.14609	0.609712	0.775429	0.850158	1.43245	0.510309	0.256938	0.345077	0.0198943	0.627071	0.682568	0.531553	0.351333	0.513733	0.644771	0.617989	0.785132	1.05088	0.731074	0.878187	0.728686	0.50304	0.840978	1.08773	0.684331	0.816546	0.664943	0.526139	1.08658	0.453326	0.0956743	0.704263	0.502735	0.28475	0.44	0.267159	0.40714	0.522293	0.409367	0.160101	0.318354	0.253657	0.672085
5.7	0.197979	0.871999	0.367287	0.46354	0.673591	0.650838	1.22937	0.59986	0.93947	0.649661	1.35048	0.548959	0.354444	0.266996	-0.0588463	0.652886	0.649383	0.549364	0.316426	0.498781	0.66156	0.571846	0.779457	0.996399	0.717297	0.907337	0.697603	0.573749	0.83908	1.08994	0.650275	0.820866	0.638057	0.575928	1.14634	0.436193	0.0676647	0.756021	0.388006	0.302237	0.445856	0.29335	0.408534	0.52118	0.396309	0.129946	0.33867	0.250337	0.619122
5.8	0.20281	0.858714	0.346631	0.470746	0.690687	0.637176	1.0942	0.597239	0.68076	0.728499	1.0742	0.641144	0.305874	0.310093	-0.0426008	0.620008	0.643657	0.508293	0.194809	0.470737	0.667753	0.547194	0.724232	1.03276	0.759562	0.905766	0.697618	0.424513	0.956391	1.1174	0.739194	0.778181	0.613324	0.623982	1.11601	0.451365	0.0521235	0.734468	0.374069	0.34021	0.455206	0.264421	0.392122	0.476391	0.40197	0.134512	0.272225	0.243706	0.590513
5.9	0.0423454	0.739911	0.406308	0.480274	0.695983	0.65971	1.05754	0.650333	0.548498	0.722056	1.16382	0.588633	0.296553	0.2407	-0.13398	0.614996	0.640405	0.528742	0.163022	0.420534	0.651752	0.550363	0.735414	1.02835	0.664954	0.966965	0.655191	0.397929	0.959101	1.11489	0.769231	0.874408	0.564489	0.555751	1.10271	0.460208	0.0773145	0.789015	0.386303	0.276665	0.406854	0.348848	0.36338	0.496856	0.424287	0.11137	0.401263	0.245278	0.593166
6	0.271751	0.729173	0.406698	0.425687	0.648262	0.632572	1.01067	0.610731	0.380169	0.586625	0.742335	0.568688	0.268456	0.237656	-0.213315	0.634047	0.620815	0.544899	0.189227	0.472262	0.635484	0.56544	0.742863	0.902555	0.654004	0.947272	0.629173	0.32401	0.882682	1.0039	0.716311	0.806569	0.43634	0.501613	1.04367	0.437026	0.0360367	0.700278	0.321835	0.244555	0.40333	0.311938	0.392395	0.473046	0.389004	0.127692	0.356677	0.217133	0.568309
6.1	0.413291	0.748003	0.35301	0.48116	0.670726	0.653334	0.848451	0.597734	0.53723	0.855393	0.636341	0.420345	0.316127	0.243649	-0.264378	0.598572	0.64361	0.567386	0.167011	0.274254	0.661623	0.535824	0.709424	0.885034	0.657959	0.992993	0.679346	0.47636	0.84835	0.921146	0.740954	0.861968	0.483634	0.558933	0.913379	0.403449	0.0337482	0.757587	0.352593	0.308985	0.383831	0.321687	0.311059	0.442139	0.39562	0.103237	0.322362	0.207407	0.568615
6.2	0.508243	0.668757	0.298974	0.4299	0.614293	0.680979	0.954244	0.411727	0.375385	0.74455	1.26221	0.415861	0.151598	0.233912	-0.300606	0.568823	0.638098	0.558414	0.102298	0.2953	0.662444	0.531473	0.691328	0.904209	0.609038	0.972144	0.657126	0.372387	0.865871	1.0225	0.749199	0.8661	0.447281	0.523059	0.975738	0.524569	0.0095452	0.702788	0.338958	0.289986	0.320162	0.328315	0.394496	0.455526	0.419359	0.0674846	0.322524	0.214235	0.496412
6.3	0.28295	0.612189	0.364131	0.390962	0.647864	0.694075	0.906615	0.611216	0.582708	0.677496	1.13399	0.33181	0.262179	0.201309	-0.193693	0.591023	0.577813	0.550943	0.065899	0.27471	0.639409	0.530054	0.615492	0.92507	0.645848	0.935041	0.70266	0.327458	0.839856	0.944332	0.686095	0.77974	0.46356	0.523289	0.971194	0.50803	0.0404472	0.676723	0.321254	0.222886	0.352239	0.248996	0.357086	0.462268	0.364147	0.0978087	0.291327	0.198472	0.52493
6.4	0.149107	0.622532	0.366722	0.391354	0.624154	0.617395	1.01271	0.569432	0.585132	0.748929	0.992547	0.426335	0.244895	0.252322	-0.151089	0.604042	0.590985	0.49708	0.212288	0.27659	0.631231	0.458254	0.604681	0.848126	0.586021	0.920803	0.63256	0.164352	0.823587	1.02784	0.691413	0.760158	0.496845	0.391015	1.01661	0.553323	0.0240829	0.769889	0.311497	0.218662	0.329594	0.246435	0.275807	0.438225	0.440238	0.0651068	0.259505	0.224745	0.549857
6.5	0.30476	0.658843	0.325836	0.405696	0.62692	0.513868	0.965304	0.654227	0.556935	0.743188	1.1019	0.338002	0.23326	0.276725	-0.0607127	0.591068	0.583828	0.521995	0.226617	0.309044	0.58103	0.499418	0.630549	0.848704	0.550402	0.853742	0.580678	0.293956	0.841884	1.00721	0.588471	0.790054	0.485134	0.418812	1.08964	0.550828	0.039993	0.675286	0.270364	0.301696	0.304591	0.249872	0.317434	0.410854	0.405658	0.123557	0.31149	0.16696	0.461081
6.6	0.291237	0.658043	0.315024	0.449447	0.590252	0.513972	0.93482	0.630063	0.494764	0.641602	1.21621	0.173128	0.23297	0.199961	0.0185401	0.563361	0.552584	0.520575	0.283502	0.253423	0.579449	0.463647	0.629644	0.839802	0.5316	0.938343	0.555574	0.22911	0.73091	0.936014	0.522867	0.700523	0.49272	0.460209	0.885032	0.417138	0.0129928	0.669425	0.299691	0.27162	0.0954246	0.248249	0.286866	0.382379	0.443187	0.123058	0.329951	0.181149	0.461612
6.7	0.318543	0.565464	0.278715	0.351155	0.641503	0.5636	0.864423	0.742606	0.521181	0.712264	0.982798	0.0016403	0.187629	0.166943	0.0343688	0.554958	0.552036	0.524143	0.208327	0.216143	0.554238	0.402105	0.565318	0.813026	0.571369	0.805758	0.607329	0.166914	0.861427	0.827306	0.483137	0.654797	0.448218	0.412536	0.977198	0.353418	0.0557168	0.671285	0.25745	0.219849	0.29039	0.264252	0.262924	0.447146	0.507872	0.0521608	0.263581	0.171593	0.506246
6.8	0.255373	0.613575	0.307051	0.441584	0.50916	0.637946	0.888921	0.717592	0.535991	0.743818	0.958817	0.034172	0.180417	0.183874	-0.0616546	0.550984	0.503616	0.524616	0.273894	0.264443	0.568769	0.419469	0.596138	0.819336	0.585734	0.809182	0.609733	0.210104	0.934748	0.840065	0.458559	0.69003	0.388377	0.431971	0.9222	0.510226	0.0172188	0.696668	0.266214	0.200952	0.311683	0.187432	0.271366	0.392507	0.471579	0.119145	0.270352	0.129974	0.449789
6.9	0.345478	0.616848	0.251274	0.389622	0.613631	0.625328	0.676033	0.698631	0.558893	0.5809	1.1645	0.0405265	0.192475	0.120095	-0.114471	0.575045	0.536325	0.46275	0.189868	0.232334	0.50276	0.417855	0.629715	0.795197	0.500099	0.778108	0.552452	0.135781	1.036	0.875653	0.589492	0.637463	0.361098	0.474317	0.878523	0.537447	-0.0251634	0.724805	0.233753	0.202951	0.26856	0.244816	0.282103	0.413205	0.504773	0.0609179	0.208652	0.133451	0.461838
7	0.389205	0.563768	0.27194	0.317761	0.525425	0.548333	0.829842	0.627856	0.310749	0.66891	1.04674	0.150452	0.226354	0.161418	-0.136437	0.524614	0.589287	0.43483	0.217654	0.208996	0.477871	0.41864	0.56086	0.799084	0.564826	0.770244	0.580397	0.0892576	1.0532	0.784962	0.664071	0.741354	0.306748	0.374626	0.812345	0.561022	-0.0244355	0.700459	0.258541	0.228946	0.237179	0.192398	0.270903	0.369586	0.463547	0.0590562	0.261664	0.122536	0.435621
7.1	0.398157	0.604952	0.221411	0.281473	0.527543	0.606504	0.92448	0.598711	0.280296	0.660809	0.916842	0.157463	0.230954	0.183433	0.0377153	0.503435	0.554027	0.466365	0.141321	0.164541	0.523129	0.451663	0.559022	0.754209	0.528289	0.834971	0.52767	0.379321	0.912913	0.867352	0.576796	0.734113	0.0821462	0.422875	0.875126	0.620525	-0.0211295	0.61466	0.249287	0.173487	0.288351	0.184334	0.270769	0.389091	0.53491	0.0679426	0.164517	0.0832498	0.391642
7.2	0.367184	0.53484	0.222065	0.293272	0.522628	0.582424	1.11811	0.585743	0.348726	0.449143	0.951771	0.176637	0.189556	0.20458	0.0826018	0.524896	0.560926	0.487113	0.200756	0.194576	0.482633	0.41156	0.523149	0.733561	0.450542	0.824085	0.501495	0.358639	0.862182	0.829805	0.589654	0.706029	0.186322	0.406192	0.73811	0.469424	0.0101819	0.599711	0.261852	0.239997	0.292867	0.132941	0.244201	0.387612	0.493361	0.0238325	0.16971	0.112933	0.372567
7.3	0.199753	0.494435	0.253535	0.341446	0.517031	0.564862	1.09615	0.507053	0.385538	0.566292	1.12592	0.314663	0.135472	0.166493	0.0261571	0.488776	0.562514	0.497566	0.229984	0.21479	0.499811	0.417479	0.527649	0.717968	0.521661	0.714701	0.595985	0.0225203	0.819744	0.772378	0.585743	0.738793	0.180628	0.353861	0.892126	0.377716	-0.0233465	0.634526	0.229361	0.194039	0.299294	0.123773	0.249887	0.383459	0.471836	0.0457381	0.214639	0.092016	0.399187
7.4	0.248598	0.485983	0.221881	0.369523	0.496519	0.560507	1.09935	0.489854	0.52154	0.626036	1.07646	0.306167	0.219774	0.0685555	0.129008	0.47385	0.521805	0.469243	0.193808	0.172363	0.431251	0.385873	0.476333	0.754477	0.475993	0.775904	0.500055	-0.030662	0.850321	0.896062	0.56775	0.626201	0.261066	0.330706	0.823775	0.28972	-0.0766634	0.594089	0.231256	0.187899	0.190531	0.149245	0.236325	0.335181	0.476386	0.0404414	0.214471	0.0872701	0.375426
7.5	0.261288	0.507241	0.255856	0.380183	0.48671	0.576151	1.08658	0.51111	0.504115	0.643684	0.889031	0.316297	0.150171	0.106584	0.147493	0.494484	0.532928	0.501417	0.190171	0.212162	0.450916	0.445933	0.50085	0.699163	0.52977	0.712912	0.581308	0.0324752	0.61603	0.92902	0.592215	0.710017	0.248883	0.324934	0.714003	0.287532	0.00941721	0.609741	0.176455	0.178821	0.154269	0.167934	0.208833	0.317684	0.487039	0.0366319	0.183075	0.0710066	0.417103
7.6	0.26028	0.515973	0.253936	0.35759	0.537184	0.554297	0.913334	0.527685	0.481297	0.598479	0.950365	0.310807	0.161956	0.159318	0.14975	0.477408	0.505015	0.445405	0.171106	0.194202	0.389167	0.405697	0.537687	0.652014	0.460198	0.692213	0.607698	-0.168471	0.885083	0.843314	0.556582	0.705284	0.255757	0.346026	0.676402	0.152672	0.0096831	0.568645	0.146745	0.13948	0.231233	0.0764848	0.208969	0.347797	0.471571	0.0326176	0.161969	0.0789088	0.382196
7.7	0.252635	0.525921	0.244786	0.242607	0.533269	0.599355	0.794122	0.455268	0.446346	0.594061	0.927298	0.279525	0.104512	0.220052	0.181451	0.455836	0.504397	0.446586	0.243525	0.192295	0.406539	0.408424	0.460771	0.634271	0.488671	0.662749	0.560616	-0.0561223	0.881063	0.797264	0.628168	0.682518	0.219698	0.351497	0.72078	0.221386	-0.0031929	0.503195	0.193678	0.138016	0.219547	0.0766993	0.223944	0.300122	0.478984	0.0107245	0.210248	0.0934596	0.381147
7.8	0.263209	0.460249	0.251423	0.303042	0.542747	0.517689	0.852025	0.505924	0.440087	0.557447	0.817825	0.31485	0.118781	0.0622974	0.140253	0.504721	0.522881	0.426498	0.196728	0.162204	0.356319	0.362899	0.484646	0.681348	0.430443	0.687026	0.499579	-0.162428	0.951978	0.781086	0.541085	0.604702	0.17818	0.296354	0.681439	0.222296	-0.0141646	0.498486	0.090433	0.144881	0.230155	0.0552423	0.213748	0.322708	0.494649	0.0222186	0.164436	0.0154366	0.366263
7.9	0.366375	0.45573	0.242873	0.287251	0.509302	0.56431	1.05596	0.459937	0.382798	0.5365	0.418796	0.218605	0.105827	0.124414	0.12508	0.451536	0.499298	0.476282	0.129101	0.174683	0.369049	0.332251	0.412622	0.644307	0.387399	0.672512	0.533181	0.184236	0.882041	0.74313	0.532196	0.572811	0.260427	0.340141	0.639885	0.277287	0.0322864	0.539849	0.153701	0.205838	0.20092	0.0193327	0.235681	0.33344	0.476102	-0.0031094	0.145829	0.065376	0.357934
8	0.380732	0.445643	0.206976	0.317509	0.549868	0.58172	1.0878	0.405531	0.384134	0.529839	0.313041	0.252011	0.0411548	0.156745	0.100119	0.447806	0.495056	0.449537	0.0589478	0.156049	0.397727	0.303025	0.473287	0.644147	0.446433	0.624398	0.549118	0.035638	0.89891	0.633336	0.650292	0.483956	0.236144	0.279136	0.606565	0.230204	-0.0634691	0.61737	0.1136	0.160449	0.261885	0.0503695	0.203534	0.305299	0.513493	-0.0062663	0.148125	0.0608529	0.323903
8.1	0.270073	0.427375	0.253928	0.340136	0.538268	0.438297	0.972899	0.281027	0.466313	0.618673	0.699655	0.256096	0.124723	0.0721031	0.198486	0.437078	0.426871	0.389551	0.149068	0.141381	0.353874	0.308955	0.446954	0.630184	0.380522	0.567937	0.55004	0.329612	0.935461	0.693007	0.664611	0.495627	0.201853	0.241775	0.679377	0.246491	-0.0194116	0.531123	0.158842	0.132904	0.178365	0.00645861	0.193955	0.301006	0.479939	0.00172188	0.197989	0.0390358	0.320672
8.2	0.205568	0.451803	0.142502	0.323661	0.520794	0.508376	0.887683	0.0808842	0.351747	0.491885	0.491196	0.146798	0.110943	0.081352	0.178604	0.444486	0.441524	0.413879	0.174382	0.113766	0.376076	0.336027	0.43984	0.592341	0.375119	0.707356	0.494832	0.0820871	0.870609	0.751892	0.660908	0.483298	0.0630888	0.265126	0.610871	0.222347	-0.0887648	0.55362	0.194854	0.134954	0.238467	0.034505	0.202645	0.272536	0.47336	-0.0118415	0.173761	0.0111827	0.329161
8.3	0.243225	0.336594	0.289397	0.290799	0.553503	0.458561	0.939434	0.119422	0.466957	0.528202	0.598068	0.414473	0.170092	0.121953	0.178486	0.39426	0.483391	0.436705	0.13025	0.0763842	0.324771	0.317183	0.449557	0.640532	0.414538	0.650795	0.498243	-0.100877	0.876123	0.689112	0.647735	0.530511	0.10283	0.228357	0.637235	0.164998	-0.0319672	0.579179	0.118408	0.163018	0.250277	0.0927437	0.178898	0.283591	0.462338	0.0418581	0.161884	-0.0265211	0.291319
8.4	0.283273	0.434067	0.21519	0.160524	0.54423	0.462683	0.668607	0.371464	0.325301	0.596237	0.89288	0.252806	0.140685	0.16341	0.131846	0.397237	0.432318	0.406758	0.169789	0.11644	0.284095	0.303253	0.425724	0.653043	0.400441	0.703513	0.490021	0.0842709	0.659689	0.478547	0.677107	0.422095	0.0474704	0.240371	0.557488	0.143383	-0.0893782	0.59896	0.112488	0.0489123	0.271308	0.0137366	0.189899	0.2863	0.441108	-0.0528882	0.159542	0.0319846	0.353234
8.5	0.28865	0.465855	0.150441	0.162289	0.475363	0.520348	0.905947	0.265605	0.444368	0.462022	0.68627	0.266844	0.0780888	0.108577	0.221663	0.436175	0.436078	0.410115	0.0278564	0.0965483	0.341123	0.300885	0.417066	0.560526	0.414589	0.552262	0.498039	-0.0231911	0.654299	0.550452	0.676576	0.412654	0.0571369	0.225823	0.510889	0.135227	-0.0341025	0.574367	0.131753	0.141523	0.2124	0.0465763	0.173879	0.28952	0.418651	0.00941165	0.128323	0.0058496	0.316932
8.6	0.324123	0.383817	0.182393	0.161098	0.486774	0.469257	0.826843	0.446211	0.409819	0.418109	0.71862	0.197821	0.0859304	0.0520655	0.154468	0.424985	0.435503	0.388467	0.160138	0.0994455	0.340914	0.309625	0.399919	0.56141	0.39238	0.581664	0.418138	0.0824542	0.802223	0.613438	0.639436	0.437074	0.104991	0.194626	0.534186	0.10335	-0.082885	0.548717	0.142168	0.0766868	0.201143	0.0211186	0.181431	0.283879	0.418902	0.00335845	0.113088	-0.0259698	0.27552
8.7	0.301448	0.39981	0.211136	0.159828	0.466057	0.438818	0.878829	0.451153	0.263767	0.459961	0.794212	0.245199	0.0545359	0.041538	0.126964	0.43275	0.455374	0.370827	0.10679	0.0780386	0.297496	0.344184	0.395306	0.576036	0.422838	0.620811	0.502578	0.13547	0.760959	0.543871	0.574717	0.368389	0.146036	0.191422	0.483949	0.0936684	-0.0692791	0.493065	0.125452	0.120328	0.190703	0.0390318	0.166949	0.281563	0.448331	0.0420476	0.157012	-0.0078448	0.242499
8.8	0.242193	0.349532	0.156079	0.198754	0.513217	0.410496	0.913129	0.353418	0.176801	0.223994	0.889165	0.267601	0.0522983	0.125439	0.185852	0.40225	0.411222	0.356625	0.128469	0.0898094	0.338393	0.350477	0.39754	0.53159	0.341651	0.556381	0.482394	0.23912	0.827757	0.594357	0.628816	0.421877	0.049602	0.162193	0.521772	0.116078	-0.0313171	0.509801	0.107121	0.0640981	0.228193	-0.0507419	0.134601	0.234534	0.434402	0.0124776	0.164075	-0.025675	0.268692
8.9	0.338503	0.400038	0.139412	0.192064	0.525229	0.370605	0.896153	0.447276	0.101727	0.477274	0.582878	0.187475	0.0602487	0.113933	0.0909785	0.406242	0.363003	0.377602	0.113069	0.102009	0.379301	0.339838	0.415683	0.531389	0.363257	0.518554	0.498999	0.366611	0.838661	0.620141	0.505655	0.36539	0.146225	0.192958	0.608192	0.0425356	-0.0474366	0.518273	0.148874	0.0411203	0.153672	-0.0207054	0.188571	0.247301	0.384361	-0.0064535	0.111735	-0.0193317	0.271444
9	0.326076	0.374315	0.163771	0.221876	0.549936	0.350519	0.714079	0.377852	0.154249	0.452916	0.794151	0.13992	0.0735976	0.0690624	0.112593	0.379974	0.406146	0.364418	0.133857	0.069451	0.335272	0.341389	0.376304	0.533009	0.377857	0.609494	0.457397	0.297612	0.852555	0.588498	0.462441	0.467456	0.0625332	0.135454	0.427144	0.141584	-0.0960831	0.476461	0.13331	0.0704863	0.24491	0.0595372	0.131301	0.252352	0.440852	-0.0019283	0.113119	0.0298284	0.251148
9.1	0.243675	0.348609	0.199516	0.17404	0.533292	0.351625	0.877544	0.309401	0.134879	0.260254	0.490812	0.117938	0.0611639	0.123616	0.0408445	0.378922	0.402774	0.39933	0.136805	0.0794566	0.328502	0.29015	0.345819	0.501775	0.339721	0.59878	0.45022	0.169513	0.767756	0.619854	0.509421	0.295939	0.14588	0.18513	0.475216	0.0631888	-0.0858415	0.54655	0.117167	0.150512	0.241901	-0.0271771	0.175225	0.258636	0.416099	0.0554972	0.113521	-0.0186701	0.259776
9.2	0.182025	0.289518	0.186909	0.186097	0.544521	0.329996	0.77995	0.355824	0.137102	0.548135	0.408114	0.0129366	0.0583175	0.113783	0.0990428	0.377293	0.367552	0.363277	0.16741	0.0689233	0.297607	0.335076	0.39465	0.492708	0.357493	0.535075	0.443972	0.0768963	0.873495	0.678713	0.551513	0.308769	0.141827	0.212905	0.501104	0.0567499	-0.11284	0.474019	0.16365	0.0479032	0.246542	-0.0763761	0.124079	0.218273	0.405757	-0.0060742	0.111131	-0.043877	0.210283
9.3	0.193902	0.362347	0.188125	0.202578	0.500168	0.304806	0.696829	0.34733	0.290728	0.52681	0.358693	0.0420429	0.00986478	0.0563311	0.146885	0.371725	0.299041	0.363847	0.15122	0.108394	0.244865	0.345203	0.356543	0.450728	0.347852	0.584815	0.427413	0.164359	0.813945	0.530932	0.463608	0.340773	0.197365	0.164163	0.496126	0.0466114	-0.115831	0.475354	0.135738	0.0340542	0.213576	-0.107537	0.170691	0.21019	0.36231	5.9925e-05	0.12003	-0.0158393	0.221445
9.4	0.232575	0.32856	0.0746396	0.155632	0.513109	0.344368	0.615273	0.290642	0.313442	0.387442	0.601025	-0.0120264	0.0665059	0.138919	0.0616949	0.317636	0.274962	0.338699	0.0919861	0.0469123	0.309039	0.269872	0.338918	0.456705	0.318927	0.601533	0.486503	0.158423	0.786896	0.447335	0.54397	0.342696	0.090745	0.182318	0.411842	0.0225873	-0.160342	0.456593	0.15597	0.00370475	0.19254	-0.0864852	0.143215	0.222575	0.351706	0.0185584	0.133578	-0.0617559	0.208643
9.5	0.225576	0.314021	0.123169	0.179736	0.487416	0.306518	0.61376	0.355114	0.305998	0.355331	0.417587	0.138854	0.0126145	0.0743683	0.0320773	0.352614	0.339969	0.337254	0.121363	0.101561	0.242043	0.256035	0.323068	0.497908	0.315457	0.506713	0.395054	0.127936	0.749449	0.578834	0.522826	0.383929	0.078838	0.119008	0.440059	0.0626121	-0.129171	0.529129	0.101052	0.0209946	0.195837	-0.12046	0.12186	0.197499	0.354736	0.00791407	0.0770747	-0.0671172	0.239743
9.6	0.228813	0.313088	0.193098	0.0405557	0.461344	0.315069	0.655539	0.235139	0.320345	0.462736	0.399082	0.171501	0.00184603	0.0769176	0.0318037	0.374926	0.385325	0.315431	0.200409	0.022525	0.290248	0.285924	0.312398	0.466233	0.292483	0.520573	0.417343	0.127584	0.763965	0.481764	0.490992	0.265849	0.139071	0.121617	0.464963	0.0065996	-0.114561	0.445923	0.0402724	-0.0014325	0.195236	-0.0536975	0.135145	0.235636	0.365325	0.057321	0.114392	-0.0357131	0.179174
9.7	0.238036	0.175909	0.0853878	0.118043	0.406199	0.336861	0.661928	0.368439	0.139724	0.382445	0.604562	0.141912	0.052266	0.104876	0.0534095	0.368379	0.365889	0.32741	0.236041	0.0480987	0.203476	0.253646	0.32559	0.421584	0.274314	0.560647	0.351717	0.313647	0.685016	0.489458	0.562901	0.315589	0.15547	0.208888	0.370468	0.0476711	-0.0903759	0.558191	0.0701635	0.0106119	0.146717	-0.134888	0.125491	0.244068	0.352975	0.0303107	0.0850903	-0.0420025	0.151938
9.8	0.184842	0.208272	0.127376	0.0460029	0.36769	0.351642	0.744871	0.274838	0.19753	0.381537	0.611903	0.191088	-0.0379669	0.114781	0.093856	0.34836	0.375098	0.358385	0.167481	0.0934469	0.219613	0.251913	0.350119	0.40728	0.35449	0.541498	0.444172	0.29852	0.728355	0.492271	0.419235	0.22046	0.110373	0.0992906	0.393674	0.0798686	-0.0917058	0.452762	0.0513857	0.0012476	0.112957	-0.122602	0.10645	0.248998	0.352131	0.0133148	0.142079	-0.0698299	0.160191
9.9	0.162514	0.116231	0.0978774	0.0808032	0.408854	0.248978	0.687661	0.255044	0.171963	0.355909	0.601514	0.0500249	0.0200852	0.0269793	0.134641	0.338381	0.377539	0.319518	0.20092	0.0571204	0.194119	0.21168	0.346842	0.425722	0.264551	0.529004	0.408826	0.274257	0.783114	0.559076	0.437793	0.250115	0.093229	0.200047	0.435832	0.0152217	-0.0598487	0.523242	0.00060915	0.0678158	0.17217	-0.205212	0.110693	0.211619	0.391761	-0.0107056	0.134135	-0.0711556	0.1491
10	0.0688185	0.179675	0.121184	0.116427	0.433422	0.365043	0.711876	0.252557	0.201902	0.346104	0.511824	0.118618	-0.0463204	0.142079	0.091187	0.32083	0.372732	0.347212	0.202652	0.0125518	0.174865	0.207989	0.358684	0.435579	0.233465	0.507262	0.433745	0.0881269	0.767017	0.536777	0.437876	0.201361	0.0581646	0.119125	0.385061	0.0540585	-0.14248	0.556902	0.0311164	-0.0457295	0.126652	-0.17548	0.166051	0.234448	0.344645	0.0117895	0.154771	-0.0211956	0.123988
[truncated: 11 more columns]

## Sheet: Panel e – mel ppk23>GCaMP
Time (s)	∆F/F Averaged individual taps (left) mel female target male 1 tap 1	∆F/F Averaged individual taps (left) mel female target male 1 tap 2	∆F/F Averaged individual taps (left) mel female target male 1 tap 3	∆F/F Averaged individual taps (left) mel female target male 2 tap 1	∆F/F Averaged individual taps (left) mel female target male 2 tap 2	∆F/F Averaged individual taps (left) mel female target male 2 tap 3	∆F/F Averaged individual taps (left) mel female target male 3 tap 1	∆F/F Averaged individual taps (left) mel female target male 3 tap 2	∆F/F Averaged individual taps (left) mel female target male 3 tap 3	∆F/F Averaged individual taps (left) mel female target male 4 tap 1	∆F/F Averaged individual taps (left) mel female target male 4 tap 2	∆F/F Averaged individual taps (left) mel female target male 4 tap 3	∆F/F Averaged individual taps (left) mel female target male 5 tap 1	∆F/F Averaged individual taps (left) mel female target male 5 tap 2	∆F/F Averaged individual taps (left) mel female target male 5 tap 3	∆F/F Averaged individual taps (left) mel female target male 6 tap 1	∆F/F Averaged individual taps (left) mel female target male 6 tap 2	∆F/F Averaged individual taps (left) mel female target male 6 tap 3	∆F/F Averaged individual taps (left) mel female target male 7 tap 1	∆F/F Averaged individual taps (left) mel female target male 7 tap 2	∆F/F Averaged individual taps (left) mel female target male 7 tap 3	∆F/F Averaged individual taps (left) yak female target male 1 tap 1	∆F/F Averaged individual taps (left) yak female target male 1 tap 2	∆F/F Averaged individual taps (left) yak female target male 1 tap 3	∆F/F Averaged individual taps (left) yak female target male 2 tap 1	∆F/F Averaged individual taps (left) yak female target male 2 tap 2	∆F/F Averaged individual taps (left) yak female target male 2 tap 3	∆F/F Averaged individual taps (left) yak female target male 3 tap 1	∆F/F Averaged individual taps (left) yak female target male 3 tap 2	∆F/F Averaged individual taps (left) yak female target male 3 tap 3	∆F/F Averaged individual taps (left) yak female target male 4 tap 1	∆F/F Averaged individual taps (left) yak female target male 4 tap 2	∆F/F Averaged individual taps (left) yak female target male 4 tap 3	∆F/F Averaged individual taps (left) yak female target male 5 tap 1	∆F/F Averaged individual taps (left) yak female target male 5 tap 2	∆F/F Averaged individual taps (left) yak female target male 5 tap 3	∆F/F Averaged individual taps (left) yak female target male 6 tap 1	∆F/F Averaged individual taps (left) yak female target male 6 tap 2	∆F/F Averaged individual taps (left) yak female target male 6 tap 3	∆F/F Averaged individual taps (left) yak female target male 7 tap 1	∆F/F Averaged individual taps (left) yak female target male 7 tap 2	∆F/F Averaged individual taps (left) yak female target male 7 tap 3		Male	Peak ∆F/F for each male (right) mel female target	Peak ∆F/F for each male (right) yak female target	Peak ∆F/F for each male (right) sim female target	Peak ∆F/F for each male (right) ere female target	Peak ∆F/F for each male (right) mel male target
0	-0.043476	-0.107695	0.0564849	0.0211724	0.0166058	-0.00446139	-0.035746	0.024737	0.0523367	-0.0265264	0.0128248	-0.0156864	-0.013635	0.0315626	0.0357377	0.121269	0.171987	-0.245904	0.39611	0.0566577	0.040473	0.0175633	0.0729242	-0.0410892	0.0190938	-0.0499364	0.0241586	-0.0922061	0.0519019	0.0251983	-0.0920381	0.0381503	-0.00579476	-0.0734224	-0.0272893	0.0996291	0.463501	0.0724401	0.134183	0.0658917	0.0789941	0.0438245		1	0.914582	0.483167	0.542078	1.15404	0.526484
0.1	-0.0240809	-0.0600329	-0.0386143	0.00065009	0.0161556	0.033412	0.0199195	0.0263677	0.0248725	0.0245587	0.0759377	0.0668878	-0.0049129	0.0106777	0.0768369	0.0434435	0.22713	-0.356829	0.347335	0.0757959	0.0493795	-0.145375	-0.0013634	-0.142026	0.0135739	-0.072867	0.0233879	-0.181949	-0.0315778	0.0340888	-0.0370032	0.0472963	-0.0214417	-0.0648018	-0.0695893	0.247388	0.203911	0.0713624	0.221424	0.091376	0.0975918	0.0165517		2	1.01078	0.502105	0.63075	1.06868	0.626701
0.2	0.00149151	-0.04636	0.0265584	-0.0070607	0.0358617	0.0339316	0.00187545	-0.006599	0.0341011	0.0568894	0.103203	0.045379	0.0480426	0.0978668	0.0295447	0.049968	0.20516	-0.359092	-0.117877	0.0265629	0.0601467	0.0140525	0.0419586	-0.0043201	-0.0292009	-0.0720948	-0.0164084	-0.233213	-0.0390618	0.0224416	-0.0766336	0.0558592	-0.0208686	-0.0576187	-0.0358484	0.139434	0.158234	0.054954	0.216106	0.102864	0.140447	0.00011321		3	1.14668	0.770101	0.571231	0.901109	0.707015
0.3	0.0343276	-0.0363316	-0.0470503	0.00790632	0.0473912	0.0425692	-0.0573305	-0.0302599	-0.0184499	0.00103707	0.0431481	0.0379671	-0.0121038	0.0223551	0.0120608	0.0913956	0.201107	0.0280495	-0.195676	0.0124492	0.00631176	-0.124438	0.0296101	-0.149126	-0.0557294	-0.0891337	0.00028444	-0.180233	-0.0200459	-0.096627	-0.0366329	0.0446283	-0.0298951	0.0523742	-0.0259805	0.0126011	0.0293772	0.0520378	0.174289	0.12559	0.130463	0.0165161		4	2.18482	0.746253	0.783973	1.8078	0.662125
0.4	-0.0235098	-0.0337186	0.00210759	0.043459	0.070581	0.0602763	-0.0294437	-0.0490546	0.0966285	0.030288	0.0366965	-0.0185723	0.00922609	0.0470046	-0.152445	0.0995956	0.208341	-0.0961968	-0.179855	0.0174472	0.0277465	-0.0058823	0.0541371	0.0217056	0.00552926	-0.0780483	-0.0061085	-0.116722	-0.0758701	-0.024377	-0.0869578	0.0789037	0.0083987	0.0356634	-0.0220903	0.146387	0.0681936	0.027725	0.141691	0.106675	0.114634	0.0166265		5	1.80746	0.766504	1.35268	1.81535	0.962441
0.5	-0.0517039	-0.0475811	0.0583352	-0.028223	0.0599099	0.012333	0.00159103	0.0131613	0.0705128	-0.0029071	0.0591518	-0.0002635	-0.0071277	0.132736	-0.140273	0.135982	0.196065	-0.443056	0.0805123	0.0695833	-0.046703	-0.109652	-0.0141473	-0.0249273	0.00917641	-0.0481152	-0.0066867	0.00442631	-0.0275773	-0.0512984	-0.0426983	0.0783937	-0.0653454	-0.0107223	-0.0442658	0.197254	-0.0384324	0.031832	0.110685	0.129519	0.0727251	0.0277754		6	1.3525	1.15099	0.546407	1.00705	0.396352
0.6	-0.0495414	-0.0309284	-0.0686375	-0.0542307	0.0366932	-0.009564	-0.0545116	-0.0603376	0.0842977	0.100125	0.0442503	-0.0144836	-0.0138342	0.106626	-0.106077	0.0995989	0.0942581	-0.346877	0.274502	0.0852611	-0.328425	0.0276024	0.0180435	-0.0229684	0.0001874	-0.0703853	-0.0015675	0.0467624	0.0279209	-0.043946	-0.026499	0.0390279	-0.0166169	0.0194011	-0.040816	0.0599235	0.0319725	-0.0107337	0.0608694	0.0879855	0.0734066	0.0736176		7	2.92969	0.839981	0.970793	1.65788	0.894243
0.7	0.0246673	0.00084215	0.0357411	-0.0092511	0.0111914	0.0276635	-0.0176845	-0.0367176	0.0852073	0.149988	-0.0206482	-0.052796	-0.0365389	0.125499	-0.0947475	0.0964785	0.035956	-0.0627155	0.237842	0.0655491	-0.51436	-0.0888786	-0.0517633	0.0643572	0.00747612	-0.0572634	-0.0009019	0.042046	-0.0136481	-0.0649356	0.0394997	-0.0260449	0.0336609	0.0244748	-0.0743545	0.199676	-0.116164	0.0395183	0.055776	0.0528742	0.0599	0.0852425
0.8	-0.0120907	-0.0477602	-0.0676066	0.0576077	-0.0136155	0.0330818	-0.0915643	-0.0903192	0.0363899	0.0887089	0.0141123	-0.0067272	-0.0188665	0.150765	-0.0260339	0.141136	0.123702	0.0342607	0.183073	0.011285	-0.148496	0.0497702	0.0116689	-0.0554358	-0.0125366	-0.0521297	-0.0442959	0.0438453	0.0423131	-0.0104986	0.0121727	0.0640952	-0.0363776	-0.0493812	-0.061969	-0.0009906	0.0192705	0.0260918	0.098117	0.0418057	0.0424187	-0.0693303
0.9	-0.0057825	-0.0930935	-0.0791713	0.0777163	0.00189693	0.0688066	-0.0578296	-0.0384497	0.0277973	0.0799137	0.0313878	0.00614857	-0.0054406	0.128234	0.0969586	0.0776365	0.151197	-0.0175993	0.0280231	0.0151221	-0.169213	-0.0960794	-0.0085384	0.0319463	0.0082434	-0.0605263	-0.0411108	0.0598493	0.0131934	0.0109573	-0.0517127	0.0269305	0.0393054	0.0553515	-0.0957521	0.0682438	0.257654	0.0311643	0.0387469	0.0762594	0.00445323	-0.331687
1	-0.0778539	-0.114263	0.0035359	0.0741937	0.0523345	0.0425317	-0.0946597	-0.157887	0.036821	0.124031	-0.0147386	-0.0634352	-0.0491118	0.120965	0.100216	0.0445784	0.183126	-0.17207	-0.142086	0.0532227	0.0366323	0.0146795	-0.058099	-0.0342445	0.0258913	-0.059198	0.00846956	0.0897781	0.103988	-0.0175776	-0.026225	0.0443397	0.0338492	0.121707	-0.0295369	0.0569135	0.239298	0.076651	0.0450476	0.0761267	0.0525038	-0.297756
1.1	-0.0149585	0.0518743	-0.0815225	0.136825	0.0921028	0.048082	-0.0707742	-0.169135	0.0243159	-0.0076478	0.00355891	-0.0136316	0.0306715	0.0891904	0.0709519	0.112818	0.0960453	-0.102593	-0.131996	0.0904883	0.0705331	-0.0849563	-0.0220119	-0.0456364	0.02423	-0.0489893	-0.0087658	0.0258672	0.0878803	0.0337948	-0.0064972	0.0431811	0.0736338	0.0782263	-0.0725313	0.0579219	0.408754	-0.0845133	0.222719	0.073636	0.0424221	-0.137935
1.2	-0.0686743	0.00061979	-0.0400893	0.0796402	0.0470568	0.0318377	-0.128576	-0.277541	-0.0516386	0.0586873	-0.0050078	0.0319931	-0.0643517	0.162495	0.0436875	0.102101	0.0731491	-0.0657979	-0.125224	0.0960684	0.0719882	-0.0141255	-0.118497	-0.0173842	-0.0200824	-0.0705385	-0.005554	0.0888211	0.146835	0.152696	-0.076099	0.0772458	0.0221332	-0.0327785	-0.110986	0.215247	0.084064	-0.279399	0.2231	0.0758441	0.0459369	0.00462104
1.3	-0.0063646	-0.052631	0.00969241	0.052507	0.0604031	0.0474417	-0.365856	-0.626888	-0.0593215	0.0739892	0.0104847	0.0491956	-0.0672419	-0.0711124	0.0438494	0.154607	0.100257	-0.124795	0.0284848	0.0892639	0.0744186	-0.0424233	-0.0214817	-0.0750487	0.0235102	-0.1109	-0.035078	0.0757099	0.153707	0.180278	-0.0069752	0.0533426	0.0369712	-0.168224	-0.127545	0.188957	0.118675	-0.41797	0.182344	0.106784	0.0394356	0.0524163
1.4	0.0545459	-0.0165899	-0.0370608	0.0894585	0.0902462	0.0473118	-0.665306	-0.741701	-0.479334	0.0271211	0.0930405	0.0436869	-0.0129057	0.0372362	0.0872334	0.108991	0.133545	-0.250904	0.0823115	0.0895295	0.0653681	-0.0073384	-0.166732	0.0172574	0.0272803	-0.210401	-0.0878714	-0.0741562	-0.0325087	0.0943955	-0.0260155	0.030865	-0.0349614	-0.0014729	-0.179584	0.192983	-0.0217563	-0.491115	0.154278	0.0975164	0.0349129	0.137983
1.5	0.0200396	0.0233686	0.0538511	0.0951172	0.10828	0.0563731	-0.776173	-0.762162	-0.793476	0.01099	0.0938443	-0.0184874	-0.0646881	0.0328608	0.0854345	0.0636407	-0.0305722	-0.140702	0.227373	0.120803	0.00669189	-0.0303503	-0.198027	-0.0549522	0.0543476	-0.196628	-0.156894	-0.198621	-0.376021	0.199834	0.0182841	0.0328768	-0.0876211	0.0561013	-0.103768	0.109034	0.0520323	-0.58417	0.012171	0.0857179	0.0502523	0.118455
1.6	0.0169003	0.106478	0.00417406	0.142849	0.129537	0.0581755	-0.805321	-0.771266	-0.806115	0.0010242	0.0273936	0.0401909	-0.0433448	-0.0961897	0.0464517	0.0992955	-0.0358216	-0.270062	0.204854	0.0787286	0.0857657	0.0730228	-0.334855	-0.0204161	0.0126638	-0.110048	-0.197895	-0.18389	-0.660641	0.133873	-0.0593867	0.0654345	-0.0235265	0.00769518	-0.190883	0.218685	-0.0461274	-0.64662	-0.289894	0.0741511	0.0973174	0.11191
1.7	0.0965656	0.00880293	0.0444062	0.0935772	0.1085	0.0657103	-0.787274	-0.770202	-0.826837	0.0212228	0.0319202	0.00302995	-0.0129273	0.101714	0.0566405	0.0375616	0.025701	-0.279023	-0.253171	0.0763573	0.0400653	0.0295064	-0.352083	-0.086735	0.0174906	-0.0896924	-0.123206	0.0664492	-0.737409	0.0282376	-0.0416672	-0.0057921	-0.018553	-0.37425	-0.511748	0.255357	0.0264145	-0.680391	-0.480417	0.0681143	0.138017	0.123402
1.8	0.138777	-0.0482642	0.027823	0.0446786	0.0870837	0.0555165	-0.79159	-0.76518	-0.812415	0.0428328	0.0377681	-0.0213733	-0.0089795	0.0734387	0.0278564	-0.114018	0.117374	-0.212062	-0.243714	0.110842	0.0719869	0.062813	-0.605384	-0.0738505	0.0411771	-0.0137117	-0.0551304	0.117654	-0.753224	-0.512723	0.0501568	0.0712753	0.0303401	-0.638404	-0.586866	0.265396	0.0639981	-0.60388	-0.52121	0.0558206	0.120321	0.134181
1.9	0.342925	0.0698569	0.040414	0.0593199	0.0668876	0.0596143	-0.63101	-0.439338	-0.803322	0.0118454	-0.0007797	-0.0695633	-0.0401021	0.0806579	0.0115295	0.149758	0.220597	-0.457541	-0.0270731	0.155867	-0.412014	0.0905622	-0.530446	0.00432586	0.0754931	-0.0317808	0.0489166	0.115818	-0.590965	-0.545328	0.1101	0.0618431	0.0907318	-0.222736	-0.439838	0.201105	0.362082	0.0855267	-0.431833	0.105858	-0.0164211	0.158965
2	0.497273	0.173314	0.107149	0.323818	0.15795	0.200838	1.21833	0.929025	0.65712	0.0812141	0.0865862	0.079032	0.087298	0.354331	0.116964	0.59562	0.533382	0.189364	0.689452	0.222426	0.199941	0.205279	0.1621	0.0869094	0.100872	0.0739094	0.441622	0.232252	0.868211	0.58585	0.15103	0.213967	0.127349	0.59848	0.262587	0.314873	0.751085	0.291993	0.414393	0.192194	0.324753	0.302943
2.1	0.556774	0.12751	0.147318	0.480322	0.264858	0.415793	0.742774	0.962419	1.14214	0.0916354	0.271899	0.409319	0.257551	0.675304	0.450112	1.15647	0.585274	0.834015	1.89862	0.540656	0.214878	0.286009	0.26892	0.184487	0.147359	0.338782	0.502971	0.270307	0.687253	0.667927	0.148877	0.300431	0.225003	0.629337	0.549814	0.452028	0.801301	0.614985	0.555829	0.301113	0.516243	0.354039
2.2	0.614638	0.192061	0.346801	0.629399	0.341209	0.547571	0.646282	1.00107	1.11884	0.15335	0.550586	0.398507	0.479315	0.831954	0.74129	1.29082	0.140322	1.3986	2.74578	0.848662	0.974824	0.303898	0.307273	0.219578	0.158446	0.420335	0.440661	0.0399831	0.771763	0.520858	0.213441	0.383823	0.314416	0.679657	0.558363	0.467491	0.717932	0.611896	0.864526	0.512412	0.704051	0.389859
2.3	0.71311	0.338266	0.493249	0.740182	0.414775	0.641324	0.700676	1.07955	1.06856	0.102684	0.561327	0.190763	0.643731	1.23915	0.98021	1.32489	-0.146266	1.39291	2.4762	1.12498	1.22225	0.353633	0.291019	0.318289	0.179928	0.475603	0.479057	-0.0500733	0.536474	0.477611	0.294297	0.39816	0.372847	0.625233	0.550711	0.59288	0.545084	0.599065	0.830973	0.644284	0.595268	0.460355
2.4	0.709521	0.46803	0.614953	0.820125	0.524502	0.8051	0.503115	0.952865	1.07225	0.101442	0.510141	0.00286094	0.763773	1.3118	1.2677	1.17405	1.23556	1.19926	3.36146	1.42945	0.412082	0.408859	0.289745	0.351122	-0.0393115	0.53057	0.445054	-0.229818	0.729695	0.45501	0.198611	0.468031	0.434316	0.519177	0.576263	0.743299	0.301963	0.508955	0.821147	0.671782	0.797554	0.60253
2.5	0.742254	0.55468	0.577741	0.788166	0.602725	0.83639	0.651345	0.863329	0.995643	0.310492	0.756522	-0.0521431	0.904201	1.42058	1.56873	1.21449	1.11474	1.066	3.42256	1.82956	0.562218	0.438435	0.342714	0.310748	-0.499266	0.488798	0.490334	-0.240617	0.866102	0.273897	0.210179	0.440393	0.461334	0.496436	0.518751	0.597419	0.0332833	0.408521	0.80696	0.744683	0.761878	0.721014
2.6	0.788395	0.570996	0.676444	0.931522	0.659145	0.884823	0.639111	0.885197	0.996322	0.57448	1.70972	0.894133	1.04431	1.86432	1.77103	1.21968	1.33402	0.996936	3.81582	2.04432	1.25528	0.516841	0.284789	0.321045	-0.4396	0.441001	0.494762	-0.356812	0.794835	0.267463	0.424734	0.332406	0.446193	0.527536	0.506231	0.756004	-0.0319968	0.356279	0.806491	0.869157	0.708985	0.73378
2.7	0.843303	0.570555	0.589221	0.946783	0.729112	0.875724	0.726904	0.886361	0.858369	0.5558	2.27305	1.57115	1.16093	1.79432	1.92282	1.15535	1.0444	1.01463	3.38721	2.11687	1.55538	0.504622	0.245141	0.290749	-0.425903	0.440967	0.490307	-0.210607	0.83709	0.370351	0.548157	0.286603	0.558879	0.562239	0.515243	0.804419	-0.0733927	0.30836	0.77046	0.8982	0.732983	0.748791
2.8	0.797704	0.767307	0.634078	0.882443	0.797843	0.823995	0.440677	0.72263	0.865149	0.723252	2.30039	1.80106	1.29593	1.59561	2.07788	0.966962	1.09484	1.12267	4.18512	2.31529	2.07036	0.518353	0.282893	0.257848	-0.381774	0.423859	0.455803	0.673683	0.736574	0.360067	0.580435	0.0944415	0.560961	0.619452	0.488936	0.931787	-0.180376	0.348926	0.726866	0.896761	0.718592	0.824191
2.9	0.823686	0.728517	0.642653	0.922236	0.927573	0.913581	0.551576	0.708355	1.11357	0.696733	2.4602	1.96057	1.19149	1.77951	2.26212	0.849475	0.947121	1.05132	3.9643	2.40255	2.13939	0.488281	0.292145	0.393574	0.237655	0.437722	0.429375	0.657926	0.677983	0.221604	0.741956	0.695988	0.538075	0.528817	0.511858	0.90468	-0.318775	0.314888	0.740065	0.842144	0.694564	0.764273
3	0.681608	0.872103	0.69811	0.754604	0.942042	0.84693	0.804893	0.601929	1.06982	0.962421	2.57879	1.95183	1.08751	1.68673	2.14336	0.836084	1.25905	0.922069	4.16165	2.43495	2.16899	0.52332	0.258528	0.37556	0.408218	0.417214	0.391094	0.71046	0.684548	0.357283	0.787434	0.775718	0.573303	0.521827	0.468802	1.04359	0.381445	0.291152	0.645222	0.784561	0.715228	0.727418
3.1	0.718583	0.85666	0.669331	0.756145	0.978431	0.794923	0.788952	0.544579	0.991338	0.906439	2.35985	1.96473	1.00222	1.78503	1.97484	0.80272	0.984542	1.21511	4.17651	2.17488	2.14619	0.481702	0.345424	0.389751	0.412123	0.380295	0.399441	0.774166	0.59259	0.370583	0.795833	0.741272	0.544929	0.509191	0.412622	0.963883	1.9419	0.28083	0.67721	0.733605	0.702772	0.699711
3.2	0.588129	0.835738	0.754768	0.94125	0.980555	0.626697	0.761972	0.498528	0.945319	1.07965	2.30452	1.91269	0.87602	1.24484	1.98029	0.799472	0.774888	1.03576	4.15797	1.9496	2.16141	0.407142	0.261727	0.425815	0.401328	0.362604	0.425032	0.657248	0.488431	0.302492	0.693043	0.812081	0.529996	0.442364	0.313411	0.828691	1.97345	0.307302	0.587163	0.744514	0.664914	0.730669
3.3	0.673611	0.81066	0.832389	0.981094	1.00324	0.57913	0.654153	0.55254	0.849492	1.40938	2.27206	1.90877	0.899952	1.09679	2.00136	0.828184	0.83622	1.07781	4.07221	1.9686	2.10302	0.321074	0.237224	0.486161	0.448482	0.347804	0.361055	0.678234	0.569673	0.290044	0.722249	0.869622	0.509309	0.449412	0.319301	0.852093	1.94938	0.314735	0.680718	0.733494	0.632007	0.755109
3.4	0.593416	0.796226	0.805486	1.06751	0.991851	0.575096	0.676573	0.450762	0.746896	1.74196	2.07726	1.79839	0.752331	1.22311	1.82046	0.841035	0.612457	0.916364	3.62201	1.93149	1.76715	0.349847	0.276853	0.395714	0.472773	0.342414	0.328018	0.652041	0.483769	0.171443	0.630242	0.763475	0.505818	0.358878	0.333686	0.856799	1.72273	0.52507	0.657984	0.700869	0.657649	0.713429
3.5	0.74162	1.06743	0.795063	1.02261	0.894861	0.602737	0.490612	0.576627	0.701458	1.84046	2.12038	1.74899	0.770041	1.39974	1.83401	0.864853	1.04968	0.802374	4.01633	2.06848	2.0407	0.400258	0.318087	0.580757	0.435694	0.304517	0.288451	0.601153	0.421156	0.283327	0.587011	0.792968	0.433268	0.408408	0.363386	0.723892	1.53607	0.512173	0.633192	0.708893	0.643921	0.676575
3.6	0.568925	0.972137	0.767212	1.0193	0.994655	0.804982	0.464974	0.57737	0.646034	2.01096	2.05603	1.65933	0.950727	1.39634	1.9862	0.838154	0.766989	0.657115	3.84671	2.1529	1.94028	0.366242	0.288327	0.425316	0.404715	0.323435	0.218297	0.574672	0.410024	0.252028	0.556618	0.808632	0.43931	0.361155	0.350535	0.698451	1.33331	0.510815	0.617038	0.554263	0.541149	0.527802
3.7	0.681373	1.06806	0.747033	0.867537	1.0331	0.818063	0.440437	0.553093	0.625518	1.86469	1.99886	1.52626	0.870473	1.32987	1.90218	0.652616	0.959525	0.744084	3.48333	2.13167	2.08808	0.487943	0.176887	0.543779	0.290995	0.292974	0.249812	0.602603	0.320315	0.274958	0.545944	0.792889	0.287172	0.332898	0.378591	0.715298	0.978149	0.456063	0.573878	0.494051	0.498562	0.454901
3.8	0.507443	0.839404	0.636516	0.83818	1.05125	0.724758	0.435012	0.541526	0.616489	1.79999	1.82828	1.39001	0.960585	1.35491	1.76353	0.529792	0.848736	0.787859	3.49742	2.07189	2.10203	0.486775	0.182073	0.355111	0.277681	0.275261	0.223363	0.563789	0.413361	0.249992	0.596141	0.713062	0.344518	0.361224	0.401452	0.742374	1.2843	0.292065	0.564714	0.539578	0.482234	0.515744
3.9	0.473674	0.978745	0.73249	0.819798	1.02335	0.668914	0.410575	0.46815	0.463843	1.89769	1.9037	1.36323	0.827983	0.935825	1.72545	0.473142	0.385371	0.682166	3.25419	2.00614	1.97774	0.394076	0.129374	0.476396	0.324154	0.230099	0.197597	0.48322	0.398839	0.250123	0.57528	0.641498	0.339197	0.372226	0.325648	0.545726	1.15824	0.240407	0.464965	0.635802	0.540643	0.507686
4	0.506623	0.742981	0.747353	0.844429	0.986482	0.715403	0.360476	0.412241	0.460087	1.88129	1.86364	1.30446	0.639705	0.684155	1.58854	0.427826	0.86535	0.669593	3.39561	2.07415	1.89588	0.411288	0.272579	0.467419	0.328775	0.212607	0.211146	0.333826	0.293335	0.24062	0.574418	0.600863	0.362948	0.237396	0.320215	0.592468	1.22252	0.245086	0.479135	0.575207	0.557374	0.33687
4.1	0.426656	1.04729	0.687737	0.842109	0.878208	0.778216	0.408835	0.332837	0.527735	1.6839	1.84747	1.28886	0.519167	0.549623	1.33784	0.503619	0.376676	0.65308	3.43222	1.57088	1.84599	0.370872	0.256514	0.334231	0.337171	0.216313	0.201357	0.445591	0.405536	0.220142	0.563573	0.614041	0.37282	0.334556	0.177022	0.556857	1.07558	0.228741	0.441633	0.583614	0.528472	0.206297
4.2	0.507156	0.855293	0.64919	0.871716	0.832174	0.747264	0.279293	0.311285	0.380103	1.82939	1.76928	1.21029	0.640919	0.666725	1.43396	0.559634	0.626785	0.783347	3.57493	1.43797	1.84142	0.369825	0.230397	0.375029	0.264022	0.200296	0.211604	0.434459	0.268054	0.0458073	0.454209	0.511903	0.370587	0.295625	0.143062	0.49071	1.30869	0.237519	0.461215	0.551874	0.477855	0.322025
4.3	0.37368	1.03536	0.643935	0.667188	0.886453	0.791886	0.279182	0.282091	0.417025	1.71788	1.74074	1.17438	0.523005	0.8402	1.42213	0.568456	0.167471	0.689292	3.50947	1.55906	1.5772	0.324842	0.258071	0.155567	0.247141	0.217018	0.192834	0.372544	0.267028	0.15119	0.418123	0.516137	0.358868	0.269323	0.181356	0.567875	1.58518	0.231436	0.414314	0.508474	0.444544	0.316016
4.4	0.45894	0.807522	0.626637	0.574093	0.867469	0.771701	0.248609	0.252074	0.341064	1.74409	1.65503	1.34384	0.442898	0.793439	1.34024	0.541683	0.772798	0.712129	3.34119	1.64704	1.31435	0.330903	0.223497	0.271132	0.276071	0.159884	0.174199	0.377323	0.274388	0.201888	0.392826	0.471115	0.348009	0.225624	0.197793	0.548598	1.59376	0.207639	0.47256	0.503063	0.414908	0.32349
4.5	0.416638	1.01136	0.603829	0.583992	0.893751	0.742316	0.311891	0.235219	0.359956	1.68222	1.54392	1.24987	0.412976	0.636149	1.22744	0.511279	0.515878	0.592179	3.26067	1.82564	1.29571	0.301378	0.242241	0.303205	0.262683	0.149866	0.188775	0.315702	0.264741	0.0621258	0.43081	0.454151	0.324741	0.195979	0.161248	0.597281	1.40919	0.392056	0.509312	0.493334	0.382772	0.172656
4.6	0.338209	0.798128	0.593043	0.674828	0.80629	0.702643	0.21067	0.255512	0.330371	1.60866	1.47025	1.32063	0.402728	0.461667	1.33972	0.338402	0.713435	0.599404	3.42832	1.69149	1.38728	0.305121	0.160097	0.200106	0.259802	0.127465	0.15549	0.377981	0.22552	0.0768029	0.370762	0.469386	0.243541	0.0688263	0.089271	0.330031	1.2497	0.416095	0.506563	0.426166	0.337934	0.257501
4.7	0.334097	1.05083	0.578589	0.75866	0.740463	0.712117	0.288162	0.228685	0.328489	1.67123	1.49145	1.20229	0.481443	0.448807	1.17638	0.310615	0.178329	0.656211	3.1796	1.68059	1.54816	0.342602	0.11625	0.318075	0.262068	0.126691	0.181786	0.2911	0.200228	0.0799203	0.312462	0.494138	0.195232	-0.0010961	0.0365178	0.393054	1.05931	0.44445	0.451788	0.409986	0.326792	0.0335046
4.8	0.33468	0.872211	0.591138	0.620313	0.699983	0.631744	0.215984	0.2289	0.367067	1.54962	1.45647	1.1853	0.500053	0.595877	1.09204	0.309107	0.443314	0.613894	2.42476	1.62215	1.56508	0.259478	0.0502053	0.21848	0.244135	0.127917	0.18214	0.249431	0.257385	0.20206	0.390686	0.465671	0.136126	0.110217	0.125993	0.341445	0.998496	0.329478	0.427868	0.373093	0.318936	-0.0675312
4.9	0.338787	0.928019	0.516488	0.574772	0.757403	0.598399	0.213894	0.210821	0.38683	1.53751	1.36914	1.04857	0.463443	0.585575	1.02351	0.320639	0.331068	0.572767	2.91852	1.6358	1.49257	0.243728	0.095575	0.262876	0.220038	0.138315	0.159124	0.272818	0.247221	0.116166	0.331003	0.471825	0.107501	0.234638	0.145831	0.61519	0.918367	0.298587	0.450027	0.4224	0.307357	-0.0581604
5	0.297968	0.801869	0.500389	0.572053	0.721374	0.605397	0.196902	0.150676	0.35343	1.43018	1.26709	0.927236	0.326481	0.783865	0.95816	0.33738	0.364235	0.478707	2.13238	1.52969	1.50515	0.246293	0.0827288	0.201441	0.181653	0.114296	0.129746	0.264753	0.248347	0.117169	0.309097	0.425506	0.156412	0.128205	0.0897081	0.469654	0.918918	0.216808	0.404304	0.399785	0.310364	-0.284268
5.1	0.252717	0.9107	0.404737	0.614346	0.710346	0.56076	0.217149	0.142001	0.356506	1.29306	1.28162	0.862538	0.363239	0.823231	0.918665	0.317604	0.30618	0.559409	2.19416	1.46836	1.17083	0.159112	0.119963	0.194965	0.219017	0.0850849	0.145044	0.250671	0.235682	0.105235	0.347876	0.453994	0.219218	0.174109	-0.0333886	0.48844	0.893733	0.19574	0.379397	0.385334	0.238507	0.0970162
5.2	0.283624	0.802258	0.386855	0.666216	0.616256	0.470284	0.155937	0.168527	0.305304	1.23504	1.22117	0.844756	0.411878	0.750967	0.801321	0.344088	0.523689	0.459003	2.59778	1.0675	0.813953	0.116525	0.0492963	0.105539	0.21679	0.101582	0.123973	0.120245	0.165727	0.149007	0.278178	0.490927	0.145086	0.144572	-0.113134	0.299791	0.952244	0.188535	0.319077	0.383586	0.197853	0.0981975
5.3	0.223976	0.842631	0.39834	0.635405	0.532614	0.419173	0.127064	0.0948714	0.228596	1.26025	1.14206	0.850379	0.474433	0.809981	0.904241	0.386928	0.546263	0.478016	2.39567	1.05814	0.791131	0.163808	0.0233036	0.169269	0.207344	0.0732534	0.125262	0.0621944	0.170384	0.0591805	0.212842	0.374064	0.15371	0.215254	-0.0760233	0.360515	1.22934	0.127735	0.262712	0.270127	0.199963	0.28805
5.4	0.180338	0.761744	0.390633	0.634135	0.558268	0.400834	0.123245	0.133463	0.251942	1.12832	1.10461	0.924855	0.391237	0.864346	0.860915	0.355762	0.351541	0.468607	2.83667	1.04993	0.980933	0.179764	0.00825184	0.122886	0.197373	0.0991225	0.139836	0.195817	0.167532	0.18831	0.204229	0.374483	0.141731	0.15486	-0.029659	0.382671	1.25908	0.110836	0.226954	0.176756	0.157168	0.26554
5.5	0.286594	0.791427	0.319688	0.490291	0.547205	0.433024	0.095145	0.186268	0.199202	1.10268	1.06444	0.688473	0.317207	0.526292	0.746792	0.207493	0.377112	0.422391	2.67982	1.1755	1.10791	0.235857	0.0132327	0.0847848	0.184165	0.0757891	0.167587	0.163969	0.196193	0.146113	0.210262	0.285099	0.149097	0.127458	0.06143	0.453525	1.26311	0.133367	0.134669	0.0897263	0.169229	-0.115942
5.6	0.259672	0.760708	0.36514	0.440839	0.571442	0.435834	0.0932875	0.1533	0.202535	1.04432	1.03765	0.746635	0.322375	0.619869	0.425227	0.185319	0.434233	0.342438	2.55216	1.24613	1.10867	0.240643	-0.0974536	0.0796931	0.167884	0.0676548	0.165577	0.141236	0.219981	0.122357	0.249342	0.314538	0.130413	0.0292794	0.0819756	0.447116	1.16269	0.276731	0.139266	0.117487	0.204846	0.0455341
5.7	0.276741	0.721284	0.369768	0.456571	0.548304	0.441721	0.0712136	0.200988	0.179636	0.926101	1.00113	0.700421	0.306572	0.621382	0.263342	0.205679	0.420603	0.430226	2.67039	1.05084	1.01938	0.215016	-0.0555042	0.151612	0.124107	0.0571118	0.139997	0.114897	0.1691	0.0888725	0.302347	0.304226	0.144492	0.0850852	0.0726156	0.290264	0.887608	0.281499	0.191494	0.0628044	0.204145	0.0546246
5.8	0.182459	0.785602	0.426387	0.445247	0.521659	0.427702	0.144035	0.203288	0.198104	1.03646	0.90458	0.748871	0.321575	0.604879	0.426558	0.167011	0.346142	0.428233	2.64074	0.629832	0.677465	0.206361	-0.0948036	0.188166	0.155786	0.0673781	0.133666	0.0921089	0.127317	0.127788	0.234318	0.261134	0.14045	0.0442773	0.0675486	0.332132	0.852388	0.279501	0.333475	0.120114	0.179195	0.12738
5.9	0.164361	0.768317	0.382788	0.496324	0.524649	0.349102	0.0182859	0.181145	0.182341	1.02537	0.932781	0.637642	0.266566	0.588841	0.490628	0.204075	0.357414	0.38819	2.31455	0.49912	0.482743	0.223586	0.0187372	0.223103	0.163987	0.0584283	0.123646	0.100197	0.136306	0.0731003	0.217002	0.304458	0.12701	0.0078262	0.0888594	0.389547	0.821051	0.163979	0.330626	0.121774	0.157439	0.17459
6	0.132493	0.690611	0.258861	0.513152	0.416981	0.338254	-0.0069345	0.127304	0.181838	1.04484	0.779968	0.641099	0.250987	0.540117	0.589604	0.196862	0.415499	0.335113	2.48834	0.560926	0.348724	0.148956	0.0168473	0.253894	0.151122	0.0408423	0.135752	0.153448	0.102909	0.125281	0.179278	0.309885	0.100525	-0.101414	0.111443	0.350858	0.84686	0.0439047	0.293122	0.0500879	0.168313	0.0869499
6.1	0.164966	0.736721	0.390035	0.484277	0.425153	0.309298	-0.0209533	0.0867683	0.142397	0.989845	0.818941	0.536615	0.302866	0.538533	0.643775	0.225677	0.402818	0.38377	1.81558	0.797691	0.470388	0.153943	0.0686086	0.267988	0.144118	0.0576904	0.119022	0.145213	0.0946715	0.113634	0.187817	0.282385	0.0710317	0.0382409	0.0952643	0.206728	0.798901	-0.0529623	0.21603	0.0516872	0.149633	0.0437837
6.2	0.120318	0.628362	0.33606	0.463227	0.513878	0.301875	0.0345725	0.0356408	0.112445	0.973568	0.810778	0.809967	0.254914	0.483856	0.587591	0.248429	0.293231	0.346138	1.39843	0.99518	0.591824	0.0857526	0.0448035	0.292148	0.14191	0.0518187	0.109225	0.0944827	0.0712617	0.0749024	0.136154	0.217102	0.0709789	0.103021	0.00819785	0.313017	0.796066	-0.0195461	0.151719	0.0865598	0.147369	0.0493821
6.3	0.117062	0.696329	0.313152	0.369176	0.488345	0.329907	0.00080607	-0.0003717	0.133334	0.87168	0.795495	0.80835	0.276155	0.451633	0.509547	0.176666	0.223331	0.34107	1.73051	1.01228	0.832862	0.0854379	0.013205	0.304332	0.158175	0.00077716	0.099734	-0.0734859	0.0197149	0.128727	0.151769	0.328447	0.11048	0.072465	-0.0047439	0.198538	1.05043	-0.15811	0.127314	0.233089	0.122213	-0.194518
6.4	0.09092	0.602015	0.211128	0.312975	0.497747	0.290562	-0.0110883	0.0391851	0.142648	0.721845	0.824444	0.771425	0.272691	0.514025	0.484354	0.143726	0.209159	0.316875	2.20719	1.04345	0.823786	0.0975017	0.0862437	0.15881	0.132572	0.0199563	0.0464439	-0.0797316	0.0898211	0.119184	0.202959	0.295125	0.122251	0.0862248	0.0406722	0.236043	1.1509	-0.108511	0.0715331	0.232001	0.120974	0.00066398
6.5	0.0616153	0.700043	0.307168	0.2729	0.35459	0.324214	0.017841	0.0490155	0.0531639	0.678121	0.689104	0.689778	0.255525	0.297842	0.524701	0.108955	0.272447	0.267931	2.1148	1.04129	0.834342	0.132556	0.0869179	0.0835273	0.116842	0.0215423	0.0839905	-0.137227	0.0372126	0.130347	0.14157	0.211253	0.117891	0.118248	0.0374566	0.185748	1.11619	-0.0406355	0.0939414	0.226736	0.0886865	-0.102995
6.6	0.105519	0.611267	0.305509	0.365846	0.326733	0.276704	-0.0219353	-0.0018423	0.090181	0.691927	0.665038	0.714248	0.160009	0.228755	0.50305	0.130512	0.318992	0.211973	2.12993	1.01114	0.719422	0.179322	-0.0194098	0.129195	0.103854	0.024234	0.0532631	0.0120071	0.0730562	0.0489751	0.116051	0.166932	0.0769655	0.168043	0.0425335	0.0962216	1.06309	-0.161531	0.107807	0.138807	0.0832872	0.0230598
6.7	0.141187	0.675087	0.298198	0.302394	0.360948	0.267161	0.0277521	0.00348958	0.0883325	0.670418	0.759133	0.557132	0.177918	0.256715	0.470529	0.150712	0.311395	0.247269	2.16092	0.673095	0.224435	0.178611	-0.0284269	0.154891	0.118158	0.0445936	0.101619	0.0644127	0.0799623	0.0825212	0.164021	0.12623	0.0860635	-0.0277377	0.0996854	-0.0268752	0.916651	-0.114055	0.139341	0.127635	0.0401191	0.113017
6.8	0.0987772	0.59339	0.27493	0.325491	0.359187	0.244957	0.101969	-0.0007132	0.0901337	0.609848	0.682037	0.477305	0.0981834	0.318216	0.420942	0.0694892	0.260288	0.29995	1.84889	0.553928	0.0708058	0.176139	0.0231887	0.212868	0.133065	0.00072131	0.10885	0.0507728	0.0418947	0.0238671	0.0699573	0.110122	0.0936309	0.0488039	-0.0173124	-0.0320172	0.902463	-0.0155199	0.098555	0.0972207	0.0445225	-0.118556
6.9	0.102055	0.562061	0.258287	0.254664	0.397058	0.220939	0.104767	0.00753698	0.142793	0.610371	0.609868	0.397523	0.133171	0.354313	0.460612	0.149284	0.210129	0.207861	1.95777	0.56352	0.351555	0.116323	0.0197593	0.180219	0.117008	0.00302902	0.0958379	0.0763345	0.10567	0.0182501	0.118019	0.188249	0.0729655	0.12583	0.106669	-0.00151	0.849295	-0.073465	0.075593	0.0555897	0.0595173	0.0472815
7	0.122293	0.52301	0.241031	0.189386	0.307167	0.248657	0.0384547	-0.0534943	0.104611	0.498195	0.576693	0.38	0.135716	0.329581	0.426092	-0.15479	0.297957	0.25524	1.77199	0.612974	0.526207	0.126034	0.0482976	0.153052	0.0781817	0.0243403	0.085893	0.0688638	0.102061	0.0966061	0.120428	0.188797	0.050682	0.0378053	0.0228756	-0.0040315	0.798075	-0.0129317	0.0867474	0.100161	0.0741903	-0.102112
7.1	0.116099	0.581092	0.169745	0.213662	0.298869	0.238893	0.0836321	0.0412898	0.129553	0.521216	0.647172	0.414247	0.117933	0.309363	0.244374	-0.0251667	0.0823724	0.231282	2.00211	0.718877	0.513831	0.146067	0.0759641	0.152058	0.0723724	0.0110147	0.116651	0.122605	0.100709	0.0381471	0.124112	0.193126	0.0806762	0.0554662	0.0558836	0.269254	0.767751	-0.0992978	0.168464	0.148102	0.068688	0.0823201
7.2	0.102786	0.46398	0.0153627	0.149249	0.286721	0.239034	0.0626181	0.035381	0.0559756	0.499405	0.519746	0.326437	0.171438	0.182056	0.285116	0.0953062	0.0522991	0.224791	1.76015	0.609521	0.168263	0.167826	0.0747613	0.212829	0.0934923	0.0242286	0.128144	0.116299	0.0865941	0.0849497	0.0470852	0.223974	0.0203854	0.0105118	-0.0164473	0.139556	0.761619	-0.154891	0.26248	0.136479	0.0408695	0.0926174
7.3	0.14624	0.51383	0.130299	0.205482	0.364081	0.19999	0.0531488	-0.14743	0.137731	0.483449	0.59917	0.347749	0.160604	0.296744	0.260315	0.14286	0.0796882	0.213505	1.72826	0.643829	0.0479181	0.127997	0.0607635	0.198793	0.0690508	0.0137792	0.106401	0.103294	0.0558754	0.0599357	0.118282	0.141695	0.0868351	-0.0171747	0.0523433	0.135339	0.869406	-0.245603	0.279067	0.124733	0.0273542	0.0268656
7.4	0.135558	0.375967	0.134669	0.214003	0.346222	0.221671	0.0348585	-0.133793	0.138425	0.632202	0.459516	0.291485	0.187197	0.207112	0.34156	0.207215	0.173011	0.239431	1.53839	0.405316	-0.124722	0.0622169	0.0542027	0.15077	0.0938627	-0.0197933	0.0962247	-0.0322602	0.0330976	0.0896025	0.157201	0.208296	0.0750608	0.046839	0.0315502	0.198507	0.987403	-0.190406	0.270988	0.103055	-0.0186305	0.0551098
7.5	0.109828	0.525471	0.0529242	0.240362	0.3078	0.197301	0.0425052	-0.251066	0.172192	0.556629	0.449095	0.232843	0.266381	0.247658	0.384487	-0.116608	0.151383	0.229801	1.79254	0.103516	-0.235631	0.0329992	0.0482757	0.0629202	0.0917253	-0.0029319	0.103304	-0.185177	0.0240124	0.130535	0.0595065	0.175819	0.10332	0.0493543	-0.0115089	0.116254	1.00855	-0.225337	0.205027	0.0904624	-0.0328781	-0.135104
7.6	0.189966	0.456031	0.0959848	0.244022	0.271561	0.122069	0.0235236	-0.171524	0.111245	0.577751	0.472239	0.339947	0.172951	0.238019	0.376346	0.00115755	0.111383	0.172853	1.79241	0.91718	-0.117108	-0.0265989	0.0687624	0.0457288	0.088655	-0.0054612	0.0921182	-0.240995	0.0257213	0.110599	0.118591	0.123403	0.0451649	0.0649844	-0.0229231	0.0927226	0.955941	-0.177569	0.127583	0.129127	-0.0788405	0.0125613
7.7	0.224443	0.328613	-0.0028576	0.150997	0.184212	0.109985	0.0276313	-0.259145	0.0936946	0.559321	0.478192	0.339521	0.122748	0.177477	0.250259	-0.181465	0.150528	0.17669	1.54384	0.867934	0.0318275	0.050115	0.0716761	0.0822589	0.0613402	-0.0221498	0.0242419	-0.215283	-0.0224748	0.112941	0.107823	0.0681918	0.0892675	-0.0339807	0.0266503	-0.0288768	0.825729	-0.198425	0.0845025	0.105089	-0.0901139	-0.264352
7.8	0.178738	0.473168	0.0607565	0.169068	0.179011	0.129743	-0.0062192	-0.377812	0.110426	0.543441	0.467673	0.289403	0.0218984	0.251685	0.228339	-0.295417	0.196661	0.134172	1.76065	0.660464	0.122288	0.0305013	0.0519478	0.186862	0.0181541	-0.0509646	0.0395521	-0.128952	-0.0270645	0.0668177	0.0547941	0.0656642	0.0783102	0.0377694	0.0505204	0.0936011	0.740484	-0.251262	0.0545121	0.146848	-0.0888071	-0.138131
7.9	0.167452	0.454405	0.11998	0.130325	0.207498	0.142089	-0.005927	-0.323345	0.0980368	0.386582	0.499015	0.572273	-0.0553205	0.28102	0.234473	-0.239734	0.101922	0.179972	1.39827	0.449201	0.0867505	0.0522304	0.0775205	0.177564	0.0306504	-0.0198691	0.0278297	-0.0355553	-0.0005849	0.0373875	0.0839388	0.124567	0.0972993	0.122359	0.043032	0.017934	0.736821	-0.244972	0.0661959	0.104278	-0.068592	-0.147943
8	0.196204	0.401792	0.104444	0.221717	0.245518	0.17155	-0.0016904	-0.266107	0.0438359	0.419579	0.504509	0.410413	-0.0301825	0.209254	0.1906	-0.368935	0.00791172	0.199537	1.55953	0.573311	-0.0081371	0.106175	0.104313	0.116312	0.017282	-0.0343319	0.0747548	-0.0198744	0.00794707	0.0614027	0.0544962	0.142494	0.0643105	0.0159982	0.0231553	0.0113329	0.685127	-0.253572	0.0413569	0.135672	-0.454415	-0.0379479
8.1	0.222976	0.416241	0.0208607	0.190577	0.27814	0.124794	-0.0308025	-0.105658	0.0641202	0.389512	0.408357	0.494296	0.00314398	0.181595	0.106198	-0.243853	-0.0102964	0.175679	1.39885	0.349854	0.118901	0.0758535	0.0603571	0.0733351	0.0133102	-0.0203034	0.0757071	0.0117173	0.0583515	0.116393	0.0733002	0.150382	0.114328	0.0348117	-0.0489634	-0.0516215	0.631495	-0.102573	-0.0073387	0.156574	-0.340078	0.0417892
8.2	0.153894	0.397975	-0.0207636	0.194805	0.288636	0.0982124	0.00279398	-0.148107	0.0885847	0.361421	0.40505	0.481281	0.0795743	0.169771	0.140987	-0.299618	-0.006151	0.177922	1.26783	0.555054	-0.17795	0.0978621	0.0536127	0.0749818	0.0670924	-0.001572	0.0553908	-0.0255263	0.0700474	0.0996866	0.0587494	0.116668	0.0543558	0.0839585	-0.0250224	0.137799	0.698561	-0.0925483	-0.0315338	0.110218	0.00514079	0.0120055
8.3	0.167441	0.360847	0.0408375	0.0808425	0.245485	0.109589	-0.0163466	-0.119331	0.0256308	0.274546	0.267338	0.413163	0.153217	0.103892	-0.0036047	-0.141997	0.0846593	0.134448	1.10395	0.539525	-0.407788	0.0955376	0.0251755	0.035773	-0.0089235	-0.044891	0.0237411	0.0151897	0.0310803	0.0706947	0.0745435	0.0281239	0.0572895	0.0733988	-0.0182513	0.0532693	0.903173	-0.126827	-0.0191343	0.0801839	-0.156066	-0.0363007
8.4	0.17046	0.300587	0.0401461	0.0686516	0.2073	0.0523825	0.00296411	-0.148084	0.0353152	0.364172	0.28188	0.312153	0.102115	0.128942	-0.0273592	-0.141903	0.0437083	0.0993877	0.832456	0.630273	-0.313196	0.0437301	0.03772	0.0491773	-0.0059133	-0.0160646	0.0403962	-0.0309179	0.0339588	0.0158582	0.0658463	0.0378127	0.0470374	0.0613486	0.00731346	0.215674	0.965808	-0.197279	0.0749099	0.0792995	-0.118865	-0.0729705
8.5	0.145802	0.220678	0.01188	0.0914206	0.180425	0.0831188	0.00803944	-0.219398	0.0343106	0.261504	0.291053	0.20058	0.0558146	0.0953297	0.0230374	-0.262022	0.0368151	0.138741	0.865423	0.580498	-0.183923	0.0353094	0.0592984	-0.034627	-0.0093339	0.0108533	0.0611399	-0.0959918	0.0723996	0.0498566	0.0318631	0.118707	-0.0201765	-0.0187241	-0.0118013	0.111823	0.964545	-0.155938	0.211502	0.0437517	-0.134008	-0.0933907
8.6	0.149112	0.224946	-0.0012984	0.138828	0.20311	0.0732679	0.00081089	-0.10562	0.0362815	0.314003	0.249967	0.158035	0.0616434	-0.0401935	0.0656886	-0.211409	0.0913053	0.146896	0.603405	0.626572	0.0329761	0.0211235	0.0494338	-0.0294365	-0.0276624	-0.0146454	0.0622172	-0.132307	0.0502871	0.0611616	0.068322	0.0587106	0.0574937	0.0664353	0.0671594	0.167389	0.917958	-0.209827	0.169639	0.0598855	-0.472841	-0.060739
8.7	0.113162	0.306613	-0.0322827	0.171565	0.241292	0.0599765	0.00575928	-0.0251372	-0.0317945	0.303212	0.323753	0.235173	0.0697867	-0.293353	0.168197	-0.376108	0.113565	0.147935	0.839861	0.588584	0.0469505	0.0216745	0.0129493	-0.0761061	-0.0268532	-0.0240971	0.0490833	-0.0694634	0.0364167	0.0479329	0.0716032	0.0920977	0.0057543	0.0657931	0.0272352	0.209333	0.808565	-0.243982	0.102403	0.0886133	-0.391512	-0.010179
8.8	0.170529	0.353088	0.0583431	0.148952	0.247763	0.0766127	0.0686329	-0.0106792	0.0289684	0.28125	0.194018	0.0849543	0.0547086	-0.25743	0.141357	-0.218896	-0.0817449	0.136227	1.02504	0.321817	-0.0189464	0.0545949	-0.0023751	0.0293571	0.00128412	-0.0530507	0.0399608	-0.117337	0.0425874	0.0347889	0.0525763	0.0504422	-0.0025481	0.0130339	-0.0441597	0.0878024	0.789997	-0.179967	0.0697344	0.0887077	-0.501828	0.0241431
8.9	0.152897	0.379403	0.0348353	0.13943	0.125881	0.0191843	-0.0005748	-0.0136336	-0.0463087	0.412529	0.237357	0.186604	0.0167423	-0.126247	0.0117921	-0.276248	-0.0699885	0.185866	1.08698	0.545039	-0.210459	0.0439265	-0.0043038	0.0244303	-0.0067462	-0.0418733	0.0482411	-0.0475011	-0.0079566	0.104461	0.0890191	0.0921384	0.00470393	0.0536874	0.0509993	0.033084	0.735703	-0.184961	0.00080528	0.0834916	-0.49648	-0.0204865
9	0.129639	0.366456	-0.0180023	0.175088	0.0962385	0.0228287	-0.0089111	-0.0598492	-0.0223303	0.400394	0.204315	0.0579889	-0.0120041	0.00483042	-0.119944	-0.229109	-0.0473804	0.111849	1.09182	0.21356	-0.259579	-0.0165332	0.0117297	-0.0131053	-0.0348198	-0.0565217	0.0682648	-0.0771688	0.00216519	0.0574935	0.0866429	0.0719884	-0.0110466	-0.120548	-0.0218073	0.0608252	0.755879	-0.297249	-0.11244	0.0835388	-0.473712	0.0119124
9.1	0.129667	0.27551	-0.0068744	0.131856	0.0929035	0.0391526	0.090327	-0.0728397	-0.0061879	0.485644	0.328194	0.0897437	0.0145166	0.051716	-0.0695864	-0.311513	0.0879273	0.181699	0.879458	0.5179	-0.265416	0.0266626	0.0304042	-0.0507744	-0.0143644	-0.0268013	0.0401482	-0.267964	0.0735531	0.0419552	0.0169362	0.0688342	0.0216241	-0.0946235	0.0722363	0.0802387	0.758	-0.24636	-0.0981035	0.0526921	-0.529859	-0.0087426
9.2	0.160584	0.400137	0.0306979	0.0578975	0.161259	0.056576	0.0667928	0.0179752	-0.022121	0.383893	0.333838	0.0928925	0.00456748	0.0723825	-0.100979	-0.347992	0.0985298	0.163634	0.95246	0.407589	-0.268605	-0.0032048	0.0519924	0.0178428	-0.0395001	-0.0314799	0.0141076	-0.302308	-0.0471711	0.0966659	0.0230448	0.036263	0.0730028	-0.0238499	-0.0072324	0.130319	0.620475	-0.267877	-0.0940665	0.0637781	-0.44304	-0.0133244
9.3	0.135974	0.200027	-0.0189564	0.0579293	0.134283	0.0616843	0.0609114	-0.0185733	0.013852	0.396896	0.334171	0.0494372	0.0315489	0.071285	-0.297945	-0.0974554	0.00863685	0.154924	0.96542	0.486777	0.430405	-0.0152927	-0.0273578	0.00671197	-0.024576	-0.0474809	0.0309781	-0.286722	-0.0575671	0.0209886	0.0387371	0.0254856	0.102689	0.0335636	-0.0325014	0.13679	0.605032	-0.214786	-0.100407	0.0448778	-0.560217	-0.0406422
9.4	0.100318	0.20896	-0.106417	0.0511575	0.153928	0.0805772	0.0550765	0.0277451	0.0201313	0.256477	0.206717	0.0727982	0.0268797	0.0730846	-0.309839	-0.155842	-0.0073899	0.17118	1.06447	0.465148	0.307889	-0.0182074	0.0439352	-0.0548643	-0.049562	-0.0437702	0.0311506	-0.167812	-0.0603377	-0.0358062	0.0200455	0.0413179	0.0295363	0.0342909	0.0120401	0.090568	0.884165	-0.0579079	-0.0620226	0.0485373	-0.419018	-0.05101
9.5	0.102243	0.179993	-0.129614	0.132926	0.12543	0.0665943	0.0218074	0.0888581	0.0475588	0.245415	0.242589	-0.0229415	0.0218069	0.0650276	-0.207003	-0.0007728	0.0217456	0.180044	1.0537	0.269934	0.590998	0.0452153	-0.0213813	-0.0495952	-0.034817	-0.0401207	0.0142385	-0.257317	-0.0142532	-0.058481	-0.0180219	0.0635793	0.0609287	0.0906271	-0.0533296	0.0522531	0.846988	-0.133474	-0.156512	0.0214203	-0.325167	-0.0096886
9.6	0.0800733	0.151946	0.0204502	0.10937	0.0921867	0.0204444	0.0356991	0.138053	0.0148074	0.295928	0.218496	0.0593274	-0.0796047	0.00226966	-0.063267	-0.256291	0.0932653	0.166419	1.03319	0.434227	0.329962	0.026432	0.00955406	-0.0298088	0.00823105	-0.0279169	0.018599	-0.185141	0.00909372	-0.0461587	-0.018645	0.064098	0.0387963	0.0369407	-0.099932	-0.0070416	0.879482	-0.14786	0.0195725	0.0180693	-0.0130416	-0.0172233
9.7	0.122433	0.216526	-0.115235	0.0939059	0.121838	0.0345571	0.0231088	0.108264	0.0267241	0.226351	0.221498	0.256702	-0.0407426	0.0328488	0.0877388	-0.115691	0.00467392	0.162617	1.01958	0.424183	0.624949	-0.0486218	-0.0205849	0.0109895	-0.0342248	-0.0639703	0.0357034	-0.186546	0.00784588	-0.0728094	-0.0285289	0.0458597	0.0293534	0.0646305	-0.013933	-0.0109076	0.699552	-0.141345	0.117512	0.0500375	-0.0207155	-0.0043066
9.8	0.0767124	0.171781	-0.115942	0.1278	0.1126	0.0438713	-0.015784	0.118284	0.0480344	0.284382	0.109879	0.271427	-0.042271	0.0333329	0.157574	-0.277348	-0.109376	0.138006	0.973157	0.440661	0.451972	-0.102393	0.0297703	0.0333035	-0.0182525	-0.065459	0.0463823	-0.0576447	0.0282085	0.00330868	0.0816538	0.0299091	0.0789361	0.0534028	-0.0081839	0.0493955	0.547706	-0.161209	-0.0444463	0.0521397	-0.0223188	-0.0083843
9.9	0.107986	0.247806	0.0206873	0.0548899	0.167328	0.0451337	0.00942518	0.107591	0.0720921	0.261741	0.084806	0.230887	-0.0244748	0.049701	0.199603	-0.237714	-0.0813099	0.108119	0.923404	0.462658	0.365961	-0.0407632	-0.048653	0.0178428	-0.0127802	-0.0699293	0.0390294	-0.0123868	-0.0401996	0.00612776	0.0325262	0.0118571	0.0826814	0.119987	0.0433536	0.0676785	0.432531	-0.207741	-0.0275493	0.0380151	-0.0725383	0.00846323
10	0.1038	0.2028	-0.0658194	0.0742192	0.133944	0.0420497	-0.0002952	0.125101	0.0770016	0.252484	0.164412	0.087251	-0.0280565	-0.0104932	0.169	-0.286061	0.00122683	0.111102	0.919597	0.320991	0.467502	0.0357165	0.0585951	0.0936288	-0.0293894	-0.0634495	0.0590887	-0.019245	-0.0163174	0.0356451	0.104537	-0.0068832	-0.0087494	0.00597223	0.0668796	0.0682821	0.378516	-0.192462	-0.0032169	0.047127	-0.359133	-0.0104035

## Sheet: Panel e – yak ∆ppk23; ppk23>GC
Time (s)	∆F/F Averaged individual taps (left) mel female target male 1 tap 1	∆F/F Averaged individual taps (left) mel female target male 1 tap 2	∆F/F Averaged individual taps (left) mel female target male 1 tap 3	∆F/F Averaged individual taps (left) mel female target male 2 tap 1	∆F/F Averaged individual taps (left) mel female target male 2 tap 2	∆F/F Averaged individual taps (left) mel female target male 2 tap 3	∆F/F Averaged individual taps (left) mel female target male 3 tap 1	∆F/F Averaged individual taps (left) mel female target male 3 tap 2	∆F/F Averaged individual taps (left) mel female target male 3 tap 3	∆F/F Averaged individual taps (left) mel female target male 4 tap 1	∆F/F Averaged individual taps (left) mel female target male 4 tap 2	∆F/F Averaged individual taps (left) mel female target male 4 tap 3	∆F/F Averaged individual taps (left) yak female target male 1 tap 1	∆F/F Averaged individual taps (left) yak female target male 1 tap 2	∆F/F Averaged individual taps (left) yak female target male 1 tap 3	∆F/F Averaged individual taps (left) yak female target male 2 tap 1	∆F/F Averaged individual taps (left) yak female target male 2 tap 2	∆F/F Averaged individual taps (left) yak female target male 2 tap 3	∆F/F Averaged individual taps (left) yak female target male 3 tap 1	∆F/F Averaged individual taps (left) yak female target male 3 tap 2	∆F/F Averaged individual taps (left) yak female target male 3 tap 3	∆F/F Averaged individual taps (left) yak female target male 4 tap 1	∆F/F Averaged individual taps (left) yak female target male 4 tap 2	∆F/F Averaged individual taps (left) yak female target male 4 tap 3		Male	Peak ∆F/F for each male (right) mel female target	Peak ∆F/F for each male (right) yak female target	Peak ∆F/F for each male (right) sim female target	Peak ∆F/F for each male (right) ere female target	Peak ∆F/F for each male (right) yak male target
0	0.0412685	0.160448	-0.0955272	-0.752139	0.00580162	-0.181965	-0.151809	0.046908	0.0372001	-0.00362031	-0.0756783	-0.0127491	0.0683267	0.0266444	-0.0486027	0.196523	-0.0630143	-0.209937	-0.000908328	-0.109401	-0.00913383	-0.048276	-0.0700353	-0.0898414		1	0.198406	0.343982	0.163977	0.510977	0.200514
0.1	-0.0543582	0.052385	-0.0092173	-0.7725	0.0136384	-0.215959	-0.0486727	0.0347254	0.0375446	-0.0120229	-0.0509306	0.013953	0.0244266	-0.0344684	-0.0063688	0.00464273	-0.0906194	-0.0665461	0.012233	-0.0800331	-0.0252095	-0.0613995	-0.0666492	-0.0284523		2	0.224868	0.435473	0.518812	0.351602	0.34005
0.2	0.0353787	0.104007	-0.14545	-0.641111	0.0418354	-0.23808	-0.0644955	-0.0154119	0.0247413	0.0359565	-0.05488	-0.0284933	0.110322	-0.018943	-0.0060783	0.16468	-0.162615	-0.155238	0.0105689	-0.0499003	-0.0048521	-0.0699561	-0.0492348	0.0499443		3	0.216087	0.22138	0.228689	0.19306	0.196218
0.3	-0.0336325	-0.0500001	-0.0837502	0.0715363	-0.0773684	-0.250685	-0.0921792	-0.0185167	0.0254504	0.0354849	-0.0341028	0.00069583	0.0634048	-0.0014629	-0.0438114	0.0863853	-0.0446025	-0.0200132	0.0124607	-0.0213172	-0.0318657	-0.0627871	0.0422146	0.0756842		4	0.262047	0.18087	0.315379	0.200713	0.238361
0.4	0.0110999	0.0394437	-0.02112	-0.189142	0.102098	-0.12227	-0.053189	-0.0246209	0.0292151	0.0249575	-0.0906652	0.028939	0.0996501	0.0162114	-0.0843616	0.194788	-0.10864	-0.238178	0.0763664	-0.0779453	-0.0917101	-0.0454676	0.0347235	0.0674476
0.5	-0.0373566	-0.0274326	-0.096151	-0.0773068	0.0634041	-0.188493	-0.0369366	-0.0058714	0.0126074	0.0133942	-0.074141	-0.0113615	0.0467076	-0.0079121	-0.0574674	0.0921593	-0.155986	-0.0303699	0.071288	-0.0711878	-0.0225957	-0.0831123	0.0332185	0.0554503
0.6	0.0168264	-0.0081221	-0.0181774	-0.155103	0.138595	-0.163021	-0.0385821	0.0286433	-0.0613645	-0.028599	-0.0888795	-0.0414835	0.117671	-0.0181713	-0.115567	0.257528	-0.0957338	-0.177604	0.0114372	-0.0623327	-0.0694533	0.0267593	0.045105	0.111721
0.7	-0.0027883	-0.0502507	-0.0410353	-0.161527	0.0427904	-0.147718	-0.0715078	-0.0322449	0.0228115	0.0748653	-0.0530341	-0.0515918	0.0212035	0.0280982	-0.0405006	0.124362	-0.118525	0.0471668	-0.0006623	-0.0771094	-0.0108081	-0.0484462	0.00075228	0.0635316
0.8	0.00922961	-0.0460189	-0.0329213	-0.119307	0.0924358	-0.187327	-0.0874549	-0.0099529	0.015742	0.0126474	-0.118305	-0.0179183	0.148614	-0.038664	-0.0559114	0.171879	-0.0761487	0.122688	-0.0716254	-0.0759725	-0.0264125	-0.006499	0.0125647	0.0364927
0.9	-0.0386378	-0.0560711	-0.101925	-0.181911	-0.0830883	-0.266363	-0.0825971	-0.0370514	0.118166	0.0365704	-0.0551895	-0.0622282	0.0995511	0.0718535	0.00842773	0.251023	-0.0512132	0.0674782	-0.164986	-0.0448786	-0.006031	-0.041675	0.0304613	-0.0406876
1	-0.0449077	-0.070185	-0.0160427	-0.0408027	0.0152015	-0.136446	-0.0680038	-0.0503456	0.0754483	0.0524729	-0.0662271	-0.0400594	0.0630565	-0.0058015	-0.0195597	0.161989	0.00616669	0.111971	-0.179687	-0.0739579	-0.0088633	-0.0694921	0.00531064	0.0120297
1.1	-0.0674627	-0.084399	-0.0239729	-0.206076	-0.135625	-0.325466	-0.0251123	-0.0360346	0.123512	0.0485187	-0.0685064	-0.069144	0.0842499	0.0229342	-0.0438847	0.0791379	-0.0453884	0.0593266	-0.350399	-0.0641227	-0.0758738	-0.0172047	0.0319478	-0.0085615
1.2	-0.112981	-0.0263726	-0.0122467	-0.0183203	-0.0715143	-0.273328	-0.0454093	-0.0013706	0.0993987	0.118897	-0.100348	-0.0362191	0.0924724	-0.0681639	-0.170735	-0.0526256	-0.0806544	0.10162	-0.42032	-0.120271	-0.0787479	-0.02376	-0.032915	-0.0244279
1.3	-0.103745	-0.0997557	-0.246119	-0.174851	-0.184221	-0.437117	-0.0654386	-0.0140126	0.110609	0.0583089	-0.0564061	0.0784389	0.0971264	0.00028477	0.0283674	-0.111539	-0.143855	0.0843031	-0.358639	-0.0496056	-0.134183	-0.0381439	0.0121489	0.0334438
1.4	-0.133113	-0.187032	-0.318449	-0.113374	-0.18023	-0.488762	-0.0063822	-0.0100804	0.0397321	0.0564069	-0.157705	0.0658108	0.173566	-0.0360297	-0.0784532	-0.136085	-0.0337359	0.0580816	-0.347092	0.0306827	-0.0822114	0.00411771	-0.0725206	0.0521047
1.5	-0.133587	-0.247835	-0.512263	-0.171492	-0.134791	-0.752072	-0.0062481	0.0150135	0.0495199	0.029811	-0.154293	0.10598	0.0968933	0.0807047	0.0297818	-0.197232	-0.11825	-0.0453858	-0.174738	-0.0306079	-0.144323	-0.0051316	-0.0046979	0.0514484
1.6	-0.397366	-0.437464	-0.634688	-0.17611	-0.0992668	-0.785534	-0.0202866	0.0822715	-0.0186902	0.0789423	-0.0874495	0.0320665	0.145008	-0.0224564	-0.091977	-0.22162	-0.0552194	-0.154289	-0.0253358	-0.113032	-0.397572	-0.0086326	-0.0634125	-0.0031109
1.7	-0.441034	-0.615047	-0.648259	-0.003061	0.0518193	-0.79433	0.016587	0.0553336	0.0893533	0.0276001	-0.111796	0.0627655	0.157281	0.0786861	-0.0482556	-0.272105	-0.0352243	-0.281411	-0.055934	-0.0928691	-0.39821	0.0126571	-0.030022	0.0680959
1.8	-0.485233	-0.638368	-0.51634	-0.013444	0.0371574	-0.790887	-0.0161634	0.035673	0.00259769	0.0361219	-0.0414476	0.090438	0.153335	-0.0278174	-0.0599468	-0.272289	0.0310878	-0.334673	0.0694613	0.0265193	-0.412022	0.0436372	-0.0213798	0.0512296
1.9	-0.162041	-0.559505	-0.055247	0.00528852	0.0424166	-0.501432	0.0126718	-0.0250111	0.0597876	0.02755	-0.0428257	0.0744274	0.176264	0.0742323	-0.0572597	0.0691791	0.0771084	-0.253206	0.0578029	0.0374755	-0.0673837	0.0356534	0.0252717	0.0628363
2	0.0987236	0.0259137	0.0933959	0.0331252	0.0846153	0.0378259	0.0855307	0.0488503	0.101261	0.080559	0.0505538	0.264588	0.272761	0.133053	0.167091	0.169637	0.20109	0.207773	0.11277	0.12815	0.0420055	0.0960816	0.0833867	0.102496
2.1	0.1475	0.262542	0.013401	0.0347919	0.0122911	-0.0639584	0.00782743	0.0527936	0.130466	0.0927064	0.0932097	0.355811	0.464394	0.268637	0.127511	-0.292715	0.280142	0.299483	0.136268	0.085594	0.0749648	0.098994	0.10789	0.152633
2.2	0.133804	0.111271	0.0315756	0.0496561	0.214765	-0.0830755	0.161769	0.109188	0.0960663	0.101006	0.0870035	0.229807	0.179975	0.229821	0.244805	0.118808	0.270659	0.291994	0.15838	0.0895046	0.0449764	0.132189	0.141323	0.114413
2.3	0.165312	0.290279	0.0545008	0.0128421	0.0163935	-0.0386444	0.0168964	0.0514198	0.0589595	0.149347	0.118437	0.315307	0.394832	0.22442	0.0905196	0.00625253	0.32739	0.325164	0.23881	0.130215	0.0536956	0.0743052	0.144528	0.152527
2.4	0.109393	0.111692	0.04012	0.0840514	0.206007	-0.207043	0.0262524	0.0256295	0.222615	0.18567	0.125004	0.224008	0.240768	0.15942	0.171924	-0.000778	0.272122	0.28245	0.283457	0.133514	0.0344441	0.108566	0.143265	0.147994
2.5	0.211544	0.26354	0.0775351	0.0630654	0.154476	-0.0712224	-0.0356884	-0.0019465	0.212756	0.14611	0.118937	0.186004	0.380699	0.18936	0.0991411	0.0130336	0.4042	0.335743	0.283761	0.093325	0.0554221	0.0691581	0.136094	0.12596
2.6	0.0880999	0.144147	0.0179054	0.0334637	0.296517	-0.254508	-8.632e-05	0.00944174	0.271222	0.118718	0.0849632	0.245544	0.22058	0.190118	0.179073	-0.0786355	0.340134	0.274302	0.358949	0.123516	0.0838296	0.0928953	0.126549	0.0949131
2.7	0.13828	0.245547	0.00022179	0.116987	0.1097	-0.110364	-0.0080183	0.0620243	0.302186	0.145878	0.152439	0.19838	-0.0380032	0.229808	0.0950466	-0.0333431	0.365482	0.315306	0.404804	0.123749	0.0208163	0.0773625	0.141158	0.0828295
2.8	0.159556	0.0924516	-0.0357088	0.0953132	0.265772	-0.107557	0.0225819	0.014445	0.274352	0.152876	0.111563	0.183173	0.0409768	0.258805	0.0277794	-0.0505613	0.338304	0.229818	0.372228	0.132195	0.0530265	0.0669737	0.0824944	0.143745
2.9	0.119867	0.277801	0.0206592	0.121101	0.213533	-0.16058	-0.0774289	0.011169	0.203317	0.185637	0.0806147	0.200765	-0.0984746	0.197012	0.0790645	-0.153573	0.344147	0.222558	0.377223	0.171919	0.0390416	0.0749953	0.18988	0.129867
3	0.105729	0.16604	0.0124921	0.127863	0.226896	-0.107966	0.0434758	0.0454943	0.148041	0.179864	0.107113	0.131488	0.26565	0.212487	0.0438772	0.242736	0.360059	0.260273	0.310796	0.105594	-0.0124932	0.087667	0.135114	0.134631
3.1	0.0521303	0.0999156	-0.0503485	0.148632	0.196874	-0.13714	-0.0462552	0.00280922	0.0904787	0.210367	0.112924	0.209345	0.266722	0.265898	0.0884157	0.219438	0.400712	0.208346	0.363807	0.0865675	-0.0245541	0.10609	0.163338	0.177528
3.2	0.112061	0.186674	-0.0294783	0.0894264	-0.088923	-0.146804	0.0964443	0.017776	0.0489338	0.256042	0.0875868	0.147278	0.35579	0.262837	0.160436	0.307697	0.425089	0.283053	0.374225	0.126513	-0.0546428	0.0928373	0.126346	0.153184
3.3	0.0666268	0.124989	-0.0096161	0.199634	-0.029313	-0.0616675	-0.0733061	-0.0135716	0.107792	0.194418	0.0623915	0.146759	0.261264	0.231924	0.0364551	0.328007	0.351887	0.274449	0.359788	0.0954259	0.0237802	0.0647592	0.155118	0.184806
3.4	0.0963845	0.255985	0.00151752	0.162308	-0.0196431	-0.196405	0.00339435	-0.0111846	0.0713667	0.13049	0.0558122	0.110133	0.31548	0.24942	0.0211628	0.315853	0.291711	0.0397325	0.363109	0.0799958	-0.0111273	0.101465	0.0671549	0.215517
3.5	0.0297484	0.178819	0.00039591	0.264114	0.073816	-0.0221283	-0.0586525	-0.0157726	0.0725633	0.154695	0.134852	0.111941	0.391697	0.12722	0.0572214	0.289727	0.36462	-0.0663571	0.294999	0.10185	0.00502482	0.082725	0.172862	0.16905
3.6	0.0100204	0.148657	-0.0304672	0.25393	0.108437	-0.210246	-0.0256576	0.0482384	0.125049	0.168785	0.103996	0.0825461	0.430413	0.25672	0.00781853	0.228711	0.286876	-0.183925	0.338204	0.0565915	-0.0128538	0.127095	0.115269	0.175755
3.7	0.189162	0.103714	-0.0450223	0.247521	0.166609	0.113974	-0.0845014	0.0801652	0.0460488	0.185767	0.0733453	0.0883172	0.426724	0.115959	0.114514	0.0976244	0.079604	-0.173467	0.295398	0.0353426	-0.035097	0.0901382	0.134501	0.141208
3.8	0.0448268	0.10059	-0.0570289	0.181061	0.179111	-0.0786624	-0.0418314	0.0450205	0.135459	0.170193	0.0451998	0.0993215	0.287315	0.243348	-0.0807793	0.0810182	-0.0876453	-0.224704	0.329627	0.0451392	-0.0782658	0.117559	0.144821	0.128643
3.9	0.0187401	0.107049	-0.0310161	0.148855	0.178088	-0.094181	0.00798913	0.0379687	0.117742	0.198458	0.0806725	0.102729	0.380276	0.0950113	0.0870367	0.0292597	-0.296457	-0.264267	0.317318	0.114965	-0.0563833	0.113305	0.067131	0.164849
4	0.111306	0.0715878	-0.0563786	0.165383	0.136113	-0.113106	0.0260766	0.0494844	0.0498252	0.177473	0.0330177	0.0602301	0.32889	0.215619	0.0712906	0.131134	-0.365511	-0.185203	0.192437	0.145975	-0.0709612	0.0566765	0.088984	0.154123
4.1	0.0218942	0.0698714	-0.0906047	0.16007	0.181429	-0.273752	-0.0331924	0.0888712	0.144574	0.101481	0.0243731	0.112914	0.344625	0.140312	-0.0549171	0.0719502	-0.255373	-0.182758	0.227336	0.160063	-0.0573713	0.137214	0.0587796	0.152037
4.2	0.117451	0.0424804	-0.105082	0.218028	0.0705919	-0.124392	-0.066548	0.0974535	0.0943504	0.0485018	0.0699416	0.0814379	0.260115	0.119429	0.0192477	0.210845	0.591125	-0.188315	0.3058	0.131336	-0.0481982	0.0719561	0.134855	0.190007
4.3	-0.0038005	0.0619914	-0.0592775	0.158021	-0.0268961	-0.23388	-0.084543	0.0340257	0.173216	0.0955515	0.0624812	0.0816039	0.279612	0.146006	-0.0352111	0.186495	0.53969	-0.254262	0.324958	0.0299719	0.0123399	0.0839557	0.0622588	0.1794
4.4	0.0641747	0.0264199	-0.0575027	0.167996	-0.339281	-0.10428	-0.0752703	0.0949972	0.121531	0.109817	0.112999	0.0553955	0.235758	0.0423819	0.0547183	0.244096	0.64267	-0.306675	0.297485	0.132345	-0.0083329	0.0734658	0.116737	0.0896592
4.5	0.087845	0.0511697	-0.0367896	0.199161	-0.704863	-0.0455311	-0.116503	0.0535552	0.121127	0.0617117	0.0867895	-0.0092496	0.288084	0.266161	-0.0211562	0.130098	0.607871	-0.208038	0.296298	0.132256	-0.0123335	0.0960287	0.0895805	0.162472
4.6	0.0372635	0.0370608	-0.0989459	-0.0292102	-0.745717	-0.150328	-0.0066177	0.0395541	0.117025	0.0298076	0.0328909	0.0719347	0.190722	0.156308	-0.0505438	0.083032	0.550752	-0.360807	0.280835	0.14888	-0.110247	0.100981	0.0993335	0.056691
4.7	0.00360411	0.0294415	-0.0712503	-0.0472425	-0.748109	-0.162077	-0.0165008	0.0314964	0.124126	0.0581064	0.0160429	0.0551625	0.308616	0.283672	0.0544113	0.169438	0.585406	-0.225448	0.27946	0.134379	-0.0591255	0.0766697	0.0814739	0.108672
4.8	0.0817966	0.0238941	-0.0706871	0.0433922	-0.485378	-0.339395	-0.0269564	0.0755333	0.15708	0.0559252	0.0482769	0.00587694	0.181114	0.241877	-0.0726891	0.0521418	0.575006	-0.254337	0.35243	0.100512	-0.0454247	0.0649493	0.0506409	0.0606347
4.9	0.0265149	0.0503757	-0.0784117	-0.0442268	-0.43319	-0.168466	-0.0435975	0.0315222	0.0807698	0.0580568	0.014916	-0.0055878	0.289006	0.151384	0.0542627	0.230998	0.48967	-0.180787	0.280227	0.121258	-0.0305346	0.0851786	0.0421641	0.0211775
5	-0.0695953	0.0167457	-0.0386248	-0.0647373	0.277101	-0.292747	-0.0355912	1.7615e-05	0.0874235	0.067402	0.00701042	0.0468133	0.220872	0.223597	-0.0657845	-0.0118893	0.15227	-0.230014	0.325261	0.0201014	-0.0579779	0.0345169	0.0589074	0.0638916
5.1	0.122238	0.0496965	-0.0826768	-0.0761878	0.17742	-0.202132	-0.045192	0.00682513	0.16264	0.0506368	0.0219229	-0.052918	0.235281	0.198819	0.0313192	0.135058	0.127961	-0.202202	0.246424	-0.0258073	-0.0332284	0.0601445	0.0548688	0.034992
5.2	-0.0463286	0.00235874	-0.11015	-0.130977	0.241509	-0.36205	-0.0752198	0.0874355	0.118828	0.0568447	-0.0079162	-0.0294386	0.14676	0.241833	-0.0546573	-0.035752	-0.0653578	-0.273595	0.237381	-0.0133366	-0.0845859	0.0324495	0.04579	0.0697272
5.3	0.097483	0.0112359	-0.103989	-0.0821545	0.218418	-0.146054	-0.0388873	0.0364747	0.169198	0.0611473	0.0701468	-0.0126019	0.132158	0.132695	0.00802152	0.251364	0.0916624	-0.12901	0.21597	-0.1006	-0.0346219	0.0285301	0.0633244	0.0269215
5.4	-0.0198502	-0.0518618	-0.0481436	0.0276624	0.226795	-0.355135	-0.0383788	0.0595061	0.113803	0.0424531	0.00786308	0.00532438	0.263044	0.280907	-0.0810698	0.0995907	0.159518	-0.245288	0.25547	-0.0315047	-0.0985712	0.00391991	0.112667	0.0991502
5.5	0.118528	-0.0019257	-0.0994489	0.156638	0.25054	-0.186457	-0.0614953	0.133688	0.0151042	0.0956478	0.0184643	-0.0292695	0.179659	0.128584	0.0756993	0.0746945	0.0792419	-0.218962	0.208461	-0.0706754	-0.0383314	0.0033364	-0.0010882	0.0804035
5.6	-0.0185928	0.0237891	-0.126328	0.0986442	0.158069	-0.325216	-0.0651287	0.102661	0.119343	0.00107054	0.0135839	-0.0350865	0.204617	0.241113	-0.0408076	0.121543	0.148611	-0.283994	0.208139	-7.474e-05	-0.0647766	-0.0172631	0.0541093	0.113782
5.7	0.0656218	-0.0119229	-0.048731	0.120948	0.188118	-0.185181	-0.0326143	0.0532966	0.127403	0.0284098	0.0222461	-0.0218293	0.115761	0.208771	-0.0070513	0.174627	0.0445154	-0.221935	0.150603	-0.074259	-0.0767786	-0.0101114	0.0513363	0.0598484
5.8	0.00232029	-0.0167411	-0.0748044	-0.0350374	0.136787	-0.005314	-0.0539376	0.035068	0.136426	-0.0072454	0.032047	-0.0825364	0.173199	0.322649	-0.0632292	0.240752	0.221632	-0.0883275	0.19448	-0.163463	-0.108282	-0.0001797	0.0215501	0.0312806
5.9	0.130948	-0.023446	0.0572161	0.045904	0.154037	-0.04349	-0.147173	0.0878437	0.112662	-0.0485053	0.0190304	-0.0700706	0.128495	0.201681	-0.0745781	0.0852892	-0.0218258	-0.12391	0.220275	-0.0177881	-0.048569	0.0162441	0.0668036	0.0359059
6	-0.0319283	-0.0161373	-0.0956263	-0.19063	0.136121	0.0398831	-0.117062	0.0906132	0.117651	-0.0226898	-0.0208026	-0.120194	0.115999	0.277432	-0.0567874	0.224128	0.111114	-0.0840642	0.236408	-0.16306	-0.0920743	-0.0049136	0.0835971	0.0274641
6.1	0.0776687	-0.037357	-0.015049	-0.0025544	0.120003	-0.0434368	-0.0371909	0.10859	0.119522	-0.0301493	-0.0035648	-0.052046	0.154286	0.157361	-0.0459555	0.0502798	-0.108691	-0.0587398	0.211818	-0.0114597	-0.0486244	0.00534063	0.109398	0.0080334
6.2	-0.0248793	-0.0728182	-0.0514826	-0.175846	0.197998	-0.0213996	-0.0900855	0.0946402	0.075262	0.0737168	-0.026804	-0.0503238	0.102747	0.305115	-0.0838208	0.252588	-0.0577513	-0.0175893	0.237532	-0.0371541	-0.0642598	0.00180948	0.0675387	0.0153256
6.3	-0.0202924	-0.029249	-0.0088499	0.0241684	0.189266	-0.0326182	-0.101901	0.00332282	0.0396251	0.0232108	0.0136877	-0.0714093	0.177151	0.0460076	-0.150816	0.0391772	-0.0789412	-0.0568405	0.201979	0.0043032	-0.133999	0.0192756	0.0510672	0.00406763
6.4	-0.0228842	-0.0064182	-0.0576843	-0.0793506	0.170829	0.00162154	-0.0319998	0.120357	0.125691	0.0326263	-0.0456051	-0.119156	0.12583	0.322746	0.00930849	0.202695	0.279334	-0.0398896	0.325923	0.0250686	-0.116165	-0.0350896	0.0152284	-0.0240321
6.5	-0.0150947	0.00103077	0.033014	-0.0175324	0.167351	0.00145019	-0.0627711	0.0530597	0.117199	0.0138325	-0.014715	-0.118675	0.193768	0.220824	-0.135656	0.118799	0.00801786	0.0376383	0.321774	-0.0002446	-0.0843954	-0.0164969	0.0437783	-0.0001451
6.6	-0.0501775	-0.0032262	-0.0457137	0.0211967	0.135308	0.0252719	-0.0291243	0.0501258	0.081642	-0.0123318	-0.0178582	-0.122315	0.102771	0.31055	0.0453365	0.256138	0.204122	-0.0102387	0.227553	-0.0243822	-0.0959953	0.0534524	0.0252532	-0.0059721
6.7	-0.0344934	-0.0612726	0.0296752	-0.176195	0.07108	0.0126412	-0.0114621	0.1686	0.0855213	-0.0078064	-0.0690612	-0.100761	0.0927242	0.153955	-0.0756478	0.152796	0.0577803	0.0854102	0.300859	-0.0146304	-0.0408448	-0.0169355	0.0310393	0.0228032
6.8	0.0524523	0.027615	-0.0333589	0.00221853	0.0336658	-0.046577	-0.0361646	0.068788	0.0870469	-0.0264049	-0.0804921	-0.111001	0.148424	0.0964881	0.00768388	0.217888	0.0478262	0.0857763	0.241266	0.00893394	-0.118959	-0.0039039	0.00975928	-0.0359909
6.9	-0.0427632	0.0247987	-0.0135789	-0.146741	0.084817	-0.030473	-0.0209984	0.102552	0.103671	-0.0160036	-0.0925086	-0.107925	0.067137	0.238982	-0.0801132	0.220757	-0.0503945	0.0837572	0.315683	-0.131434	-0.0673661	0.0327337	-0.0258474	0.00416152
7	0.0302412	-0.0383341	-0.0680106	0.0288225	-0.0292284	-0.0082737	0.00440658	0.0650164	0.151778	-0.0420013	-0.0676224	-0.132282	0.15292	0.095691	-0.0133303	0.120857	0.0391907	0.129093	0.286749	-0.0479116	-0.0147431	-0.0304878	-0.0038431	0.0177572
7.1	-0.0022402	0.0351016	-0.0301626	-0.0373321	0.0421738	-0.0496179	0.01171	0.0727203	0.146975	-0.0041617	-0.0566137	-0.145721	0.068407	0.0751319	-0.10432	0.175577	-0.0043882	0.127254	0.329569	-0.0432005	-0.0820205	-0.0413022	0.041983	0.0222854
7.2	0.0871215	-0.0358761	-0.0793378	0.112666	0.021129	-0.0383967	-0.0126963	0.128174	0.138182	-0.0309365	-0.107684	-0.16637	0.104184	0.214845	-0.0082934	0.105614	0.0968388	0.0947407	0.286315	-0.0273798	-0.116058	-0.0133587	-0.0093443	0.00548015
7.3	0.0226586	-0.0197754	0.0227385	0.0399424	0.130755	-0.0536051	-0.0096315	0.12086	0.142374	0.0403716	-0.136668	-0.156928	0.0699663	0.0952871	-0.109012	0.134256	0.168255	0.121622	0.280664	-0.0941629	-0.0799021	0.00447547	-0.0612785	0.0508419
7.4	0.0186896	0.00090298	-0.0766396	-0.0027406	0.00122165	-0.0354764	0.0276763	0.116163	0.146087	0.0382034	-0.0938637	-0.159497	0.125816	0.196565	-0.0042672	0.0671118	0.235947	0.128307	0.260668	-0.0249682	-0.0796562	-0.0107762	0.0283061	0.00523089
7.5	0.0124944	-0.0373118	-0.0582161	-0.0486275	0.0206706	-0.0317551	-0.0115036	0.0401808	0.167015	0.0865148	-0.0997986	-0.114463	0.0996663	0.0926938	-0.11438	0.0848825	0.269427	0.0694853	0.332275	-0.213555	-0.0443013	-0.0202766	0.0698935	-0.0097276
7.6	0.0484256	-0.0028653	-0.0361852	-0.144446	-0.115328	-0.0278604	0.0132541	0.0562993	0.168009	0.0466296	-0.0737452	-0.103069	0.0554821	0.188212	0.00288086	0.166462	0.360885	0.156794	0.228453	-0.0020508	-0.020491	-0.0076049	0.0198825	-0.0003943
7.7	-0.0200639	-0.043686	-0.0679187	-0.0312672	-0.0639066	-0.0341825	-0.0778775	-0.0137319	0.093193	0.104137	-0.0679314	-0.0951676	0.145943	0.0849132	-0.134015	0.0320428	0.339166	0.102208	0.266586	-0.0731188	0.0351826	-0.0688372	0.0353042	-0.0060801
7.8	0.107227	-0.0690325	-0.0241784	-0.205722	-0.0860836	0.0278821	-0.0223527	0.0536716	0.155142	0.0443191	-0.0829158	-0.075298	0.0846035	0.168663	-0.0894384	-0.0031243	0.328285	0.148474	0.254244	-0.0281227	0.0472162	-0.0123998	0.0252238	0.038293
7.9	0.0380015	0.0399523	-0.0432233	-0.0086193	-0.0036501	-0.0951483	-0.0054069	-0.0856329	0.0930427	0.0198114	-0.0838694	-0.123782	0.105698	0.106262	-0.041842	0.0122463	0.34724	0.121983	0.206167	-0.0010707	0.0245152	-0.038702	0.0149647	0.0429071
8	0.0271975	-0.0128125	-0.0216881	-0.0458598	-0.113187	-0.12719	-0.0277793	0.0108922	0.0760228	0.0126604	-0.0576946	-0.0985537	0.0313016	0.147983	-0.0730173	0.0265628	0.378214	0.115184	0.207915	0.0276083	0.0558417	-0.0481237	0.0662599	0.0294419
8.1	0.0506663	0.051964	-0.0188063	-0.0662334	-0.107676	-0.160029	-0.0224868	0.0558255	0.093328	0.0112958	-0.0831676	-0.0684379	0.130915	0.151893	-0.0859414	-0.0751485	0.411886	0.112922	0.18165	0.0647038	0.00277836	-0.0549964	0.0158385	-0.0273914
8.2	-0.010866	0.00090298	-0.0153825	-0.0344352	-0.126296	-0.125244	-0.0159321	0.0246237	0.151136	0.0474	-0.0706417	-0.0752033	-0.0006675	0.0720143	-0.113147	-0.102602	0.386766	0.121533	0.263309	-0.0173237	0.0339764	-0.068906	0.0104095	0.0638916
8.3	0.0480288	0.0174474	0.0107319	-0.199145	-0.0668226	-0.0155679	-0.0160802	0.166162	0.11454	-0.0256081	-0.0867819	-0.0693646	0.107332	0.14435	-0.0278578	-0.0496433	0.34649	0.137722	0.154564	-0.0516105	-0.0019331	-0.0825469	0.0247601	0.0232435
8.4	-0.006224	0.0236335	-0.0435111	0.0299778	-0.0637131	-0.0445684	-0.0526155	0.0772863	0.179497	-0.0286654	-0.0629678	-0.109515	0.0355886	0.0655778	-0.138816	-0.066627	0.438666	0.113114	0.143524	-0.0010995	-0.0064955	-0.0391484	0.040776	-0.0077555
8.5	0.0124439	-0.0202038	-0.0561876	-0.154217	-0.124957	-0.0401092	-0.040408	0.127712	0.156763	-0.0029163	-0.0162058	-0.0462046	0.13618	-0.0329585	-0.0621171	0.0101196	0.411564	0.179268	0.220206	-0.0042573	0.0405495	-0.0890029	0.0549193	0.0447792
8.6	0.0353932	0.0260815	-0.0537215	-0.116333	-0.0079545	-0.0156303	-0.0808357	0.148469	0.17135	0.00613672	-0.0387951	-0.109456	0.0893027	0.147682	-0.093427	0.00381691	0.404464	0.110879	0.19133	-0.0355559	-0.0398569	-0.0313757	0.0583534	0.0499669
8.7	0.113302	0.0143179	-0.003081	-0.0178501	-0.0191274	-0.0460264	-0.0463617	-0.0012686	0.09691	0.0380279	-0.0444581	-0.0709333	0.159661	-0.0053698	-0.0654728	-0.0413092	0.424068	0.096451	0.238252	-0.0226208	-0.0053237	-0.0547604	0.0133825	0.053013
8.8	0.0109293	-0.0220805	-0.111852	0.0180414	-0.110811	-0.136518	-0.0570949	0.104811	0.0800171	0.03004	-0.020615	-0.0669644	0.0534218	0.148108	-0.139439	-0.154147	0.352786	0.109727	0.228233	-0.0108867	-0.0627901	-0.0119557	-0.0172667	0.0461086
8.9	0.122329	-0.0232357	-0.0107648	0.0470719	-0.0066234	-0.0900872	-0.0162092	0.12945	0.0402197	-0.0008118	0.00284411	-0.126348	0.120222	0.0289952	-0.0966197	-0.226159	0.409937	0.123516	0.237467	-0.0012564	-0.0252442	-0.0046749	-0.0067493	0.0697548
9	0.00919839	0.0122684	-0.060634	0.0225147	-0.158951	-0.055299	0.0465541	0.13125	0.108449	0.0152933	-0.0213981	-0.101912	0.0753197	0.138355	-0.131308	-0.305199	0.418138	0.131514	0.298313	-0.0256537	-0.11724	-0.0285975	-0.0408754	0.0935227
9.1	0.0903045	0.0465746	-0.001282	0.0505166	0.00722277	-0.0580042	0.00549312	0.184307	0.110855	-0.0820362	-0.031606	-0.104358	0.184168	0.0280958	-0.0719617	-0.267661	0.343296	-0.079468	0.308644	-0.059713	-0.111482	0.0429269	-0.0420981	0.0948465
9.2	0.00832558	0.0439488	-0.0972003	0.015465	-0.0327172	-0.0570347	-0.0290458	0.132813	0.146753	-0.0423834	-0.0416582	-0.0745217	0.109623	0.101167	-0.128196	-0.179539	0.384401	-0.0855793	0.273904	-0.0593575	-0.131	-0.0575102	-0.0260606	0.0762438
9.3	0.0348545	-0.0052707	0.0130168	0.0450381	0.112703	0.0118129	-0.0351893	0.110106	0.0533759	-0.0474896	-0.0795934	-0.0378768	0.109339	0.0246512	-0.142662	-0.178235	0.354046	-0.0844722	0.278158	-0.0669058	-0.0067937	-0.0147287	0.0256501	0.0658219
9.4	0.0476851	-0.0530945	-0.0983898	0.0483073	0.0343778	-0.048551	-0.0247146	0.121221	0.0689969	-0.0334361	-0.0664612	-0.111461	0.11761	0.212029	-0.0898187	-0.135491	0.392189	-0.209523	0.293668	-0.0732951	0.00210229	-0.0307234	0.00933843	0.0907558
9.5	0.00926566	-0.0353827	0.0252917	0.0731644	0.0970212	-0.289657	0.00491504	0.133703	0.0742119	-0.0336787	-0.0326492	-0.011914	0.0944445	0.0751727	-0.0867229	-0.231481	0.503185	-0.0372132	0.247306	-0.0274952	-0.0232265	-0.0179378	0.0158574	0.123935
9.6	0.079563	-0.0180992	-0.0972537	0.037216	-0.0746677	-0.250194	-0.0286808	0.120478	0.0850337	-0.0209865	-0.0761607	-0.128813	0.146524	0.150684	-0.0845953	-0.286807	0.439278	-0.194378	0.31046	-0.0287025	-0.0507772	0.00468875	0.00560866	0.127009
9.7	-0.026019	-0.0453574	0.0301177	0.0348696	0.0445905	-0.333683	-0.014596	0.0952197	0.116387	-0.0425196	-0.0677321	-0.094333	0.108894	0.025129	-0.0918284	-0.28002	0.407992	-0.0058584	0.277101	-0.0449555	-0.112373	0.0168883	0.0197651	0.00236688
9.8	0.0213174	0.0742662	-0.0722586	0.0477621	-0.243749	-0.298175	-0.0348192	0.113525	0.0938865	-0.0157048	-0.082	-0.0328705	0.148231	0.0862545	-0.115199	-0.238711	0.0791912	-0.172099	0.222861	0.0108847	-0.0447104	0.0173982	-0.0415278	0.067265
9.9	0.0564888	-0.0677471	-0.0028538	0.0716551	0.011901	-0.253948	-0.0578669	0.128579	0.122759	0.00914447	-0.0279975	-0.0296072	0.0813294	0.0357919	-0.134324	-0.22882	0.0467503	-0.151979	0.323608	-0.0303389	-0.0699319	-0.0017501	0.0670005	0.0882693
10	-0.0131137	0.0643616	-0.0665622	0.105066	-0.0823546	-0.317177	-0.128622	0.103313	0.07502	-0.0203827	-0.0481885	0.0180482	0.0706068	0.00999458	-0.0835893	-0.242563	-0.0084633	-0.115224	0.162909	-0.0409042	-0.0588656	0.0218199	-0.0073566	0.115856

## Sheet: Panel e – yak ∆ppk25; fru>GCaMP
Time (s)	∆F/F Averaged individual taps (middle) mel female target male 1 tap 1	∆F/F Averaged individual taps (middle) mel female target male 1 tap 2	∆F/F Averaged individual taps (middle) mel female target male 1 tap 3	∆F/F Averaged individual taps (middle) mel female target male 2 tap 1	∆F/F Averaged individual taps (middle) mel female target male 2 tap 2	∆F/F Averaged individual taps (middle) mel female target male 2 tap 3	∆F/F Averaged individual taps (middle) mel female target male 3 tap 1	∆F/F Averaged individual taps (middle) mel female target male 3 tap 2	∆F/F Averaged individual taps (middle) mel female target male 3 tap 3	∆F/F Averaged individual taps (middle) mel female target male 4 tap 1	∆F/F Averaged individual taps (middle) mel female target male 4 tap 2	∆F/F Averaged individual taps (middle) mel female target male 4 tap 3	∆F/F Averaged individual taps (middle) mel female target male 5 tap 1	∆F/F Averaged individual taps (middle) mel female target male 5 tap 2	∆F/F Averaged individual taps (middle) mel female target male 5 tap 3	∆F/F Averaged individual taps (middle) mel female target male 6 tap 1	∆F/F Averaged individual taps (middle) mel female target male 6 tap 2	∆F/F Averaged individual taps (middle) mel female target male 6 tap 3	∆F/F Averaged individual taps (middle) mel female target male 7 tap 1	∆F/F Averaged individual taps (middle) mel female target male 7 tap 2	∆F/F Averaged individual taps (middle) mel female target male 7 tap 3	∆F/F Averaged individual taps (middle) mel female target male 8 tap 1	∆F/F Averaged individual taps (middle) mel female target male 8 tap 2	∆F/F Averaged individual taps (middle) mel female target male 8 tap 3	∆F/F Averaged individual taps (middle) yak female target male 1 tap 1	∆F/F Averaged individual taps (middle) yak female target male 1 tap 2	∆F/F Averaged individual taps (middle) yak female target male 1 tap 3	∆F/F Averaged individual taps (middle) yak female target male 2 tap 1	∆F/F Averaged individual taps (middle) yak female target male 2 tap 2	∆F/F Averaged individual taps (middle) yak female target male 2 tap 3	∆F/F Averaged individual taps (middle) yak female target male 3 tap 1	∆F/F Averaged individual taps (middle) yak female target male 3 tap 2	∆F/F Averaged individual taps (middle) yak female target male 3 tap 3	∆F/F Averaged individual taps (middle) yak female target male 4 tap 1	∆F/F Averaged individual taps (middle) yak female target male 4 tap 2	∆F/F Averaged individual taps (middle) yak female target male 4 tap 3	∆F/F Averaged individual taps (middle) yak female target male 5 tap 1	∆F/F Averaged individual taps (middle) yak female target male 5 tap 2	∆F/F Averaged individual taps (middle) yak female target male 5 tap 3	∆F/F Averaged individual taps (middle) yak female target male 6 tap 1	∆F/F Averaged individual taps (middle) yak female target male 6 tap 2	∆F/F Averaged individual taps (middle) yak female target male 6 tap 3	∆F/F Averaged individual taps (middle) yak female target male 7 tap 1	∆F/F Averaged individual taps (middle) yak female target male 7 tap 2	∆F/F Averaged individual taps (middle) yak female target male 7 tap 3	∆F/F Averaged individual taps (middle) yak female target male 8 tap 1	∆F/F Averaged individual taps (middle) yak female target male 8 tap 2	∆F/F Averaged individual taps (middle) yak female target male 8 tap 3
0	0.0498955	-0.0251	0.340934	0.0413301	-0.0342518	0.0561311	-0.0870705	-0.0735479	-0.00966797	0.168475	0.227352	0.110778	0.0365854	-0.154657	-0.0213213	-0.0151585	-0.042636	0.084327	-0.00359456	0.077323	-0.147258	0.0249708	0.00149818	0.0182956	-0.00857163	0.037026	0.0264252	-0.0416168	0.0841839	-0.0388433	-0.13164	0.0569878	0.0596041	-0.0329327	0.0911314	0.0350635	0.0268491	-0.150369	-0.0351106	-0.0464415	-0.100751	-0.0462296	-0.208964	0.125393	-0.177027	0.00174189	0.00878478	0.0366578
0.1	0.0656759	-0.0039507	0.328721	0.0433377	0.0800212	-0.0546227	-0.114999	-0.0200678	0.0319775	0.139085	0.234073	0.0869371	0.0210996	-0.111193	-0.053497	0.0154889	-0.0572697	0.176465	-0.0086307	-0.009086	-0.105641	0.0204906	0.0157884	-0.0099449	-0.0024592	0.0620934	0.0272705	-0.0216843	0.0864308	-0.0436228	-0.0892132	0.0510222	0.0922474	-0.0706422	0.067623	0.0581752	-0.0023152	-0.113517	-0.0852973	0.0120666	-0.0995091	-0.0692912	-0.213485	0.146673	-0.110235	-0.0203903	-0.0053687	-0.0073902
0.2	0.0343531	-0.0776624	0.307467	0.0816113	0.0209322	-0.0073075	-0.0747873	-0.0588653	-0.039132	0.100304	0.270991	0.113747	-0.0159536	-0.15894	-0.0434444	0.00370564	-0.0490014	0.0816132	0.0298743	-0.114398	-0.0958044	0.0560918	0.0303834	0.00971191	-0.0198418	0.0864839	0.00207297	-0.0313934	0.0643516	0.00989527	-0.0644008	0.0534863	0.0641689	-0.0286857	0.120896	0.0082547	0.0118444	-0.176802	-0.10193	-0.0237282	-0.102603	-0.0701713	-0.167837	0.105532	-0.162626	0.00601488	-0.0319546	0.0489942
0.3	0.0955014	-0.0529865	0.306203	0.113338	0.0672812	0.0348682	-0.0606432	-0.0687638	-0.0197244	0.120959	0.243738	0.142919	-0.0114939	-0.191457	-0.0684991	-0.0244866	0.00346605	0.192766	-0.0117405	-0.164915	-0.161175	0.0212107	0.0156123	-0.0355499	-0.0051593	0.0103125	-0.0196738	-0.0429811	0.107271	0.00128563	-0.111652	-0.0139617	-0.0098481	-0.0352076	0.0887582	0.0354136	0.00750091	-0.0938446	-0.0733683	-0.0595394	-0.115654	-0.107858	-0.190514	0.154806	-0.164546	-0.0312159	-0.0511246	0.0211507
0.4	0.0112406	0.0446648	0.253518	0.126554	0.0582178	-0.0042863	-0.0910556	-0.0213389	0.0142918	0.103037	0.204445	0.155421	0.0250008	-0.160895	-0.034804	-0.0024828	-0.0246299	0.22208	0.0120074	-0.185319	-0.131703	-0.0016259	0.0274663	-0.0450545	-0.0468756	-0.0254643	-0.0557601	-0.0086501	0.0614922	-0.040384	-0.11339	-0.154154	-0.116646	-0.0466884	0.0857619	0.0336042	0.00478131	-0.0983613	-0.0711522	-0.0623371	-0.0841342	-0.0696746	-0.250432	0.179851	-0.115807	-0.0280309	-0.0416809	0.0571134
0.5	0.0273303	-0.0526141	0.258656	0.146469	0.054974	-0.0047152	-0.0985708	-0.0110791	0.0261067	0.0943557	0.254444	0.110836	-0.0229456	-0.191859	-0.0559142	0.00618734	-0.0161652	0.223433	-0.0501103	-0.119713	-0.143456	0.0178593	0.0166135	-0.0027129	-0.0866321	0.0107332	-0.0102077	-0.0361657	0.0466307	0.0544716	-0.146866	-0.0070583	-0.0668873	-0.0532616	0.0992041	-0.0027881	-0.0342999	-0.167009	-0.0852887	-0.0475606	-0.0518062	-0.0305187	-0.179594	0.0887582	0.070517	-0.0391772	-0.0287517	0.0318433
0.6	-0.0341377	-0.0423021	0.289899	0.109744	0.0832191	-0.0751415	-0.0953124	-0.0711032	-0.0150074	0.0751741	0.247374	0.0521985	0.0484692	-0.152444	-0.0406512	0.00488436	0.0336345	0.167437	-0.0424987	-0.0840532	-0.0934133	0.00200535	0.0189707	0.018171	-0.0142262	-0.0176538	0.00235154	-0.0098427	0.0334786	0.0966546	-0.0781684	-0.103237	-0.105269	-0.0524606	0.0610444	0.0440653	-0.0402584	-0.173038	-0.0302117	-0.076266	-0.0558828	-0.08322	-0.197455	-0.0761467	0.108149	-0.0155512	-0.0529484	0.0687082
0.7	-0.0007907	-0.0212486	0.329285	0.0526533	0.0338243	-0.0312334	-0.0204396	-0.0562552	-0.0614065	0.146979	0.19905	0.0889524	0.0237645	-0.202926	-0.0574873	0.0262828	-0.0382208	0.18813	0.0427385	-0.0399675	-0.133498	0.0130869	0.00933975	0.0767108	-0.0460374	-0.0447699	0.0412216	0.00873941	0.067053	0.0612574	-0.0709937	-0.117473	-0.149481	-0.0661865	0.0878957	0.0458996	0.0569507	-0.176106	-0.0242344	-0.0843444	-0.0743894	-0.0507069	-0.2286	-0.0797748	0.100152	-0.0159034	-0.009342	0.0261866
0.8	-0.0048286	-0.0261032	0.276481	0.0646727	0.0231961	-0.0407485	-0.0794674	-0.0735779	-0.0486391	0.123419	0.281484	0.0569873	-0.0040234	-0.146295	-0.0521311	0.063125	0.0233953	0.253028	0.0681221	0.0832325	-0.134992	0.00606485	0.0121647	0.117297	-0.0325837	-0.0157153	0.0219508	-0.0482532	0.0819523	0.0832015	-0.0515097	-0.115547	-0.0744592	-0.10022	0.0849243	0.0545168	0.0313934	-0.145994	-0.0544688	-0.0513037	-0.0749329	-0.0612764	-0.151233	-0.0656914	0.0572271	0.0209091	-0.0205005	0.0455587
0.9	0.0170344	0.0744438	0.25331	0.0296907	0.0844273	-0.0158915	-0.0975887	-0.080024	0.031602	0.080422	0.323427	0.0542969	0.0052746	-0.153673	-0.0299847	0.0180949	-0.0104971	0.238966	0.0444148	0.107262	-0.149339	0.0283568	-0.0093835	0.158542	-0.0136997	-0.0170686	0.0447515	-0.0211997	0.0133849	0.118875	-0.131423	-0.0177327	-0.0702014	-0.091887	0.0559888	0.030385	0.0153003	-0.201922	-0.009597	-0.0891303	-0.0506586	-0.0163142	-0.157096	-0.0928864	0.100447	-0.0164945	-0.0235015	0.0577206
1	-0.0068528	0.0581975	0.212186	0.0600257	0.0562734	-0.0528329	-0.0421227	-0.0490343	-0.0343968	0.0752289	0.243861	0.00166579	-0.0310144	-0.162851	-0.0395999	0.0692874	-0.0295326	0.186625	0.0404673	0.100214	-0.0503109	0.0129137	-0.0113415	0.178565	-0.0482698	-0.0043109	-0.0156367	-0.0660525	0.0560064	0.0776249	-0.107658	-0.0094227	-0.100382	-0.0429694	0.0780978	0.0867979	0.01874	-0.165964	-0.0706682	-0.0702358	-0.101148	-0.0397757	-0.124601	-0.0008391	0.0983251	-0.0484997	-0.0517214	0.0671215
1.1	0.0405806	-0.0280529	0.222392	0.110325	0.0723788	-0.0205803	-0.104441	-0.0148777	-0.0826365	0.0971568	0.276344	0.0509903	-0.0757905	-0.128048	-0.0648771	0.0497392	-0.046462	0.168874	0.0290696	-0.0047718	-0.0573108	0.0080028	-0.0207306	0.211459	-0.0206216	-0.0627589	0.0320834	-0.0823011	0.0813996	0.0487686	-0.132059	-0.0204161	-0.158196	-0.109519	0.0473175	0.0770172	-0.0319485	-0.146186	-0.0585184	-0.078401	-0.0897835	-0.0187665	-0.121445	-0.0933677	0.0567764	-0.0321717	-0.0259277	0.0135518
1.2	0.00713044	0.0450759	0.192957	0.113208	0.0863947	-0.0376056	-0.0920061	-0.0192554	-0.0411562	0.199144	0.264865	-0.0036855	0.013802	-0.15888	-0.0425389	0.0054706	0.00811165	0.163178	0.0437729	-0.0027633	-0.0528604	-0.041106	0.0225365	0.214268	-0.0267538	-0.0350576	-0.0139164	-0.0074569	0.0232377	0.0615419	-0.0897952	-0.174585	-0.14151	0.00108314	-0.0994976	0.137354	-0.0113284	-0.168791	0.00460741	-0.126908	-0.049029	-0.04199	-0.148813	-0.181194	0.128108	0.0534047	-0.0700186	0.0474846
1.3	0.0374927	-0.0145014	0.155785	0.0265138	0.0737687	-0.043118	-0.0600042	-0.0146144	0.0396712	0.179148	0.234519	0.00525607	-0.0008534	-0.135282	0.0150291	0.10327	-0.0160769	0.181466	0.0691229	-0.0078243	-0.0639792	0.025879	-0.0148313	0.168069	0.0317602	-0.0191813	0.009312	-0.0175908	-0.008851	0.034352	-0.0798358	-0.13947	-0.0495339	0.0616731	-0.514602	0.0428627	-0.0368525	-0.219016	-0.0339388	-0.209504	-0.103897	-0.0113134	-0.0981166	-0.0880199	0.0878485	0.0209784	-0.0596334	0.0227713
1.4	0.068836	0.0330054	0.143296	0.0506598	0.0619856	-0.0647965	-0.0849699	0.00825184	0.0245772	0.196965	0.183692	-0.0812331	-0.0236102	-0.168363	-0.0257183	-0.0116088	-0.0412069	0.16032	0.0381079	0.0122604	-0.0824756	-0.0211159	-0.0166364	0.182297	0.0114039	-0.0077311	-0.0177051	-0.020678	-0.22566	-0.079928	-0.118656	-0.0812399	-0.0957329	0.0902879	-0.640022	0.068799	-0.0350616	-0.217951	-0.056379	-0.180413	-0.349085	-0.156272	-0.155615	-0.146639	0.0164243	0.0442111	-0.0689501	0.0413381
1.5	0.016652	-0.0291616	0.154501	0.196166	0.105706	-0.0251768	-0.0435844	0.0209486	-0.0030367	-0.518206	-0.0075791	-0.202578	-0.0516111	-0.123364	0.0871387	0.00846726	0.00052732	0.149226	0.030165	-0.0314841	-0.0946351	-0.0084304	0.0046649	0.150768	0.00050466	-0.0167212	-0.0434195	-0.108057	-0.282105	-0.171245	-0.0775247	-0.111826	0.0969809	0.0962815	-0.605556	0.0295765	-0.0234377	-0.185012	-0.017994	-0.387511	-0.463319	-0.338879	0.016127	-0.157301	0.00838837	0.0287382	-0.0719945	0.00680461
1.6	0.0340125	-0.0473673	0.173996	0.098643	0.194757	-0.0301883	-0.0398946	0.0105007	0.053684	-0.445628	-0.553185	-0.438	-0.0505676	-0.134077	0.168096	-0.0075767	-0.0290653	0.141284	0.0865703	-0.015525	-0.0235847	-0.0294129	-5.742e-05	0.123194	0.0408365	-0.0526351	0.014801	-0.34725	-0.223256	-0.366786	-0.0654868	-0.0749349	0.0905136	-0.141985	-0.621466	-0.309468	-0.024902	-0.173798	-0.0111337	-0.241214	-0.448313	-0.368308	-0.0837773	-0.0144493	-0.0690826	0.0401549	-0.0732152	0.00063144
1.7	0.06518	0.0456109	0.115372	0.214181	0.212807	-0.0670585	-0.0493583	0.0118924	0.0478408	-0.401749	-0.555683	-0.536655	-0.0350552	-0.117179	0.0959863	0.0369392	-0.0133212	0.104861	0.176695	-0.0024588	-0.0265116	0.0102307	-0.0175878	0.164545	0.0435856	0.0183329	0.0429122	-0.431147	-0.202035	-0.349052	-0.0507031	-0.0265413	-0.151253	-0.372728	0.0463601	-0.481187	0.0221794	-0.113133	0.0170457	-0.249797	-0.587226	-0.283898	-0.12046	-0.0301316	-0.031311	0.0828599	-0.0310628	0.0286762
1.8	0.120545	0.0448178	0.205397	0.159872	0.0728874	-0.0295512	-0.0322276	0.0276279	0.110021	-0.44757	-0.590251	-0.518948	-0.0878002	-0.0937739	0.0958331	0.0709028	-0.02916	0.105726	0.0220462	0.0256965	-0.0207936	-0.01619	-0.0100591	0.0638393	0.00067059	0.0283835	0.0866546	-0.362269	-0.131214	-0.344455	0.0140932	0.0506531	-0.183513	-0.486678	-0.197798	-0.542051	-0.0005497	-0.0736465	-0.0622798	-0.179902	-0.549566	-0.14776	-0.0144911	-0.0816147	-0.0206712	0.0969083	-0.0273877	-0.0097521
1.9	0.13491	0.022751	0.200615	-0.0407892	0.127775	-0.0320926	0.0159784	-0.0214368	0.068485	-0.494605	-0.535036	-0.481979	0.0511741	0.0804246	0.0919731	0.0591908	0.0477402	0.175022	0.165885	0.150956	0.0650415	-0.0719894	0.0424951	-0.0590502	0.0237073	0.0474426	0.0354047	-0.219358	-0.0491958	-0.262735	0.0486476	0.0747052	-0.112749	-0.405772	0.0433968	-0.561238	0.022121	-0.0769489	-0.0435926	-0.0605497	-0.346289	0.0762721	-0.0028193	0.0752769	0.0396003	0.117607	-0.0079283	0.036104
2	0.241168	0.127714	0.281807	0.31179	0.756829	0.126386	0.284698	0.202728	0.395512	0.837358	1.23858	1.14601	0.236925	0.110032	0.596802	0.137371	0.361679	0.371766	0.425321	0.402772	0.262285	0.1755	0.136466	0.240176	0.0988824	0.203471	0.0866647	0.326341	0.247712	0.122596	0.127491	0.156299	0.197327	0.240521	0.17372	0.164863	0.146595	0.0554593	0.0134715	0.032933	0.447932	0.708839	0.155196	0.170781	0.118385	0.168999	0.107299	0.096602
2.1	0.316991	0.346546	0.519078	0.602115	0.561505	0.406557	0.488025	0.479214	0.665324	0.754339	1.05109	1.34727	0.412753	0.206528	0.730539	0.388194	0.680154	0.587134	0.443614	0.477499	0.822165	0.327755	0.473699	0.419546	0.134661	0.399767	0.107536	0.219403	0.223416	0.188682	0.180443	0.14326	0.172195	-0.0693345	0.219857	0.0157582	0.292635	-0.0236207	0.0370066	-0.0028837	0.4068	0.604106	0.345969	0.256225	0.180522	0.227277	0.183863	0.0930891
2.2	0.292361	0.436781	0.675108	0.350924	0.620328	0.480262	0.657129	0.494453	0.851744	1.19277	1.18349	1.43513	0.62075	0.275287	0.803945	0.446943	0.900379	0.649793	0.729447	0.623097	0.588465	0.500042	0.572263	0.427548	0.246073	0.342581	0.138273	0.31356	0.290915	0.256214	0.140056	0.122191	0.0844605	0.202044	0.228879	0.140485	0.428658	-0.039948	0.0282615	-0.0206752	0.355162	0.721061	0.334755	0.256758	0.289352	0.382593	0.280115	0.148276
2.3	0.417796	0.742331	0.822947	0.592828	0.830207	0.666626	0.914381	0.725733	0.898857	1.23917	1.25821	1.41107	0.768923	0.561589	0.999072	0.684609	1.05579	0.799966	0.503737	1.0017	1.14272	0.61617	0.763822	0.663698	0.338874	0.345562	0.230442	0.271153	0.270232	0.43726	0.205178	0.214609	0.192632	0.244368	0.156287	0.274588	0.511264	0.00389931	0.0370577	0.0049066	0.432855	0.672988	0.416682	0.373283	0.446128	0.512233	0.380205	0.232688
2.4	0.575153	1.0955	0.850614	0.703504	0.851296	0.761049	0.899965	0.705891	1.07331	1.10379	1.2659	1.36074	0.829451	0.834574	1.10059	0.853208	1.20667	0.850665	1.0913	1.21629	1.41585	0.733219	0.989027	0.891217	0.346001	0.33756	0.261923	0.253734	0.305501	0.298176	0.272821	0.220933	0.196015	0.227038	0.226027	0.278064	0.317063	-0.0186421	0.0178524	-0.0118798	0.43285	0.581325	0.30516	-0.0619776	0.390566	0.638055	0.258792	0.326904
2.5	0.851853	1.27299	0.99371	0.706931	0.831962	0.767307	0.857302	0.777957	1.00049	1.13637	1.29988	1.33539	0.849622	0.890731	1.14648	0.88635	1.41795	1.02314	1.17294	1.18209	1.31466	1.03056	1.04139	1.60294	0.356861	0.441359	0.263425	0.198501	0.206181	0.279699	0.263397	0.222569	0.163226	0.216064	0.142201	0.252083	0.338687	0.0712185	0.0130808	0.0027391	0.438121	0.541743	0.0794183	-0.226168	0.46855	0.576548	0.403078	0.413651
2.6	0.92212	1.37445	0.857866	0.708681	0.839658	0.737245	0.984701	0.888844	1.01839	1.14498	1.21298	1.33592	0.95698	0.859923	1.08814	1.10085	1.48967	0.897215	1.31887	1.00077	1.34281	1.39621	1.41309	1.84861	0.396238	0.389396	0.173991	0.196435	0.19482	0.226426	0.252934	0.187683	0.121446	0.188796	0.147087	0.241173	0.355709	-0.0347778	-0.0421492	0.0339163	0.417772	0.517206	0.124221	-0.0429076	0.882881	0.345328	0.433364	0.413638
2.7	0.960652	1.29676	0.920334	0.673047	0.904999	0.566825	0.829094	0.866481	0.933066	1.07218	1.06019	1.32365	1.03811	0.895332	0.915275	1.18474	1.06537	0.937149	1.24896	0.978536	1.64422	1.48915	1.2623	1.91804	0.395584	0.395514	0.230452	0.210992	0.186535	0.170197	0.263568	0.192891	0.146686	0.187428	0.144041	0.251999	0.357081	-0.001285	-0.0432358	0.00261955	0.339986	0.457981	0.143912	-0.0504995	0.326339	0.379408	0.410289	0.538972
2.8	1.04285	1.29984	0.901965	0.663365	0.7334	0.524943	0.878218	0.955058	0.999788	1.02336	1.03692	1.2293	1.00305	0.801889	0.972912	0.832865	1.45065	0.926075	1.17082	0.91947	1.39729	1.75555	1.34903	1.95336	0.355155	0.365517	0.246172	0.174185	0.171517	0.180894	0.247194	0.125114	0.138615	0.16566	0.0976521	0.18305	0.350629	-0.0790583	-0.0840576	0.00798696	0.281267	0.447855	0.0563229	-0.035273	0.0333982	0.431523	0.350255	0.506274
2.9	0.978652	1.27613	0.856394	0.572519	0.616734	0.587351	0.801628	0.802433	0.97919	0.954451	1.04423	1.25513	0.926148	0.831197	1.17666	1.09374	1.28823	0.97665	1.13521	0.85662	1.3238	1.90071	1.38712	1.96798	0.350144	0.361521	0.161909	0.231274	0.157879	0.256127	0.268392	0.156049	0.108527	0.158482	0.15334	0.18615	0.40777	-0.0813807	-0.0591046	-0.0191811	0.28532	0.443674	-0.0112725	-0.133339	0.250096	0.426452	0.381836	0.570119
3	0.90223	1.08933	0.990844	0.641292	0.668788	0.593378	0.819302	0.782884	0.90667	0.988035	0.982828	1.19924	0.920392	0.984203	1.04757	1.05905	1.30964	1.01115	1.18252	0.800447	1.0601	1.97323	1.41532	1.95743	0.277836	0.306091	0.107238	0.242847	0.124723	0.234159	0.212035	0.212733	0.13313	0.183143	0.117636	0.197593	0.29507	-0.0618149	-0.0108706	-0.0055076	0.252572	0.469636	0.0583393	-0.14179	0.210055	0.474244	0.342911	0.498882
3.1	0.939016	1.16689	0.872016	0.585943	0.617783	0.629161	0.824717	0.875673	0.975801	0.994124	0.956692	1.196	0.995243	1.01406	0.760589	0.947835	1.08789	0.838506	1.12927	0.842886	0.979096	2.00319	1.38758	1.9253	0.380756	0.313343	0.155436	0.206897	0.144406	0.113851	0.23193	0.212983	0.0876368	0.157272	0.112989	0.172228	0.316393	-0.0512968	-0.112101	-0.0384885	0.261136	0.445154	0.043635	-0.127956	0.269526	0.488179	0.365558	0.579218
3.2	0.927439	1.13625	0.852323	0.499529	0.581386	0.530814	0.853644	0.892905	0.919171	0.893788	0.889633	1.14507	0.94162	1.05471	1.13556	0.881087	1.08805	0.846777	1.07518	0.972017	0.827438	1.9757	1.27054	1.87454	0.353498	0.349979	0.179828	0.240953	0.104383	0.137731	0.360816	0.032716	0.095999	0.173072	0.0533803	0.171548	0.28984	-0.0199633	-0.0742002	0.016592	0.257863	0.435373	0.0191984	-0.17423	0.226539	0.44805	0.380634	0.608823
3.3	0.807384	1.11483	0.808471	0.594155	0.588269	0.610403	0.818975	0.866173	1.0503	0.877367	0.94724	1.06372	0.909107	1.02058	0.834847	0.906934	1.16931	0.879154	0.96281	0.832199	0.936431	2.01841	1.2123	1.82358	0.334438	0.345855	0.191919	0.239827	0.0969253	0.165402	0.357101	0.0700563	-0.0032657	0.102965	0.047912	0.141826	0.307941	-0.0325831	-0.048415	-0.0069743	0.148886	0.399058	-0.118568	-0.172596	0.226205	0.472622	0.36101	0.648047
3.4	0.901104	1.0793	0.738287	0.518734	0.492183	0.547323	0.822313	0.852731	0.992388	0.881819	0.864024	1.07993	0.788157	0.895872	0.729265	0.888956	1.10349	0.814736	0.986415	0.856279	0.931287	1.91892	1.21579	1.73628	0.309686	0.30118	0.15473	0.253831	0.111324	0.110849	0.39482	0.117053	-0.137099	0.0981516	0.0618741	0.210198	0.229795	-0.0773893	-0.0336672	-0.0038833	0.145849	0.405615	-0.108331	-0.108319	0.221091	0.397251	0.416412	0.617288
3.5	0.860879	1.10209	0.760075	0.512158	0.496947	0.504861	0.744909	0.863834	0.908959	0.810687	0.740934	1.04265	0.782627	0.993141	0.776136	0.749389	1.18244	0.78295	0.831537	0.929672	0.929024	1.91704	1.11874	1.75186	0.26563	0.161211	0.103211	0.307453	0.0976871	0.181241	0.363857	-0.0095122	-0.0725721	0.0653623	0.0426664	0.192357	0.218858	-0.0510767	-0.0396785	-0.0476094	0.136152	0.429027	0.038974	-0.107734	0.193477	0.379813	0.301367	0.51707
3.6	0.828751	1.22583	0.705996	0.447386	0.505972	0.535245	0.661993	0.813212	0.919959	0.684189	0.631582	0.996865	0.774186	0.847783	0.918675	0.812288	1.06813	0.669866	0.838831	0.742897	1.17574	1.90532	1.08451	1.62577	0.211201	0.228411	0.107149	0.203296	0.0761673	0.135804	0.217332	0.112514	-0.0688821	0.0771584	0.0363228	0.243751	0.217954	-0.0555153	-0.033922	-0.003101	0.129066	0.388726	-0.0337476	-0.113874	0.16933	0.35116	0.369848	0.582768
3.7	0.74417	1.10452	0.651582	0.518461	0.435609	0.433404	0.641468	0.895794	0.850269	0.683666	0.57039	0.983957	0.727317	0.938526	0.908353	0.863493	1.01838	0.708131	0.907905	0.643806	0.986707	1.88278	1.08152	1.60059	0.216115	0.191774	0.104404	0.142314	0.0440859	0.177299	0.330869	0.162634	-0.0244856	0.0723361	0.0462116	0.193057	0.264383	-0.0969055	-0.0164233	0.0428092	0.143672	0.37241	1.1458e-05	-0.148625	0.125535	0.291228	0.316655	0.551502
3.8	0.738501	1.07802	0.624992	0.467107	0.451601	0.427649	0.689595	0.787345	0.839535	0.654244	0.614581	1.08073	0.724233	0.823477	1.02318	0.757525	0.981877	0.672463	0.918856	0.806095	0.80474	1.81043	1.00197	1.52812	0.258834	0.20605	0.115929	0.109586	0.0698825	0.151682	0.293344	0.114669	-0.0309069	0.0677778	-0.0093029	0.214197	0.221619	-0.0595138	-0.021042	-0.0548402	0.130101	0.357407	-0.0084107	-0.132032	0.193578	0.319535	0.337307	0.442719
3.9	0.757833	1.07189	0.617146	0.473346	0.421395	0.452821	0.675986	0.699189	0.797468	0.657913	0.557237	1.07881	0.616483	0.736255	0.896912	0.716286	0.914091	0.542727	0.744035	0.657916	0.689025	1.75272	0.952145	1.4808	0.238332	0.201011	0.0450799	0.182178	0.069136	0.228716	0.344055	-0.026711	-0.0532085	0.02361	0.0326622	0.191682	0.139046	-0.0333859	-0.0537385	-0.0549055	0.15301	0.341231	0.00130651	-0.185132	0.167239	0.273281	0.28425	0.381564
4	0.68547	1.15604	0.580814	0.370602	0.358326	0.423389	0.646875	0.653118	0.732669	0.572161	0.557059	1.12716	0.67842	0.799124	0.915989	0.636973	0.901212	0.583541	0.777646	0.801991	0.71634	1.78313	0.91242	1.42016	0.163382	0.197499	0.140361	0.14347	0.060694	0.14627	0.316729	-0.0994461	-0.0602436	0.0134883	0.0234172	0.169862	0.210364	-0.024892	-0.058909	-0.0468979	0.127423	0.296837	-0.0234952	-0.155676	0.14505	0.304166	0.250389	0.34274
4.1	0.689456	1.00342	0.53887	0.399876	0.41022	0.418713	0.588718	0.656495	0.728777	0.547873	0.516389	1.12265	0.702945	0.83755	0.905092	0.679508	0.89316	0.556329	0.705233	0.813179	0.749017	1.69209	0.867274	1.34277	0.221544	0.195899	0.127265	0.219052	0.082594	0.123228	0.226322	0.0309202	-0.0452836	0.0368035	-0.0054727	0.139287	0.173718	0.0429029	-0.0714663	-0.0234456	0.0672216	0.294438	-0.0224636	0.0703677	0.297808	0.295674	0.273719	0.386747
4.2	0.650016	0.935475	0.480335	0.340518	0.267771	0.415871	0.594452	0.685966	0.733997	0.579028	0.493432	1.05096	0.649861	0.875621	0.527102	0.615887	0.806806	0.524783	0.649247	0.719106	0.906228	1.67057	0.891348	1.34083	0.130976	0.153391	0.148206	0.147496	0.0398908	0.0546141	0.304622	-0.188322	0.0282651	0.0225835	-0.0240161	0.169828	0.185358	-0.0008873	-0.0278768	-0.0522816	0.0556063	0.247981	-0.0095045	0.366569	0.390178	0.281298	0.20819	0.316711
4.3	0.571095	1.01744	0.477034	0.362843	0.338802	0.375293	0.538483	0.733248	0.65818	0.55288	0.521054	1.00513	0.595168	0.867031	0.355058	0.564187	0.79134	0.451572	0.715265	0.783066	0.741074	1.73444	0.857036	1.33307	0.175685	0.161055	0.174309	0.165452	0.0693822	0.125914	0.220349	-0.0605498	0.0486644	0.0341367	-0.0408795	0.15731	0.179208	-0.0502954	0.00290093	0.0369096	0.0568252	0.33758	-0.0258913	0.428653	0.271826	0.322133	0.211554	0.294186
4.4	0.554623	1.11695	0.568651	0.301442	0.358121	0.379381	0.493919	0.837252	0.724508	0.512416	0.482722	0.951263	0.635232	0.826519	0.491058	0.495335	0.733414	0.5143	0.61838	0.649483	0.537224	1.72968	0.820586	1.27562	0.117571	0.211647	0.219822	0.117952	0.0434509	0.13845	0.229525	-0.0588436	-0.0043934	0.025084	8.1718e-06	0.137403	0.0664994	-0.0327111	-0.0163382	0.00098971	0.0562298	0.24723	-0.0197569	0.654266	0.137286	0.309332	0.186603	0.355509
4.5	0.582651	1.05113	0.53216	0.284145	0.370997	0.399269	0.461853	0.768833	0.640183	0.458824	0.471438	0.915928	0.535132	0.690782	0.580303	0.629273	0.658857	0.402577	0.734477	0.694228	0.755324	1.64699	0.778424	1.24821	0.0961818	0.0935443	0.281334	0.0968943	-0.0029617	0.135693	0.233372	-0.0314694	-0.0067256	0.0119549	-0.0396248	0.157794	0.13195	0.0208656	-0.0115584	-0.0221039	0.025239	0.232983	-0.0905398	0.633855	0.26627	0.316938	0.208883	0.394853
4.6	0.498339	1.01933	0.418549	0.29204	0.295947	0.354086	0.466965	0.726207	0.583938	0.410507	0.448391	0.909774	0.551116	0.715411	0.635523	0.455105	0.632779	0.44238	0.582789	0.692423	0.761735	1.61725	0.801552	1.18604	0.128305	0.169652	0.350334	0.111606	0.0564464	0.107809	0.227136	-0.0596018	-0.048644	0.00453824	-0.0536077	0.139188	0.140536	-0.0684478	0.00799499	0.00981757	0.0460367	0.216899	-0.0631947	0.446115	0.140783	0.352449	0.191654	0.300238
4.7	0.51226	0.931681	0.538781	0.242063	0.245352	0.351695	0.414534	0.724696	0.575567	0.485195	0.403737	0.853176	0.591599	0.745037	0.699783	0.479845	0.667139	0.375407	0.635138	0.525652	0.68941	1.53979	0.838092	1.14104	0.107783	0.203407	0.373443	0.0596923	-0.0089857	0.051296	0.2209	-0.0362681	-0.038218	-0.0329242	-0.0490843	0.141229	0.138846	-0.0453739	-0.0017603	-0.0420792	0.0516527	0.226237	-0.0445275	0.43971	0.0842581	0.347994	0.195497	0.346434
4.8	0.567356	0.933382	0.52639	0.303751	0.280427	0.343412	0.325557	0.63129	0.580476	0.549756	0.384764	0.863066	0.587139	0.595816	0.499016	0.457906	0.572876	0.370955	0.533258	0.415722	0.474026	1.48496	0.792515	1.11425	0.079423	0.242924	0.387871	0.123142	-0.0088364	0.119745	0.265949	0.00096232	-0.0525794	-0.0355784	-0.0362407	0.115953	0.112677	-0.0533422	-0.0414782	-0.0206372	0.0305999	0.161119	0.0199893	0.516436	0.0740767	0.391567	0.191436	0.350996
4.9	0.458744	0.936478	0.468132	0.256047	0.272625	0.308725	0.386453	0.565151	0.631335	0.56514	0.350795	0.823114	0.643487	0.646346	0.160399	0.39762	0.614516	0.37156	0.711371	0.498621	0.497214	1.55167	0.843077	1.05269	0.164181	0.306969	0.415684	0.0768803	0.00369597	0.0670791	0.239259	-0.0406773	-0.0476925	-0.0401961	-0.033525	0.100833	0.0717131	-0.118403	-0.0614648	-0.0363206	0.0444874	0.165051	0.0695227	0.512103	0.0583076	0.367969	0.226599	0.308361
5	0.466706	0.890902	0.403609	0.252913	0.285152	0.268662	0.363421	0.656781	0.526264	0.567923	0.373604	0.836301	0.504619	0.625495	0.176084	0.441347	0.530946	0.361447	0.598445	0.520606	0.420573	1.4762	0.772959	1.04424	0.144741	0.468796	0.406854	0.0570744	-0.0040964	0.112011	0.26636	-0.138322	-0.0911913	0.00599922	-0.035176	0.14189	0.106961	-0.0669424	-0.0253975	-0.0209848	0.0192967	0.135892	0.146044	0.423958	0.0734863	0.305861	0.106936	0.265782
5.1	0.427721	0.860406	0.417314	0.248431	0.257211	0.292366	0.267647	0.599375	0.658656	0.609724	0.413729	0.843021	0.597142	0.542058	0.292371	0.404642	0.534115	0.342693	0.484877	0.410045	0.539615	1.43713	0.710595	0.934597	0.0754457	0.377854	0.397785	0.0767755	0.0183637	0.0636191	0.149139	-0.192991	-0.0541751	-0.0269007	-0.0674173	0.0898694	0.0800064	-0.0465032	-0.0471328	-0.0126838	0.00085621	0.1583	0.104313	0.402352	0.0046109	0.302931	0.152481	0.255741
5.2	0.428702	0.787	0.360854	0.252469	0.274676	0.281284	0.275083	0.54406	0.514459	0.56388	0.407463	0.803988	0.608793	0.553971	0.276963	0.34106	0.520246	0.345812	0.597688	0.59128	0.599675	1.43452	0.693895	0.930444	0.0788382	0.428794	0.287787	0.0123039	0.0179907	0.0773566	0.180513	-0.0559008	-0.0871329	-0.0034794	-0.0657455	0.090303	0.148587	-0.120711	-0.062288	-0.0622338	-0.0157895	0.134736	0.0708099	0.317819	0.0126706	0.245794	0.178429	0.205274
5.3	0.445432	0.783197	0.429092	0.254455	0.297946	0.330783	0.275825	0.464983	0.614977	0.55931	0.33449	0.779209	0.579662	0.584251	0.146863	0.330944	0.483746	0.320119	0.394347	0.414221	0.452089	1.32197	0.702097	0.883535	0.0356986	0.468585	0.273518	0.0689233	0.0460714	0.096354	0.1342	-0.0141314	-0.121955	-0.0290945	-0.0390596	0.0765983	0.133214	-0.0462332	-0.0417585	-0.0182793	-0.0091485	0.119252	0.0745094	0.33878	0.137278	0.268068	0.148566	0.199715
5.4	0.432058	0.75249	0.383393	0.209132	0.251665	0.260894	0.299114	0.482772	0.527675	0.535022	0.375469	0.794983	0.552751	0.455454	0.312737	0.288271	0.504651	0.315523	0.423483	0.335998	0.378399	1.26233	0.674838	0.870344	0.14284	0.379473	0.291546	0.00263994	-0.004768	0.0919305	0.195421	-0.0107495	-0.192113	0.00189253	-0.0673594	0.0628781	0.0992458	-0.0418727	-0.0706767	-0.0676827	-0.0285101	0.145127	0.119157	0.399515	0.111926	0.261436	0.131126	0.186335
5.5	0.329869	0.744769	0.329808	0.229305	0.262278	0.24258	0.251028	0.490444	0.445886	0.481189	0.351627	0.76	0.550026	0.528748	0.473977	0.276533	0.508971	0.332072	0.293386	0.281943	0.342545	1.26436	0.643853	0.840465	0.0820846	0.469628	0.334056	0.00536916	0.0407189	0.110455	0.172066	0.0887215	-0.17591	-0.0105678	-0.0659808	0.101346	0.147072	-0.0511263	-0.104129	-0.0471042	-0.0244432	0.0969357	0.0985585	0.394081	0.112004	0.1947	0.142108	0.17517
5.6	0.411011	0.587158	0.385359	0.228143	0.301585	0.285351	0.253104	0.423605	0.509183	0.50564	0.315216	0.713386	0.532653	0.401463	0.45777	0.321831	0.434556	0.265222	0.334183	0.195201	0.273245	1.22702	0.561946	0.807609	0.0328518	0.43483	0.30153	0.0376796	-0.0160242	0.11852	0.019034	0.104473	-0.111184	0.0120143	-0.0922625	0.0717766	0.188932	-0.0573195	-0.104791	-0.0939327	-0.0083689	0.0690079	-0.0125753	0.269603	0.119154	0.239534	0.125774	0.219855
5.7	0.325325	0.654227	0.390181	0.162963	0.309311	0.223315	0.232531	0.484216	0.51564	0.495145	0.256444	0.719969	0.486614	0.493898	0.554458	0.290336	0.432071	0.284609	0.308576	0.197253	0.196077	1.17781	0.532683	0.771537	0.0918627	0.421935	0.311821	0.00739701	0.00745845	0.0605383	0.0746857	0.0970214	-0.0233579	-0.0119521	-0.0506567	0.025312	0.0930445	-0.0931982	-0.14484	-0.020349	-0.0115621	0.0897148	0.0112721	0.223055	0.0548877	0.270284	0.0801201	0.203506
5.8	0.381909	0.683633	0.291361	0.154264	0.270772	0.205803	0.301038	0.396512	0.501013	0.540461	0.255956	0.633783	0.45295	0.428078	0.414828	0.226083	0.419299	0.265277	0.315289	0.150825	0.237143	1.09794	0.479774	0.728716	0.0733496	0.384274	0.305428	0.00442915	-0.0297065	0.1084	0.0937273	0.0792939	-0.0770984	-0.0134219	-0.0573262	0.0191645	0.053252	-0.0350265	-0.101344	-0.0610984	-0.0041886	0.0840386	-0.0406574	0.187039	0.0184684	0.271897	0.0995918	0.177065
5.9	0.283975	0.764771	0.267855	0.118106	0.266905	0.195136	0.26851	0.313644	0.424088	0.504681	0.258416	0.674783	0.442815	0.440494	0.430958	0.207134	0.41462	0.19502	0.251075	0.32626	0.159303	1.07256	0.522923	0.753395	0.106106	0.309703	0.259895	0.0257484	0.0188786	0.0197697	0.0557833	0.151989	-0.147072	-0.0457258	-0.088668	0.0624343	0.128762	-0.0033801	-0.0785729	-0.0568937	-0.0727929	0.101073	-0.031421	0.160807	-0.0237102	0.224775	0.055538	0.250064
6	0.291751	0.588821	0.263507	0.151396	0.252326	0.230682	0.215951	0.303482	0.435967	0.525572	0.17712	0.584121	0.439199	0.40502	0.407469	0.265466	0.364685	0.187848	0.300146	0.343887	0.117634	1.07228	0.43185	0.712789	0.0908586	0.317504	0.235732	-0.0040866	0.0413838	0.0386968	0.00353693	0.154284	-0.125169	-0.0584799	-0.0815691	0.0454705	0.0959234	-0.0136638	-0.0959526	-0.0448227	-0.0135931	0.0892342	-0.0490567	0.166378	-0.0692536	0.231095	0.0793525	0.218265
6.1	0.293403	0.588113	0.264179	0.126676	0.267581	0.14815	0.173152	0.244835	0.504136	0.440757	0.162595	0.638205	0.353349	0.378867	0.315408	0.276592	0.268459	0.183904	0.338996	0.300679	0.0660075	1.06576	0.433351	0.691323	0.062109	0.296909	0.270266	-0.0167927	-0.0051787	0.0170449	0.0327316	0.146522	-0.179646	-0.0427947	-0.0825967	0.076401	0.114652	-0.0378885	-0.0763313	-0.0389283	0.0448178	0.127299	-0.0816213	0.178708	-0.0214716	0.258512	0.104422	0.224871
6.2	0.23966	0.541342	0.238588	0.125493	0.205651	0.170709	0.18018	0.335676	0.459808	0.471016	0.217929	0.592265	0.415817	0.435353	0.422118	0.235222	0.291557	0.224285	0.207345	0.315935	0.0598895	0.961375	0.422661	0.640967	0.110532	0.258434	0.200183	-0.0684091	-0.0022676	0.0374805	0.0383629	0.132596	-0.197184	-0.0527119	-0.0840618	0.0529196	0.0636959	-0.0683629	-0.074939	-0.0840507	0.00090338	0.0589732	-0.154413	0.0738584	0.0596677	0.215543	0.0785543	0.223764
6.3	0.277386	0.5761	0.185161	0.13379	0.221657	0.141012	0.146684	0.348591	0.45129	0.488392	0.187584	0.54836	0.36932	0.447722	0.443474	0.229881	0.258822	0.20573	0.253928	0.265621	0.0999974	0.996657	0.39684	0.634027	0.101465	0.183223	0.188608	-0.0102756	0.0309856	0.0129136	0.0437923	0.0494459	-0.121756	-0.0592043	-0.102213	0.0546254	0.0614784	-0.0956769	-0.113714	0.0537285	-0.0149345	0.0585573	-0.0672816	0.11401	0.0152585	0.200473	0.0991228	0.222362
6.4	0.295386	0.535684	0.161467	0.0792301	0.21106	0.170107	0.173854	0.349117	0.359536	0.463026	0.188641	0.513348	0.343339	0.474751	0.472035	0.220338	0.305074	0.171085	0.294867	0.208187	0.0558312	0.960323	0.432957	0.645387	0.121724	0.247753	0.174627	-0.0154205	0.0166988	0.0219656	-0.0190417	0.0135224	-0.097605	-0.0616665	-0.0873346	0.0365769	0.0543315	-0.0804929	-0.135917	0.00631358	0.00788933	0.0668153	-0.0532369	0.158245	0.010339	0.218882	0.0637952	0.236711
6.5	0.302347	0.424711	0.234813	0.0903175	0.186666	0.117823	0.109029	0.313855	0.449147	0.446219	0.169681	0.435712	0.388122	0.475441	0.402565	0.225875	0.298024	0.142747	0.247154	0.235479	0.224493	0.887293	0.388018	0.552366	0.123421	0.221616	0.220667	-0.0012752	0.0847141	0.0629794	-0.0233388	0.0419739	-0.0719968	-0.0605162	-0.0623079	0.0131996	0.0600642	-0.0474475	-0.10058	0.0152499	-0.0227614	0.103908	-0.0054638	0.275527	0.0164476	0.18145	0.0670041	0.196135
6.6	0.367647	0.47302	0.16115	0.14999	0.252045	0.162883	0.0784803	0.22245	0.39739	0.441889	0.192202	0.471649	0.419625	0.475801	0.476118	0.223894	0.311161	0.196401	0.182495	0.319539	0.222712	0.84911	0.393991	0.555654	0.0578873	0.222009	0.215367	-0.0146376	0.00126263	0.0382621	-0.0013807	0.00437432	-0.140759	-0.0414146	-0.0768931	0.00110623	0.0382303	-0.0292595	-0.0949764	-0.0018405	-0.0456612	0.0853075	0.0465357	0.340388	0.0144113	0.182045	0.032239	0.188318
6.7	0.451432	0.419196	0.194597	0.14312	0.203744	0.0982348	0.130967	0.262932	0.405285	0.404813	0.178764	0.421698	0.393067	0.418402	0.408866	0.232232	0.270192	0.143531	0.182596	0.312875	0.199184	0.795172	0.41174	0.494392	0.0796082	0.223015	0.197577	-0.0464037	0.0272384	0.0260893	-0.0140468	0.0607287	-0.174852	-0.0535979	-0.0726503	0.0075104	0.00787754	-0.0094452	-0.123453	0.0278372	-0.035052	0.0380558	0.040851	0.287246	0.0536132	0.148584	0.0375202	0.133397
6.8	0.404236	0.424004	0.222373	0.17481	0.149806	0.165854	0.106904	0.277652	0.248256	0.331785	0.178424	0.467658	0.430366	0.506212	0.228388	0.159778	0.280634	0.122269	0.214679	0.229802	0.150199	0.755387	0.398051	0.480643	0.0287574	0.259486	0.158429	0.00060414	0.0253425	0.0491478	-0.0163271	0.110719	-0.114222	-0.0808835	-0.0945615	-0.0077378	0.00354254	-0.0180952	-0.111405	0.042076	-0.105466	0.0131687	0.0560827	0.299945	0.00771997	0.148738	0.0509404	0.12575
6.9	0.343956	0.408951	0.147505	0.2136	0.195266	0.0790627	0.0939581	0.253613	0.39031	0.308788	0.10735	0.446155	0.366163	0.477252	0.0772166	0.173288	0.276835	0.127359	0.217106	0.264548	0.111335	0.718108	0.476119	0.462384	0.080671	0.252838	0.171962	-0.0269194	0.0742342	0.0301497	-0.0397279	0.138971	-0.149657	-0.0172218	-0.115651	0.00173258	0.00568502	-0.0741081	-0.0738691	0.0156359	-0.0712532	0.0281022	-0.0915169	0.257867	-0.0071557	0.118773	0.0679174	0.141519
7	0.338679	0.390115	0.183293	0.251522	0.147884	0.0982495	0.112104	0.273749	0.301304	0.364645	0.164766	0.454123	0.355176	0.316424	0.115032	0.117542	0.187543	0.0997222	0.103707	0.209913	0.177264	0.780853	0.423751	0.4671	0.0593107	0.196685	0.216162	-0.0559483	0.0929319	-0.0098844	-0.0202132	0.100184	-0.201242	-0.060363	-0.116336	0.0242521	0.0440884	-0.0853292	-0.0892621	0.00780764	-0.0589198	0.0193798	-0.0170812	0.233811	-0.0018475	0.135626	0.0839039	0.102829
7.1	0.326885	0.329611	0.0802746	0.242206	0.177998	0.134533	0.0857081	0.223037	0.358556	0.334268	0.0993252	0.385282	0.323241	0.402387	0.0727276	0.115106	0.198148	0.102923	0.118282	0.224139	0.188481	0.750484	0.408216	0.423875	0.0814119	0.204779	0.175214	-0.0395585	0.117758	-0.0028542	-0.0266508	0.109023	-0.193586	-0.045632	-0.104978	0.0479995	0.0741399	-0.124496	-0.0653364	0.0306131	-0.0949747	0.00170814	-0.0715547	0.306324	0.142579	0.113969	0.0359173	0.122053
7.2	0.391296	0.336071	0.127674	0.234239	0.206912	0.145308	0.0384285	0.211634	0.337143	0.335537	0.111458	0.361001	0.335557	0.379173	0.192621	0.119535	0.233631	0.109072	0.145497	0.108596	0.276926	0.724979	0.449454	0.423786	0.064985	0.155467	0.141743	-0.0582308	0.114646	-0.0569966	0.00721348	0.0965924	-0.183943	-0.0476254	-0.157112	-8.667e-05	-0.0207597	-0.0746338	-0.123742	-0.0262053	-0.0569646	0.044094	0.00823232	0.299343	0.167371	0.146546	0.0695422	0.0858892
7.3	0.387093	0.36477	0.135381	0.238054	0.14951	0.0651236	0.0796784	0.176733	0.362073	0.273582	0.0813421	0.389537	0.29401	0.391188	0.388315	0.126766	0.205935	0.187614	0.154563	0.194403	0.223482	0.659361	0.427911	0.435958	0.0394033	0.146889	0.175731	0.0317365	0.0774214	0.00987209	-0.0121465	0.0562194	-0.200368	-0.0181591	-0.133274	0.00675594	0.0590431	-0.0503167	-0.118104	-0.0338218	0.0184558	-0.0029853	-0.0020823	0.392551	0.182332	0.116349	0.0703436	0.118863
7.4	0.359746	0.340878	0.143236	0.157118	0.235537	0.0990941	0.00573198	0.196402	0.279964	0.272772	0.118035	0.242287	0.283981	0.377709	0.189997	0.122864	0.260955	0.163625	0.0925463	0.159613	0.0950114	0.62811	0.402545	0.407515	0.0515017	0.171517	0.158458	-0.0081357	0.0844155	-0.0074673	0.0140856	0.0826359	-0.141579	-0.0148959	-0.087054	0.0637407	-0.0143911	-0.0626458	-0.0898819	-0.0120484	0.0634948	0.041966	0.0279695	0.284039	0.140045	0.131793	0.0419343	0.102141
7.5	0.36428	0.238774	0.077617	0.160489	0.161809	0.0791983	0.0408642	0.196312	0.325932	0.326146	0.057526	0.262772	0.278372	0.387403	0.0882898	0.0782115	0.205827	0.0751009	0.145592	0.186246	0.0335936	0.606623	0.382839	0.396528	0.182675	0.154269	0.178575	-0.0441816	0.139181	0.0164761	-0.0564119	0.138801	-0.194384	0.00022279	-0.10022	0.00871307	-0.0290862	-0.068647	-0.0598177	-0.0078164	0.0477227	0.0252504	0.00150824	0.202266	0.125504	0.127678	0.0465227	0.145189
7.6	0.278987	0.290762	0.196672	0.13536	0.149008	0.100877	0.0162264	0.183788	0.281264	0.24204	0.124199	0.284275	0.290322	0.458753	0.228442	0.132016	0.179579	0.113194	0.124974	0.15548	-0.0524533	0.566333	0.348758	0.390916	0.184371	0.192442	0.113423	-0.0394842	0.0789516	0.00567753	-0.0806427	0.0960938	-0.231316	0.0118354	-0.100921	-0.0273884	0.0246062	-0.025879	-0.10204	0.00784012	0.0179033	0.0457628	-0.0686928	0.137078	0.194884	0.111809	0.0756837	0.17781
7.7	0.390057	0.26408	0.143058	0.149345	0.188756	0.10082	0.0384924	0.211107	0.309675	0.254123	0.104767	0.289283	0.195392	0.327893	0.371042	0.105915	0.172056	0.152482	0.210197	0.0958487	-0.0865562	0.579923	0.361025	0.351616	0.298708	0.101775	0.0865851	-0.0342419	0.0670086	0.0204256	-0.0135037	0.0366066	-0.245217	-0.0568018	-0.124	0.0190018	0.0616708	-0.0844842	-0.077868	-0.0189693	0.0692243	0.0349666	-0.0906098	0.112892	0.146861	0.0736567	0.0834906	0.169755
7.8	0.300757	0.202754	0.135084	0.174272	0.197089	0.0671278	-0.0148332	0.149489	0.301798	0.218011	0.0922475	0.33628	0.216009	0.309748	0.370252	0.114344	0.177446	0.125319	0.175072	0.110576	-0.125095	0.535348	0.337109	0.320788	0.163723	0.118849	0.144806	-0.0336227	0.0794964	-0.015145	-0.0278995	0.0499945	-0.193862	-0.0691088	-0.109105	0.0380659	0.0337279	-0.111656	-0.135399	-0.0540524	0.0141056	0.0263414	-0.0395796	0.0927819	0.158449	0.0546938	0.0451746	0.171573
7.9	0.226235	0.267387	0.0869643	0.195005	0.144708	0.0638348	0.00312851	0.149586	0.212014	0.206892	0.022605	0.326331	0.25396	0.295214	0.399626	0.123398	0.158397	0.0742148	0.138866	0.124888	-0.0952238	0.520116	0.340607	0.33856	0.206327	0.100924	0.174239	-0.0549049	0.0328443	0.00362343	-0.0455683	0.108833	-0.204971	-0.0545609	-0.11232	0.058466	0.0102374	-0.154324	-0.122689	-0.0355926	0.00848449	0.0391952	-0.157329	0.127895	0.0597063	0.0672109	0.0189494	0.116269
8	0.204754	0.314884	0.097112	0.125012	0.171921	0.0733136	0.0161064	0.103839	0.225633	0.161177	0.010527	0.309206	0.156864	0.300834	0.426753	0.0530416	0.176586	0.0721057	0.195494	0.169525	-0.154522	0.477202	0.319006	0.257999	0.284591	0.210403	0.195688	0.00395185	0.151325	0.0129051	-0.0736928	0.0757227	-0.240667	-0.0323236	-0.160885	0.0355072	0.00047133	-0.1275	-0.0875303	0.00227195	-0.0152229	-0.0292601	-0.143175	0.0858092	0.0747763	0.0155356	0.0132208	0.110727
8.1	0.279875	0.54224	0.0748503	0.0540374	0.147535	0.0970466	-0.0577282	0.147089	0.267517	0.231008	0.0192572	0.263496	0.161137	0.271418	0.411505	0.0893891	0.156732	0.0395566	0.37331	0.133155	-0.112792	0.52869	0.361882	0.278452	0.177635	0.214208	0.139317	-0.0582977	0.0930812	0.0140428	-0.091517	0.0853197	-0.256279	-0.0111132	-0.118144	0.036158	0.0422891	-0.0886956	-0.111855	-0.0183391	0.0327351	0.00157863	-0.0930137	0.0731793	0.234164	0.0368031	0.00217104	0.0915291
8.2	0.303999	0.667167	0.0788124	0.120351	0.102135	0.0804229	-0.0226439	0.0874038	0.228298	0.191817	-0.0116787	0.33378	0.148336	0.247101	0.395398	0.0632166	0.0969774	0.123183	0.330675	0.0962041	-0.119392	0.485502	0.309475	0.27093	0.269422	0.27657	0.0988058	-0.0300583	0.117758	-0.015098	-0.0623998	0.0261121	-0.249589	-0.0045952	-0.147224	0.0684192	0.0257862	-0.052909	-0.123674	-0.0338218	0.0329901	0.0182726	-0.0991948	0.0631196	0.191581	0.0452516	0.00480192	0.0761799
8.3	0.235839	0.627363	0.0955211	0.0976752	0.189112	0.0476763	-0.0031009	0.117852	0.24026	0.179949	0.00663553	0.2604	0.180179	0.28783	0.32886	0.10869	0.084971	0.0970429	0.321913	0.15192	-0.141675	0.480527	0.338229	0.282708	0.210538	0.203425	0.129373	-0.041475	0.132	-0.015461	-0.0363463	0.109452	-0.294853	0.0006614	-0.178219	0.00687918	0.0592105	-0.104725	-0.131527	-0.0413567	0.024195	0.0192124	-0.192011	0.0329847	0.195522	0.0271095	0.0503065	0.0441863
8.4	0.20304	0.714416	0.0639813	0.0746909	0.140409	0.102767	0.0135346	0.113158	0.207966	0.219062	0.0155189	0.282734	0.222257	0.271424	0.281153	0.106026	0.129164	0.0404772	0.289019	0.164812	-0.198032	0.466542	0.295758	0.272921	0.202407	0.208556	0.145015	-0.0637707	0.0599103	0.0330486	0.0136122	0.0727299	-0.204856	0.00563301	-0.166464	0.0158713	-0.0488361	-0.121513	-0.110132	0.00421659	0.0100621	0.00527276	-0.171839	0.109341	0.0542115	0.0735467	0.0246964	0.0735562
8.5	0.241922	0.723457	0.0510273	0.0275677	0.139376	0.0640206	0.0285011	0.117288	0.200052	0.1623	0.03306	0.268813	0.206611	0.237779	0.265936	0.0558949	0.126468	0.015904	0.354713	0.140398	-0.168831	0.495457	0.259782	0.311915	0.164045	0.254081	0.100119	-0.0410726	0.10383	0.0515572	0.00599546	0.0105495	-0.268009	-0.0072578	-0.17774	0.0129332	0.0192756	-0.107821	-0.0740475	-0.0209088	0.0156266	-0.0007006	-0.214276	0.0833673	0.0534266	0.0462139	0.00386391	0.0747274
8.6	0.169094	0.769052	0.069376	0.0783988	0.0823985	0.0819765	-0.0319639	0.0906079	0.214523	0.148876	0.00945203	0.248039	0.192242	0.185018	0.281866	0.132759	0.180202	0.0540312	0.310631	0.217374	-0.182545	0.481289	0.237364	0.28005	0.186253	0.234273	0.102207	-0.0096339	0.0888641	0.0459645	0.00378504	0.0645196	-0.175181	0.0165301	-0.169638	0.0278463	0.00055518	-0.130774	-0.0899413	-0.0306982	0.00370432	0.00668769	-0.242095	0.108714	0.0694214	0.0403907	0.0140875	0.0625621
8.7	0.182457	0.695876	0.0491397	0.0731494	0.183218	0.0421709	0.00199426	0.108608	0.156648	0.154974	0.0204765	0.174904	0.187703	0.247383	0.278804	0.0814552	0.109966	0.0327966	0.236041	0.215293	-0.165158	0.466319	0.243317	0.254025	0.192434	0.281838	0.0745135	-0.0252117	0.102568	0.0803819	0.0432958	0.0723706	-0.202869	-0.065181	-0.149655	0.00420745	-0.015973	-0.0725175	-0.0981516	-0.0495163	0.0230281	0.0276862	-0.234657	0.0982073	0.0882918	0.0288797	-0.0060615	0.0464845
8.8	0.192981	0.692387	0.0362453	0.0294038	0.142187	0.00620261	-0.0444306	0.114008	0.170946	0.159294	0.041718	0.175574	0.195007	0.269517	0.257548	0.0505728	0.130971	0.108289	0.266704	0.129152	-0.146466	0.489309	0.23234	0.24867	0.129709	0.188217	0.0782025	0.0551586	0.0912676	0.0157092	0.0215469	0.0155872	-0.252666	-0.067852	-0.170291	0.00881678	0.0459965	-0.155603	-0.0817142	-0.0006291	-0.0219442	0.0250453	-0.239675	0.0475321	0.0786932	0.0298323	0.0629006	0.0395365
8.9	0.198051	0.671678	0.0525486	0.0863731	0.089221	0.0600186	0.00369547	0.0757523	0.204192	0.112723	0.0688733	0.218554	0.165178	0.236586	0.283025	0.0641086	0.138319	0.0839355	0.301356	0.178153	-0.208781	0.440202	0.219535	0.255044	0.137917	0.195889	0.125763	0.0312665	0.0521245	0.0306314	-0.0402709	0.106349	-0.162285	-0.0712643	-0.165338	0.0624441	0.0128654	-0.120576	-0.0718145	-0.0452356	-0.0700202	0.0230577	-0.147898	-0.035806	0.0583851	0.0216606	0.0326117	0.100608
9	0.0858658	0.646123	0.0822018	-0.0080883	0.126909	0.0128033	0.0328938	0.0651994	0.171468	0.183682	0.0160839	0.196636	0.164467	0.190584	0.262943	0.109491	0.115688	0.0837843	0.277818	0.179009	-0.209196	0.4162	0.173721	0.224482	0.162602	0.245238	0.0504892	0.135968	0.119035	0.0313737	-0.0176303	0.0960539	-0.192681	-0.0152069	-0.17093	-0.0119038	-0.0339152	-0.0981128	-0.0605476	0.0446999	-0.026871	0.0402594	-0.109308	-0.008749	-0.0570905	0.0665698	-0.018466	0.0807191
9.1	0.159675	0.607131	0.019092	0.00111325	0.127023	0.0188956	-0.0408848	0.0583995	0.192222	0.150667	0.0229492	0.181556	0.17011	0.227192	0.251877	0.0884188	0.155709	0.0872056	0.246701	0.154436	-0.223611	0.370906	0.220404	0.226874	0.205098	0.217829	0.0788786	0.0608855	0.133493	0.123797	-0.0610888	0.112135	-0.16372	-0.0388117	-0.193852	0.0138898	0.0114677	-0.0862382	-0.0774183	-0.0182413	-0.019559	0.050359	0.0493353	0.0590184	0.00767322	0.0634662	-0.0633862	0.0827456
9.2	0.193611	0.638439	0.0596828	-0.0080162	0.0751512	0.0473326	-0.0200082	0.189091	0.171724	0.148275	0.0241812	0.18993	0.122137	0.254851	0.194662	0.0773581	0.11711	0.110906	0.265494	0.258153	-0.193739	0.392856	0.210127	0.237316	0.0694305	0.174233	0.0704764	0.0907272	0.0834527	0.128062	-0.0276669	0.207476	-0.136125	-0.0158118	-0.163249	-0.0201069	-0.0021479	-0.0950021	-0.140569	-0.0137322	-0.0161485	0.0474855	-0.0415028	0.105137	0.0447141	0.0310335	-0.0050176	0.0514064
9.3	0.194674	0.672184	0.0470548	-0.0212903	0.102751	0.0692472	-0.0417314	0.182216	0.190784	0.176252	0.0165767	0.185464	0.123054	0.22961	0.201714	0.105889	0.112356	0.0666304	0.301059	0.150622	-0.224607	0.388774	0.199358	0.188923	0.114081	0.149623	0.0306714	0.124157	0.095119	0.189385	-0.0635941	0.149954	-0.218726	-0.0426158	-0.145614	0.00137263	-0.0321074	-0.107388	-0.0908839	0.00114174	-0.048089	0.0740469	-0.0123429	0.0515385	-0.0454637	0.0398092	0.00542021	0.101044
9.4	0.169589	0.610734	-0.0235246	-0.0156392	0.0531505	0.0597684	-0.096143	0.240036	0.208314	0.18873	-0.0167979	0.195765	0.0891113	0.182607	0.255714	0.12164	0.114137	0.09154	0.356964	0.157213	-0.206669	0.350393	0.199692	0.184142	0.0781068	0.137716	0.143732	0.171448	0.0497807	0.144098	-0.0827756	0.129194	-0.17736	-0.0189812	-0.199077	-0.0110013	-0.0211698	-0.103503	-0.172213	-0.021642	-0.0453445	0.0307648	-0.0620543	0.0503777	0.0155463	0.0684972	-0.0005908	0.0638602
9.5	0.167441	0.695207	0.0233405	-0.0517184	0.0657994	0.00535739	-0.0475936	0.221043	0.194337	0.121913	-0.0360003	0.181424	0.108146	0.235578	0.207431	0.045186	0.089095	0.0570745	0.244809	0.207121	-0.20691	0.332336	0.199999	0.178619	0.0998668	0.189268	0.111613	0.19874	0.099135	0.0482313	-0.0779048	0.128655	-0.150801	-0.0314843	-0.179135	-0.051974	-0.0133031	-0.10236	-0.133047	0.0117515	-0.0624625	0.0166629	-0.113558	0.0772715	-0.0718185	0.0364638	-0.0044678	0.0549928
9.6	0.212448	0.614968	0.017343	0.0326743	0.0512744	0.0389345	-0.11452	0.260901	0.118822	0.130076	-0.0449601	0.169856	0.0979906	0.212316	0.226877	0.0901382	0.112593	0.0794699	0.337637	0.219745	-0.247795	0.317911	0.193535	0.149186	0.0533933	0.114093	0.11216	0.101443	0.0929246	0.129705	-0.075151	0.094747	-0.108245	-0.0221379	-0.173493	-0.0195843	-0.0148181	-0.181965	-0.111829	-0.0418563	-0.064829	0.035285	-0.051166	0.206805	-0.0210444	0.0663337	-0.0330292	0.0560566
9.7	0.193146	0.582675	0.0600187	-0.0332663	0.0913552	0.0269646	-0.0672001	0.205293	0.124721	0.0943193	-0.0809093	0.211501	0.139676	0.18632	0.262927	0.059308	0.146506	0.0417548	0.364623	0.206795	-0.207038	0.306567	0.22145	0.199267	0.0652384	0.0877186	0.0388847	0.16757	0.0986798	0.146223	-0.0457003	0.0533267	-0.0386092	-0.0298571	-0.178677	-0.0135649	-0.0058219	-0.141953	-0.139194	0.00768809	-0.0753577	0.0416582	-0.161183	0.339193	0.0813278	0.0338885	-0.0098919	0.052121
9.8	0.230324	0.590665	0.0401583	-0.0305269	0.121614	0.00752709	-0.0640137	0.227678	0.174838	0.183255	-0.0350319	0.18744	0.140501	0.237905	0.241786	0.0715346	0.125141	0.0313539	0.28163	0.12652	-0.192668	0.336638	0.237732	0.157732	0.0792867	0.0609685	0.0690246	0.0631076	0.0659335	0.142455	-0.140537	0.0845415	-0.0219463	0.0705511	-0.242705	-0.0260279	-0.0900848	-0.110016	-0.163833	-0.0349572	-0.0116138	0.0251855	-0.200185	0.214199	0.124167	0.0562472	-0.0038435	0.023298
9.9	0.151992	0.550067	0.129373	0.0152403	0.0331097	0.00213563	-0.0384488	0.191979	0.198734	0.138562	-0.0749318	0.220345	0.0261572	0.195221	0.208843	0.0444237	0.0932393	0.0604477	0.239854	0.0935939	-0.241375	0.35999	0.203316	0.196989	0.0894258	0.0757291	0.0564951	0.0738302	0.0214686	0.100983	-0.100677	0.0844316	0.00788906	0.0762594	-0.200431	-0.0336543	-0.0802853	-0.125853	-0.0645554	-0.0460123	-0.0147789	0.0360359	-0.222435	0.272131	0.151291	0.0447612	0.0183932	0.0411467
10	0.190513	0.605965	0.0179162	-0.0414918	0.0727888	0.0503253	-0.0368196	0.158861	0.160742	0.156265	-0.0758581	0.189759	0.0676502	0.190512	0.180551	0.0764528	0.124531	0.0680251	0.191134	0.13525	-0.199178	0.34342	0.224662	0.184757	0.0628691	0.0190737	0.00231174	0.158801	-0.0004169	0.14101	-0.0742823	0.090048	0.0501602	0.0161083	-0.1854	-0.0043413	0.0328077	-0.114561	-0.138659	-0.020235	0.00992055	0.0295116	-0.141896	0.194536	0.173527	0.0345361	-0.0103828	0.00888825
[truncated: 6 more columns]

## Sheet: Panel f
Average Bout Length in the dark yak wildtype male yak female target	Average Bout Length in the dark yak ∆ppk25 male yak female target	Average Bout Length in the light yak wildtype male mel female target	Average Bout Length in the light yak ∆ppk25 male mel female target
142	9	1.5	1
130	4.5	5.55556	0
169.333	60.1429	2.45833	175.333
296.5	22.5714	1	11.7
296	88.75	5.76923	7.66667
600	116.667	2.8	2.5
600	183.333	2.57143	7
30.2857	195.5	0	12.125
286.5	108.75	5.5	4.9
121	16.4667	1.14286	31.3571
275	104.333
108	15.6471
600	61.875
168	3.75
79	41.75
33.6667	7.66667
285	21.8333
268.5	41.6667
31.8333	22.6667
168.667	3

## Sheet: Panel g
Average Bout Length in the light yak ppk23>CsChrimson male mel female target – pre stimulus	Average Bout Length in the light yak ppk23>CsChrimson male mel female target – during stimulus	Average Bout Length in the light yak >CsChrimson control male mel female target – pre stimulus	Average Bout Length in the light yak >CsChrimson control male mel female target – during stimulus
11	21.6	1	1
1	118	1	1
27	120	1.33333	1
1	1.5	1.5	2
19.5	58.5	1.33333	1.11111
1.7	53.5	1	1.57143
1	114	1.18182	1.33333
2	17.8	1	1
5.6	6.4	1	1
1	23.3333	1	2
