# Supplementary material for: A modular circuit coordinates the diversification of courtship strategies
Source: Nature. 2024 Oct 9;635(8037):142–50. doi: 10.1038/s41586-024-08028-1 (PMC11540906; doi:10.1038/s41586-024-08028-1)
Supplement: Supplementary file 14 — Source Data Fig. 4 [file 41586_2024_8028_MOESM14_ESM.xlsx]

## Sheet: Panel a – Fru∩P1>GCaMP
Time (s)	∆F/F Averaged individual taps (left) mel female target male 1 tap 1	∆F/F Averaged individual taps (left) mel female target male 1 tap 2	∆F/F Averaged individual taps (left) mel female target male 1 tap 3	∆F/F Averaged individual taps (left) mel female target male 2 tap 1	∆F/F Averaged individual taps (left) mel female target male 2 tap 2	∆F/F Averaged individual taps (left) mel female target male 2 tap 3	∆F/F Averaged individual taps (left) mel female target male 3 tap 1	∆F/F Averaged individual taps (left) mel female target male 3 tap 2	∆F/F Averaged individual taps (left) mel female target male 3 tap 3	∆F/F Averaged individual taps (left) mel female target male 4 tap 1	∆F/F Averaged individual taps (left) mel female target male 4 tap 2	∆F/F Averaged individual taps (left) mel female target male 4 tap 3	∆F/F Averaged individual taps (left) mel female target male 5 tap 1	∆F/F Averaged individual taps (left) mel female target male 5 tap 2	∆F/F Averaged individual taps (left) mel female target male 5 tap 3	∆F/F Averaged individual taps (left) mel female target male 6 tap 1	∆F/F Averaged individual taps (left) mel female target male 6 tap 2	∆F/F Averaged individual taps (left) mel female target male 6 tap 3	∆F/F Averaged individual taps (left) yak female target male 1 tap 1	∆F/F Averaged individual taps (left) yak female target male 1 tap 2	∆F/F Averaged individual taps (left) yak female target male 1 tap 3	∆F/F Averaged individual taps (left) yak female target male 2 tap 1	∆F/F Averaged individual taps (left) yak female target male 2 tap 2	∆F/F Averaged individual taps (left) yak female target male 2 tap 3	∆F/F Averaged individual taps (left) yak female target male 3 tap 1	∆F/F Averaged individual taps (left) yak female target male 3 tap 2	∆F/F Averaged individual taps (left) yak female target male 3 tap 3	∆F/F Averaged individual taps (left) yak female target male 4 tap 1	∆F/F Averaged individual taps (left) yak female target male 4 tap 2	∆F/F Averaged individual taps (left) yak female target male 4 tap 3	∆F/F Averaged individual taps (left) yak female target male 5 tap 1	∆F/F Averaged individual taps (left) yak female target male 5 tap 2	∆F/F Averaged individual taps (left) yak female target male 5 tap 3	∆F/F Averaged individual taps (left) yak female target male 6 tap 1	∆F/F Averaged individual taps (left) yak female target male 6 tap 2	∆F/F Averaged individual taps (left) yak female target male 6 tap 3		Male	Peak ∆F/F for each male (right) mel female target	Peak ∆F/F for each male (right) yak female target	Peak ∆F/F for each male (right) sim female target	Peak ∆F/F for each male (right) ere female target	Peak ∆F/F for each male (right) yak male target
0	0.052483	0.0465329	-0.0426181	-0.00262444	0.0080963	0.000863065	-0.0101939	-0.0280297	0.0175158	0.00069948	0.0298072	0.0139829	-0.00761185	0.0235181	-0.00725195	-0.0131983	0.0363985	0.00119783	-0.0955077	0.0120579	0.0224446	-0.00191684	0.0110911	0.0123765	0.00678685	-0.0214472	-0.0598892	0.0180006	0.0426447	0.0285026	-0.0177424	0.0236232	0.00580793	-0.00378371	0.020347	0.0293198		1	0.312023	0.279041	0.490602	0.315498	0.2899
0.1	0.00808225	0.0109687	-0.0760285	0.016041	-0.0420468	-0.0174745	8.4741e-05	-0.0158547	0.00232862	0.0384938	0.00394311	0.0493171	0.0285281	0.00082159	-0.0013852	0.0273412	0.0406494	-0.0098036	-0.0422147	0.0142694	-0.0182938	-0.0078543	0.0541165	0.00326007	-0.0173629	0.0118314	-0.0558697	0.0350357	0.0265755	0.0206809	0.00487083	0.0377842	-0.0194973	0.0223232	-0.0157786	0.0348933		2	0.191649	0.224224	0.253802	0.142349	0.308478
0.2	0.0713582	-0.0372445	-0.0535541	-0.0438646	-0.0376978	-0.0069402	-0.021227	-0.0480219	0.0112939	-0.0087132	-0.0001474	0.0668142	0.00113683	-0.0034231	-0.0219673	0.0429651	0.00331409	-0.017981	-0.011811	0.0225228	0.00230676	0.00551488	0.0430076	-0.0172146	0.00733709	-0.0038711	-0.0447445	0.00585689	0.0363964	0.00648278	-0.0366074	0.0616104	-0.0321005	-0.0071054	-0.0022735	0.0108164		3	0.0454781	0.0850792	0.254207	0.0698673	0.0607768
0.3	0.0520547	-0.0391837	-0.0066605	-0.0192562	0.0222247	-0.0037868	-0.0074104	-0.0529227	-0.0141351	0.00422547	-0.0097373	-0.0038741	0.0146387	-0.0122799	-0.0211102	0.0234469	0.021021	-0.0269554	-0.0178853	0.0404462	0.00664996	0.0167222	0.0307455	0.0199795	-0.0010336	0.00984196	0.0209291	0.0579887	0.0154883	0.00907402	-0.0546761	0.00594288	-0.0173148	-0.0102709	0.0214725	0.0104719		4	0.108385	0.187585	0.243016	0.0916166	0.113727
0.4	0.0394099	-0.139272	-0.0441741	-0.0182236	-0.0063545	0.0251501	0.00785861	-0.036498	0.01096	0.0209474	-0.0111485	0.0104455	0.00654679	-0.0206777	0.00881194	0.0201086	-0.0195135	-0.0122015	-0.047596	0.10184	0.00797824	-0.020374	0.0569754	-0.0181984	0.0227091	-0.0277672	-0.0422291	0.0117982	0.0213534	0.00851899	-0.0281169	0.0222834	-0.0220491	-0.0140376	-0.0065296	0.0380866		5	0.0552311	0.172472	0.0557956	0.105969	0.164349
0.5	0.0744133	-0.0520732	-0.0534357	-0.0329314	-0.0089131	-0.0006964	0.0174666	-0.0612653	-0.0073102	-0.0068265	-0.0008927	0.0147427	0.0004618	-0.0259747	0.0182869	0.00083867	0.00780514	-0.0415676	-0.0066772	0.127259	0.0300947	-0.0041053	0.0430695	-0.0200613	0.00134946	0.00394036	-0.0206472	0.00825776	-0.0277404	0.0431434	-0.0429012	0.0318908	-0.025096	0.00677676	-0.0200373	0.0171107		6	0.10934	0.219893	0.24905	0.280665	0.206336
0.6	0.107443	0.0298529	-0.0354455	-0.0043488	-0.0136862	-0.013337	0.0176042	-0.0484963	-0.0202314	0.024369	-0.0268729	0.0337187	0.00164566	-0.0227604	-0.041005	-0.0014392	0.0102826	-0.0111291	-0.0262501	0.126234	0.0253763	0.0077361	0.0667446	0.0141804	-0.0210734	-0.0129541	-0.0327597	0.0297961	-0.0067831	0.00626712	-0.0291518	0.00868826	0.00296501	-0.0099201	0.0089769	0.00756256
0.7	0.0800674	0.0553998	-0.0484935	0.00222275	0.0105981	-0.0052833	-0.0125193	-0.0580153	0.00505956	0.0235776	-0.0066501	0.0187598	-0.0011891	-0.0262702	-4.005e-05	-0.0010946	0.0336443	-0.0231952	-0.041347	0.147439	0.032774	0.00693835	0.0737795	-0.0189212	0.00665346	-0.0108887	0.00110447	0.035637	0.0182385	0.0186784	0.0226932	0.0391073	-0.0189309	0.00235649	-0.0363332	0.0489107
0.8	0.105513	0.0137618	-0.0528109	0.00131317	-0.0030559	-0.0159997	-0.0199095	-0.020729	-0.0353788	-0.0055046	0.00811062	0.0507664	0.00365951	-0.0102972	-0.0299258	0.0131317	0.00855994	-0.0109928	-0.0156067	0.152746	0.00187988	-0.0046899	0.068644	-0.0201759	0.0043965	0.00062112	0.00781926	-0.0011823	0.0189837	-0.0041228	0.00462454	0.0118778	-0.0017624	-0.0198776	0.00102936	-0.0168735
0.9	0.0617566	-0.0239607	-0.0325831	-0.0043189	-0.0286114	-0.0150379	-0.0312064	0.00498164	-0.0030266	-0.0070733	-0.024806	0.0188426	0.0121412	-0.0079273	-0.0109917	0.0237569	0.0306345	-0.0210497	-0.042553	0.185482	0.0353041	0.0257662	0.0806333	-0.0113853	0.0316223	0.0154086	-0.0387698	0.0631312	-0.0007252	0.0199926	-0.0001988	0.0317461	0.00206873	-0.0093791	-0.0193734	0.040461
1	0.0356662	0.0143982	-0.0527676	-0.0189311	-0.0241937	0.00401916	-0.0343463	-0.0127032	-0.0090588	-0.0274194	-0.0438792	3.6553e-05	-0.0135928	-0.0150042	0.0195005	0.0126889	-0.008961	-0.0335395	-0.0290306	0.165587	0.0167661	0.00976854	0.0821392	0.0301796	0.022574	-0.0297496	0.00022963	0.0195781	0.0150879	0.048839	-0.0034173	0.0116294	-0.0150398	-0.0016219	-0.0067671	0.022944
1.1	0.112814	-0.0421779	-0.147219	-0.0348163	-0.0116422	0.0326521	-0.0071255	-0.0170461	-0.0342675	-0.0005991	-0.044704	-0.0393915	-0.0415669	-0.0152048	-0.0146614	0.0271917	0.0216383	-0.0040241	-0.0075767	0.0842313	0.0098393	0.0611002	0.0392314	-0.0033943	0.0111131	0.00692128	-0.0131317	0.015367	-0.001667	0.0321545	-0.0172723	0.0129934	-0.019196	0.00328758	-0.0115373	-0.0088084
1.2	0.0604453	0.0184962	-0.0331781	-0.0235015	0.0316738	0.00197308	-0.0385577	-0.0336476	-0.0034735	0.0153689	-0.0391324	-0.103441	-0.0215432	0.00385383	-0.0099359	0.0198402	0.0070226	-0.0164807	-0.0155266	0.0407649	0.0242404	0.0638246	0.0538382	0.0123617	0.0310289	0.00573592	-0.0134682	0.0417802	-0.0289779	0.0439885	-0.0447314	0.0224527	-0.0253627	-0.0057597	-0.0172006	0.0086253
1.3	0.084888	-0.0630763	-0.0213205	-0.0162606	-0.0136222	-0.0333917	-0.0085595	-0.0482516	-0.023753	-0.0532661	-0.0117182	-0.041263	-0.0142861	0.00546799	0.00289675	0.00869764	0.038853	0.00214409	0.0135592	0.111046	0.0244804	0.0258241	0.0615817	0.0171884	-0.0028455	-0.0244512	0.0127566	0.0389484	0.00175049	0.029593	-0.0766665	0.00269666	-0.0095516	0.00644491	-0.0154009	-0.0270902
1.4	0.108408	-0.0430744	0.00870901	-0.0361499	0.0105882	-0.028907	0.00118342	-0.0232396	-0.026576	0.00579783	-0.0162731	-0.0017957	-0.0294088	-0.0082111	-0.0154348	0.00882638	0.0128492	-0.0069932	-0.0091286	0.128453	0.0225069	0.056759	0.0200333	0.0146413	0.0127894	-0.0346726	0.00661504	-0.0095698	0.0373211	0.0306355	-0.0516991	0.0223697	-0.0066385	0.0266	-0.0294125	0.00556634
1.5	0.0312397	0.0254783	-0.0006745	-0.0073918	0.0654767	0.00623919	-0.0358007	-0.0076229	-0.0296408	0.00258619	-0.0133477	-0.0039642	0.00110252	-0.0231222	0.0014554	0.00876576	0.0378001	-0.0208785	0.0026894	0.175979	0.00306562	0.00883149	0.0720321	1.637e-05	0.0299041	-0.0217079	-0.0603033	0.0547922	-0.0019978	0.0345848	-0.0950907	0.0374668	-0.0097843	-0.0247454	-0.0079214	0.0019655
1.6	0.0502127	-0.0080427	0.0345604	-0.0455117	0.0325941	-0.0042559	0.00774479	-0.0059306	-0.0205591	6.3151e-06	-0.0176741	-0.0113118	0.0121342	-0.0093286	0.00232841	0.0261942	-0.0177696	-0.0231312	0.0421099	0.159338	0.0685507	0.0592505	0.0187477	0.020532	0.0332294	0.00728518	-0.0324619	0.0430516	-0.0213479	0.0285546	-0.0698661	0.0038537	-0.0532585	0.0231273	0.00438085	-0.0407148
1.7	0.0704975	0.0493708	7.0613e-05	-0.0190351	0.0144682	-0.0035682	-0.0243281	0.0425812	-0.0119096	0.024264	-0.0350046	0.0483281	0.0453033	-0.0076801	0.0178786	0.0440613	-0.0125014	-0.0067408	-0.010112	0.123549	-0.0033647	-0.0099636	0.016029	-0.0146936	-0.0050798	0.0189506	-0.0563191	0.040741	0.0459115	0.0561801	-0.0487484	0.0217601	-0.0153192	0.0343407	-0.0151993	0.0135022
1.8	0.0846297	0.0495903	0.0852778	0.0120077	0.00827864	0.00830896	0.00356342	-0.0134583	0.00242692	0.0231012	-0.0108898	0.0324993	0.0184138	0.0141877	0.00942926	0.0173255	0.00328694	-0.0228474	0.0377067	0.154343	0.0304044	0.0516604	0.0289166	0.00573684	-0.0116249	0.0305475	-0.0347743	0.0375691	0.0008961	0.00842976	-0.0428254	0.0328235	0.00278969	-0.0150698	-0.0190315	-0.0245966
1.9	0.101419	-0.0022597	0.0363493	0.0263157	0.0123151	0.0127768	0.00881961	-0.0254273	-0.0029687	-0.0016907	-0.0044569	0.0148921	0.00979544	-0.0007544	0.0072305	0.00392476	0.00011665	-0.0107599	0.0544761	0.167696	0.0209514	0.0181602	0.0825915	0.00949128	0.030642	0.00802288	0.0117983	0.0392822	0.0128868	0.068033	0.0223501	0.0570187	0.0341797	0.0138063	0.0253547	0.0208758
2	0.239749	0.158396	0.0910011	0.0867884	0.0899077	0.0557411	0.0202835	0.00384189	0.0317352	0.0591138	0.075165	0.0409968	0.0173029	0.0342605	0.0537393	0.085835	0.0845826	0.0115344	0.0864118	0.347105	0.122989	0.0931473	0.125069	0.117441	0.0569345	0.0525935	0.0332948	0.0840966	0.0784298	0.0851799	0.0429413	0.0961371	0.157825	0.0829788	0.0956642	0.0872999
2.1	0.245679	0.285371	0.0532245	0.102343	0.0966753	0.126042	-0.0235136	-0.0377784	0.0412457	0.0514429	0.0376044	0.0527014	0.0243584	0.0193808	0.020447	0.12416	0.0585144	0.0279574	0.102306	0.439645	0.197289	0.0860901	0.186758	0.254814	0.0961279	0.0579786	0.0788262	0.105798	0.0265755	0.167413	0.046815	0.107565	0.215553	0.135264	0.181331	0.0976249
2.2	0.292195	0.36562	0.0791246	0.121957	0.0882336	0.200214	-0.0098497	-0.0162788	-0.0132782	0.0219985	0.0440079	0.0449939	0.0062476	0.0100694	0.0285404	0.107584	0.0737102	-0.0082393	0.123472	0.441435	0.268345	0.0986828	0.194299	0.289202	0.0711855	0.0644673	0.0235503	0.115065	0.027852	0.157667	0.087466	0.142299	0.191397	0.116371	0.207269	0.107545
2.3	0.305088	0.431774	0.082507	0.116379	0.0737406	0.214422	-0.068382	-0.0355009	-0.0283859	0.0256909	0.028396	0.0360736	0.0360737	0.015494	0.0164971	0.157776	0.0476852	0.0284451	0.0759898	0.386174	0.252421	0.110656	0.187633	0.308745	0.0927743	0.077731	0.0218132	0.0901697	0.00178241	0.164372	0.0783988	0.110861	0.198426	0.0742325	0.242137	0.114044
2.4	0.253039	0.432935	0.0738423	0.096728	0.0564867	0.18709	-0.0242797	-0.0164996	-0.0359763	0.0402455	0.0958648	0.0721505	0.00924372	0.0269555	0.00954714	0.157679	0.0555743	-0.0023508	0.11852	0.351024	0.224188	0.116372	0.220832	0.283408	0.0701813	0.0340536	0.00432876	0.14259	0.011104	0.145297	0.0664241	0.0812453	0.177859	0.0528808	0.247345	0.0994396
2.5	0.282295	0.41571	0.111412	0.134642	0.0961725	0.204456	-0.0151808	-0.0065722	-0.0250296	0.00357651	0.0825785	0.0566919	0.00728938	0.012273	0.0154521	0.150999	0.0609494	0.0334685	0.127342	0.342127	0.258843	0.118475	0.186704	0.291872	0.0514086	0.06579	0.0444549	0.154004	0.0341142	0.143316	0.0527652	0.106453	0.157341	0.0655891	0.229142	0.141546
2.6	0.278233	0.416637	0.127176	0.0770807	0.0563447	0.178258	-0.0240316	-0.0186221	0.0239921	0.0279257	0.0962155	0.0804242	0.0325033	-0.0181938	-0.0007434	0.151832	0.0732499	0.0203494	0.0989956	0.276442	0.244659	0.117093	0.190222	0.325829	0.0396997	0.0602763	0.0138888	0.230983	0.0403944	0.11597	0.0474718	0.0673586	0.140931	0.0990208	0.190801	0.118354
2.7	0.256526	0.423054	0.128563	0.0850166	0.0519243	0.153115	-0.0113941	-0.0076018	-0.0109572	0.0474602	0.113265	0.0727832	0.0460464	0.00644503	0.00235632	0.134535	0.0546702	0.0136817	0.106483	0.259505	0.252503	0.126011	0.160908	0.253515	0.051035	0.0190451	0.0169168	0.297638	0.0578703	0.106551	0.0279385	0.0797585	0.137969	0.0577302	0.19777	0.11703
2.8	0.30337	0.418066	0.0862446	0.119729	0.0612175	0.155827	0.00014199	0.00207483	0.00030743	0.0455839	0.100485	0.0494774	0.0523968	0.00545057	0.0206594	0.158516	0.0176335	-0.0212405	0.10152	0.246307	0.230231	0.0534987	0.148628	0.296435	0.0838838	0.0392192	0.039144	0.316911	0.0112023	0.11129	-0.0024091	0.0773463	0.110966	0.0560988	0.196529	0.0985354
2.9	0.272549	0.502419	0.108497	0.0863585	0.0822271	0.162476	0.00565854	-0.0231648	-0.0192121	0.0249467	0.104431	0.0173371	0.031039	-0.0047485	0.0246554	0.141287	0.0372153	0.0181298	0.076813	0.251076	0.255746	0.0828686	0.158924	0.247695	0.0829299	0.0152002	0.0451263	0.231938	0.00486215	0.121085	-0.0266308	0.0729654	0.110452	0.0532354	0.167811	0.113334
3	0.224446	0.483488	-0.0012432	0.0547187	0.0421905	0.156672	-0.0446249	-0.0192399	-0.0273596	0.0374053	0.141259	0.0299079	0.0326883	-0.0025494	0.00506875	0.122267	0.0577885	0.00181761	0.081263	0.208467	0.221731	0.0984453	0.140325	0.236987	-0.0008964	0.0460739	0.0229324	0.287565	0.0403625	0.0818849	-0.0197127	0.0234611	0.120591	0.0415827	0.184777	0.106762
3.1	0.242436	0.406882	0.0979199	0.0771222	0.0547367	0.0982053	-0.0303081	-0.040533	-0.0426604	-0.0115221	0.141848	0.012504	0.0328566	0.0316187	-0.019211	0.13786	0.0220059	-0.013117	0.0644633	0.211863	0.181709	0.0632453	0.107344	0.255698	0.0210118	0.0040402	-0.0152642	0.268018	0.0482563	0.0761596	0.0249182	0.0184202	0.080839	0.0532044	0.121892	0.0861761
3.2	0.218176	0.382026	0.0763802	0.0518487	0.0256224	0.0979866	0.0248479	-0.021499	-0.061176	0.0328448	0.173675	0.0315568	0.0209676	-0.0075178	0.0049987	0.111111	0.0192653	-0.0156275	0.0956221	0.184516	0.171764	0.0647373	0.106939	0.203228	0.0411735	0.0192914	0.0103111	0.195257	0.0463189	0.0779686	-0.0198785	0.0243658	0.0880443	0.093751	0.148991	0.106664
3.3	0.164635	0.399849	0.104938	0.035325	0.0587494	0.0777735	-0.0597828	-0.0438136	-0.0124695	0.0186548	0.11617	0.0744824	0.0157346	-0.02471	0.0333041	0.103651	0.0417506	-0.0170347	0.079841	0.179463	0.183743	0.0945951	0.113096	0.192766	0.060256	0.019317	0.00835755	0.236858	0.0157871	0.103507	-0.0039643	0.0149429	0.0866932	0.0694392	0.127968	0.0495876
3.4	0.154795	0.372493	0.0735363	0.0333944	0.0363498	0.0836945	-0.012627	-0.0096346	-0.0417477	0.00601763	0.120088	0.0321896	0.0420021	0.00596971	0.00955397	0.0917538	0.0685641	-0.0148211	0.0803317	0.166335	0.155868	0.0990048	0.10419	0.166427	0.0541461	-0.0214905	-0.0038602	0.198853	0.055901	0.114142	0.00972657	0.0155626	0.0656612	0.0572221	0.111599	0.0700204
3.5	0.181008	0.318718	0.0622459	0.0611623	0.0328762	0.093062	-0.0202448	0.0270488	-0.0326109	0.0386664	0.127071	0.0381357	0.00673659	-0.0108354	0.00773221	0.0909872	0.0757451	-0.0250084	0.0784898	0.171887	0.142628	0.048343	0.0648483	0.195043	0.0165693	0.0117118	-0.0051108	0.185313	0.0683764	0.0939021	0.0151136	0.0733939	0.0646012	0.0883795	0.0649893	0.0128712
3.6	0.177466	0.333727	0.0702216	0.0477198	0.0426483	0.121135	-0.0077062	-0.0140672	-0.0174085	0.00986472	0.0856325	0.0166076	0.0394778	-0.0332466	0.0197443	0.0885159	0.0622884	-0.025669	0.0772444	0.154536	0.138925	0.0566083	0.0560441	0.145107	0.0417951	-0.0008271	-0.0233943	0.205674	0.015745	0.066209	0.0248904	0.0757473	0.0604514	0.079185	0.104803	0.0689825
3.7	0.149057	0.290014	0.112856	0.0812902	0.0263953	0.104126	-0.033478	-0.0271407	-0.0407403	0.00030409	0.106074	0.0655451	0.0332132	-0.0155734	0.0222215	0.0855002	0.0558316	-0.0070554	0.0320281	0.167777	0.106002	0.091688	0.085949	0.154056	0.0484796	0.0267893	-0.0089989	0.197998	-0.013032	0.0736582	-0.0429864	0.0700871	0.0297042	0.128635	0.101718	0.047948
3.8	0.140038	0.167432	0.0327135	0.0493186	0.0248422	0.11052	-0.0081676	0.0427695	-0.0379201	-0.0258366	0.0617662	0.0150754	0.0418171	0.0286163	-0.0083636	0.086246	0.0790351	-0.0116303	0.0303532	0.139855	0.0269534	0.0640484	0.070273	0.14788	-0.0008853	-0.0321195	-0.0328098	0.149129	0.0350497	0.0437985	-0.0328001	0.0558757	0.037335	0.155228	0.0612223	0.056362
3.9	0.12189	0.252507	0.0286552	0.0556882	0.0502245	0.104024	-0.0145102	0.00111043	-0.0051544	0.009912	0.120288	0.0127405	0.0236174	0.0127022	0.00506363	0.054925	0.0617856	-0.0111776	0.073027	0.146623	0.0614176	0.0671222	0.0382272	0.126625	0.035689	-0.0201405	-0.0249982	0.141298	0.0253131	0.0613882	-0.0372098	0.0949834	0.00829223	0.139045	0.0615123	0.0513629
4	0.0967624	0.214851	0.0591223	0.0758485	0.0225966	0.0655248	-0.0085145	0.0115279	-0.0299413	-0.0177974	0.07167	0.00135582	0.0411238	0.00263801	0.0209681	0.07315	0.0480103	0.00934801	0.0840753	0.13596	0.0617129	0.0197008	0.0776254	0.118554	0.0309032	-0.0218255	-0.0375045	0.125214	0.0172711	0.063365	-0.0327196	0.0575061	0.0291283	0.15251	0.0772058	0.0419561
4.1	0.072195	0.154423	0.0431953	0.0512758	0.0561148	0.0890077	-0.0344778	-0.0168551	-0.0286153	-0.0016673	0.0743631	0.0177768	0.0170654	-0.0227728	0.00358355	0.0611843	0.0304681	0.0448936	0.0510022	0.102771	0.0734878	0.0597338	0.0733091	0.0771711	0.0282859	0.0179649	-0.0180741	0.133907	0.0555703	0.0520482	-0.0198884	0.0501151	0.024496	0.152236	0.0691026	0.068452
4.2	0.0797389	0.233893	0.0661912	0.0341826	0.00973469	0.100781	-0.0072005	-0.0813982	-0.0370354	-0.0268171	0.071806	0.0443842	0.0407062	-0.0057755	0.0315826	0.0358952	0.0351622	0.00442176	0.0515321	0.133986	0.0210811	0.0594636	0.0853666	0.131161	0.040229	0.00529941	-0.0421958	0.12225	0.0423841	0.0718194	-0.0215016	0.0558308	0.00927245	0.190695	0.053399	0.0435015
4.3	0.0894165	0.140442	0.0288146	0.0301278	-0.0008243	0.0777275	-0.0204847	-0.0404195	-0.0372403	-0.022625	0.0737574	0.0417293	0.0123803	0.025461	0.0310917	0.0719118	0.0259741	0.00730558	-0.0109207	0.146363	0.0281783	0.0495617	0.0587369	0.115329	0.0318305	-0.0178412	-0.0071658	0.0938666	0.0462768	0.0831065	-0.0309422	0.0634304	0.00149919	0.176243	0.0417434	0.055028
4.4	0.0818689	0.15845	0.0276714	0.0737575	0.00134789	0.0678206	-0.0160812	-0.0411392	-0.0156634	-0.0131282	0.0480359	0.0715142	-0.0037128	0.0262183	0.0321982	0.0443453	0.0417158	0.00854751	0.0216597	0.0705225	0.025188	0.0529362	0.0397018	0.0753737	0.0267442	-0.003572	-0.0074139	0.0742426	0.0603032	-0.0127301	-0.0649376	0.0371819	-0.0084247	0.169748	0.0318682	0.0607397
4.5	0.0458963	0.11035	0.033669	0.0443492	0.0183996	0.0750554	-0.0369833	-0.020693	-0.0177605	0.00243393	0.0329575	0.0389746	0.0352866	-0.0027382	-0.002646	0.0619775	0.0549842	-0.0169589	0.0401971	0.0972146	0.00895585	0.0261323	0.0204496	0.0539888	0.0357284	-0.0356925	0.00159643	0.073895	0.0492269	-0.0055675	-0.0511166	0.0486076	0.00288798	0.154131	0.0368067	0.0643526
4.6	0.0867658	0.0427482	-0.0334543	0.0169032	0.0122629	0.0828492	-0.0067363	-0.0338922	0.00677467	-0.0040508	-0.0053514	0.0274829	-0.0102418	-0.0234043	0.0166286	0.0505701	0.0464753	0.0166882	0.0668519	0.108838	-0.0061187	0.0142909	0.0573243	0.0664242	0.0115372	-0.0128002	-0.0227764	0.0890579	0.050753	0.0519961	-0.0253591	0.0667422	0.0215468	0.146736	0.0264066	0.0717224
4.7	0.0924398	0.116299	0.0205197	0.0421651	0.0207587	0.0279975	-0.0021331	0.0170581	-0.0189855	-0.0355059	0.0541704	0.0244784	0.0157432	0.0595572	0.0368566	0.0338199	0.00606065	0.0123468	0.0718409	0.0779928	0.00871768	0.055095	0.0518008	0.06027	-0.0016381	-0.023893	-0.021661	0.0991479	0.052592	0.0071196	-0.0307284	0.0448005	0.00339323	0.168236	0.0234482	0.100434
4.8	0.0440965	0.0857419	0.0593212	0.0471145	0.0247186	0.0256022	0.00412026	-0.0186874	-0.0254674	-0.0040778	0.0832408	-0.0014025	0.0378586	0.0129303	-0.0127343	0.0406306	0.0430607	-0.0188325	0.0699749	0.0883454	-0.0103179	0.0495374	0.0592237	0.0801119	0.0190366	0.0396182	0.00064031	0.0958125	0.0758558	0.0334978	-0.0379116	0.0144314	-0.0027144	0.14724	0.0209014	0.0571764
4.9	0.0575945	0.092889	-0.0469955	0.0255782	0.00200192	0.0478431	-0.0394076	-0.0225858	-0.0253356	-0.0120194	0.0569893	-0.0176475	-0.0001655	0.00188403	-0.0090316	0.0314347	-0.00917	-0.0110028	0.0576734	0.0876548	-0.0170121	0.0249601	0.0211167	0.0622147	-0.0331107	0.0108549	-0.0259379	0.0925188	0.0575325	0.0546096	-0.0034539	0.0388689	-0.0151019	0.128198	0.0407504	0.0531146
5	-0.0142066	0.115547	0.05219	0.00507785	0.0172237	0.0716806	-0.0148244	-0.0074557	0.00839148	0.0583359	0.0106076	-0.0045733	-0.0183192	0.0273847	0.0293542	0.0135958	0.0166061	0.0284374	0.0401918	0.066009	-0.0275654	0.0342636	0.0484048	0.0701795	0.029857	-0.001488	0.00506502	0.0778493	0.04384	0.0274081	-0.055895	-0.0167397	0.00525805	0.132597	0.0249098	0.0590899
5.1	-0.0294682	-0.0426132	-0.0277816	0.00668915	0.0355722	0.0314155	0.0129021	-0.0131239	-0.0102496	0.0226917	0.00546382	-0.0254784	-0.0109827	0.0169121	-0.0002331	0.0538513	0.0238856	0.0237327	0.0260929	0.075675	-0.0278926	0.0206272	0.0528387	0.0390554	0.0488289	-0.0164603	-0.0116407	0.0816333	0.0457985	-0.0103694	-0.0752139	0.0155211	-0.0005649	0.13325	-0.0035923	0.0834297
5.2	0.0197899	0.0434332	0.0152622	0.0254178	0.013427	0.0325547	-0.0073831	-0.017547	0.00419642	0.0683945	0.0322651	0.00947286	-0.0111136	-0.0093977	-0.0161467	0.0237991	0.0317169	0.00013247	0.0306451	0.0636677	-0.0318324	0.00833137	0.0343272	0.0776769	0.0452761	0.0180194	-0.0142841	0.0853194	0.0336219	0.048307	-0.0461484	-0.0046494	-0.032611	0.101861	0.0123431	0.177381
5.3	-0.0007189	0.0401546	0.0491585	0.00105044	0.011167	0.0171424	-0.0283956	-0.0305192	-0.0307062	0.0246496	0.00633185	-0.0171478	0.00161563	0.00464996	-0.0151261	0.0271692	0.0324693	-0.0038825	0.0207844	0.0700659	-0.0257128	0.0189084	0.060971	0.104047	0.0172657	-0.003978	-0.0110506	0.0803681	0.0555179	0.0332003	-0.0223498	0.0354915	0.0163189	0.0937985	-0.0044111	0.217952
5.4	0.0452778	0.0367415	0.0178055	0.0404025	-0.0042153	0.0474133	-0.0497073	-0.0434581	-0.0199407	0.0247441	0.00941899	0.00715794	0.00800088	-0.0028438	-0.0136096	0.0256787	0.0315404	0.0181802	0.0441472	0.111333	-0.0305133	-0.0007941	0.034074	0.0513704	0.0345869	-0.0126806	-0.0089601	0.0843711	0.0560626	-0.0051545	-0.0315687	0.00441792	-0.0183816	0.076886	-0.0074828	0.221638
5.5	0.00470867	0.0434189	0.0357411	0.00269749	0.0215627	0.0322074	0.00872624	0.00997221	-0.0076288	-0.0014169	0.0375088	0.0213674	0.00845341	-0.0161184	0.00591728	0.00046575	0.044313	0.0126418	0.053192	0.0387107	-0.0661474	0.00711039	0.0096644	0.0183752	0.043592	-0.0086183	-0.0206695	0.0641767	0.0582675	0.0202718	-0.0422088	0.0321706	-0.0262478	0.055997	0.0114065	0.218046
5.6	0.0340707	-0.0058353	0.00575836	0.0171567	0.0462594	0.0373311	0.0180507	-0.0085302	-0.003774	0.0389672	0.00707656	0.0518752	-0.0010749	-0.0107107	0.031295	-0.0051194	-0.0027556	-0.0048347	0.0186559	0.0949755	-0.0736213	-0.0110156	0.049772	0.0470873	0.0361734	-0.0182563	-0.0092693	0.0325863	0.0232735	0.0173973	-0.0726432	0.0142211	-0.0383325	0.0588061	0.0163847	0.215839
5.7	0.0337723	0.0463561	0.0323962	-0.0311439	0.0181697	0.0507948	0.00296774	-0.0623846	-0.0202928	-0.0024244	-0.0039937	-0.0104789	-0.0046522	0.00810413	0.0336692	0.0329777	0.0158235	-0.0003238	0.0231952	0.0655111	-0.0669774	0.0131354	0.0258547	0.0355473	0.0104034	-0.0164099	0.0265673	0.0598444	0.0511821	0.0184364	-0.0259563	0.0353187	-0.0158952	0.0914685	0.0127964	0.190665
5.8	-0.0010853	0.0316375	0.0339917	-0.0305502	0.0106338	0.100329	-0.0229806	-0.0438523	-0.014803	-0.0080065	-0.0207179	-0.0159919	-0.0007135	0.00437128	-0.0073818	0.0230717	0.0112386	0.0143714	0.0390226	0.0775776	-0.0436499	0.0472012	0.0386098	0.0250443	0.0254522	0.00011735	0.0652041	0.0548092	0.0180553	0.0571779	-0.0337482	0.0427315	-0.0305481	0.0450219	-0.021513	0.171619
5.9	0.0192036	0.00146008	0.0207244	0.026107	-0.0111752	0.157719	-0.0266924	-0.0165472	-0.030382	0.0586846	-0.0015424	0.00924663	-0.0071926	0.0202005	-0.0015287	0.0301831	-0.0163255	0.0327284	0.0309443	0.0863268	-0.036206	0.03563	0.0358998	0.0514089	0.010854	-0.016426	-0.0183331	0.0223575	0.0542587	0.0494238	-0.0384946	0.1046	-0.0107507	0.0847247	0.0103732	0.134972
6	0.0171153	0.037199	0.0256574	-0.0200111	-0.0060671	0.243971	-0.0061795	-0.0299877	-0.0341448	-0.0079353	-0.0128479	-0.01411	-0.0005301	0.0270504	0.00459722	0.0281367	0.017411	0.0102285	0.00867252	0.0778432	-0.0199559	-0.0002452	0.0176243	0.0681963	-0.0158609	-0.0015408	0.007834	0.0316587	0.026322	0.0123345	-0.0156173	0.101559	-0.0112825	0.0659583	0.0102413	0.111721
6.1	0.0126768	0.0332597	-0.0229968	0.0018087	0.0116789	0.299389	-0.0469749	-0.0128282	-0.0015966	0.00437466	0.0118005	0.0299478	0.00875527	-0.0021848	-0.0214588	0.0151862	0.0121599	0.0279148	0.0290055	0.0314845	-0.0446348	0.0395838	0.0492037	0.0333382	0.0166689	-0.0102311	-0.0097204	0.0663624	0.04634	0.0294591	-0.0241078	0.15131	-0.0023054	0.0556235	-0.0064771	0.108754
6.2	0.0574682	0.0133228	-0.111462	-0.006133	-0.0010661	0.343631	-0.0304307	0.0198609	0.0203359	0.0248589	-0.003394	0.0138698	0.0243685	-0.0004689	-0.0199269	0.00767183	0.0105104	0.0849228	-0.0320716	0.0851347	-0.0721175	0.0421795	0.0161333	0.0314106	0.0061712	-0.0116879	-0.0005732	0.0380694	0.0593505	0.0139949	-0.0237041	0.0989672	0.00490634	0.0417091	0.0004122	0.104385
6.3	0.0414982	0.00723265	0.0200543	0.0244334	0.00260442	0.321112	-0.0368067	-0.0355098	-0.0142306	0.0244599	-0.001552	-0.0245087	0.0081065	0.0148018	-0.0374737	0.0381027	0.0343625	0.0756373	0.0297437	0.0389077	-0.0055977	0.00301201	-0.0103835	0.0414323	-0.0108853	-0.0273868	0.00272694	0.0393238	0.0387942	0.0339412	-0.0049191	0.0953497	-0.0107672	0.0440409	-0.0122242	0.087922
6.4	-0.0168651	0.0137576	0.0488997	0.00469623	0.040315	0.332589	-0.0501176	-0.0390201	-0.0332356	0.0138512	-0.0018005	-0.0547969	0.00727276	0.00423813	-0.0067343	0.00653749	-0.0296984	0.0526728	-0.0483377	0.0657612	-0.0458117	0.0301904	0.0312598	0.0001105	-0.0078229	-0.0425744	-0.0154938	-0.0001714	0.0567656	-0.0087577	-0.0388967	0.0963407	0.0130919	0.0500326	0.0165698	0.0963342
6.5	0.0467434	0.0196953	0.0319606	-0.0060316	0.0156699	0.285514	-0.048884	-0.0053217	0.0186947	0.0335447	-0.0176903	0.029032	0.0206095	0.00189751	-0.0108249	0.0179923	0.0342427	0.0489494	-0.100807	0.0453627	-0.0448268	-0.00563	0.04527	0.0313255	-0.0215313	0.00147599	-0.0234646	0.0669599	0.0234983	0.00966217	-0.0540674	0.101528	0.0054169	0.00393232	0.0545117	0.052106
6.6	0.0163784	0.0296392	0.0189316	0.00583611	0.0155087	0.281085	-0.0038213	-0.0476522	-0.0076163	-0.0033036	-0.040901	-0.0209949	0.00443857	0.00990819	-0.0238665	0.0122969	0.0103711	0.00192427	-0.0128465	0.0366528	-0.0307797	0.042726	0.03361	0.0317896	-0.0025898	-0.0335202	0.00510756	0.0806395	0.0418114	-0.0429576	-0.0436448	0.0896721	-0.0330982	0.0399632	0.0397171	0.0720312
6.7	0.0152012	0.0336761	0.00091553	0.0180672	-0.0078436	0.28912	-0.0236124	-0.0332534	-0.0283057	0.00804923	-0.0199299	0.00164859	0.0213971	0.030045	-0.0446588	0.00429364	0.00766173	0.0257769	-0.0149022	0.0584698	-0.0483078	-0.0165702	0.030022	0.0223147	0.00435717	-0.0189482	-0.0164537	0.0253667	0.038436	-0.0181796	-0.0378535	0.125963	-0.0017098	0.0221178	0.0138233	0.0484911
6.8	0.0211194	0.0807984	0.0304627	0.00243227	-0.0347454	0.224686	-0.0203675	-0.0057573	0.0298771	-0.0159647	-0.0320071	-0.0062259	0.0105627	-0.0146874	-0.01008	-0.0103321	-0.0097601	0.0143655	-0.0228762	0.0583558	-0.0312135	0.00503684	0.0248277	0.00843378	-0.0167904	-0.0489905	0.0219371	0.0245218	0.00860024	-0.0312757	-0.0365849	0.14665	-0.0175884	0.0314716	0.0369053	0.0695084
6.9	-0.0111516	0.0414818	-0.0330864	-0.0356485	-0.0102126	0.219436	-0.0118848	0.0181061	0.0194874	-0.0014138	-0.0557477	0.0077344	0.0277673	0.0306417	-0.0346929	0.0520871	-0.0120251	0.0236587	-0.0020303	0.0850852	-0.0156409	0.00993525	0.0117582	0.0201997	-0.0267627	-0.0127153	0.0106552	0.0228232	-0.0094312	0.0205132	-0.0500054	0.183143	-0.0112219	0.0215457	0.0197234	0.0921864
7	0.0304668	0.0749684	-0.022051	-0.0016849	-0.0007721	0.206941	-0.0287725	-0.0215228	-0.0138688	-0.00378	0.009114	-0.0171841	-0.0077094	0.0145214	0.032463	-0.0095465	0.00611317	0.0318829	0.0101762	0.026499	-0.0175969	-0.0064803	0.0172872	0.0102844	0.0175214	-0.0191714	0.00832259	0.0460122	-0.014871	-0.017703	-0.0468627	0.195026	-0.0422746	0.0463525	0.0355199	0.153487
7.1	0.0782312	0.0906368	0.0421194	0.0362495	-0.0109591	0.210751	-0.01865	-0.0137539	0.0196408	0.00193355	-0.0064546	-0.0170643	0.0187194	0.0145237	-0.0154644	-0.0123959	0.026566	-0.0006775	0.00489179	0.0331904	-0.0248773	-0.0072918	0.00149911	0.0246064	0.0142465	-0.0291151	-0.0016607	0.0161834	0.0243425	-0.0148779	-0.0422423	0.157161	-0.0564451	0.0501918	0.024324	0.126729
7.2	0.0149111	0.0603311	-0.0049223	-0.0116038	0.00938653	0.144141	-0.0492616	-0.0209526	0.013382	-0.0101229	-0.0168229	0.0349545	0.0240399	-0.0111708	-0.0235174	-0.0066739	0.0316602	-0.0058491	0.0342213	0.0628689	-0.027912	-0.01936	-0.0003611	0.0281145	-0.0157447	-0.0113579	0.0109602	0.00537041	0.0536929	0.00205273	-0.0429571	0.177827	-0.0210051	0.0592062	0.0409937	0.161843
7.3	0.0639109	0.0487139	-0.0187038	0.014517	0.00963493	0.133371	-0.0113668	-0.032289	0.00434981	-0.0205731	-0.0487981	0.0405238	-0.0217871	0.0281263	-0.0259474	0.00782712	0.00289626	-0.0086375	-0.0333208	0.0579171	-0.0181978	0.037562	-0.0153222	0.00035441	0.019164	-0.0198922	-0.0114317	0.0632422	0.0262518	-0.030215	-0.0681143	0.142432	-0.0239218	0.0485275	0.0222305	0.140917
7.4	0.0438464	0.0621501	0.010971	-0.0048028	-0.0145662	0.109498	-0.0110049	-0.0394945	-0.0226995	-0.0484311	-0.0259652	-0.0398809	-0.0142797	0.0233002	0.004911	0.00974828	0.0130445	0.0135164	-0.0561037	0.0308649	-0.0375643	-0.0211656	0.015365	0.0223122	0.00297538	-0.0166072	-0.0060968	0.00863634	0.00652877	0.0484036	0.0273058	0.132732	-0.0402727	0.0244395	-0.0011397	0.104055
7.5	0.038753	0.0500558	0.0267085	0.0129863	-0.0182935	0.122781	-0.037429	-0.0604803	0.00597219	-0.0129323	-0.0209266	0.00595905	-0.0382985	-0.0072116	-0.041054	0.00988278	0.0130693	-0.006329	-0.0196958	0.0341522	-0.0474918	0.0217584	0.0150444	0.0257965	0.0110639	-0.0063478	-0.0105679	0.0312347	-0.005704	0.0110656	0.00351231	0.10536	-0.0113999	0.0323174	-0.0082242	0.100378
7.6	-0.022485	0.0697748	-0.0135812	-0.0095726	0.0226561	0.119706	-0.0298296	-0.0249373	0.0480804	0.00567934	-0.0327657	0.0200821	-0.0141789	0.0149681	-0.0141091	0.0075939	0.0140584	0.012646	-0.0070063	0.0516093	-0.0398453	-0.003201	7.4734e-05	0.0085009	0.00588561	-0.0111714	-0.030061	0.0583433	0.0218917	0.00384354	0.0156511	0.118022	-0.0041622	0.0129233	0.0181549	0.082183
7.7	0.00156534	0.0399673	-0.0019341	-0.0139343	0.0108968	0.0880696	-0.0308444	0.0239802	-0.0013944	-0.0174726	-3.853e-05	0.00044606	-0.0305926	-0.0035652	0.0150751	-0.0067097	0.0210186	0.0272073	-0.0174413	0.0607166	-0.0156999	0.0200152	0.00552532	0.00189973	-0.0209738	-0.0059547	0.0248042	0.0689021	0.0183018	0.00683635	0.0402269	0.141724	-0.0311208	0.0639823	0.0125147	0.0946761
7.8	0.034449	0.076066	-0.0165207	0.00257194	0.00081409	0.0755725	-0.0324543	-0.0198992	0.0030816	-0.0377138	-0.0374361	0.0381018	-0.0201791	-0.036113	-0.0051882	0.00541124	0.0233881	0.0399904	-0.005926	0.0562173	-0.0770917	0.0257639	0.00750628	-0.0277904	-0.0103351	-0.0253898	0.0413675	0.0451193	0.0113747	0.0130829	0.044292	0.0931051	-0.0058209	0.0253978	-0.0099963	0.0875005
7.9	0.0387052	0.0467893	0.00309283	-0.0195547	0.0103682	0.0950837	-0.053751	-0.0249197	-0.0163738	0.00010762	-0.0276381	0.0295347	0.00261452	-0.0236897	-0.039706	-0.03067	0.0245902	-0.0135234	-0.0201103	0.0662864	-0.0328829	0.0106759	0.0111444	0.0439876	0.018937	-0.0064221	0.0216376	0.0164018	0.0220462	-0.0006757	0.0281105	0.0690148	-0.0076676	0.0373078	0.0155429	0.0543008
8	0.0322885	-0.0232029	-0.006623	-0.035464	-0.0173713	0.0137074	-0.0198052	-0.0478635	-0.0296255	-0.0340324	-0.0238417	-0.0118151	-0.0102203	0.0139214	-0.0199741	0.00494307	-0.0238069	0.0113709	-0.0131901	0.0139288	-0.0469513	0.00994362	-0.0121058	0.0264808	-0.0041166	-0.0427138	0.00756612	0.0269334	0.0489951	0.00031465	0.0153871	0.0839997	0.0142187	0.0174428	0.0196396	0.0426394
8.1	0.0843293	0.0628619	-0.0251838	-0.0367111	-0.026422	0.0489071	-0.0269466	-0.0223554	-0.0268911	-0.0210766	-0.0014564	0.0224	-0.028945	-0.0051131	-0.0527261	-0.0221275	0.00506802	-0.0225055	-0.0298837	0.0397654	-0.0873486	-0.0389697	0.0065836	0.0166417	-0.0184373	-0.0018614	0.00248095	0.00772584	0.0581653	0.0184067	-0.0003274	0.081777	-0.0085474	0.0450718	-0.0073945	0.0368646
8.2	0.0602971	0.0793631	0.0251467	0.00903958	0.00719784	0.0611348	-0.0332837	-0.0419541	0.0162357	-0.0348944	-0.0199762	-0.0264208	-0.0501773	-0.0167808	-0.0396166	0.019787	0.0392767	-0.007981	-0.0627005	0.0605455	-0.0654805	0.00262151	0.0164712	0.0113452	-0.0247554	-0.0259951	-0.0001979	0.036092	0.0492237	0.0444948	-0.0298054	0.0930804	-0.0236275	0.00725147	0.0126139	0.0389175
8.3	0.0283827	0.0543486	0.0274803	-0.0079173	-0.0324001	0.0459777	-0.0015401	-0.0441629	-0.0180819	-0.0307084	-0.0470957	0.0310572	-0.02704	-0.0142295	-0.004478	0.00393804	0.0148539	-0.0040436	-0.0556815	0.0438182	-0.100711	-0.0014061	0.0256751	0.0140626	0.00466499	0.00148878	-0.0261207	0.0238687	-0.0101694	0.00466966	-0.0123151	0.0614668	-0.0261772	0.0147583	0.00879636	0.0368417
8.4	0.0793663	0.0351298	-0.0117343	0.0071722	-0.0021218	0.0362427	-0.0479891	-0.00391	-0.0139761	-0.0323115		0.00245128	-0.004464	4.5134e-05	-0.0159411	0.0101916	0.0199251	-0.0043855	0.00226531	0.0975962	-0.125969	-0.008327	0.0234065	-0.0041727	-0.0153201	-0.0159276	-0.028113	0.0226737	0.0298174	-0.0127747	-0.0273828	0.0586009	-0.0338309	0.0461578	0.0381736	0.00323965
8.5	0.0192193	0.0190773	0.00235353	-0.0301063	0.00407963	0.041449	-0.0045335	-0.0444402	-0.0218057	-0.0082668		-0.0123946	-0.0094986	0.0154715	-0.0411013	-0.019808	-0.0098764	-0.0066827	-0.0090489	0.0668804	-0.0873449	0.00790281	-0.000935	-0.0024424	0.00075391	-0.0192725	0.0164101	0.0117843	0.0235832	0.0107898	-0.0453641	0.0890574	0.00192475	0.00276736	0.00924387	0.02947
8.6	0.0232274	-0.0447757	-0.0227001	-0.0217796	-0.0055954	0.0597453	-0.0400721	0.0211026	0.0031555	0.00592983		-0.007501	0.0113471	0.00736195	-0.0442875	-0.0150935	-0.0082836	0.00872408	-0.008785	0.0492879	-0.0951284	0.0238624	0.00371917	0.0142566	0.0192636	-0.0389288	0.0143715	0.0713383	0.0202774	0.0485226	-0.0165397	0.0740709	-0.0335286	-0.0108575	0.0396665	0.00768991
8.7	0.0450277	-0.0237923	0.00809157	-0.0194915	-0.0127019	0.00452138	-0.01618	-0.0314979	-0.0014377	-0.0313003		-0.0217607	-0.0112321	-0.0026118	-0.0226319	0.0251562	0.00314413	-0.0193865	-0.0032439	0.0760035	-0.0598908	-0.0018757	-0.0020771	-0.0031037	0.0238074	-0.0169607	0.0341035	0.0207486	0.0214524	-0.0163814	-0.0117791	0.062971	-0.0324846	0.0132798	0.0480148	0.0219411
8.8	0.0178902	-0.0508374	0.0151852	-0.0127287	-0.0014691	0.0280144	-0.0041477	0.0205746	-0.0087248	0.00565908		0.0108254	-0.0297953	-0.0236863	-0.0280778	0.0269302	0.0320397	0.00191656	-0.0255809	0.0629593	-0.100617	-0.0239639	0.0240007	0.0146445	0.0118416	-0.0273141	0.0337627	0.0528709	0.051843	-0.0329212	-0.0033927	0.0379138	-0.0148974	0.0526406	0.0323304	0.0558673
8.9	0.00877256	0.0823066	-0.0215345	0.00015251	3.6524e-05	0.0235297	-0.0476599	-0.0159682	0.0172892	0.00363054		-0.0096695	-0.017672	-0.0205895	-0.0298449	-0.001441	0.00494822	-0.0057691	0.0256021	0.034172	-0.0991536	0.0100479	0.0226672	0.0348949	-0.0164676	-0.014989	0.0544677	0.0349701	0.0343288	0.0143599	-0.0081067	0.0514158	-0.0177679	0.051695	-0.0073337	0.0452246
9	0.0263146	0.0326275	0.0310182	-0.0182269	-0.0259602	0.0194849	-0.0075658	-0.0363246	-0.0111894	-0.0110628		0.0183696	-0.0292238	0.0126309	0.0268206	0.0111366	-0.0266189	0.0012713	-0.0208891	0.0426496	-0.105877	0.0157768	0.0140481	0.00918598	-0.0041332	-0.038534	0.00196288	0.0102176	0.0380663	0.0355009	-0.0098308	0.047487	-0.0159408	0.0238321	0.0234565	0.0313956
9.1	-0.0365413	0.0340096	-0.0093953	-0.0194649	0.00994345	-0.0479444	0.00317084	-0.0377335	0.00097256	-0.0063359		-0.0101129	-0.0199614	-0.0133075	-0.030108	-0.0231972	-0.02623	-0.0235472	0.0193458	0.068744	-0.0509054	0.00091868	0.00671295	0.0159901	0.00548757	-0.0306156	0.0326954	0.0635098	0.0328729	0.030866	-0.0026941	0.0404556	-0.0334154	0.0419202	0.0119206	0.021177
9.2	-0.0192959	0.0361319	-0.0699206	-0.0338676	0.0239483	0.00139506	-0.0206728	-0.0282091	-0.0110737	-0.0361721		-0.0079008	-0.0136984	0.024966	-0.0253551	-0.0023969	-0.0068589	-0.0248567	-0.0385569	0.0507456	-0.0953098	-0.0186605	0.0164288	0.0156521	0.0420298	-0.0339081	-0.0031054	0.0218673	0.0180693	0.0182728	0.0287223	0.0280972	-0.0319825	0.0233308	0.0329392	0.00752499
9.3	0.00557352	0.048031	-0.0361984	-0.0201932	-0.0080358	0.0123713	-0.0139711	-0.0165024	-0.0323111	-0.0326258		-0.0090604	0.00368739	0.0579099	-0.035112	0.0060624	0.0256643	-0.0110046	-0.0314805	0.0544112	-0.0539742	0.0161026	0.00264128	-0.0260691	0.00451322	-0.044988	-0.0008617	0.0293967	0.0192015	0.0081803	-0.0125212	0.0275845	-0.0275941	0.037084	0.00774834	0.0088176
9.4	0.00696075	0.0315114	-0.0224695	-0.0229885	-0.0229557	-0.014066	-0.0143725	-0.0098229	-0.0358167	-0.0487559		-0.000993	-0.0228686	0.0148333	-0.0125942	0.00855564	0.0190776	0.051054	-0.0106548	0.120964	-0.0484397	0.0289032	0.0021576	-0.0058007	0.00472699	-0.0163518	-0.0058154	0.0289796	0.0757115	0.0309072	0.00102012	0.059072	-0.0285802	0.0142583	0.0191018	0.00147266
9.5	0.00646437	0.0156462	-0.0472922	-0.0287486	-0.0116019	-0.0196167	-0.0307545	-0.0074469	-0.0364936	-0.0258133		-0.000673	-0.0314526	0.0299102	-0.0242276	-0.0213494	-0.0189405	0.0454185	0.0115442	0.10026	-0.0673258	0.00068955	0.0351206	0.00848371	-0.019194	-0.0439244	0.00758802	0.0207384	0.0442162	0.0416879	-0.00163	0.0619419	-0.0108585	0.0245748	-0.0283709	0.00537213
9.6	-0.0237022	0.0172277	-0.0072141	-0.0368657	-0.007611	0.0061688	-0.0020315	0.00351363	-0.0481285	-0.0252485		0.0182196	-0.0227812	0.0179037	0.00613823	-0.0019634	-0.0127699	0.0232095	-0.0154228	0.085528	-0.0520504	-0.0011381	0.0083192	0.00103294	-0.0379341	-0.0363939	-0.0196039	0.0398103	0.00197909	0.00666869	-0.0141265	0.0428784	-0.0186042	0.00205814	0.00125856	-0.0020359
9.7	0.0388834	0.0776375	-0.0321722	-0.0135103	-0.0233349	0.0071069	-0.0509764	-0.0249706	-0.0304433	-0.0300054		0.0128869	-0.0449261	-0.0282406	-0.0377681	0.0200255	0.002037	0.0250582	-0.0155101	0.0487449	-0.0773072	-0.008324		-0.0142615	-0.0658	-0.0331142	-0.0002312	0.071814	0.0167897	0.0292651	0.0180482	0.02669	-0.0158952	0.00751063	-0.0091896	-5.882e-06
9.8	0.0147448	0.0854126	-0.00129	-0.0066277	0.0096422	-0.0126324	-0.0168868	-0.0270537	-0.0143436	-0.0387992		0.0293514	-0.0484321	-0.006348	-0.0109513	0.0172061	0.00467321	0.029213	-0.0524344	0.0886462	-0.0596332	-0.0170513		0.0179521	-0.0803819	-0.0198889	-0.0073545	0.0329964	0.0199786	0.0290272	0.0039709	0.0287674	-0.0195918	0.00314662	-0.0058221	-0.0110803
9.9	0.0167931	0.112195	0.0337778	-0.0299358	-0.0329247	-0.0304258	-0.0043536	-0.0019398	-0.0235048	-0.0214585		0.0117146	-0.0261285	-0.0424905	-0.0130817	0.0148906	-0.0215419	-0.0075822	0.00046057	0.0739221	-0.0408889	0.00747957		-0.008063	-0.0379944	-0.0304688	-0.0055842	0.0702991	0.0254606	-0.0038477	-0.037076	0.0486373	-0.00814	0.0061238	0.0572223	-0.0283598
10	-0.0174737	0.0166198	-0.0025291	-0.0227199	-0.0169445	0.0017768	-0.0030007	-0.0746643	-0.0192428	-0.0188319		0.0243689	-0.0346482	0.0114409	-0.0159468	0.0229072	-0.0163161	-0.0025937	0.0104773	0.0928901	-0.041241	-0.0016055		0.0161547	-0.069912	-0.019827	-0.0420109	0.0540382	0.0743648	-0.0116059	-0.0708559	0.0285615	-0.0038232	0.0142791	0.0569304	-0.0213575

## Sheet: Panel a – Fru∩P1>CsChrimson
Average Bout Length yak Fru∩P1>CsChrimson male mel female target – pre stimulus	Average Bout Length yak Fru∩P1>CsChrimson male mel female target – during stimulus		% Time Pursuing yak Fru∩P1>CsChrimson male mel female target – pre stimulus	% Time Pursuing yak Fru∩P1>CsChrimson male mel female target – during stimulus		% Time Extending Wing yak Fru∩P1>CsChrimson male mel female target – pre stimulus	% Time Extending Wing yak Fru∩P1>CsChrimson male mel female target – during stimulus		Time (s)	Fraction Pursuing yak Fru∩P1>CsChrimson male mel female target	Fraction Extending Wing yak Fru∩P1>CsChrimson male mel female target
1.33333	4.63636		7.41667	32.8611		0.527778	3.16667		0.0333333	0.05	8.13152e-20
0.1	2		2.58333	1.52778		0	21.1667		0.0666667	0.0496556	7.11111e-05
0.1	9		2.61111	10.9444		0	1.30556		0.1	0.0493111	0.000142222
0.1	5.5		2.66667	14.4722		0.0833333	5.83333		0.133333	0.0489667	0.000213333
0.1	3		7.66667	8.77778		0.166667	1.69444		0.166667	0.0486222	0.000282222
0.1	4.2		2.47222	16.7222		0.0277778	1.69444		0.2	0.0482778	0.000346667
0.1	4		4.80556	4.33333		0.194444	3.91667		0.233333	0.0479333	0.000411111
0.1	5.6		2.5	20.6944		0.0277778	2.38889		0.266667	0.0475956	0.000475556
0.1	6.66667		2.13889	16.0556		0.0555556	10.4444		0.3	0.0472644	0.00054
0.1	17.6667		3.97222	29.4722		0.777778	10.2778		0.333333	0.04694	0.000604444
1	17.6667		0.75	29.7222		0	13.6111		0.366667	0.0466222	0.000668889
0.1	11		3.33333	17.2222		0.0555556	3.88889		0.4	0.0463089	0.000728889
0.1	6		3.97222	11.8333		0.361111	3.97222		0.433333	0.046	0.000784444
0.1	10.4		5.19444	37.7778		0.0277778	3.63889		0.466667	0.0457	0.000835556
0.1	8		4.36111	23.7778		0.166667	0.611111		0.5	0.0454089	0.000882222
0.1	20		0.166667	14.25		0	4.77778		0.533333	0.0451267	0.000924444
4	8.85714		5.88889	41.2222		0	13.7222		0.566667	0.0448511	0.00096
0.1	10		1.94444	20.4722		0	13.8889		0.6	0.0445822	0.000988889
0.1	7.16667		3.36111	24.4167		0.0555556	13.8889		0.633333	0.04432	0.00101556
1	4.8		7.19444	22.2778		0.0833333	19.2778		0.666667	0.0440644	0.00103778
									0.7	0.0438156	0.00105556
									0.733333	0.0435733	0.00106889
									0.766667	0.0433378	0.00107778
									0.8	0.0431111	0.00108667
									0.833333	0.0428933	0.00109556
									0.866667	0.0426822	0.00110444
									0.9	0.0424822	0.00111333
									0.933333	0.0422889	0.00112222
									0.966667	0.0421	0.00113111
									1	0.0419156	0.00114
									1.03333	0.0417378	0.00114889
									1.06667	0.0415622	0.00115778
									1.1	0.0413911	0.00116667
									1.13333	0.0412244	0.00117556
									1.16667	0.0410622	0.00118444
									1.2	0.0409044	0.00119333
									1.23333	0.0407533	0.00120222
									1.26667	0.0406067	0.00121111
									1.3	0.0404644	0.00122
									1.33333	0.0403267	0.00122889
									1.36667	0.0401933	0.00123778
									1.4	0.0400644	0.00124667
									1.43333	0.03994	0.00125556
									1.46667	0.03982	0.00126444
									1.5	0.0397044	0.00127333
									1.53333	0.0395933	0.00128222
									1.56667	0.0394844	0.00129111
									1.6	0.03938	0.0013
									1.63333	0.0392778	0.00130889
									1.66667	0.0391778	0.00131778
									1.7	0.03908	0.00132667
									1.73333	0.0389844	0.00133556
									1.76667	0.0388978	0.00134444
									1.8	0.0388156	0.00135333
									1.83333	0.0387356	0.00136222
									1.86667	0.03866	0.00137111
									1.9	0.0385889	0.00138
									1.93333	0.0385244	0.00138889
									1.96667	0.0384644	0.00139778
									2	0.0384111	0.00140667
									2.03333	0.03836	0.00141556
									2.06667	0.0383089	0.00142444
									2.1	0.0382578	0.00143333
									2.13333	0.0382067	0.00144222
									2.16667	0.0381622	0.00145111
									2.2	0.0381222	0.00146
									2.23333	0.0380867	0.00146889
									2.26667	0.0380556	0.00147778
									2.3	0.0380311	0.00148667
									2.33333	0.0380111	0.00149556
									2.36667	0.0379978	0.00150444
									2.4	0.0379911	0.00151333
									2.43333	0.0379889	0.00152222
									2.46667	0.0379889	0.00153111
									2.5	0.0379933	0.00154
									2.53333	0.038	0.00154889
									2.56667	0.0380067	0.00156
									2.6	0.0380133	0.00157111
									2.63333	0.0380222	0.00158222
									2.66667	0.0380356	0.00159333
									2.7	0.0380533	0.00160444
									2.73333	0.0380733	0.00161556
									2.76667	0.0380956	0.00162889
									2.8	0.03812	0.00164222
									2.83333	0.0381511	0.00165556
									2.86667	0.0381844	0.00166889
									2.9	0.03822	0.00168222
									2.93333	0.0382578	0.00169556
									2.96667	0.0382978	0.00170889
									3	0.0383311	0.00172222
									3.03333	0.0383578	0.00173778
									3.06667	0.0383778	0.00175333
									3.1	0.0383956	0.00176889
									3.13333	0.03842	0.00178444
									3.16667	0.0384467	0.0018
									3.2	0.0384756	0.00181556
									3.23333	0.0385022	0.00183111
									3.26667	0.0385333	0.00184667
									3.3	0.0385622	0.00186222
									3.33333	0.0385933	0.00187778
									3.36667	0.0386311	0.00189333
									3.4	0.0386711	0.00190889
									3.43333	0.0387133	0.00192444
									3.46667	0.0387578	0.00194
									3.5	0.0388044	0.00195556
									3.53333	0.0388533	0.00197111
									3.56667	0.0389044	0.00198667
									3.6	0.0389578	0.00200222
									3.63333	0.0390133	0.00201778
									3.66667	0.0390711	0.00203556
									3.7	0.0391289	0.00205556
									3.73333	0.0391889	0.00207556
									3.76667	0.0392511	0.00209556
									3.8	0.0393156	0.00211556
									3.83333	0.0393822	0.00213556
									3.86667	0.0394511	0.00215556
									3.9	0.0395267	0.00217556
									3.93333	0.0396067	0.00219556
									3.96667	0.0396911	0.00221556
									4	0.0397756	0.00223556
									4.03333	0.03986	0.00225556
									4.06667	0.0399422	0.00227556
									4.1	0.0400244	0.00229556
									4.13333	0.0401089	0.00231556
									4.16667	0.0401978	0.00233556
									4.2	0.0402889	0.00235556
									4.23333	0.0403867	0.00237556
									4.26667	0.0404867	0.00239556
									4.3	0.0405889	0.00241556
									4.33333	0.0406956	0.00243556
									4.36667	0.0408044	0.00245333
									4.4	0.0409156	0.00246889
									4.43333	0.0410289	0.00248222
									4.46667	0.0411444	0.00249333
									4.5	0.0412622	0.0025
									4.53333	0.0413822	0.0025
									4.56667	0.0415089	0.00249333
									4.6	0.0416378	0.00248444
									4.63333	0.0417689	0.00247333
									4.66667	0.0419022	0.00246
									4.7	0.0420422	0.00244444
									4.73333	0.0421867	0.00242667
									4.76667	0.0423356	0.00240889
									4.8	0.0424889	0.00239111
									4.83333	0.0426467	0.00237333
									4.86667	0.0428089	0.00235556
									4.9	0.0429733	0.00233778
									4.93333	0.04314	0.00231778
									4.96667	0.0433089	0.00229556
									5	0.04348	0.00227333
									5.03333	0.0436533	0.00225111
									5.06667	0.0438289	0.00222889
									5.1	0.0440089	0.00220667
									5.13333	0.0441933	0.00218444
									5.16667	0.04438	0.00216
									5.2	0.0445689	0.00213778
									5.23333	0.04476	0.00211556
									5.26667	0.0449467	0.00209333
									5.3	0.0451289	0.00207111
									5.33333	0.0453067	0.00204889
									5.36667	0.04548	0.00202667
									5.4	0.0456533	0.00200667
									5.43333	0.0458267	0.00198889
									5.46667	0.0459867	0.00197333
									5.5	0.0461333	0.00196
									5.53333	0.0462667	0.00194889
									5.56667	0.0463956	0.00194
									5.6	0.0465156	0.00193333
									5.63333	0.0466267	0.00192667
									5.66667	0.0467289	0.00192222
									5.7	0.0468222	0.00192
									5.73333	0.0469067	0.00192
									5.76667	0.0469822	0.00192222
									5.8	0.0470444	0.00192444
									5.83333	0.0470933	0.00192667
									5.86667	0.0471333	0.00192889
									5.9	0.04716	0.00193111
									5.93333	0.0471778	0.00193333
									5.96667	0.0471911	0.00193556
									6	0.0472	0.00193778
									6.03333	0.0472022	0.00194
									6.06667	0.0472022	0.00194222
									6.1	0.0472	0.00194444
									6.13333	0.0471956	0.00194667
									6.16667	0.0471933	0.00194889
									6.2	0.0471911	0.00195111
									6.23333	0.0471844	0.00195333
									6.26667	0.0471733	0.00195556
									6.3	0.0471578	0.00195778
									6.33333	0.0471378	0.00196
									6.36667	0.0471133	0.00196222
									6.4	0.0470844	0.00196444
									6.43333	0.0470533	0.00196667
									6.46667	0.0470178	0.00196889
									6.5	0.0469778	0.00197111
									6.53333	0.0469333	0.00197333
									6.56667	0.0468889	0.00197556
									6.6	0.04684	0.00197778
									6.63333	0.0467911	0.00198
									6.66667	0.0467422	0.00198222
									6.7	0.0466933	0.00198444
									6.73333	0.0466444	0.00198667
									6.76667	0.0465889	0.00198889
									6.8	0.0465311	0.00199111
									6.83333	0.0464733	0.00199333
									6.86667	0.0464133	0.00199556
									6.9	0.0463467	0.00199778
									6.93333	0.0462733	0.002
									6.96667	0.0461978	0.00200222
									7	0.04612	0.00200444
									7.03333	0.04604	0.00200667
									7.06667	0.0459578	0.00200889
									7.1	0.0458733	0.00201111
									7.13333	0.0457867	0.00201333
									7.16667	0.0456933	0.00201556
									7.2	0.0455978	0.00201778
									7.23333	0.0455	0.00202
									7.26667	0.0454	0.00202222
									7.3	0.0452978	0.00202444
									7.33333	0.0451933	0.00202667
									7.36667	0.0450822	0.00202889
									7.4	0.0449644	0.00203111
									7.43333	0.0448422	0.00203333
									7.46667	0.04472	0.00203556
									7.5	0.0445956	0.00203778
									7.53333	0.0444667	0.00204
									7.56667	0.04434	0.00203778
									7.6	0.0442133	0.00203556
									7.63333	0.0440867	0.00203333
									7.66667	0.0439578	0.00203111
									7.7	0.0438267	0.00202889
									7.73333	0.0436956	0.00202667
									7.76667	0.0435644	0.00202
									7.8	0.0434333	0.00201333
									7.83333	0.0433	0.00200667
									7.86667	0.0431667	0.002
									7.9	0.0430333	0.00199333
									7.93333	0.0429	0.00198667
									7.96667	0.0427667	0.00198
									8	0.0426378	0.00197333
									8.03333	0.0425133	0.00196222
									8.06667	0.0423933	0.00195111
									8.1	0.0422756	0.00194
									8.13333	0.0421556	0.00192889
									8.16667	0.0420356	0.00191778
									8.2	0.0419178	0.00190667
									8.23333	0.0418022	0.00189556
									8.26667	0.0416822	0.00188444
									8.3	0.0415644	0.00187333
									8.33333	0.0414467	0.00186222
									8.36667	0.0413267	0.00185111
									8.4	0.0412067	0.00184
									8.43333	0.0410867	0.00182889
									8.46667	0.0409667	0.00181778
									8.5	0.0408467	0.00180667
									8.53333	0.0407289	0.00179556
									8.56667	0.0406133	0.00178444
									8.6	0.0405	0.00177333
									8.63333	0.0403889	0.00176222
									8.66667	0.04028	0.00174667
									8.7	0.0401756	0.00172667
									8.73333	0.0400711	0.00170667
									8.76667	0.0399711	0.00168667
									8.8	0.0398733	0.00166667
									8.83333	0.03978	0.00164667
									8.86667	0.0396911	0.00162667
									8.9	0.0396044	0.00160667
									8.93333	0.0395244	0.00158667
									8.96667	0.0394511	0.00156667
									9	0.0393867	0.00154667
									9.03333	0.0393311	0.00152667
									9.06667	0.0392822	0.00150667
									9.1	0.0392422	0.00148667
									9.13333	0.0392067	0.00146667
									9.16667	0.0391711	0.00144667
									9.2	0.03914	0.00142667
									9.23333	0.0391111	0.00140667
									9.26667	0.0390867	0.00138667
									9.3	0.0390667	0.00136667
									9.33333	0.0390444	0.00134667
									9.36667	0.0390244	0.00132667
									9.4	0.0390067	0.00130667
									9.43333	0.0389911	0.00128667
									9.46667	0.03898	0.00126667
									9.5	0.0389711	0.00124889
									9.53333	0.0389644	0.00123333
									9.56667	0.0389578	0.00122
									9.6	0.0389556	0.00120667
									9.63333	0.0389556	0.00119333
									9.66667	0.0389578	0.00118
									9.7	0.0389578	0.00116667
									9.73333	0.03896	0.00115333
									9.76667	0.0389644	0.00114
									9.8	0.0389711	0.00112667
									9.83333	0.0389822	0.00111333
									9.86667	0.0389956	0.0011
									9.9	0.0390133	0.00108667
									9.93333	0.0390356	0.00107333
									9.96667	0.0390622	0.00106
									10	0.0390933	0.00104667
									10.0333	0.0391289	0.00103333
									10.0667	0.0391667	0.00102
									10.1	0.0392022	0.00100667
									10.1333	0.0392356	0.000993333
									10.1667	0.0392711	0.000982222
									10.2	0.0393133	0.000971111
									10.2333	0.0393622	0.00096
									10.2667	0.0394178	0.000948889
									10.3	0.03948	0.000937778
									10.3333	0.0395489	0.000926667
									10.3667	0.0396244	0.000915556
									10.4	0.0397044	0.000904444
									10.4333	0.0397889	0.000893333
									10.4667	0.0398844	0.000882222
									10.5	0.0399911	0.000871111
									10.5333	0.0401111	0.00086
									10.5667	0.04024	0.000848889
									10.6	0.04038	0.000837778
									10.6333	0.0405289	0.000826667
									10.6667	0.0406867	0.000815556
									10.7	0.0408556	0.000804444
									10.7333	0.0410356	0.000793333
									10.7667	0.0412222	0.000782222
									10.8	0.04142	0.000771111
									10.8333	0.0416289	0.00076
									10.8667	0.0418489	0.000748889
									10.9	0.0420844	0.000737778
									10.9333	0.0423333	0.000726667
									10.9667	0.0425911	0.000715556
									11	0.0428556	0.000704444
									11.0333	0.0431244	0.000693333
									11.0667	0.0433933	0.000682222
									11.1	0.0436644	0.000671111
									11.1333	0.0439378	0.00066
									11.1667	0.0442089	0.000648889
									11.2	0.0444822	0.000637778
									11.2333	0.04476	0.000626667
									11.2667	0.0450422	0.000615556
									11.3	0.0453289	0.000604444
									11.3333	0.04562	0.000593333
									11.3667	0.0459156	0.000582222
									11.4	0.0462156	0.000571111
									11.4333	0.0465156	0.00056
									11.4667	0.04682	0.000548889
									11.5	0.0471267	0.000537778
									11.5333	0.0474356	0.000526667
									11.5667	0.0477444	0.000515556
									11.6	0.0480578	0.000504444
									11.6333	0.0483733	0.000493333
									11.6667	0.0486911	0.000482222
									11.7	0.0490111	0.000471111
									11.7333	0.0493333	0.00046
									11.7667	0.0496578	0.000448889
									11.8	0.0499822	0.000437778
									11.8333	0.0503044	0.000426667
									11.8667	0.0506289	0.000415556
									11.9	0.05096	0.000404444
									11.9333	0.0512978	0.000393333
									11.9667	0.0516422	0.000382222
									12	0.0519956	0.000371111
									12.0333	0.0523511	0.00036
									12.0667	0.0527089	0.000348889
									12.1	0.0530689	0.000337778
									12.1333	0.0534311	0.000326667
									12.1667	0.0538	0.000315556
									12.2	0.0541733	0.000304444
									12.2333	0.0545489	0.000293333
									12.2667	0.0549289	0.000282222
									12.3	0.0553133	0.000271111
									12.3333	0.0557022	0.00026
									12.3667	0.0560978	0.000248889
									12.4	0.0565	0.000237778
									12.4333	0.0569111	0.000226667
									12.4667	0.0573222	0.000215556
									12.5	0.0577378	0.000204444
									12.5333	0.0581556	0.000193333
									12.5667	0.0585689	0.000184444
									12.6	0.0589822	0.000175556
									12.6333	0.0593933	0.000166667
									12.6667	0.0598022	0.000157778
									12.7	0.0602089	0.000148889
									12.7333	0.0606133	0.00014
									12.7667	0.0610156	0.000133333
									12.8	0.0614178	0.000126667
									12.8333	0.0618222	0.000122222
									12.8667	0.0622267	0.00012
									12.9	0.0626311	0.00012
									12.9333	0.0630356	0.00012
									12.9667	0.06344	0.00012
									13	0.0638467	0.00012
									13.0333	0.0642556	0.000122222
									13.0667	0.0646667	0.000124444
									13.1	0.0650844	0.000126667
									13.1333	0.0655089	0.000128889
									13.1667	0.06594	0.000131111
									13.2	0.0663733	0.000133333
									13.2333	0.0668111	0.000135556
									13.2667	0.0672556	0.000137778
									13.3	0.0677044	0.00014
									13.3333	0.0681578	0.000142222
									13.3667	0.0686178	0.000144444
									13.4	0.0690844	0.000146667
									13.4333	0.0695578	0.000148889
									13.4667	0.0700356	0.000151111
									13.5	0.0705156	0.000153333
									13.5333	0.0709933	0.000155556
									13.5667	0.0714711	0.000157778
									13.6	0.0719467	0.00016
									13.6333	0.07242	0.000162222
									13.6667	0.0728933	0.000166667
									13.7	0.0733689	0.000173333
									13.7333	0.0738511	0.00018
									13.7667	0.0743289	0.000186667
									13.8	0.0748067	0.000193333
									13.8333	0.0752756	0.0002
									13.8667	0.0757378	0.000206667
									13.9	0.0761933	0.000213333
									13.9333	0.07664	0.00022
									13.9667	0.0770756	0.000226667
									14	0.0775	0.000233333
									14.0333	0.0779156	0.00024
									14.0667	0.0783222	0.000246667
									14.1	0.0787178	0.000253333
									14.1333	0.0791044	0.00026
									14.1667	0.0794844	0.000266667
									14.2	0.0798556	0.000273333
									14.2333	0.0802178	0.00028
									14.2667	0.0805711	0.000286667
									14.3	0.0809156	0.000293333
									14.3333	0.0812578	0.0003
									14.3667	0.0815933	0.000306667
									14.4	0.0819222	0.000313333
									14.4333	0.0822444	0.00032
									14.4667	0.0825556	0.000326667
									14.5	0.08286	0.000333333
									14.5333	0.0831578	0.00034
									14.5667	0.0834489	0.000346667
									14.6	0.0837289	0.000353333
									14.6333	0.0840022	0.00036
									14.6667	0.0842689	0.000366667
									14.7	0.0845333	0.000373333
									14.7333	0.0847933	0.00038
									14.7667	0.0850489	0.000386667
									14.8	0.0853	0.000393333
									14.8333	0.0855422	0.0004
									14.8667	0.08578	0.000406667
									14.9	0.0860089	0.000413333
									14.9333	0.0862289	0.00042
									14.9667	0.08644	0.000426667
									15	0.0866422	0.000433333
									15.0333	0.0868356	0.00044
									15.0667	0.0870267	0.000446667
									15.1	0.0872156	0.000453333
									15.1333	0.0874022	0.00046
									15.1667	0.0875844	0.000466667
									15.2	0.0877533	0.000473333
									15.2333	0.0879089	0.00048
									15.2667	0.0880556	0.000486667
									15.3	0.0881933	0.000493333
									15.3333	0.0883222	0.0005
									15.3667	0.0884422	0.000506667
									15.4	0.0885533	0.000513333
									15.4333	0.0886556	0.00052
									15.4667	0.0887489	0.000526667
									15.5	0.0888333	0.000533333
									15.5333	0.0889044	0.00054
									15.5667	0.0889622	0.000546667
									15.6	0.0890067	0.000553333
									15.6333	0.0890422	0.00056
									15.6667	0.0890689	0.000566667
									15.7	0.0890844	0.000573333
									15.7333	0.0890867	0.00058
									15.7667	0.0890844	0.000586667
									15.8	0.0890733	0.000593333
									15.8333	0.0890533	0.0006
									15.8667	0.08902	0.000606667
									15.9	0.0889689	0.000613333
									15.9333	0.0889	0.00062
									15.9667	0.0888178	0.000626667
									16	0.0887289	0.000633333
									16.0333	0.0886333	0.00064
									16.0667	0.0885356	0.000646667
									16.1	0.0884311	0.000653333
									16.1333	0.0883222	0.00066
									16.1667	0.0882156	0.000666667
									16.2	0.0881089	0.000673333
									16.2333	0.088	0.00068
									16.2667	0.0878867	0.000686667
									16.3	0.0877689	0.000693333
									16.3333	0.0876467	0.0007
									16.3667	0.0875222	0.000706667
									16.4	0.0873956	0.000713333
									16.4333	0.0872667	0.00072
									16.4667	0.0871333	0.000726667
									16.5	0.087	0.000733333
									16.5333	0.0868667	0.00074
									16.5667	0.0867333	0.000746667
									16.6	0.0865956	0.000753333
									16.6333	0.0864533	0.00076
									16.6667	0.0863067	0.000766667
									16.7	0.0861578	0.000773333
									16.7333	0.0860044	0.00078
									16.7667	0.0858489	0.000786667
									16.8	0.0856911	0.000793333
									16.8333	0.0855289	0.0008
									16.8667	0.08536	0.000806667
									16.9	0.08518	0.000813333
									16.9333	0.0849889	0.00082
									16.9667	0.0847822	0.000826667
									17	0.0845578	0.000833333
									17.0333	0.0843289	0.00084
									17.0667	0.0840956	0.000846667
									17.1	0.0838578	0.000853333
									17.1333	0.0836133	0.00086
									17.1667	0.0833578	0.000866667
									17.2	0.0830933	0.000873333
									17.2333	0.0828244	0.000882222
									17.2667	0.0825467	0.000893333
									17.3	0.08226	0.000904444
									17.3333	0.0819622	0.000917778
									17.3667	0.0816533	0.000933333
									17.4	0.0813356	0.000951111
									17.4333	0.0810044	0.000971111
									17.4667	0.0806733	0.000993333
									17.5	0.0803333	0.00101778
									17.5333	0.0799956	0.00104444
									17.5667	0.0796622	0.00107333
									17.6	0.0793311	0.00110222
									17.6333	0.0790067	0.00113111
									17.6667	0.0786889	0.00116
									17.7	0.0783778	0.00118889
									17.7333	0.0780733	0.00121778
									17.7667	0.0777756	0.00124667
									17.8	0.07748	0.00127556
									17.8333	0.0771822	0.0013
									17.8667	0.0768844	0.00132
									17.9	0.0765889	0.00133556
									17.9333	0.0762956	0.00135111
									17.9667	0.0760044	0.00136667
									18	0.0757111	0.00138222
									18.0333	0.0754156	0.00139778
									18.0667	0.0751178	0.00141333
									18.1	0.0748067	0.00142889
									18.1333	0.0744822	0.00144444
									18.1667	0.0741444	0.00146
									18.2	0.0737956	0.00147556
									18.2333	0.0734378	0.00149111
									18.2667	0.0730711	0.00150667
									18.3	0.0726956	0.00152222
									18.3333	0.0723111	0.00153778
									18.3667	0.0719133	0.00155333
									18.4	0.0715022	0.00156889
									18.4333	0.0710756	0.00158444
									18.4667	0.07064	0.0016
									18.5	0.0702	0.00161556
									18.5333	0.0697578	0.00163111
									18.5667	0.0693089	0.00164667
									18.6	0.0688578	0.00166222
									18.6333	0.0684022	0.00167778
									18.6667	0.06794	0.00169333
									18.7	0.0674667	0.00170889
									18.7333	0.06698	0.00172444
									18.7667	0.0664889	0.00174
									18.8	0.0659911	0.00175556
									18.8333	0.0654978	0.00177111
									18.8667	0.0650044	0.00178667
									18.9	0.0645111	0.00180222
									18.9333	0.0640178	0.00181778
									18.9667	0.0635289	0.00183333
									19	0.0630444	0.00184889
									19.0333	0.06256	0.00186444
									19.0667	0.06208	0.00188
									19.1	0.0616022	0.00189556
									19.1333	0.0611289	0.00191111
									19.1667	0.0606578	0.00192667
									19.2	0.0601889	0.00194222
									19.2333	0.0597222	0.00195778
									19.2667	0.0592578	0.00197333
									19.3	0.0587956	0.00198889
									19.3333	0.0583333	0.00200444
									19.3667	0.0578756	0.00202
									19.4	0.0574222	0.00203556
									19.4333	0.0569756	0.00205111
									19.4667	0.0565356	0.00206667
									19.5	0.0561	0.00208222
									19.5333	0.0556689	0.00209778
									19.5667	0.0552422	0.00211333
									19.6	0.0548222	0.00212889
									19.6333	0.0544067	0.00214444
									19.6667	0.0539956	0.00216
									19.7	0.0535867	0.00217556
									19.7333	0.05318	0.00219111
									19.7667	0.0527756	0.00220667
									19.8	0.0523733	0.00222222
									19.8333	0.0519756	0.00223778
									19.8667	0.05158	0.00225333
									19.9	0.0511889	0.00226889
									19.9333	0.0508022	0.00228444
									19.9667	0.05042	0.0023
									20	0.0500422	0.00231556
									20.0333	0.0496689	0.00233111
									20.0667	0.0492933	0.00234667
									20.1	0.04892	0.00236222
									20.1333	0.0485489	0.00237778
									20.1667	0.04818	0.00239333
									20.2	0.0478178	0.00240889
									20.2333	0.0474622	0.00242444
									20.2667	0.0471111	0.00244
									20.3	0.0467644	0.00245556
									20.3333	0.0464222	0.00247111
									20.3667	0.0460844	0.00248667
									20.4	0.0457511	0.00250222
									20.4333	0.0454222	0.00251778
									20.4667	0.0450978	0.00253333
									20.5	0.0447778	0.00254889
									20.5333	0.0444644	0.00256444
									20.5667	0.0441578	0.00258
									20.6	0.0438578	0.00259556
									20.6333	0.0435622	0.00261111
									20.6667	0.0432711	0.00262667
									20.7	0.0429822	0.00264222
									20.7333	0.0427	0.00265778
									20.7667	0.04242	0.00267333
									20.8	0.0421444	0.00268889
									20.8333	0.0418733	0.00270444
									20.8667	0.0416111	0.00272
									20.9	0.04136	0.00273556
									20.9333	0.0411178	0.00275111
									20.9667	0.0408822	0.00276667
									21	0.0406467	0.00278222
									21.0333	0.0404156	0.00279778
									21.0667	0.0401867	0.00281333
									21.1	0.0399644	0.00282889
									21.1333	0.0397444	0.00284444
									21.1667	0.03952	0.00286
									21.2	0.0392911	0.00287556
									21.2333	0.0390644	0.00289111
									21.2667	0.0388444	0.00290667
									21.3	0.0386289	0.00292222
									21.3333	0.0384178	0.00293778
									21.3667	0.0382067	0.00295333
									21.4	0.0379956	0.00296889
									21.4333	0.0377889	0.00298444
									21.4667	0.0375867	0.003
									21.5	0.0373867	0.00301556
									21.5333	0.0371889	0.00303111
									21.5667	0.0369911	0.00304667
									21.6	0.0367956	0.00306222
									21.6333	0.0366044	0.00307778
									21.6667	0.0364178	0.00309333
									21.7	0.0362311	0.00310889
									21.7333	0.0360467	0.00312444
									21.7667	0.0358644	0.00314
									21.8	0.0356844	0.00315556
									21.8333	0.0355089	0.00317111
									21.8667	0.03534	0.00318667
									21.9	0.0351778	0.00320222
									21.9333	0.0350222	0.00321778
									21.9667	0.0348756	0.00323333
									22	0.0347356	0.00324889
									22.0333	0.0345956	0.00326444
									22.0667	0.0344556	0.00328
									22.1	0.0343156	0.00329556
									22.1333	0.03418	0.00331111
									22.1667	0.0340511	0.00332667
									22.2	0.0339244	0.00334222
									22.2333	0.0337978	0.00335333
									22.2667	0.0336733	0.00336
									22.3	0.0335511	0.00336667
									22.3333	0.0334356	0.00336889
									22.3667	0.0333267	0.00336667
									22.4	0.03322	0.00336
									22.4333	0.0331178	0.00334889
									22.4667	0.0330133	0.00333333
									22.5	0.0329111	0.00331333
									22.5333	0.0328022	0.00328889
									22.5667	0.0326867	0.00326
									22.6	0.0325644	0.00323111
									22.6333	0.0324333	0.00320222
									22.6667	0.0322933	0.00317333
									22.7	0.0321444	0.00314444
									22.7333	0.0319889	0.00311556
									22.7667	0.0318267	0.00308667
									22.8	0.03166	0.00305778
									22.8333	0.0314911	0.00303111
									22.8667	0.0313222	0.00300667
									22.9	0.0311489	0.00298444
									22.9333	0.0309733	0.00296222
									22.9667	0.0307956	0.00294
									23	0.0306156	0.00291778
									23.0333	0.0304333	0.00289556
									23.0667	0.0302489	0.00287333
									23.1	0.0300711	0.00285111
									23.1333	0.0299	0.00282889
									23.1667	0.0297356	0.00280667
									23.2	0.0295756	0.00278444
									23.2333	0.02942	0.00276222
									23.2667	0.0292689	0.00274
									23.3	0.0291222	0.00271778
									23.3333	0.02898	0.00269556
									23.3667	0.0288444	0.00267333
									23.4	0.0287133	0.00265111
									23.4333	0.0285933	0.00262889
									23.4667	0.0284756	0.00260667
									23.5	0.0283578	0.00258444
									23.5333	0.02824	0.00256222
									23.5667	0.0281244	0.00254
									23.6	0.0280089	0.00251778
									23.6333	0.0278978	0.00249556
									23.6667	0.0277889	0.00247333
									23.7	0.0276867	0.00245111
									23.7333	0.0275889	0.00242889
									23.7667	0.0274933	0.00240667
									23.8	0.0274	0.00238444
									23.8333	0.0273044	0.00236222
									23.8667	0.0272089	0.00234
									23.9	0.0271133	0.00231778
									23.9333	0.0270178	0.00229556
									23.9667	0.02692	0.00227333
									24	0.02682	0.00225111
									24.0333	0.02672	0.00222889
									24.0667	0.0266178	0.00220667
									24.1	0.0265178	0.00218444
									24.1333	0.0264156	0.00216222
									24.1667	0.0263156	0.00214
									24.2	0.0262178	0.00211778
									24.2333	0.0261222	0.00209556
									24.2667	0.0260289	0.00207333
									24.3	0.0259378	0.00205111
									24.3333	0.0258489	0.00202889
									24.3667	0.02576	0.00200667
									24.4	0.0256711	0.00198444
									24.4333	0.0255778	0.00196222
									24.4667	0.0254844	0.00194
									24.5	0.0253911	0.00191778
									24.5333	0.0252978	0.00189556
									24.5667	0.0252044	0.00187333
									24.6	0.0251111	0.00185111
									24.6333	0.0250178	0.00182889
									24.6667	0.0249244	0.00180667
									24.7	0.0248311	0.00178444
									24.7333	0.0247378	0.00176222
									24.7667	0.0246444	0.00174
									24.8	0.0245533	0.00171778
									24.8333	0.0244644	0.00169556
									24.8667	0.0243778	0.00167333
									24.9	0.0242933	0.00165111
									24.9333	0.0242089	0.00162889
									24.9667	0.0241267	0.00160667
									25	0.0240467	0.00158444
									25.0333	0.0239711	0.00156222
									25.0667	0.0239	0.00154
									25.1	0.0238311	0.00151778
									25.1333	0.0237644	0.00149556
									25.1667	0.0237022	0.00147333
									25.2	0.0236422	0.00145333
									25.2333	0.0235822	0.00143333
									25.2667	0.0235222	0.00141333
									25.3	0.0234622	0.00139333
									25.3333	0.0234022	0.00137333
									25.3667	0.0233444	0.00135333
									25.4	0.0232889	0.00133333
									25.4333	0.0232356	0.00131333
									25.4667	0.0231844	0.00129333
									25.5	0.0231378	0.00127333
									25.5333	0.0230956	0.00125333
									25.5667	0.0230578	0.00123333
									25.6	0.0230244	0.00121333
									25.6333	0.0229956	0.00119333
									25.6667	0.0229711	0.00117333
									25.7	0.0229511	0.00115333
									25.7333	0.0229311	0.00113333
									25.7667	0.0229156	0.00111333
									25.8	0.0229022	0.00109333
									25.8333	0.0228911	0.00107333
									25.8667	0.0228778	0.00105333
									25.9	0.0228622	0.00103333
									25.9333	0.0228489	0.00101333
									25.9667	0.02284	0.000993333
									26	0.0228356	0.000973333
									26.0333	0.0228356	0.000953333
									26.0667	0.0228378	0.000933333
									26.1	0.0228378	0.000913333
									26.1333	0.02284	0.000893333
									26.1667	0.0228467	0.000873333
									26.2	0.0228578	0.000853333
									26.2333	0.0228667	0.000833333
									26.2667	0.0228711	0.000813333
									26.3	0.0228756	0.000793333
									26.3333	0.0228822	0.000773333
									26.3667	0.0228956	0.000753333
									26.4	0.0229156	0.000733333
									26.4333	0.02294	0.000713333
									26.4667	0.0229689	0.000693333
									26.5	0.0230022	0.000673333
									26.5333	0.02304	0.000653333
									26.5667	0.0230867	0.000633333
									26.6	0.0231422	0.000613333
									26.6333	0.0232	0.000593333
									26.6667	0.02326	0.000573333
									26.7	0.0233244	0.000553333
									26.7333	0.0233956	0.000533333
									26.7667	0.0234756	0.000513333
									26.8	0.0235622	0.000493333
									26.8333	0.0236556	0.000473333
									26.8667	0.0237489	0.000453333
									26.9	0.0238489	0.000433333
									26.9333	0.0239556	0.000413333
									26.9667	0.0240667	0.000393333
									27	0.0241844	0.000373333
									27.0333	0.0243089	0.000353333
									27.0667	0.0244378	0.000333333
									27.1	0.0245733	0.000313333
									27.1333	0.0247133	0.000293333
									27.1667	0.02486	0.000273333
									27.2	0.0250111	0.000253333
									27.2333	0.0251689	0.000235556
									27.2667	0.0253333	0.00022
									27.3	0.0255022	0.000204444
									27.3333	0.0256756	0.000191111
									27.3667	0.0258533	0.00018
									27.4	0.0260378	0.000171111
									27.4333	0.0262267	0.000164444
									27.4667	0.02642	0.00016
									27.5	0.0266178	0.000157778
									27.5333	0.0268222	0.000157778
									27.5667	0.0270333	0.00016
									27.6	0.0272511	0.000162222
									27.6333	0.0274756	0.000164444
									27.6667	0.0277067	0.000166667
									27.7	0.0279444	0.000168889
									27.7333	0.0281844	0.000171111
									27.7667	0.0284267	0.000173333
									27.8	0.0286689	0.000175556
									27.8333	0.0289133	0.000177778
									27.8667	0.0291578	0.00018
									27.9	0.0294044	0.000182222
									27.9333	0.0296489	0.000184444
									27.9667	0.0298911	0.000186667
									28	0.0301356	0.000188889
									28.0333	0.03038	0.000191111
									28.0667	0.0306267	0.000193333
									28.1	0.0308733	0.000195556
									28.1333	0.0311178	0.000197778
									28.1667	0.03136	0.0002
									28.2	0.0316044	0.000202222
									28.2333	0.0318467	0.000204444
									28.2667	0.0320867	0.000206667
									28.3	0.0323244	0.000208889
									28.3333	0.03256	0.000211111
									28.3667	0.0327933	0.000213333
									28.4	0.0330311	0.000215556
									28.4333	0.0332644	0.000217778
									28.4667	0.0335	0.00022
									28.5	0.0337378	0.000222222
									28.5333	0.0339778	0.000224444
									28.5667	0.03422	0.000226667
									28.6	0.0344644	0.000228889
									28.6333	0.0347089	0.000231111
									28.6667	0.0349556	0.000233333
									28.7	0.0352022	0.000235556
									28.7333	0.0354511	0.000237778
									28.7667	0.0357022	0.00024
									28.8	0.0359556	0.000242222
									28.8333	0.0362111	0.000244444
									28.8667	0.0364689	0.000246667
									28.9	0.0367289	0.000248889
									28.9333	0.0369911	0.000251111
									28.9667	0.0372556	0.000253333
									29	0.0375222	0.000255556
									29.0333	0.0377911	0.000257778
									29.0667	0.0380644	0.00026
									29.1	0.0383378	0.000262222
									29.1333	0.0386156	0.000264444
									29.1667	0.0388956	0.000266667
									29.2	0.0391778	0.000268889
									29.2333	0.0394622	0.000271111
									29.2667	0.0397489	0.000273333
									29.3	0.0400378	0.000275556
									29.3333	0.0403289	0.000277778
									29.3667	0.0406222	0.00028
									29.4	0.0409178	0.000282222
									29.4333	0.0412178	0.000284444
									29.4667	0.04152	0.000286667
									29.5	0.0418244	0.000288889
									29.5333	0.0421311	0.000291111
									29.5667	0.04244	0.000293333
									29.6	0.0427511	0.000295556
									29.6333	0.0430644	0.000297778
									29.6667	0.04338	0.0003
									29.7	0.0436978	0.000302222
									29.7333	0.0440156	0.000304444
									29.7667	0.0443333	0.000306667
									29.8	0.0446467	0.000308889
									29.8333	0.0449556	0.000311111
									29.8667	0.04526	0.000313333
									29.9	0.0455622	0.000315556
									29.9333	0.0458644	0.000317778
									29.9667	0.0461622	0.00032
									30	0.0464578	0.000322222
									30.0333	0.0467467	0.000324444
									30.0667	0.0470333	0.000326667
									30.1	0.0473178	0.000328889
									30.1333	0.0476	0.000333333
									30.1667	0.0478756	0.000337778
									30.2	0.0481467	0.00034
									30.2333	0.04842	0.000344444
									30.2667	0.0486956	0.000351111
									30.3	0.0489711	0.00036
									30.3333	0.0492467	0.000371111
									30.3667	0.0495178	0.000384444
									30.4	0.0497867	0.000397778
									30.4333	0.0500533	0.000411111
									30.4667	0.0503178	0.000424444
									30.5	0.0505756	0.000437778
									30.5333	0.0508267	0.000451111
									30.5667	0.0510711	0.000464444
									30.6	0.0513089	0.000477778
									30.6333	0.05154	0.000491111
									30.6667	0.0517644	0.000504444
									30.7	0.0519867	0.000517778
									30.7333	0.0522089	0.000531111
									30.7667	0.0524222	0.000544444
									30.8	0.0526311	0.000557778
									30.8333	0.0528356	0.000571111
									30.8667	0.0530378	0.000584444
									30.9	0.0532378	0.000597778
									30.9333	0.0534333	0.000611111
									30.9667	0.05362	0.000624444
									31	0.0538022	0.000637778
									31.0333	0.0539756	0.000651111
									31.0667	0.0541444	0.000664444
									31.1	0.0543133	0.000677778
									31.1333	0.0544778	0.000691111
									31.1667	0.0546378	0.000704444
									31.2	0.0547933	0.000717778
									31.2333	0.0549467	0.000731111
									31.2667	0.0550978	0.000744444
									31.3	0.0552444	0.000757778
									31.3333	0.0553822	0.000771111
									31.3667	0.0555067	0.000784444
									31.4	0.0556178	0.000797778
									31.4333	0.0557156	0.000811111
									31.4667	0.0558	0.000824444
									31.5	0.0558711	0.000837778
									31.5333	0.0559289	0.000851111
									31.5667	0.0559711	0.000864444
									31.6	0.0559978	0.000877778
									31.6333	0.0560156	0.000891111
									31.6667	0.0560222	0.000904444
									31.7	0.0560178	0.000917778
									31.7333	0.056	0.000931111
									31.7667	0.0559667	0.000944444
									31.8	0.05592	0.000957778
									31.8333	0.05586	0.000971111
									31.8667	0.0557956	0.000984444
									31.9	0.0557222	0.000997778
									31.9333	0.0556378	0.00101111
									31.9667	0.0555444	0.00102444
									32	0.0554444	0.00103778
									32.0333	0.0553378	0.00105111
									32.0667	0.0552289	0.00106444
									32.1	0.0551133	0.00107778
									32.1333	0.0549911	0.00109111
									32.1667	0.0548578	0.00110444
									32.2	0.0547222	0.00111778
									32.2333	0.0545822	0.00113111
									32.2667	0.0544378	0.00114444
									32.3	0.0542933	0.00115778
									32.3333	0.0541444	0.00117111
									32.3667	0.0539911	0.00118444
									32.4	0.0538333	0.00119778
									32.4333	0.0536756	0.00121111
									32.4667	0.0535156	0.00122444
									32.5	0.0533533	0.00123778
									32.5333	0.0531911	0.00125111
									32.5667	0.0530267	0.00126444
									32.6	0.0528622	0.00127778
									32.6333	0.0526978	0.00129111
									32.6667	0.0525311	0.00130444
									32.7	0.0523644	0.00131778
									32.7333	0.0522022	0.00133111
									32.7667	0.0520422	0.00134444
									32.8	0.0518889	0.00135778
									32.8333	0.0517378	0.00137111
									32.8667	0.0515889	0.00138444
									32.9	0.0514422	0.00139778
									32.9333	0.0513	0.00141111
									32.9667	0.0511622	0.00142444
									33	0.0510267	0.00143778
									33.0333	0.0508978	0.00145111
									33.0667	0.0507711	0.00146444
									33.1	0.0506467	0.00147778
									33.1333	0.0505289	0.00149111
									33.1667	0.0504178	0.00150444
									33.2	0.0503111	0.00151778
									33.2333	0.0502111	0.00153111
									33.2667	0.0501156	0.00154444
									33.3	0.0500244	0.00155778
									33.3333	0.0499378	0.00157111
									33.3667	0.0498578	0.00158444
									33.4	0.0497778	0.00159778
									33.4333	0.0497067	0.00161111
									33.4667	0.04964	0.00162444
									33.5	0.0495778	0.00163778
									33.5333	0.0495178	0.00165111
									33.5667	0.0494622	0.00166444
									33.6	0.0494111	0.00167778
									33.6333	0.0493644	0.00169111
									33.6667	0.04932	0.00170444
									33.7	0.0492778	0.00171778
									33.7333	0.0492378	0.00173111
									33.7667	0.0492	0.00174444
									33.8	0.0491644	0.00175778
									33.8333	0.0491311	0.00177111
									33.8667	0.0491	0.00178444
									33.9	0.0490711	0.00179778
									33.9333	0.0490444	0.00181111
									33.9667	0.0490222	0.00182444
									34	0.049	0.00183778
									34.0333	0.04898	0.00185111
									34.0667	0.0489556	0.00186444
									34.1	0.0489333	0.00187778
									34.1333	0.0489089	0.00189111
									34.1667	0.0488822	0.00190444
									34.2	0.0488533	0.00191778
									34.2333	0.0488222	0.00193111
									34.2667	0.0487867	0.00194444
									34.3	0.0487467	0.00195778
									34.3333	0.0487022	0.00197111
									34.3667	0.0486556	0.00198444
									34.4	0.0486044	0.00199778
									34.4333	0.0485489	0.00201111
									34.4667	0.0484911	0.00202444
									34.5	0.0484311	0.00203778
									34.5333	0.0483689	0.00205111
									34.5667	0.0483044	0.00206444
									34.6	0.0482378	0.00207778
									34.6333	0.0481689	0.00209111
									34.6667	0.0481	0.00210444
									34.7	0.0480289	0.00211778
									34.7333	0.04796	0.00213111
									34.7667	0.0478933	0.00214444
									34.8	0.0478333	0.00215778
									34.8333	0.0477756	0.00217111
									34.8667	0.04772	0.00218444
									34.9	0.0476622	0.00219778
									34.9333	0.0476067	0.00221111
									34.9667	0.0475556	0.00222444
									35	0.0475044	0.00223778
									35.0333	0.0474556	0.00225111
									35.0667	0.0474067	0.00226444
									35.1	0.0473578	0.00227778
									35.1333	0.0473089	0.00228667
									35.1667	0.0472622	0.00229556
									35.2	0.04722	0.00230222
									35.2333	0.0471756	0.00230444
									35.2667	0.0471289	0.00230222
									35.3	0.0470844	0.00229556
									35.3333	0.0470422	0.00228444
									35.3667	0.0470044	0.00226889
									35.4	0.0469667	0.00225333
									35.4333	0.0469289	0.00223778
									35.4667	0.0468911	0.00222222
									35.5	0.0468556	0.00220667
									35.5333	0.0468222	0.00219111
									35.5667	0.0467911	0.00217556
									35.6	0.0467622	0.00216
									35.6333	0.0467356	0.00214444
									35.6667	0.0467111	0.00212889
									35.7	0.0466867	0.00211333
									35.7333	0.0466644	0.00209778
									35.7667	0.0466489	0.00208222
									35.8	0.0466378	0.00206667
									35.8333	0.0466311	0.00205111
									35.8667	0.0466289	0.00203556
									35.9	0.0466311	0.00202
									35.9333	0.0466378	0.00200444
									35.9667	0.0466511	0.00198889
									36	0.0466689	0.00197333
									36.0333	0.0466933	0.00195778
									36.0667	0.0467222	0.00194222
									36.1	0.0467511	0.00192667
									36.1333	0.0467822	0.00191111
									36.1667	0.0468156	0.00189556
									36.2	0.0468511	0.00188
									36.2333	0.0468889	0.00186444
									36.2667	0.0469289	0.00184889
									36.3	0.0469711	0.00183333
									36.3333	0.0470178	0.00181778
									36.3667	0.0470711	0.00180222
									36.4	0.0471311	0.00178667
									36.4333	0.0471978	0.00177111
									36.4667	0.0472711	0.00175556
									36.5	0.0473511	0.00174
									36.5333	0.0474378	0.00172444
									36.5667	0.0475311	0.00170889
									36.6	0.0476311	0.00169333
									36.6333	0.0477333	0.00167778
									36.6667	0.0478422	0.00166222
									36.7	0.0479578	0.00164667
									36.7333	0.04808	0.00163111
									36.7667	0.0482067	0.00161556
									36.8	0.04834	0.0016
									36.8333	0.04848	0.00158444
									36.8667	0.0486222	0.00156889
									36.9	0.0487667	0.00155333
									36.9333	0.0489178	0.00153778
									36.9667	0.0490778	0.00152222
									37	0.0492422	0.00150667
									37.0333	0.0494111	0.00149111
									37.0667	0.0495822	0.00147556
									37.1	0.0497578	0.00146
									37.1333	0.0499378	0.00144444
									37.1667	0.0501244	0.00142889
									37.2	0.0503133	0.00141333
									37.2333	0.0505022	0.00139778
									37.2667	0.0506911	0.00138222
									37.3	0.0508778	0.00136667
									37.3333	0.0510622	0.00135111
									37.3667	0.0512444	0.00133778
									37.4	0.0514244	0.00132667
									37.4333	0.0516	0.00131556
									37.4667	0.0517756	0.00130444
									37.5	0.0519511	0.00129556
									37.5333	0.0521222	0.00128667
									37.5667	0.0522933	0.00127778
									37.6	0.05246	0.00126889
									37.6333	0.0526222	0.00126
									37.6667	0.0527844	0.00125111
									37.7	0.0529422	0.00124222
									37.7333	0.0530911	0.00123333
									37.7667	0.0532356	0.00122444
									37.8	0.0533733	0.00121556
									37.8333	0.0535067	0.00120667
									37.8667	0.0536356	0.00119778
									37.9	0.0537578	0.00118889
									37.9333	0.0538756	0.00118
									37.9667	0.0539889	0.00117111
									38	0.0540978	0.00116222
									38.0333	0.0542022	0.00115333
									38.0667	0.0543044	0.00114444
									38.1	0.0544044	0.00113556
									38.1333	0.0545	0.00112889
									38.1667	0.0545911	0.00112444
									38.2	0.0546778	0.00112
									38.2333	0.05476	0.00111556
									38.2667	0.0548422	0.00111111
									38.3	0.0549244	0.00110667
									38.3333	0.0550067	0.00110222
									38.3667	0.0550822	0.00109778
									38.4	0.0551533	0.00109333
									38.4333	0.0552133	0.00108889
									38.4667	0.0552667	0.00108444
									38.5	0.0553133	0.00108
									38.5333	0.0553578	0.00107556
									38.5667	0.0553956	0.00107111
									38.6	0.0554267	0.00106667
									38.6333	0.0554511	0.00106222
									38.6667	0.0554733	0.00105778
									38.7	0.0554933	0.00105333
									38.7333	0.0555111	0.00104889
									38.7667	0.0555267	0.00104444
									38.8	0.05554	0.00104
									38.8333	0.0555511	0.00103556
									38.8667	0.05556	0.00103111
									38.9	0.0555667	0.00102667
									38.9333	0.0555689	0.00102222
									38.9667	0.0555622	0.00101778
									39	0.0555556	0.00101333
									39.0333	0.0555444	0.00100889
									39.0667	0.0555356	0.00100444
									39.1	0.0555222	0.001
									39.1333	0.0555067	0.000995556
									39.1667	0.0554911	0.000991111
									39.2	0.0554733	0.000986667
									39.2333	0.0554533	0.000982222
									39.2667	0.0554356	0.000977778
									39.3	0.05542	0.000973333
									39.3333	0.0554067	0.000968889
									39.3667	0.0553933	0.000964444
									39.4	0.0553822	0.00096
									39.4333	0.0553733	0.000955556
									39.4667	0.0553622	0.000951111
									39.5	0.0553489	0.000946667
									39.5333	0.0553333	0.000942222
									39.5667	0.0553156	0.000937778
									39.6	0.0552956	0.000933333
									39.6333	0.0552733	0.000928889
									39.6667	0.0552444	0.000924444
									39.7	0.0552133	0.00092
									39.7333	0.0551778	0.000915556
									39.7667	0.0551378	0.000911111
									39.8	0.0550889	0.000906667
									39.8333	0.05504	0.000902222
									39.8667	0.0549911	0.000897778
									39.9	0.0549444	0.000893333
									39.9333	0.0548933	0.000888889
									39.9667	0.0548378	0.000884444
									40	0.05478	0.00088
									40.0333	0.05472	0.000875556
									40.0667	0.0546578	0.000871111
									40.1	0.0545933	0.000866667
									40.1333	0.0545267	0.000864444
									40.1667	0.0544578	0.000862222
									40.2	0.0543844	0.000862222
									40.2333	0.0543089	0.000864444
									40.2667	0.0542311	0.000868889
									40.3	0.0541489	0.000875556
									40.3333	0.0540622	0.000884444
									40.3667	0.0539711	0.000895556
									40.4	0.0538778	0.000906667
									40.4333	0.0537822	0.000917778
									40.4667	0.0536867	0.000928889
									40.5	0.0535911	0.00094
									40.5333	0.0534956	0.000951111
									40.5667	0.0533978	0.000962222
									40.6	0.0533	0.000973333
									40.6333	0.0532	0.000984444
									40.6667	0.0530978	0.000995556
									40.7	0.0529933	0.00100667
									40.7333	0.0528844	0.00101778
									40.7667	0.0527711	0.00102889
									40.8	0.0526533	0.00104
									40.8333	0.0525311	0.00105111
									40.8667	0.0524044	0.00106222
									40.9	0.0522733	0.00107333
									40.9333	0.0521378	0.00108444
									40.9667	0.0519978	0.00109556
									41	0.0518533	0.00110667
									41.0333	0.0517044	0.00111778
									41.0667	0.0515511	0.00112889
									41.1	0.0513956	0.00114
									41.1333	0.0512378	0.00115111
									41.1667	0.0510778	0.00116222
									41.2	0.0509156	0.00117333
									41.2333	0.0507511	0.00118444
									41.2667	0.0505844	0.00119556
									41.3	0.0504156	0.00120667
									41.3333	0.0502444	0.00121778
									41.3667	0.0500711	0.00122889
									41.4	0.0498956	0.00124
									41.4333	0.0497178	0.00125111
									41.4667	0.0495378	0.00126222
									41.5	0.0493556	0.00127333
									41.5333	0.0491711	0.00128444
									41.5667	0.0489844	0.00129556
									41.6	0.0487956	0.00130667
									41.6333	0.0486089	0.00131778
									41.6667	0.0484222	0.00132889
									41.7	0.0482356	0.00134
									41.7333	0.0480489	0.00135111
									41.7667	0.0478644	0.00136222
									41.8	0.04768	0.00137333
									41.8333	0.0474956	0.00138444
									41.8667	0.0473089	0.00139556
									41.9	0.0471178	0.00140667
									41.9333	0.04692	0.00141778
									41.9667	0.0467133	0.00142889
									42	0.0465	0.00144
									42.0333	0.04628	0.00145111
									42.0667	0.0460533	0.00146222
									42.1	0.04582	0.00147333
									42.1333	0.04558	0.00148444
									42.1667	0.0453333	0.00149556
									42.2	0.04508	0.00150667
									42.2333	0.0448222	0.00151778
									42.2667	0.04456	0.00152889
									42.3	0.0442933	0.00154
									42.3333	0.0440267	0.00155111
									42.3667	0.04376	0.00155778
									42.4	0.0434933	0.00156
									42.4333	0.0432267	0.00156222
									42.4667	0.0429578	0.00156444
									42.5	0.0426867	0.00156222
									42.5333	0.0424156	0.00156
									42.5667	0.0421422	0.00155778
									42.6	0.0418689	0.00155556
									42.6333	0.0415956	0.00155333
									42.6667	0.04132	0.00155111
									42.7	0.0410444	0.00154889
									42.7333	0.0407711	0.00154667
									42.7667	0.0404978	0.00154444
									42.8	0.0402244	0.00154222
									42.8333	0.0399511	0.00154
									42.8667	0.0396778	0.00153778
									42.9	0.0394089	0.00153556
									42.9333	0.03914	0.00153333
									42.9667	0.0388711	0.00153111
									43	0.0386022	0.00152889
									43.0333	0.0383289	0.00152667
									43.0667	0.0380511	0.00152444
									43.1	0.0377689	0.00152222
									43.1333	0.0374822	0.00151556
									43.1667	0.0371911	0.00150444
									43.2	0.0368956	0.00149333
									43.2333	0.0365956	0.00148222
									43.2667	0.0362889	0.00147111
									43.3	0.0359756	0.00146
									43.3333	0.0356556	0.00144889
									43.3667	0.0353356	0.00143778
									43.4	0.0350156	0.00142667
									43.4333	0.0346978	0.00141556
									43.4667	0.03438	0.00140444
									43.5	0.0340622	0.00139333
									43.5333	0.0337422	0.00138222
									43.5667	0.0334222	0.00137111
									43.6	0.0331022	0.00136
									43.6333	0.0327822	0.00134889
									43.6667	0.03246	0.00133778
									43.7	0.0321356	0.00132667
									43.7333	0.0318089	0.00131556
									43.7667	0.03148	0.00130444
									43.8	0.0311489	0.00129333
									43.8333	0.0308156	0.00128222
									43.8667	0.03048	0.00127111
									43.9	0.0301422	0.00126
									43.9333	0.0298067	0.00124889
									43.9667	0.0294756	0.00123778
									44	0.0291444	0.00122667
									44.0333	0.0288156	0.00121556
									44.0667	0.0284867	0.00120444
									44.1	0.02816	0.00119333
									44.1333	0.0278356	0.00118222
									44.1667	0.0275089	0.00117111
									44.2	0.0271844	0.00116222
									44.2333	0.0268622	0.00115333
									44.2667	0.02654	0.00114444
									44.3	0.0262178	0.00113556
									44.3333	0.0258956	0.00112667
									44.3667	0.0255711	0.00111778
									44.4	0.0252467	0.00110889
									44.4333	0.0249222	0.0011
									44.4667	0.0246	0.00109111
									44.5	0.02428	0.00108222
									44.5333	0.0239622	0.00107333
									44.5667	0.0236467	0.00106444
									44.6	0.0233333	0.00105556
									44.6333	0.0230222	0.00104667
									44.6667	0.0227156	0.00103778
									44.7	0.0224111	0.00102889
									44.7333	0.0221089	0.00102
									44.7667	0.0218089	0.00101111
									44.8	0.0215133	0.00100222
									44.8333	0.0212178	0.000993333
									44.8667	0.0209222	0.000984444
									44.9	0.0206267	0.000975556
									44.9333	0.0203333	0.000966667
									44.9667	0.0200422	0.000957778
									45	0.0197533	0.000948889
									45.0333	0.0194667	0.00094
									45.0667	0.0191822	0.000931111
									45.1	0.0189	0.000922222
									45.1333	0.01862	0.000913333
									45.1667	0.0183422	0.000904444
									45.2	0.0180667	0.000895556
									45.2333	0.0177933	0.000886667
									45.2667	0.0175222	0.000877778
									45.3	0.0172533	0.000868889
									45.3333	0.0169867	0.00086
									45.3667	0.0167222	0.000851111
									45.4	0.01646	0.000842222
									45.4333	0.0162	0.000833333
									45.4667	0.0159378	0.000824444
									45.5	0.0156733	0.000815556
									45.5333	0.0154067	0.000806667
									45.5667	0.0151422	0.000797778
									45.6	0.0148756	0.000788889
									45.6333	0.0146111	0.00078
									45.6667	0.0143489	0.000771111
									45.7	0.0140889	0.000764444
									45.7333	0.0138311	0.000757778
									45.7667	0.0135756	0.000751111
									45.8	0.0133222	0.000744444
									45.8333	0.0130711	0.000737778
									45.8667	0.0128222	0.000731111
									45.9	0.0125756	0.000724444
									45.9333	0.0123311	0.000717778
									45.9667	0.0120889	0.000711111
									46	0.0118489	0.000704444
									46.0333	0.0116111	0.000697778
									46.0667	0.0113756	0.000691111
									46.1	0.0111444	0.000684444
									46.1333	0.0109178	0.000677778
									46.1667	0.0106956	0.000671111
									46.2	0.0104778	0.000664444
									46.2333	0.0102644	0.000657778
									46.2667	0.0100556	0.000651111
									46.3	0.00985111	0.000644444
									46.3333	0.00965111	0.000637778
									46.3667	0.00945556	0.000631111
									46.4	0.00926444	0.000624444
									46.4333	0.00907778	0.000617778
									46.4667	0.00889556	0.000611111
									46.5	0.00871778	0.000604444
									46.5333	0.00854444	0.000597778
									46.5667	0.00837556	0.000591111
									46.6	0.00821111	0.000584444
									46.6333	0.00804889	0.000577778
									46.6667	0.00789111	0.000571111
									46.7	0.00773556	0.000564444
									46.7333	0.00758222	0.000557778
									46.7667	0.00743111	0.000551111
									46.8	0.00728222	0.000544444
									46.8333	0.00713556	0.000537778
									46.8667	0.00699333	0.000531111
									46.9	0.00685778	0.000524444
									46.9333	0.00672889	0.000517778
									46.9667	0.00660667	0.000511111
									47	0.00649111	0.000504444
									47.0333	0.00638222	0.000497778
									47.0667	0.00628	0.000491111
									47.1	0.00618222	0.000484444
									47.1333	0.00608889	0.000477778
									47.1667	0.006	0.000471111
									47.2	0.00591556	0.000464444
									47.2333	0.00583556	0.000457778
									47.2667	0.00576	0.000451111
									47.3	0.00568889	0.000444444
									47.3333	0.00562	0.000437778
									47.3667	0.00555333	0.000433333
									47.4	0.00549111	0.000431111
									47.4333	0.00543111	0.000428889
									47.4667	0.00537556	0.000426667
									47.5	0.00532444	0.000426667
									47.5333	0.00527778	0.000426667
									47.5667	0.00523556	0.000426667
									47.6	0.00519778	0.000426667
									47.6333	0.00516444	0.000428889
									47.6667	0.00513556	0.000433333
									47.7	0.00511111	0.000437778
									47.7333	0.00509111	0.000442222
									47.7667	0.00507778	0.000446667
									47.8	0.00506889	0.000451111
									47.8333	0.00506444	0.000455556
									47.8667	0.00506444	0.00046
									47.9	0.00506667	0.000464444
									47.9333	0.00507333	0.000471111
									47.9667	0.00508444	0.000477778
									48	0.0051	0.000484444
									48.0333	0.00512222	0.000491111
									48.0667	0.00515111	0.000497778
									48.1	0.00518667	0.000504444
									48.1333	0.00522889	0.000513333
									48.1667	0.00527778	0.000524444
									48.2	0.00533333	0.000535556
									48.2333	0.00539778	0.000546667
									48.2667	0.00546889	0.000557778
									48.3	0.00554889	0.000568889
									48.3333	0.00563778	0.00058
									48.3667	0.00573333	0.000591111
									48.4	0.00583333	0.000602222
									48.4333	0.00594	0.000613333
									48.4667	0.00605333	0.000624444
									48.5	0.00617333	0.000635556
									48.5333	0.00629778	0.000646667
									48.5667	0.00642667	0.000657778
									48.6	0.00656444	0.000668889
									48.6333	0.00670889	0.00068
									48.6667	0.00685778	0.000691111
									48.7	0.00701333	0.000702222
									48.7333	0.00717333	0.000713333
									48.7667	0.00733778	0.000724444
									48.8	0.00750667	0.000735556
									48.8333	0.00768	0.000746667
									48.8667	0.00785778	0.000757778
									48.9	0.00804	0.000768889
									48.9333	0.00822444	0.00078
									48.9667	0.00841111	0.000791111
									49	0.0086	0.000802222
									49.0333	0.00879111	0.000813333
									49.0667	0.00898444	0.000824444
									49.1	0.00918	0.000835556
									49.1333	0.00937778	0.000846667
									49.1667	0.00958222	0.000857778
									49.2	0.00978889	0.000864444
									49.2333	0.00999778	0.000871111
									49.2667	0.0102089	0.000877778
									49.3	0.0104222	0.000884444
									49.3333	0.01064	0.000891111
									49.3667	0.0108644	0.000897778
									49.4	0.0110911	0.000904444
									49.4333	0.0113222	0.000911111
									49.4667	0.0115578	0.000917778
									49.5	0.0117978	0.000924444
									49.5333	0.0120422	0.000931111
									49.5667	0.0122911	0.000937778
									49.6	0.0125444	0.000944444
									49.6333	0.0128022	0.000951111
									49.6667	0.0130644	0.000957778
									49.7	0.0133311	0.000964444
									49.7333	0.0136022	0.000973333
									49.7667	0.0138778	0.000984444
									49.8	0.0141578	0.000997778
									49.8333	0.0144422	0.00101111
									49.8667	0.0147311	0.00102444
									49.9	0.0150244	0.00103778
									49.9333	0.0153222	0.00105111
									49.9667	0.0156244	0.00106444
									50	0.0159311	0.00107778
									50.0333	0.0162422	0.00109111
									50.0667	0.0165556	0.00110444
									50.1	0.0168711	0.00111778
									50.1333	0.0171889	0.00113111
									50.1667	0.0175089	0.00114444
									50.2	0.0178311	0.00115778
									50.2333	0.0181578	0.00117111
									50.2667	0.0184889	0.00118444
									50.3	0.0188267	0.00119778
									50.3333	0.0191689	0.00121111
									50.3667	0.0195156	0.00122444
									50.4	0.0198667	0.00123778
									50.4333	0.0202222	0.00125111
									50.4667	0.0205844	0.00126444
									50.5	0.0209533	0.00127778
									50.5333	0.0213289	0.00129111
									50.5667	0.0217089	0.00130444
									50.6	0.0220956	0.00131778
									50.6333	0.0224867	0.00133111
									50.6667	0.02288	0.00134444
									50.7	0.0232756	0.00135333
									50.7333	0.0236733	0.00136222
									50.7667	0.0240733	0.00137111
									50.8	0.0244756	0.00138
									50.8333	0.02488	0.00138889
									50.8667	0.0252867	0.00139778
									50.9	0.0256956	0.00140667
									50.9333	0.0261067	0.00141556
									50.9667	0.02652	0.00142444
									51	0.0269356	0.00143333
									51.0333	0.0273533	0.00144222
									51.0667	0.0277711	0.00145111
									51.1	0.0281889	0.00146
									51.1333	0.0286067	0.00146889
									51.1667	0.0290244	0.00147778
									51.2	0.0294422	0.00148667
									51.2333	0.02986	0.00149556
									51.2667	0.0302778	0.00150444
									51.3	0.0306956	0.00151333
									51.3333	0.0311133	0.00152222
									51.3667	0.0315311	0.00153111
									51.4	0.0319467	0.00154
									51.4333	0.0323578	0.00154889
									51.4667	0.0327644	0.00155778
									51.5	0.0331667	0.00156667
									51.5333	0.0335644	0.00157556
									51.5667	0.0339578	0.00158444
									51.6	0.0343467	0.00159333
									51.6333	0.0347311	0.00160222
									51.6667	0.0351067	0.00161111
									51.7	0.0354778	0.00162
									51.7333	0.0358444	0.00162889
									51.7667	0.0362067	0.00163778
									51.8	0.0365644	0.00164667
									51.8333	0.0369178	0.00165556
									51.8667	0.0372667	0.00166444
									51.9	0.0376111	0.00167333
									51.9333	0.0379511	0.00168222
									51.9667	0.0382867	0.00169111
									52	0.0386178	0.0017
									52.0333	0.0389444	0.00170889
									52.0667	0.0392667	0.00171778
									52.1	0.0395889	0.00172667
									52.1333	0.0399111	0.00173556
									52.1667	0.0402333	0.00174444
									52.2	0.0405556	0.00175333
									52.2333	0.0408778	0.00176222
									52.2667	0.0412022	0.00177111
									52.3	0.0415267	0.00178
									52.3333	0.0418511	0.00178889
									52.3667	0.0421756	0.00179778
									52.4	0.0424956	0.00180667
									52.4333	0.0428156	0.00181556
									52.4667	0.0431311	0.00182444
									52.5	0.0434422	0.00183333
									52.5333	0.0437489	0.00184222
									52.5667	0.0440511	0.00185111
									52.6	0.0443489	0.00186
									52.6333	0.0446422	0.00186444
									52.6667	0.0449311	0.00186444
									52.7	0.0452156	0.00186444
									52.7333	0.0454956	0.00186444
									52.7667	0.0457667	0.00186444
									52.8	0.0460333	0.00186444
									52.8333	0.0462956	0.00186444
									52.8667	0.0465533	0.00186444
									52.9	0.0468067	0.00186444
									52.9333	0.0470556	0.00186
									52.9667	0.0473	0.00185556
									53	0.04754	0.00185111
									53.0333	0.0477756	0.00184667
									53.0667	0.0480067	0.00184222
									53.1	0.0482333	0.00183778
									53.1333	0.0484556	0.00183333
									53.1667	0.0486756	0.00182889
									53.2	0.0488933	0.00182444
									53.2333	0.0491022	0.00182222
									53.2667	0.0493067	0.00182
									53.3	0.0495022	0.00181778
									53.3333	0.0496889	0.00181556
									53.3667	0.0498689	0.00181333
									53.4	0.0500467	0.00181111
									53.4333	0.0502178	0.00180889
									53.4667	0.0503822	0.00180667
									53.5	0.05054	0.00180444
									53.5333	0.0506956	0.00180222
									53.5667	0.0508489	0.0018
									53.6	0.0509911	0.00179778
									53.6333	0.0511267	0.00179556
									53.6667	0.05126	0.00179333
									53.7	0.0513867	0.00179111
									53.7333	0.0515089	0.00179111
									53.7667	0.0516267	0.00179111
									53.8	0.0517422	0.00179111
									53.8333	0.0518556	0.00179111
									53.8667	0.0519644	0.00179333
									53.9	0.0520689	0.00179778
									53.9333	0.0521689	0.00180444
									53.9667	0.0522644	0.00181111
									54	0.0523556	0.00181778
									54.0333	0.0524422	0.00182444
									54.0667	0.0525244	0.00183111
									54.1	0.0526022	0.00183778
									54.1333	0.0526756	0.00184444
									54.1667	0.05274	0.00185111
									54.2	0.0528	0.00186
									54.2333	0.0528556	0.00186889
									54.2667	0.0529067	0.00187778
									54.3	0.0529533	0.00188667
									54.3333	0.0529911	0.00189556
									54.3667	0.05302	0.00190444
									54.4	0.0530444	0.00191333
									54.4333	0.05306	0.00192222
									54.4667	0.0530667	0.00193111
									54.5	0.0530644	0.00194
									54.5333	0.0530533	0.00194889
									54.5667	0.0530333	0.00195778
									54.6	0.0530044	0.00196667
									54.6333	0.0529667	0.00197556
									54.6667	0.05292	0.00198444
									54.7	0.0528644	0.00199333
									54.7333	0.0528	0.00199778
									54.7667	0.0527267	0.00199778
									54.8	0.0526444	0.00199333
									54.8333	0.0525533	0.00198889
									54.8667	0.0524533	0.00198444
									54.9	0.0523444	0.00198
									54.9333	0.0522267	0.00197556
									54.9667	0.0521	0.00197111
									55	0.0519644	0.00196667
									55.0333	0.05182	0.00196222
									55.0667	0.0516711	0.00195778
									55.1	0.0515178	0.00195333
									55.1333	0.0513622	0.00194889
									55.1667	0.0512044	0.00194444
									55.2	0.0510444	0.00194
									55.2333	0.0508778	0.00193556
									55.2667	0.0507044	0.00193111
									55.3	0.05052	0.00192667
									55.3333	0.0503267	0.00192222
									55.3667	0.0501244	0.00191778
									55.4	0.0499156	0.00191333
									55.4333	0.0497	0.00190889
									55.4667	0.0494778	0.00190444
									55.5	0.0492489	0.0019
									55.5333	0.0490133	0.00189556
									55.5667	0.0487711	0.00189111
									55.6	0.0485222	0.00188667
									55.6333	0.0482667	0.00188222
									55.6667	0.0480089	0.00187778
									55.7	0.0477489	0.00187556
									55.7333	0.0474867	0.00187333
									55.7667	0.0472222	0.00187111
									55.8	0.0469556	0.00186889
									55.8333	0.0466867	0.00186667
									55.8667	0.0464156	0.00186444
									55.9	0.0461422	0.00186222
									55.9333	0.0458667	0.00186
									55.9667	0.0455911	0.00185778
									56	0.0453156	0.00185556
									56.0333	0.0450378	0.00185333
									56.0667	0.0447622	0.00185111
									56.1	0.0444822	0.00184889
									56.1333	0.0442	0.00184667
									56.1667	0.0439156	0.00184444
									56.2	0.0436289	0.00184222
									56.2333	0.04334	0.00184
									56.2667	0.0430467	0.00183778
									56.3	0.0427489	0.00183556
									56.3333	0.0424467	0.00183333
									56.3667	0.04214	0.00183111
									56.4	0.0418333	0.00182889
									56.4333	0.0415311	0.00182667
									56.4667	0.0412333	0.00182444
									56.5	0.04094	0.00182222
									56.5333	0.0406511	0.00182
									56.5667	0.0403667	0.00181778
									56.6	0.0400867	0.00181556
									56.6333	0.0398133	0.00181333
									56.6667	0.0395467	0.00181111
									56.7	0.0392867	0.00180889
									56.7333	0.0390333	0.00180667
									56.7667	0.0387867	0.00180444
									56.8	0.0385444	0.00180222
									56.8333	0.0383089	0.0018
									56.8667	0.03808	0.00179778
									56.9	0.0378578	0.00179556
									56.9333	0.0376422	0.00179333
									56.9667	0.0374356	0.00179111
									57	0.0372378	0.00178889
									57.0333	0.0370489	0.00178667
									57.0667	0.0368689	0.00178444
									57.1	0.0366933	0.00178222
									57.1333	0.0365244	0.00178
									57.1667	0.03636	0.00177778
									57.2	0.0361978	0.00177556
									57.2333	0.0360378	0.00177333
									57.2667	0.0358756	0.00177111
									57.3	0.0357156	0.00176889
									57.3333	0.03556	0.00176667
									57.3667	0.0354089	0.00176444
									57.4	0.0352644	0.00176222
									57.4333	0.0351222	0.00176
									57.4667	0.0349844	0.00175778
									57.5	0.0348533	0.00175556
									57.5333	0.0347267	0.00175333
									57.5667	0.0346044	0.00175111
									57.6	0.0344867	0.00174889
									57.6333	0.0343711	0.00174889
									57.6667	0.0342578	0.00175111
									57.7	0.0341467	0.00175333
									57.7333	0.0340378	0.00175556
									57.7667	0.0339333	0.00175778
									57.8	0.0338311	0.00176
									57.8333	0.0337311	0.00176222
									57.8667	0.0336333	0.00176444
									57.9	0.0335378	0.00176667
									57.9333	0.0334444	0.00177111
									57.9667	0.0333533	0.00177556
									58	0.0332644	0.00178
									58.0333	0.0331778	0.00178444
									58.0667	0.0330933	0.00178889
									58.1	0.0330111	0.00179333
									58.1333	0.0329311	0.00179778
									58.1667	0.0328489	0.00180222
									58.2	0.0327644	0.00180667
									58.2333	0.0326844	0.00180667
									58.2667	0.0326089	0.00180667
									58.3	0.03254	0.00180667
									58.3333	0.0324778	0.00180667
									58.3667	0.0324178	0.00180667
									58.4	0.03236	0.00180667
									58.4333	0.0323067	0.00180667
									58.4667	0.0322556	0.00180667
									58.5	0.0322067	0.00180667
									58.5333	0.0321556	0.00180667
									58.5667	0.0321022	0.00180667
									58.6	0.0320511	0.00180667
									58.6333	0.032	0.00180667
									58.6667	0.0319489	0.00180667
									58.7	0.0319	0.00180667
									58.7333	0.0318556	0.00180222
									58.7667	0.0318133	0.00179778
									58.8	0.0317689	0.00179333
									58.8333	0.0317222	0.00178889
									58.8667	0.0316778	0.00178
									58.9	0.0316378	0.00176667
									58.9333	0.0316	0.00174889
									58.9667	0.0315644	0.00173111
									59	0.0315333	0.00171333
									59.0333	0.0315044	0.00169556
									59.0667	0.0314778	0.00167778
									59.1	0.0314533	0.00166
									59.1333	0.0314311	0.00164222
									59.1667	0.0314133	0.00162444
									59.2	0.0313978	0.00160667
									59.2333	0.0313844	0.00158889
									59.2667	0.0313733	0.00157111
									59.3	0.0313644	0.00155333
									59.3333	0.03136	0.00153556
									59.3667	0.03136	0.00151778
									59.4	0.0313622	0.0015
									59.4333	0.0313689	0.00148222
									59.4667	0.03138	0.00146444
									59.5	0.0313956	0.00144667
									59.5333	0.0314156	0.00142889
									59.5667	0.03144	0.00141111
									59.6	0.0314689	0.00139333
									59.6333	0.0315022	0.00137556
									59.6667	0.03154	0.00135778
									59.7	0.0315822	0.00134
									59.7333	0.0316289	0.00132444
									59.7667	0.03168	0.00131111
									59.8	0.0317356	0.0013
									59.8333	0.0317956	0.00128889
									59.8667	0.03186	0.00127778
									59.9	0.0319289	0.00126667
									59.9333	0.0320022	0.00125556
									59.9667	0.03208	0.00124444
									60	0.0321622	0.00123333
									60.0333	0.0322489	0.00122222
									60.0667	0.0323378	0.00121111
									60.1	0.0324289	0.0012
									60.1333	0.03252	0.00118889
									60.1667	0.0326111	0.00117778
									60.2	0.0327022	0.00116667
									60.2333	0.0327956	0.00115556
									60.2667	0.0328911	0.00114444
									60.3	0.0329911	0.00113333
									60.3333	0.0330978	0.00112222
									60.3667	0.0332111	0.00111111
									60.4	0.0333267	0.0011
									60.4333	0.0334444	0.00108889
									60.4667	0.0335644	0.00107778
									60.5	0.0336867	0.00106667
									60.5333	0.0338111	0.00105556
									60.5667	0.0339378	0.00104444
									60.6	0.0340667	0.00103333
									60.6333	0.0341978	0.00102222
									60.6667	0.0343267	0.00101111
									60.7	0.0344533	0.001
									60.7333	0.03458	0.000988889
									60.7667	0.0347067	0.000977778
									60.8	0.0348311	0.000966667
									60.8333	0.0349533	0.000955556
									60.8667	0.0350733	0.000944444
									60.9	0.0351911	0.000933333
									60.9333	0.0353089	0.000922222
									60.9667	0.03542	0.000911111
									61	0.0355244	0.0009
									61.0333	0.0356267	0.000888889
									61.0667	0.0357244	0.000877778
									61.1	0.0358222	0.000866667
									61.1333	0.0359178	0.000855556
									61.1667	0.0360111	0.000844444
									61.2	0.0361022	0.000833333
									61.2333	0.0361911	0.000822222
									61.2667	0.0362822	0.000811111
									61.3	0.0363756	0.0008
									61.3333	0.0364711	0.000788889
									61.3667	0.0365689	0.000777778
									61.4	0.0366667	0.000766667
									61.4333	0.0367622	0.000755556
									61.4667	0.0368556	0.000744444
									61.5	0.0369467	0.000733333
									61.5333	0.0370356	0.000722222
									61.5667	0.0371244	0.000711111
									61.6	0.0372133	0.0007
									61.6333	0.0372956	0.000688889
									61.6667	0.0373756	0.000677778
									61.7	0.0374511	0.000666667
									61.7333	0.03752	0.000655556
									61.7667	0.0375822	0.000644444
									61.8	0.0376422	0.000633333
									61.8333	0.0376978	0.000622222
									61.8667	0.0377467	0.000611111
									61.9	0.0377889	0.0006
									61.9333	0.0378267	0.000588889
									61.9667	0.0378533	0.000577778
									62	0.0378689	0.000566667
									62.0333	0.0378733	0.000555556
									62.0667	0.0378667	0.000544444
									62.1	0.0378556	0.000533333
									62.1333	0.0378356	0.000522222
									62.1667	0.0378089	0.000511111
									62.2	0.03778	0.0005
									62.2333	0.0377489	0.000488889
									62.2667	0.0377156	0.000477778
									62.3	0.0376778	0.000466667
									62.3333	0.0376311	0.000455556
									62.3667	0.0375756	0.000444444
									62.4	0.0375133	0.000433333
									62.4333	0.0374489	0.000422222
									62.4667	0.0373822	0.000411111
									62.5	0.0373089	0.0004
									62.5333	0.0372311	0.000388889
									62.5667	0.0371489	0.000377778
									62.6	0.0370644	0.000366667
									62.6333	0.0369822	0.000355556
									62.6667	0.0369044	0.000344444
									62.7	0.0368289	0.000333333
									62.7333	0.0367556	0.000322222
									62.7667	0.0366844	0.000311111
									62.8	0.0366156	0.0003
									62.8333	0.0365467	0.000288889
									62.8667	0.03648	0.000277778
									62.9	0.0364156	0.000266667
									62.9333	0.0363533	0.000255556
									62.9667	0.0362933	0.000244444
									63	0.0362356	0.000233333
									63.0333	0.03618	0.000222222
									63.0667	0.0361267	0.000211111
									63.1	0.0360756	0.0002
									63.1333	0.0360267	0.000188889
									63.1667	0.0359822	0.000177778
									63.2	0.0359422	0.000166667
									63.2333	0.0359044	0.000157778
									63.2667	0.0358644	0.000148889
									63.3	0.03582	0.00014
									63.3333	0.0357711	0.000133333
									63.3667	0.03572	0.000128889
									63.4	0.0356622	0.000124444
									63.4333	0.0355978	0.00012
									63.4667	0.0355311	0.000115556
									63.5	0.0354622	0.000111111
									63.5333	0.0353978	0.000106667
									63.5667	0.0353356	0.000102222
									63.6	0.0352756	9.77778e-05
									63.6333	0.0352178	9.33333e-05
									63.6667	0.0351578	8.88889e-05
									63.7	0.0350978	8.44444e-05
									63.7333	0.0350356	8.22222e-05
									63.7667	0.0349756	8e-05
									63.8	0.0349222	7.77778e-05
									63.8333	0.0348756	7.55556e-05
									63.8667	0.0348333	7.55556e-05
									63.9	0.0347911	7.77778e-05
									63.9333	0.0347533	8.22222e-05
									63.9667	0.03472	8.66667e-05
									64	0.0346889	9.11111e-05
									64.0333	0.0346622	9.55556e-05
									64.0667	0.0346378	0.0001
									64.1	0.0346156	0.000104444
									64.1333	0.0345978	0.000108889
									64.1667	0.0345844	0.000113333
									64.2	0.0345733	0.000117778
									64.2333	0.0345644	0.000122222
									64.2667	0.0345578	0.000126667
									64.3	0.0345533	0.000131111
									64.3333	0.0345511	0.000135556
									64.3667	0.0345511	0.00014
									64.4	0.0345533	0.000144444
									64.4333	0.03456	0.000148889
									64.4667	0.0345711	0.000153333
									64.5	0.0345844	0.000157778
									64.5333	0.0346022	0.000162222
									64.5667	0.0346222	0.000166667
									64.6	0.0346444	0.000171111
									64.6333	0.0346689	0.000175556
									64.6667	0.0346956	0.00018
									64.7	0.0347222	0.000184444
									64.7333	0.0347489	0.000188889
									64.7667	0.03478	0.000193333
									64.8	0.0348156	0.000197778
									64.8333	0.0348556	0.000202222
									64.8667	0.0349	0.000206667
									64.9	0.0349467	0.000211111
									64.9333	0.0349933	0.000215556
									64.9667	0.03504	0.00022
									65	0.0350911	0.000224444
									65.0333	0.0351444	0.000228889
									65.0667	0.0352	0.000233333
									65.1	0.0352578	0.000237778
									65.1333	0.0353156	0.000242222
									65.1667	0.0353733	0.000246667
									65.2	0.0354311	0.000251111
									65.2333	0.0354889	0.000255556
									65.2667	0.0355467	0.00026
									65.3	0.0356044	0.000264444
									65.3333	0.0356578	0.000268889
									65.3667	0.0357067	0.000273333
									65.4	0.0357533	0.000277778
									65.4333	0.0357978	0.000282222
									65.4667	0.03584	0.000286667
									65.5	0.03588	0.000291111
									65.5333	0.0359178	0.000295556
									65.5667	0.0359533	0.0003
									65.6	0.0359867	0.000304444
									65.6333	0.0360178	0.000308889
									65.6667	0.0360511	0.000313333
									65.7	0.0360889	0.000317778
									65.7333	0.0361267	0.000322222
									65.7667	0.0361644	0.000326667
									65.8	0.0362067	0.000331111
									65.8333	0.0362533	0.000335556
									65.8667	0.0363022	0.00034
									65.9	0.0363556	0.000344444
									65.9333	0.0364089	0.000348889
									65.9667	0.0364689	0.000353333
									66	0.0365356	0.000357778
									66.0333	0.0366067	0.000362222
									66.0667	0.0366822	0.000366667
									66.1	0.0367622	0.000371111
									66.1333	0.0368444	0.000375556
									66.1667	0.0369289	0.00038
									66.2	0.0370156	0.000384444
									66.2333	0.0371044	0.000388889
									66.2667	0.0371933	0.000393333
									66.3	0.0372822	0.000397778
									66.3333	0.0373711	0.000402222
									66.3667	0.03746	0.000406667
									66.4	0.0375489	0.000411111
									66.4333	0.0376378	0.000415556
									66.4667	0.0377267	0.00042
									66.5	0.0378156	0.000424444
									66.5333	0.0379044	0.000428889
									66.5667	0.0379889	0.000433333
									66.6	0.0380689	0.000437778
									66.6333	0.0381489	0.000442222
[truncated: 8,801 more rows]

## Sheet: Panel b – Dsx∩P1>GCaMP
Time (s)	∆F/F Averaged individual taps (left) mel female target male 1 tap 1	∆F/F Averaged individual taps (left) mel female target male 1 tap 2	∆F/F Averaged individual taps (left) mel female target male 1 tap 3	∆F/F Averaged individual taps (left) mel female target male 2 tap 1	∆F/F Averaged individual taps (left) mel female target male 2 tap 2	∆F/F Averaged individual taps (left) mel female target male 2 tap 3	∆F/F Averaged individual taps (left) mel female target male 3 tap 1	∆F/F Averaged individual taps (left) mel female target male 3 tap 2	∆F/F Averaged individual taps (left) mel female target male 3 tap 3	∆F/F Averaged individual taps (left) mel female target male 4 tap 1	∆F/F Averaged individual taps (left) mel female target male 4 tap 2	∆F/F Averaged individual taps (left) mel female target male 4 tap 3	∆F/F Averaged individual taps (left) mel female target male 5 tap 1	∆F/F Averaged individual taps (left) mel female target male 5 tap 2	∆F/F Averaged individual taps (left) mel female target male 5 tap 3	∆F/F Averaged individual taps (left) mel female target male 6 tap 1	∆F/F Averaged individual taps (left) mel female target male 6 tap 2	∆F/F Averaged individual taps (left) mel female target male 6 tap 3	∆F/F Averaged individual taps (left) mel female target male 7 tap 1	∆F/F Averaged individual taps (left) mel female target male 7 tap 2	∆F/F Averaged individual taps (left) mel female target male 7 tap 3	∆F/F Averaged individual taps (left) mel female target male 8 tap 1	∆F/F Averaged individual taps (left) mel female target male 8 tap 2	∆F/F Averaged individual taps (left) mel female target male 8 tap 3	∆F/F Averaged individual taps (left) mel female target male 9 tap 1	∆F/F Averaged individual taps (left) mel female target male 9 tap 2	∆F/F Averaged individual taps (left) mel female target male 9 tap 3	∆F/F Averaged individual taps (left) mel female target male 10 tap 1	∆F/F Averaged individual taps (left) mel female target male 10 tap 2	∆F/F Averaged individual taps (left) mel female target male 10 tap 3	∆F/F Averaged individual taps (left) yak female target male 1 tap 1	∆F/F Averaged individual taps (left) yak female target male 1 tap 2	∆F/F Averaged individual taps (left) yak female target male 1 tap 3	∆F/F Averaged individual taps (left) yak female target male 2 tap 1	∆F/F Averaged individual taps (left) yak female target male 2 tap 2	∆F/F Averaged individual taps (left) yak female target male 2 tap 3	∆F/F Averaged individual taps (left) yak female target male 3 tap 1	∆F/F Averaged individual taps (left) yak female target male 3 tap 2	∆F/F Averaged individual taps (left) yak female target male 3 tap 3	∆F/F Averaged individual taps (left) yak female target male 4 tap 1	∆F/F Averaged individual taps (left) yak female target male 4 tap 2	∆F/F Averaged individual taps (left) yak female target male 4 tap 3	∆F/F Averaged individual taps (left) yak female target male 5 tap 1	∆F/F Averaged individual taps (left) yak female target male 5 tap 2	∆F/F Averaged individual taps (left) yak female target male 5 tap 3	∆F/F Averaged individual taps (left) yak female target male 6 tap 1	∆F/F Averaged individual taps (left) yak female target male 6 tap 2	∆F/F Averaged individual taps (left) yak female target male 6 tap 3	∆F/F Averaged individual taps (left) yak female target male 7 tap 1
0	0.000120619	-0.0213551	-0.0625774	0.0463468	0.0571239	-0.00429001	0.0238346	-0.0760591	0.0151001	-0.0115124	0.0254789	0.0265153	0.0314169	-0.000936732	-0.0362525	0.0329088	0.0449375	0.0590234	0.0424827	0.0120745	-0.0132497	-0.0132299	0.0508994	0.0455606	-0.0185731	-0.0358762	0.00550821	0.00637062	0.0513239	0.0390899	-0.0332426	-0.001397	-0.0545417	-0.0974179	0.0277382	0.0260385	0.0104019	7.34601e-05	0.03205	0.00739539	-0.0469264	0.00414426	0.0788215	0.0357616	0.0244308	0.107423	0.20527	0.0913302	0.0580918
0.1	0.0354245	0.0121726	-0.052383	0.0541825	0.0637391	0.00150798	0.0333085	-0.0399861	0.0161288	-0.042298	0.0103291	0.00017729	0.00776099	0.0139178	0.00357819	0.0607398	0.00845	0.0542445	0.040241	0.0132415	-0.0254483	-0.0151384	-0.0119547	0.00828955	-0.0046705	-0.0292491	-0.0166292	0.0162056	0.00610122	0.0294947	-0.0086387	-0.002704	-0.0156175	-0.0984174	0.0385492	0.0279916	0.00571243	0.00608815	0.044424	0.00365146	-0.0347813	-0.0047912	0.0898771	0.05079	0.0348142	0.105618	0.200224	0.0586099	0.0688646
0.2	0.0102868	-0.0251234	-0.0573509	0.066716	0.0740032	-0.0023108	0.0155429	-0.0508457	0.0456201	0.00252913	0.0165479	0.00996697	-0.0265148	0.00444731	-0.0211201	0.0316565	-0.0015216	0.051673	0.0189294	0.00829262	-0.0516507	-0.0337282	-0.0227755	0.0241612	-0.0340858	0.0125894	0.00561292	0.00614578	0.0541387	0.017101	-0.0080796	-0.0325206	-0.0681807	-0.0953995	0.0327946	0.0309251	0.0107461	-0.0165466	0.0445096	-0.0148954	-0.0661458	0.00240388	0.0883962	0.0913867	0.0585924	0.0955985	0.167077	0.0731069	0.0209807
0.3	-0.0052295	-0.0236914	-0.0555643	0.0691415	0.0372758	0.0166899	0.0386119	-0.0148592	0.0481163	0.015222	0.00023818	0.00178867	0.0520158	-0.0283808	0.0059817	-0.0097205	0.00854468	0.0455286	0.0125532	-0.0076349	-0.0517129	-0.0122529	-0.0143316	0.0514801	-0.009019	0.00342351	0.0450731	-0.0006783	0.0536108	0.0217464	-0.0002754	-0.007534	-0.0162849	-0.0413462	0.0428508	0.0299074	0.0201481	-0.0091258	0.0368232	0.00793215	-0.0442504	-0.0162029	0.101156	0.0687561	0.0674891	0.109243	0.186287	0.0571479	0.0452186
0.4	-0.0047489	0.0138984	-0.0247064	0.0699604	0.0707762	0.0101702	0.00817009	-0.0478084	-0.01503	-0.0070325	0.0113048	0.0278428	-0.0313336	-0.0093854	0.00875087	-0.0937997	-0.0052604	0.0582114	0.0352889	0.0122348	-0.0430594	-0.0163904	0.0283271	-0.0322995	-0.0106542	0.00951307	-0.0412888	0.0330865	0.0420028	0.0139888	-0.0212535	-0.0036129	-0.0209369	-0.114275	0.022516	0.0793056	0.00726037	0.0137617	0.0288912	-0.0061644	-0.0555028	-0.0095954	0.0521255	0.0626588	-0.0201336	0.0800341	0.356163	0.0352583	0.0592218
0.5	-0.0387042	-0.02874	-0.0013562	0.0655367	0.0390868	-0.000111	0.0257338	0.00547383	0.0344525	0.0144612	0.0235993	0.0314271	0.00050068	0.017446	-0.0304166	-0.0491528	4.7678e-06	0.0338961	0.0373982	-0.0225702	-0.010354	-0.0410952	0.0240804	0.0106556	-0.0135651	0.0161916	-0.0047871	-0.0005626	0.034765	-0.009973	0.0102582	-0.0045088	-0.0304492	-0.0475208	0.0259652	0.0492874	0.0179742	0.00599944	-0.0002737	-0.0153403	-0.0453112	7.9879e-05	0.0409423	0.0562795	0.0435521	0.143484	0.431884	0.0924499	0.0627014
0.6	-0.0134392	0.0113578	-0.0432787	0.0420337	0.0389333	0.00044248	0.035777	0.0325691	0.00555388	0.010227	0.0152272	0.0236674	0.0312671	0.0324654	-0.0143038	-0.128596	0.00884941	0.0124472	0.104559	-0.0273866	-0.0394391	-0.030892	-0.0289526	0.0210758	-0.0312382	0.0214136	-0.0302121	-0.0153822	-0.0050228	0.00058975	0.01172	0.00498353	0.0171154	-0.0607612	-0.0158374	0.0596083	0.0178308	-0.0091931	-0.0325547	-0.0150339	-0.0552699	-0.008967	0.0642414	0.0811314	0.00985428	0.217311	0.509449	0.104915	0.0359572
0.7	-0.0008941	-0.0083741	-0.0206255	0.0523783	0.0168468	0.0166352	-0.0270585	-0.0037661	0.0102698	-0.0376832	0.0299496	0.0184669	-0.0036236	-0.0097697	0.0185511	-0.0779451	0.0162934	-0.0542107	0.0681146	-0.0399603	-0.0294737	-0.0033855	-0.0068997	0.0458682	-0.0312928	-0.0081555	-0.0061032	0.0161327	0.0242751	-0.0075951	-0.0385993	-0.0558375	0.0180629	-0.0450685	0.0215686	0.0625091	0.00743321	-0.004212	-0.0846537	-0.0145429	-0.049494	0.004205	0.0597297	0.0555829	0.0502945	0.270618	0.555382	0.0670145	0.0331836
0.8	0.011117	0.0257014	-0.0413706	0.0688858	0.0762699	-0.0088053	-0.0251742	0.00591048	0.0205317	-0.0220176	0.0304963	0.0502582	-0.0101989	0.0168815	-0.0140753	0.0655302	0.00270104	-0.0625321	0.0393242	0.0127381	0.014365	-0.0038548	0.0125969	0.0089929	-0.002094	-0.0157744	-0.0023032	-0.0069893	0.0318224	0.0166706	-0.0212371	-0.0186449	0.00572122	-0.051806	0.0387595	0.0480462	0.0266079	0.0336441	-0.109417	-0.01257	-0.0427318	0.00721785	0.0575601	0.0866855	-0.0135136	0.246543	0.516387	0.0747756	0.0158006
0.9	-0.0106843	-0.0238201	-0.0271674	0.0752914	0.0891351	-0.0207816	-0.0497021	0.0211143	0.0257161	-0.0118652	0.00876281	0.0337576	0.0827222	0.0108372	0.0137555	-0.0244941	-0.0168933	0.00026395	0.0652888	-0.0123615	0.00519489	-0.0082751	0.046881	0.0178099	-0.003212	-0.0163271	0.0587793	-0.0097452	0.0506086	0.00179612	-0.0400079	0.0123083	0.028275	-0.0613711	0.0328483	0.0589517	0.0673237	-0.0043827	-0.133122	-0.0090596	-0.0278438	0.00898245	0.0326333	0.0801665	0.0271284	0.240988	0.503571	0.0943142	0.014756
1	0.00173673	0.0153175	-0.0712466	0.0837149	0.0910171	-0.0103806	-0.0269731	-0.0388652	0.00966234	-0.0268804	0.0208573	0.00223426	0.0286536	-0.0014537	0.00775386	0.00501269	0.00387913	0.0318628	0.00155184	-0.0107727	0.036155	-0.0594558	-3.264e-05	0.0149645	-0.0095995	0.0320487	0.0844195	0.00020496	0.0383728	-0.0003085	-0.0104301	-0.052925	-0.0192594	-0.0001997	0.0378663	0.0401333	0.0370055	0.0229599	-0.230544	-0.0102393	-0.0363859	0.0211159	0.0490238	0.0562558	0.0192837	0.246967	0.51016	0.0769877	0.026149
1.1	-0.0354628	-0.0013494	-0.0254168	0.0556847	0.071283	0.00633728	-0.0006769	0.0272059	-0.0162861	-0.0138736	0.0173584	0.0119851	0.0224797	-0.0045791	-0.0163274	-0.006258	0.0135944	0.00341399	0.0220512	-0.0046125	0.00081082	-0.0272621	0.0384166	-0.0379028	-0.0331495	0.00178617	0.0490059	0.0128481	0.0283394	0.0286937	-0.0224121	-0.0147494	0.0265353	-0.0650792	0.0231989	0.0509361	0.0525607	0.0116892	-0.20304	-0.0021559	-0.011394	0.0157899	0.0339856	0.0852791	0.0185989	0.230872	0.516279	0.0814615	0.0242752
1.2	0.00573503	0.0404613	-0.0440839	0.0604241	0.0942253	0.0277723	-0.0369885	0.0287795	-0.0111295	-0.0179106	0.0321683	0.0256119	-0.0112381	-0.0145982	0.00291827	-0.03071	0.00733612	-0.0079959	0.0336786	0.00469675	0.0268337	-0.0353276	-0.0263555	-0.0201444	-0.0128361	-0.0501742	0.0383306	0.00705016	0.042156	0.0211308	-0.0061752	-0.0444021	0.00351228	0.0201304	0.0560149	0.0410652	0.0221739	-0.0004704	-0.121414	0.0122243	-0.0359294	0.056412	0.0786613	0.086587	-0.0077479	0.218237	0.486175	0.0918459	0.056917
1.3	-0.0196827	0.00423077	-0.0437598	0.0747467	0.0851761	0.00174025	-0.0195198	0.0262004	0.0342084	-0.0185195	0.0299219	-0.0065932	0.0211697	-0.0062193	-0.0209054	0.0156122	-0.0034239	-0.0236285	0.0412985	-0.0338055	-0.0147795	-0.0468212	0.0430325	0.0260834	-0.0139117	-0.0430717	0.00233813	0.0262956	-0.0098521	-0.0132517	-0.0156473	-0.0060822	-0.03452	0.0347516	0.0152094	0.0634087	0.0266722	-0.0300218	-0.114493	-0.0100756	-0.0162412	0.0437224	0.020383	0.0870964	0.0064084	0.214104	0.498319	0.060223	0.0351449
1.4	0.0295878	0.0384848	0.022704	0.0517871	0.0840379	0.0146346	-0.0155123	0.0584178	-0.0056137	-0.0153975	0.0331463	0.0243854	-0.0162581	0.00573862	-0.0054212	0.0499527	0.0259369	0.0834972	0.0343667	0.0161343	-0.0344992	-0.0759922	0.0310616	0.0155401	-0.0350491	-0.0006956	-0.0062457	0.0657396	0.00228072	-0.005632	-0.0484479	-0.0508441	-0.0187442	0.0264729	0.0527066	0.0453989	0.0349308	-0.0295191	-0.128388	-0.0273441	-0.0321824	0.0210805	0.0443163	0.0911898	0.0792726	0.229535	0.399033	0.0713132	0.0304692
1.5	0.0182898	0.012242	-0.0269842	0.040952	0.0587874	0.0388584	-0.0363876	0.0116653	-0.0169454	-0.0044064	0.0450927	0.0250893	0.0453863	0.00207085	0.025384	0.0458057	-0.0001465	0.067237	0.00463456	-0.0171467	-0.008497	-0.0928486	0.0529637	0.00884913	-0.0088735	0.00953124	0.0210844	0.0644133	0.0200705	0.0202575	0.0151427	0.0112937	-0.0533697	0.0220236	0.0279319	0.0589383	0.0415987	-0.0363389	-0.0737532	-0.0111501	-0.0347517	0.0166993	0.0231003	0.0766645	0.0191547	0.173017	0.333664	0.0995753	-0.0070281
1.6	0.0151978	0.0573388	0.0169247	0.0502477	0.0650504	-6.355e-05	-0.0516857	0.0340387	-0.0319186	-0.0184324	0.0495424	0.0139103	0.0215812	-0.0481848	0.00074616	0.0555523	0.0155403	0.110901	0.0574548	-0.0041233	0.00970862	-0.0682505	0.00998002	0.0414316	0.0472519	0.00703132	0.0097419	0.0724817	0.0219826	0.0361661	0.0325715	0.0297099	-0.0283819	0.0230878	0.0326866	0.0191734	0.0245109	0.00954735	-0.0557296	-0.0042422	-0.0054665	0.0188082	0.0699552	0.067068	0.0269729	0.16375	0.228578	0.074545	0.0475517
1.7	-0.0226857	0.0635061	-0.0231357	0.020949	0.0777098	0.0197474	-0.0418789	0.0584954	-0.0441057	0.0103841	0.0188581	0.0288902	0.00904865	0.00011989	0.0182163	0.0533339	0.029353	0.0651825	0.105929	0.0143938	-0.0053259	-0.0307968	0.00981348	-0.0062236	0.0097451	0.0324091	0.00759662	0.0294649	0.0361646	0.0226478	-0.0002122	-0.0159344	-0.0186653	0.0594211	0.0303966	0.0615605	-0.0068001	0.00973041	-0.103082	-0.0194038	0.0285858	-0.0036413	-0.0170003	0.0719463	0.010516	0.18907	0.231474	0.0872355	0.0190171
1.8	-0.0665872	0.0168022	0.00818999	0.0594703	0.109142	0.036641	-0.0056364	0.0271673	-0.0596571	-0.0294883	0.0211517	0.0170161	0.00590622	0.011989	0.00834521	0.00987933	-0.0091577	0.0589619	0.0372574	0.0206022	-0.0339253	-0.0036945	0.0188915	0.0139129	0.013604	0.0110333	-0.00454	0.0255461	0.0354493	-0.0024444	0.00341665	-0.0215476	0.0146293	0.0658685	0.0473384	0.0325885	0.0240506	0.0518037	-0.0712827	-9.835e-05	0.0331751	-0.0216403	0.0311177	0.119133	-0.0101146	0.228204	0.265927	0.096623	0.0428215
1.9	0.0281373	0.0290903	-0.0002339	0.0460008	0.10812	0.0574524	-0.0085236	0.0184702	-0.003691	-0.0223304	0.0295182	0.0285974	0.0533805	0.00333995	0.0166218	0.0613503	-0.003209	0.0541852	0.0571416	0.0178859	0.00991384	0.0350381	-0.0018285	-0.0102163	0.0498468	0.00152169	0.0209451	0.0413094	0.0378795	0.00017861	0.066624	0.0323528	0.0411783	0.0946215	0.060981	0.0598619	0.0172074	0.01911	0.0373838	0.0687122	0.0333796	0.097481	0.049674	0.108562	0.0742282	0.218627	0.281622	0.0821938	0.0615833
2	0.0801152	-0.0049197	0.0426899	0.0848453	0.143332	0.0924242	0.0863704	0.064583	0.0496535	0.0577399	0.0550105	0.074057	0.094368	0.041587	0.0390309	0.0967204	0.0518053	0.0847728	0.0817554	0.0486844	0.044289	0.105167	0.0568162	0.0405244	0.0933796	0.0517932	0.0956291	0.0923796	0.115075	0.155558	0.115928	0.164569	0.07404	0.150847	0.102939	0.349244	0.0720239	0.0653321	0.117405	0.341004	0.104135	0.276949	0.373759	0.168794	0.232756	0.354062	0.665805	0.269915	0.504725
2.1	0.162101	0.0208413	-0.0185247	0.182347	0.130472	0.0670488	0.256086	0.071813	0.0441598	0.0925613	0.0828903	0.131251	0.161192	0.0416187	-0.0381218	0.131109	0.0870794	0.126686	0.10252	0.0771914	0.010007	0.187832	0.0402858	-0.015524	0.0823823	0.0443334	0.0833815	0.127283	0.0415437	0.261881	0.311613	0.247878	0.335728	0.169366	0.12553	0.606526	0.206772	0.593535	0.223744	0.617676	0.313691	0.443233	0.857963	0.654383	0.536966	0.481455	1.33394	0.285199	0.77716
2.2	0.180775	0.0532638	0.00447535	0.262088	0.138141	0.0811853	0.363584	0.0657975	0.0759687	0.116929	0.0539378	0.143516	0.226827	0.0809572	-0.0321687	0.220134	0.103058	0.128422	0.078873	0.0527499	0.0271897	0.258182	0.0151695	0.00118277	0.00877871	0.0431977	0.0870926	0.192422	0.0391383	0.33477	0.479244	0.231861	0.420238	0.239607	0.151726	0.606953	0.63877	1.05491	0.426636	0.817986	0.432746	0.504367	1.24533	1.04784	0.727864	0.579506	1.65139	0.283907	0.884252
2.3	0.250852	0.0224977	0.0265691	0.291401	0.148063	0.0815537	0.400686	0.0949501	-0.015503	0.0895824	0.0863869	0.165595	0.213587	0.0842534	0.0164732	0.246436	0.116338	0.125748	0.0653621	0.0669067	0.0489428	0.35186	-0.0346655	0.0314513	0.014938	0.0616506	0.087074	0.241547	0.0232694	0.346894	0.476921	0.273183	0.507393	0.26283	0.294366	0.62811	1.11347	1.31492	0.943106	0.880639	0.497902	0.518752	1.41734	1.2202	0.854081	0.599754	2.02439	0.280621	0.96389
2.4	0.192166	0.00684696	0.0277962	0.329339	0.143173	0.112705	0.395075	0.101979	0.00181447	0.0829074	0.101463	0.153497	0.188354	0.0349909	-0.0243578	0.226321	0.183103	0.235422	0.125901	0.0170931	0.059887	0.344481	0.00206423	0.0352527	0.0156006	0.0632607	0.0499898	0.253061	0.0513208	0.372532	0.523131	0.286738	0.56275	0.31871	0.411419	0.609651	1.34665	1.37519	1.39479	1.07679	0.521372	0.580897	1.43655	1.30339	0.907456	0.816861	2.04725	0.270888	0.962696
2.5	0.187398	0.00104952	0.0470821	0.302277	0.133072	0.137294	0.447081	0.0776689	0.0243404	0.091458	0.0714715	0.144145	0.214337	0.0573236	-0.0404168	0.264751	0.194885	0.236403	0.158893	0.0639121	0.0428452	0.371839	-0.0082815	0.0185614	0.0453523	0.0228884	0.0001583	0.251968	0.04721	0.343014	0.470318	0.213072	0.521951	0.255522	0.476657	0.573592	1.51715	1.3781	1.64579	1.27494	0.505667	0.579187	1.48177	1.34193	0.81453	0.650263	2.16297	0.497971	0.896524
2.6	0.177101	0.0466381	0.0468335	0.31929	0.0939811	0.156368	0.411947	0.0935395	0.0236857	0.0456388	0.103422	0.117659	0.127531	0.0587037	-0.0256096	0.333663	0.165936	0.381415	0.194542	0.037376	0.00935264	0.362395	0.0140963	0.0112352	0.0234705	0.0578561	0.0183826	0.256142	0.0211358	0.407486	0.427167	0.17367	0.49519	0.262396	0.545692	0.555509	1.6052	1.35388	1.76514	1.32113	0.52228	0.555133	1.7056	1.26902	0.786721	0.747129	2.10785	0.767121	0.852662
2.7	0.158703	0.0323572	0.00522844	0.338662	0.119048	0.205211	0.38993	0.133583	-0.0155293	0.0668994	0.0740685	0.123889	0.111493	0.0851007	-0.0808422	0.33215	0.191326	0.371748	0.251482	0.00117646	0.0505584	0.32364	0.00102831	-0.0106922	0.0421315	0.0409895	0.0184612	0.251203	0.0127298	0.381772	0.362318	0.261796	0.467033	0.227601	0.729752	0.550612	1.68388	1.33877	2.15517	1.34249	0.546042	0.523382	1.77418	1.2387	0.753159	0.846817	2.07228	1.05897	0.856234
2.8	0.143359	0.0187031	-0.0035096	0.294818	0.159275	0.203571	0.366217	0.107441	-0.0611852	0.0850829	0.0650971	0.123411	0.0966152	0.114991	-0.0320573	0.399112	0.234284	0.34169	0.270464	-0.0104633	0.0425774	0.30437	0.0358889	0.0312279	0.00262815	0.0344371	0.050499	0.246944	0.0363551	0.306101	0.301935	0.227404	0.417237	0.240565	0.86338	0.50476	1.6805	1.2445	2.44801	1.32374	0.554473	0.512821	1.76633	1.19058	0.803459	1.1101	1.93971	1.15039	0.784524
2.9	0.130674	0.030331	0.0313339	0.292103	0.18443	0.171482	0.325309	0.086367	-0.0361661	0.0735963	0.101053	0.102079	0.139761	0.0707409	-0.0444577	0.422076	0.186204	0.304042	0.218738	-0.02911	0.0417412	0.286525	0.0388633	0.0251286	0.0607379	0.0470675	0.101603	0.216919	0.0416907	0.410052	0.409332	0.151047	0.371528	0.19295	0.9541	0.487774	1.70831	1.20398	2.65103	1.26604	0.539698	0.592783	1.69201	1.17954	0.661749	1.47365	2.03716	1.50368	0.751065
3	0.1407	0.014552	0.0145848	0.274393	0.208422	0.175357	0.293901	0.103669	-0.0642253	0.0964542	0.0805123	0.108337	0.0735811	0.0798245	-0.038985	0.446868	0.203761	0.294468	0.210526	-0.0249095	0.0343759	0.224133	0.00770439	-0.005656	0.00807677	0.00306263	0.0869571	0.223892	0.0268057	0.434814	0.500938	0.200185	0.363505	0.213277	0.938076	0.426754	1.63945	1.11415	2.636	1.22792	0.572845	0.583452	1.60798	1.01425	0.719033	1.49027	1.99773	1.63281	0.695443
3.1	0.116529	0.020148	0.0659519	0.241008	0.185398	0.172392	0.27803	0.0846668	-0.0598418	0.124894	0.0843084	0.116732	0.0939889	0.106133	-0.0474502	0.408071	0.177165	0.304265	0.209762	-0.0157493	0.0272856	0.251441	0.0198867	0.010084	0.0869646	-0.0034716	0.10906	0.181409	0.0380042	0.447378	0.550542	0.134888	0.325033	0.173192	0.860546	0.344544	1.5852	0.97334	2.69789	1.20133	0.59847	0.555829	1.5169	0.966577	0.613275	1.69458	1.96655	1.54178	0.739141
3.2	0.124042	0.0193232	-0.0179059	0.261643	0.149688	0.150933	0.265694	0.0766515	-0.0400224	0.0991622	0.0807785	0.0934095	0.101339	0.0457178	-0.0989127	0.379779	0.140824	0.260882	0.169596	-0.0271844	0.00704649	0.267596	0.0301026	0.0209194	0.0495461	0.0336588	0.0625378	0.182927	0.0782667	0.430527	0.481212	0.164412	0.31386	0.199053	0.897378	0.365011	1.57121	0.897033	2.68652	1.16028	0.500727	0.566893	1.46599	0.967145	0.531878	1.89344	1.77106	1.57084	0.595153
3.3	0.108844	0.0404182	-0.0118746	0.228306	0.141279	0.17225	0.258325	0.0695915	-0.0382635	0.113051	0.0923573	0.0639745	0.0677545	0.00801042	-0.124886	0.378991	0.0997907	0.231119	0.181147	-0.0069629	-0.0078269	0.203547	-0.01599	0.0118189	0.0577933	-0.0172315	0.0708935	0.148792	0.00469538	0.384505	0.460038	0.126291	0.343516	0.175508	0.909089	0.314942	1.47962	0.873875	2.57132	1.08883	0.495115	0.701886	1.47756	0.92705	0.54111	2.19819	1.8027	1.50115	0.57593
3.4	0.0861461	0.0167266	-0.016404	0.226739	0.130655	0.156499	0.183826	0.0989832	0.0222475	0.0812589	0.098433	0.0591352	0.0428561	0.0572983	-0.0672753	0.397279	0.0623504	0.249488	0.209751	0.0705391	0.0264259	0.22329	0.0167498	0.0060031	0.0439213	-0.0575589	0.0356793	0.185732	0.00971829	0.362789	0.429384	0.416511	0.267593	0.164676	0.942548	0.30554	1.42703	0.939866	2.56935	0.980874	0.521565	0.836209	1.36071	0.779962	0.476103	2.37267	1.65505	1.46467	0.562166
3.5	0.0570607	-0.0171284	-0.0127482	0.173378	0.112403	0.167853	0.160385	0.0622285	0.00035269	0.0952745	0.0738871	0.0827552	0.0402394	0.0448615	-0.101259	0.497827	0.0786085	0.219638	0.158369	0.0184623	0.0756956	0.189302	-0.0042747	0.0214114	0.0708688	-0.0046315	0.0798792	0.157698	0.048944	0.354724	0.434964	0.583274	0.251488	0.158822	0.779518	0.272801	1.43557	1.06716	2.5115	0.928194	0.523247	0.810967	1.3014	0.739151	0.439016	2.408	1.5202	1.35445	0.449912
3.6	0.0727168	0.0517131	-0.0134292	0.177692	0.118363	0.134474	0.174892	0.0619679	-0.0124404	0.0836746	0.102647	0.0436472	0.0495907	0.0139082	-0.0655293	0.681017	0.0811944	0.13955	0.126981	0.0393079	0.039796	0.201326	-0.0194558	-0.0126785	0.0101612	-0.0249675	0.0755099	0.153913	0.0138292	0.324509	0.408286	0.561951	0.263274	0.152349	0.84766	0.236132	1.39314	0.997663	2.40222	0.842918	0.512228	0.770367	1.20063	0.696988	0.484835	2.40671	1.3484	1.22829	0.487685
3.7	0.0540006	0.0612789	0.0133443	0.17458	0.117187	0.105398	0.167073	0.0915066	0.00350669	0.0478562	0.0788696	0.0397883	0.0426007	0.0252192	-0.0801989	0.748486	0.0685521	0.104506	0.152655	-0.0270407	0.0253588	0.167257	0.00719662	-0.0269396	0.026069	-0.0138034	0.071542	0.146576	0.0192367	0.319999	0.336716	0.515105	0.193404	0.131253	0.845433	0.245706	1.48672	1.03817	2.37803	0.793483	0.517423	0.847634	1.08253	0.664649	0.917267	2.35067	1.49063	1.20018	0.411932
3.8	0.0123194	0.0208413	-0.0280215	0.199328	0.0679805	0.137361	0.134555	0.0792621	-0.0196751	0.0508703	0.0894949	0.0792123	0.0427568	0.021859	-0.0809479	0.730288	0.0306895	0.138533	0.117666	-0.0114558	0.015456	0.141259	-0.0152179	0.00020393	0.0787056	0.00200825	0.0442503	0.118	-0.021001	0.317404	0.314806	0.517549	0.213039	0.158089	0.798056	0.212719	1.53561	0.971706	2.32595	0.739209	0.488916	0.871008	1.07873	0.652009	1.30112	2.32644	1.9778	1.18508	0.417188
3.9	0.034884	0.0441205	-0.0308493	0.177238	0.0730627	0.144972	0.168886	0.0804191	-0.0257732	0.0576346	0.0759446	0.0507056	0.0393308	0.0166621	-0.077904	0.714203	0.0992629	0.144152	0.180679	0.0271868	0.0180609	0.195528	0.00992703	0.0380707	-0.002018	0.010682	0.112964	0.120243	0.0295889	0.260009	0.234332	0.502864	0.145255	0.060821	0.786971	0.211589	1.58073	0.908467	2.33339	0.698627	0.53415	0.867106	1.0727	0.531882	1.36367	2.23393	2.71031	1.30714	0.376002
4	0.00931315	0.0120803	0.01664	0.20228	0.0714214	0.105329	0.112732	0.0549105	-0.0286522	0.0648299	0.0792039	0.0509155	0.00595082	0.0167255	-0.075429	0.657341	0.134234	0.0946431	0.14569	-0.0116414	0.0243637	0.119741	0.0164895	-0.0138178	0.101681	0.0353623	0.0532896	0.15687	0.0305543	0.239355	0.188874	0.480559	0.166825	0.0896078	0.791164	0.168295	1.52049	0.87879	2.27363	0.646642	0.477187	0.872224	1.00704	0.518704	1.53273	2.14416	2.72594	1.56825	0.35554
4.1	0.0238148	0.0583584	-0.0200627	0.192905	0.0638343	0.104422	0.109343	0.0770722	0.0202449	0.0411827	0.0749721	0.0524243	0.0307733	-0.0178759	-0.105823	0.653563	0.0914582	0.136218	0.140605	0.0132527	-0.0172962	0.152264	-0.0319637	-0.0246452	0.0627248	-0.0179104	0.0225493	0.141306	0.0356833	0.207447	0.301841	0.344543	0.1899	0.105202	0.756202	0.160522	1.46546	0.743076	2.13341	0.589283	0.492766	0.84152	0.931905	0.514462	1.67977	2.17614	2.91024	1.7901	0.376426
4.2	0.017889	-0.0014514	0.0204851	0.163933	0.0633753	0.103235	0.100648	0.105101	-0.0014267	0.051305	0.0502095	0.0513847	0.00197313	0.0428656	-0.084226	0.591987	0.126773	0.12573	0.154751	0.0422318	0.0106358	0.11631	-0.0468438	0.00902096	0.105033	-0.0539203	0.0352774	0.0966414	-0.0021583	0.176096	0.465514	0.301047	0.126481	0.0997824	0.74166	0.107241	1.41116	0.726776	2.09538	0.523127	0.488962	0.815196	0.918244	0.48391	1.55759	2.14514	2.97489	1.84994	0.272755
4.3	0.0416971	0.0330304	-0.0219247	0.196642	0.0581178	0.106378	0.105606	0.0773937	0.036625	0.0310677	0.0577478	0.0614235	0.0145689	0.0400229	-0.0987356	0.544822	0.0886204	0.0877025	0.143806	0.0531183	0.0264754	0.125348	0.0283918	0.0288452	0.0683311	-0.0254637	0.0689513	0.0939645	-0.0226501	0.188455	0.501371	0.358307	0.101342	0.117157	0.745097	0.122999	1.3245	0.664103	1.95564	0.469867	0.440016	0.754642	0.86085	0.354281	1.48417	1.97146	2.96555	1.85088	0.300292
4.4	0.0318464	0.0130075	0.0272662	0.163787	0.103665	0.0973959	0.0829873	0.0500839	0.0138378	0.0217944	0.0327898	0.0575072	-0.0089272	0.0345596	-0.0684985	0.532213	0.133464	0.0776091	0.097833	0.0658494	-0.0121695	0.065297	0.0190132	-0.000252	0.0921885	-0.0533076	0.100672	0.0699623	0.0132199	0.209391	0.484705	0.339919	0.0773913	0.10807	0.679577	0.108681	1.20891	0.623356	1.85746	0.469455	0.483634	0.702181	0.783297	0.364812	1.39003	1.82745	2.82226	1.72041	0.214807
4.5	-0.0006745	0.0413488	-0.0042067	0.163806	0.107792	0.066175	0.0504041	0.0525	-0.0091253	0.0196693	0.0624945	0.0415406	0.0239521	0.0327223	-0.084506	0.499997	0.222564	0.131567	0.0939805	0.0996732	0.0445019	0.0943417	0.0424153	0.0202722	0.112936	-0.0554169	0.0941201	0.124107	0.0109833	0.156572	0.498122	0.345198	0.108821	0.0834484	0.628559	0.0652892	1.12186	0.61264	1.69749	0.425499	0.5168	0.635948	0.711575	0.340636	1.39029	1.78278	2.86294	1.69052	0.258192
4.6	0.00572534	-0.0192829	-0.0492022	0.154961	0.0722618	0.0585937	0.0446753	0.0654804	0.0523371	0.0376882	0.0471252	0.0330344	-0.0136605	0.015717	-0.0974953	0.458258	0.199789	0.0322035	0.0912647	0.100027	0.0191047	0.0787106	0.0507492	0.0121224	0.0779761	-0.0331966	0.075662	0.212942	0.00459859	0.147231	0.326208	0.37103	0.115886	0.117146	0.605712	0.0877221	1.06765	0.523212	1.65762	0.391583	0.597048	0.60733	0.649794	0.31632	1.20912	1.61365	2.6986	1.60233	0.199818
4.7	0.0207993	0.00943732	-0.0356045	0.177981	0.0664626	0.0826182	0.0422534	0.0412903	-0.0343409	0.0352737	0.0467921	0.0265142	0.0191365	-0.0194019	-0.0651665	0.472583	0.169109	0.0828239	0.0648856	0.0941624	-0.0101384	0.0723282	0.0237881	-0.0406245	0.0905748	-0.0003201	0.0589435	0.23193	0.00916237	0.126031	0.419163	0.501217	0.0231907	0.10393	0.541071	0.0943518	0.962557	0.479688	1.51204	0.327335	0.619371	0.507502	0.629789	0.323906	1.14378	1.24807	2.72304	1.43106	0.214527
4.8	0.0466178	-0.0235593	-0.008877	0.167292	0.0503007	0.0674005	0.0185462	0.0607994	0.0534398	0.0111098	0.0533163	0.0214432	0.0240158	0.00826097	-0.148578	0.355978	0.197538	0.063349	0.0875985	0.0722824	-0.0098269	0.0444399	0.0381767	-0.0166752	0.120321	-0.0254304	0.0995997	0.277506	0.030151	0.139439	0.330963	0.612586	0.028896	0.0987638	0.50894	0.0746607	0.878563	0.381314	1.51405	0.310885	0.656292	0.489798	0.537492	0.295473	1.09225	1.26615	2.53114	1.38314	0.201381
4.9	-0.0215691	-0.0375302	-0.0038698	0.160697	0.0576295	0.0843331	0.0106568	0.0335415	0.041306	0.0433207	0.0554962	0.0582163	-0.0138198	0.00199156	-0.115654	0.422443	0.161363	-0.0338961	0.067359	0.0846817	0.00097462	0.0273084	0.00944372	-0.0185258	0.156308	-0.0030148	0.037445	0.256988	0.0310884	0.134257	0.297626	0.603433	0.013048	0.0552182	0.446893	0.0872572	0.783848	0.373952	1.38233	0.314716	0.695123	0.423348	0.56149	0.271776	1.06437	0.808997	2.41716	1.24792	0.189162
5	0.0130638	0.0248469	-0.0719076	0.15388	0.0570379	0.111083	0.0135842	0.0184327	0.0186502	0.00171157	0.0609334	0.0551571	4.4553e-05	0.0045488	-0.0755662	0.351095	0.12962	-0.0742849	0.0848602	0.0716358	-0.0061184	-0.0217614	0.0479658	0.0149524	0.0985208	-0.0603289	0.0263869	0.250887	-0.0047821	0.0976351	0.283723	0.516695	0.040914	0.0418376	0.431037	0.0739448	0.728806	0.311692	1.26014	0.286791	0.758048	0.417452	0.494672	0.217859	0.91724	1.30189	2.24198	1.29064	0.151387
5.1	0.0361339	-0.0151486	-0.0217577	0.137968	0.0556557	0.0973639	0.0299984	0.0409346	-0.0493572	0.00290307	0.0585499	0.0292051	0.0282776	0.00674132	-0.0643204	0.39575	0.178625	-0.105922	0.0827426	0.108965	0.0185128	0.0203877	0.0425574	0.0143808	0.105775	-0.0281403	-0.0009271	0.218285	0.00905316	0.0907502	0.238903	0.556514	0.0794518	0.052209	0.401203	0.0647511	0.698124	0.295287	1.15152	0.252645	0.692627	0.386525	0.422915	0.259129	0.824381	1.28562	2.17077	1.13524	0.183197
5.2	0.0314327	0.0141625	-0.0329533	0.152015	0.0430706	0.101536	-0.0005317	0.0757756	-0.04974	0.0298736	0.0544595	0.0217189	-0.0173673	-0.0078024	-0.0583531	0.364315	0.144793	-0.0192235	0.0277872	0.0673984	0.00670624	-0.0669147	0.0440446	0.0243251	0.126878	-0.0444057	0.0248179	0.233718	0.0151848	0.0801688	0.201718	0.477486	0.0417164	0.017403	0.379338	0.0610909	0.652581	0.268829	1.08264	0.234396	0.734259	0.337628	0.373401	0.225921	0.815133	1.18619	1.98787	1.19377	0.175336
5.3	0.0210027	-0.0040384	-0.0125357	0.161103	0.0327075	0.0970841	0.0220207	0.045505	-0.0433402	-0.0066912	0.00882818	0.0202855	-0.0311393	0.0155997	-0.0220457	0.216387	0.119897	0.0358967	0.06074	0.113731	-0.0046224	-0.0146652	0.0212522	0.0365878	0.128139	-0.052127	-0.0011737	0.214427	0.0626167	0.0779923	0.16157	0.42554	0.0703589	0.0195801	0.315413	0.0443969	0.643723	0.277473	0.985475	0.220758	0.680055	0.301545	0.329023	0.219147	0.707667	1.06523	1.89335	1.06269	0.128082
5.4	0.0104524	-0.0212594	-0.0066581	0.134229	0.0360378	0.112027	0.0131709	0.0714729	0.0319871	0.0203053	0.030213	0.0118152	-0.0349704	-0.0056003	-0.0040037	0.210955	0.0809538	-0.0075937	0.0436532	0.072603	-0.0052534	-0.0346444	0.0335527	-0.0094127	0.109482	-0.0509641	-0.052527	0.136474	0.0436209	0.110041	0.149624	0.403607	0.00725657	0.0229083	0.307813	0.0356923	0.606233	0.217086	0.915974	0.21147	0.756677	0.282997	0.348073	0.166776	0.617734	1.01529	1.81763	1.0089	0.132893
5.5	0.0138525	-0.0281889	-0.0313138	0.130159	0.037806	0.0844113	-0.0072623	0.0368814	0.00754736	0.0132919	0.0580044	0.0189202	-0.007305	-0.0162643	-0.0098339	0.225308	0.0931048	-0.0142856	0.0673727	0.0765843	-0.0001942	-0.0318881	0.018757	-0.0092408	0.124715	0.00209859	0.0408017	0.163008	0.0518333	0.0910203	0.168581	0.340844	0.0336868	-0.0035698	0.269834	0.0365829	0.532401	0.21544	0.871928	0.202661	0.753687	0.237345	0.29271	0.191896	0.542427	0.901924	1.6547	1.17361	0.136801
5.6	0.00612614	-0.0364876	-0.0430167	0.158345	0.0298271	0.0765867	-0.0603864	0.018152	0.0192177	0.00881721	0.0472322	0.0100732	-0.010483	0.0234326	-0.0137982	0.23056	0.0746237	0.020233	0.0620766	0.114802	0.00848266	-0.03198	0.0104802	0.00543951	0.135475	0.02263	0.068255	0.166147	0.0614422	0.0614685	0.0824616	0.345179	0.0380947	0.00019796	0.297333	-0.0162728	0.512239	0.1957	0.681324	0.160037	0.778927	0.251412	0.236037	0.262308	0.536264	0.980459	1.399	1.12996	0.146401
5.7	0.0430872	-0.0056388	-0.0439269	0.0965517	0.0503704	0.116994	-0.0265017	0.00218036	0.0083929	0.01675	0.0408288	0.0229857	1.2693e-05	-0.0070729	-0.0093454	0.223784	0.028188	0.0555425	0.0483149	0.093662	0.0163754	-0.0005378	0.022146	-0.0026501	0.117543	-0.0090685	0.0696248	0.121555	0.0563815	0.0643325	0.04773	0.344685	0.0618109	-0.0123723	0.264372	-0.0078275	0.48021	0.166599	0.643237	0.152852	0.749131	0.210014	0.27292	0.217153	0.520284	0.898751	1.22161	1.07933	0.0933631
5.8	-0.0163684	-0.007645	-0.0239111	0.136327	0.0605343	0.0740104	0.00433808	0.0309078	-0.0213837	-0.015369	0.0152561	0.0315748	0.0457915	-0.0277301	-0.0008689	0.177834	-0.0118311	0.0494296	0.0432162	0.0547632	-0.0276793	-0.05507	-0.0035107	-0.018586	0.0971261	-0.0149184	0.00431225	0.113984	0.0387822	0.0703789	0.0555139	0.266668	0.0329539	0.0250945	0.2376	-0.0369429	0.443487	0.136789	0.5186	0.164373	0.693093	0.22022	0.204073	0.187616	0.447062	0.870952	1.41853	1.07045	0.0941684
5.9	0.0161872	0.0190361	-0.0433835	0.122688	0.0890118	0.0778857	0.00759266	0.00954296	0.00125421	-0.0048426	0.0528512	0.0266189	-0.0250169	0.00720752	-0.015867	0.171976	-0.0592914	0.0407828	0.0769274	0.078943	-0.0294246	-0.0136615	0.00475853	0.0102919	0.0993142	0.0309489	0.0609023	0.107366	0.0463512	0.0483557	0.00707881	0.249793	0.018083	0.0326237	0.190328	-0.0379507	0.410845	0.170468	0.648715	0.147712	0.701764	0.198634	0.152199	0.195894	0.361031	0.841286	1.33901	1.0523	0.120945
6	-0.025679	0.0193495	-0.0086673	0.103854	0.0413094	0.121621	0.0141602	0.0295173	-0.0118093	0.0320609	0.0238116	0.00360583	-0.0185754	-0.0170318	-0.0602424	0.163767	0.00259112	0.0907758	0.061992	0.0961051	-0.0130499	-0.032312	0.0336377	0.00468805	0.0742749	-0.0486151	0.00983651	0.0955459	0.011327	0.0889724	0.0389506	0.215981	0.0348425	0.0621439	0.202408	-0.0183201	0.34193	0.162615	0.546138	0.14638	0.639557	0.18621	0.178742	0.210199	0.340122	0.880941	1.32396	0.974159	0.0767497
6.1	-0.0333606	-0.0348576	-0.009492	0.0801997	0.118442	0.0723725	-0.0044135	0.0762553	0.00247681	-0.0202006	0.0280613	0.0105617	-0.0142945	0.0102056	-0.0183619	0.161974	0.0425558	0.165904	0.0548798	0.0894669	-0.0352215	-0.0063207	0.0100452	-0.0154604	0.0728317	-0.0440963	0.103934	0.110429	0.0234883	0.0768083	0.0147329	0.173163	0.0205921	0.0625489	0.152129	-0.0273906	0.338204	0.127314	0.580392	0.133022	0.634581	0.179872	0.196254	0.224324	0.346557	0.882018	1.20291	0.907175	0.0722707
6.2	-0.0485522	-0.0267635	-0.0459166	0.106356	0.0989202	0.0859153	-0.0040408	0.0601581	0.048963	-0.0028995	0.04267	0.0141579	0.0155666	-0.0045506	-0.0446805	0.117914	0.0219754	0.176014	0.0488902	0.090361	-0.0270587	-0.0593913	0.00521389	-0.0136259	0.0792222	0.0451929	0.0753962	0.0751742	0.0391663	0.069019	0.0132518	0.164544	-0.0217953	0.0468358	0.115463	-0.0633205	0.349585	0.102355	0.445017	0.0977911	0.585117	0.161889	0.164008	0.141081	0.331236	0.80845	1.20902	0.880453	0.0557115
6.3	0.00943123	-0.0124989	0.0279044	0.0742319	0.0926328	0.078553	0.00323981	-0.0053467	0.00357334	-0.0055216	0.0379319	0.00364099	-0.0119299	-0.0265498	0.00089472	0.188208	0.0104421	0.224517	0.0748123	0.0417115	-0.0499364	-0.0411143	-0.0276564	0.011379	0.0553684	-0.0062355	0.0971668	0.0589126	0.0379199	0.0253208	0.00904313	0.131587	-0.0008161	0.0611541	0.0992551	-0.0269283	0.308536	0.103985	0.418557	0.121426	0.543717	0.144766	0.143503	0.188421	0.289875	0.763133	1.06463	0.726449	0.103252
6.4	-0.022533	0.00593311	-0.01319	0.11365	0.0737461	0.0589265	-0.0317403	-0.0170436	-0.0103951	-0.0008745	0.0315718	-0.0030829	-0.034081	0.0367172	-0.0434859	0.260636	0.00349985	0.246007	0.0892033	0.0578616	-0.0422907	-0.024002	0.01293	0.0722958	0.104884	-0.0260916	0.0821983	0.073705	0.0478725	0.0373907	0.0253471	0.133815	-0.0496982	0.0225047	0.0489816	-0.0099241	0.21769	0.0792625	0.412129	0.09829	0.522453	0.128666	0.118214	0.122106	0.300466	0.78414	1.05775	0.720107	0.0428215
6.5	-0.0171668	0.00818042	-0.0084547	0.109674	0.0571831	0.0647163	-0.0540232	-0.0228226	-0.027665	-0.0203666	0.0135163	0.0149447	0.00838278	0.011481	-0.0409395	0.305783	0.0260419	0.198306	0.0386336	0.0430304	0.00616883	0.00368778	0.0430733	0.0232821	0.105063	-0.0130675	0.107424	0.0206525	0.0251778	0.0403842	-0.0057388	0.127175	-0.00387	0.0229438	0.00903501	-0.0405753	0.211739	0.044096	0.350952	0.0870108	0.495371	0.151655	0.124029	0.157546	0.257593	0.679911	1.00498	0.637311	0.0247608
6.6	0.00727457	0.0206169	-0.0189077	0.10091	0.067438	0.0582429	-0.0438227	-0.0226065	-0.0058532	-0.0358906	0.015922	0.0255005	-0.0246595	0.00633855	0.0158957	0.292455	0.0149619	0.217673	0.0924127	0.0687368	-0.0109175	-0.0080005	-0.0179931	0.0746424	0.0846525	-0.0239313	0.0993339	0.0420473	0.063582	0.0680265	0.0153691	0.0986846	0.0380118	0.0169106	0.0354145	-0.0282211	0.222657	0.0598173	0.345599	0.0913157	0.469856	0.131528	0.136235	0.127072	0.219122	0.589863	0.964516	0.628389	0.0327904
6.7	-0.0364171	-0.0213024	-0.0675714	0.115143	0.0722978	0.0698621	0.0295701	-0.0150233	-0.0061663	-0.0460418	0.026438	0.00413099	0.00600498	0.0678793	-0.0518053	0.284054	-0.0108706	0.186766	0.096513	0.0569592	0.00486232	-0.0416909	-0.0046893	0.00834511	0.0820662	0.0350529	0.152421	0.0366773	-0.0108112	0.0675207	0.0207127	0.113517	-0.0262031	0.0224819	-0.0139722	-0.0476228	0.174891	0.0766081	0.314636	0.039192	0.466737	0.139637	0.114765	0.142338	0.204013	0.606863	0.902675	0.521438	0.0389655
6.8	-0.0220049	-0.0362235	-0.0370903	0.0696178	0.0601903	0.0766829	-0.0221086	-0.0156876	0.0147081	-0.0279592	0.0480118	0.0106994	0.0234424	0.00200108	-0.0332119	0.2113	0.030628	0.177856	0.101395	0.0762018	0.00942015	-0.0285787	0.0148766	0.0177498	0.0491265	-0.0130705	0.0987264	0.030315	0.0376171	-0.0126017	-0.0014341	0.107621	0.0170393	0.022026	0.0101761	-0.0460388	0.193119	0.120121	0.285838	0.0598304	0.457923	0.104772	0.0830576	0.112122	0.161501	0.575978	0.818005	0.552948	0.0430349
6.9	-0.0385198	0.00476186	-0.0491496	0.0831434	0.0317359	0.0810313	-0.0193044	-0.06845	-0.0263777	-0.0066119	0.0607072	0.0222337	-0.0006213	-0.0142652	-0.0224947	0.215846	0.00287517	0.149169	0.0976692	0.0817096	0.0412268	-0.0543217	0.052789	0.019149	0.0455713	-0.0160116	0.0956227	0.00859535	0.0226979	0.0475922	0.0232829	0.0574875	0.0126286	0.0139077	0.00470408	-0.0368344	0.178238	0.10185	0.277653	0.0386941	0.426694	0.109034	0.0625143	0.116029	0.149035	0.522219	0.793124	0.488864	0.0315282
7	-0.0098924	-0.0206393	-0.05039	0.0910869	0.0521731	0.0727695	-0.0229307	-0.0952537	-0.0387393	-0.0184272	0.0344979	-8.991e-05	-0.0126818	-0.0207883	-0.0233318	0.179602	0.0172283	0.125991	0.10197	0.0323545	-0.0070869	-0.0048969	0.044097	-0.028678	0.0558059	-0.0036669	0.0715803	0.0529662	0.0157412	0.0551333	0.00241445	0.0660034	0.0347894	-0.0004042	0.0058772	-0.0497485	0.173116	0.049558	0.266932	0.0362867	0.438374	0.0797532	0.102256	0.112734	0.135885	0.498565	0.871377	0.46894	0.0504246
7.1	-0.0261144	0.00234327	-0.0559895	0.0553698	0.0359148	0.0591176	-0.0147195	-0.0701788	-0.0319822	-0.0040432	0.0392471	-0.0025851	-0.0214215	-0.0456593	-0.0044184	0.133519	-0.0111269	0.17643	0.108631	0.101428	0.0390453	-0.0282505	0.038766	0.0188695	0.0524845	-0.0095253	0.100527	0.00316154	0.0245562	0.0411284	-0.0358263	0.0456474	0.0237715	-0.0349896	0.00114932	-0.0176632	0.0962909	0.0256467	0.180497	0.0032921	0.426261	0.0917019	0.0913319	0.137185	0.127584	0.484908	0.836335	0.41821	0.0192539
7.2	-0.0285063	-0.0169471	-0.0390961	0.069949	0.0481653	0.05295	-0.0449594	-0.0808282	-0.0337247	-0.0251241	0.045101	-0.0054551	0.00428721	0.0384969	-0.0042265	0.0959656	-0.0437733	0.188738	0.0924264	0.0442704	0.0316696	-0.0616854	0.0464664	-0.021168	0.135341	-0.0009328	0.144686	0.0165879	-0.0105017	0.016947	0.0130717	0.0544367	-0.0157099	-0.0460225	-0.0119351	-0.0465494	0.1151	0.0138874	0.180954	0.03012	0.397135	0.0667685	0.0483703	0.0933946	0.12487	0.460229	0.811396	0.398523	0.0146374
7.3	-0.0058083	-0.010476	-0.0300017	0.0902169	0.0179393	0.0521334	-0.0229392	-0.0337876	-0.0265091	-0.0082826	0.0326567	0.0133944	-0.0254438	-0.0027133	-0.0102544	0.0425521	0.0209459	0.0498367	0.08173	0.0860002	0.0334487	-0.0392135	0.00807007	0.00785368	0.0954976	-0.017445	0.081806	0.0146212	0.0230665	0.0489865	-0.0591283	0.070175	-0.0049798	-0.0493748	0.0135624	0.00491053	0.129247	-0.001917	0.212761	0.0361528	0.342592	0.0779485	0.0632356	0.087205	0.139907	0.505276	0.749713	0.328021	0.0283897
7.4	-0.0094118	-0.0316533	-0.0408733	0.0752637	0.0175315	0.0699794	-0.0295092	-0.0120336	0.0148456	-0.0591406	0.0610641	0.0145258	-0.0177369	0.0211169	0.033712	0.13067	-0.0249032	0.111728	0.141158	0.0385288	0.0195853	-0.0072944	0.036226	-0.026116	0.0802586	0.044565	0.0948004	0.0121776	0.00696615	0.0298813	-0.0380866	0.0187596	0.00437403	-0.0037857	-0.0168243	0.00220055	0.136884	0.0222657	0.167705	0.0236684	0.381621	0.0749747	0.0118685	0.138788	0.12913	0.527042	0.69269	0.338201	0.0160917
7.5	-0.0147177	-0.0148151	0.0190781	0.0953748	0.050018	0.0403932	-0.0231297	0.0135958	-0.0064649	-0.0466285	0.0566323	0.0178847	0.0205293	0.0637262	-0.012266	0.143561	-0.0074806	0.177871	0.127926	0.0600098	0.0707714	-0.0529553	0.0701363	-0.0169313	0.0812883	-0.0019453	0.090469	0.0142052	0.0238786	0.00727056	0.00013055	0.050978	0.0444539	-0.0258173	-0.0313429	-0.0347132	0.118051	0.0261044	0.167615	0.017471	0.383542	0.0546199	0.0681124	0.102756	0.0981128	0.505966	0.609365	0.344372	0.0119065
7.6	-0.0415158	0.020181	-0.0350678	0.0754877	0.0422148	0.0693171	-0.0123876	0.0139318	-0.0222364	-0.0211597	0.0376753	0.016005	-0.0041147	0.0116338	-0.0393221	0.154935	-0.0065713	0.195177	0.0966088	0.0907742	0.0574926	-0.037095	0.0320288	-0.0541662	0.0901251	-0.0229728	0.114856	0.0054929	-0.008512	0.00847641	-0.0316843	0.0596163	0.00520274	0.0204547	-0.0296908	-0.0141928	0.0944228	0.00933436	0.147369	0.0232921	0.383628	0.0377115	0.0851151	0.0587861	0.0992178	0.439606	0.591786	0.315235	-0.0161167
7.7	-0.0130001	0.00251455	-0.0202558	0.0725024	0.0521824	0.0692804	-0.0487199	-0.0045559	-0.0155441	-0.0117967	0.034366	0.00018099	0.00331496	0.0267134	0.0203056	0.116594	0.0216604	0.116513	0.115176	0.0477961	-0.0095385	-0.0526922	-0.0082367	0.0184898	0.0474673	0.0116642	0.101074	0.001726	0.00069062	0.0233041	-0.0270798	0.0066407	-0.0177537	0.0631233	-0.0132828	-0.0414239	0.0930002	0.0231359	0.162076	0.0112449	0.279046	0.036421	0.0638474	0.0936663	0.104894	0.436196	0.517732	0.321432	-0.0110643
7.8	0.00836535	-0.0189929	-0.0479585	0.105029	0.0665952	0.073459	-0.0336424	0.0126478	0.00337529	-0.0630208	0.0150509	0.0145765	-0.0118375	0.0654584	-0.0403082	0.083913	0.0097429	0.14982	0.0905908	0.0717313	0.0507713	-0.0654149	0.0122842	0.00015181	0.106656	0.0293358	0.0541252	0.0194871	0.0497214	0.0315769	-0.0037479	-0.0076979	0.0143124	0.0339375	-0.0488096	-0.0551771	0.0933477	0.0102824	0.147548	0.0191267	0.305179	0.0398341	0.0272531	0.0772621	0.0981525	0.393583	0.509278	0.277475	0.0045566
7.9	0.0150484	-0.0026293	-0.0433603	0.0900019	0.0966954	0.0888437	-0.0432673	0.00753123	-0.0189804	-0.0220606	0.0157406	-0.0247673	-0.0262944	0.0139304	-0.0189137	0.109919	0.00092166	0.176048	0.0722207	0.038636	0.0397258	-0.0391446	0.0450077	-0.0273388	0.0747793	0.0207166	0.0835085	-0.0009026	-0.0077656	0.0755739	-0.0622112	0.00792817	-0.0322947	0.0178723	-0.0267124	-0.0175921	0.058566	0.0255006	0.114167	0.0169731	0.324605	0.0596064	-0.0004043	0.105457	0.0929426	0.357805	0.470663	0.534546	0.0100754
8	-0.0221544	-0.0302247	-0.0403921	0.12246	0.0394669	0.0831444	-0.0571194	0.0233577	0.00679514	-0.0240815	0.0304808	-0.0102993	-0.0260523	-0.0301002	-0.0346951	0.123079	0.0634436	0.282736	0.0404834	0.0344716	0.0295219	-0.071736	0.0766581	-0.0175624	0.0801279	0.00615157	0.116843	0.018288	0.0393288	0.0463328	-0.0031555	0.0301052	0.0183008	0.0365501	-0.0151198	-0.0340361	0.0350422	-0.0065084	0.1143	0.00971624	0.318604	0.0442315	0.0352738	0.0355171	0.0987315	0.290408	0.426262	0.833946	0.00431031
8.1	0.00869651	-0.0133142	-0.008327	0.0734202	0.0583607	0.0631436	-0.0275947	0.0242121	-0.011641	-0.0329127	0.0576242	-0.0333967	0.00214517	0.0628472	-0.0194708	0.0654512	0.0423077	0.325056	0.00983199	0.0307378	0.0389882	-0.0480771	0.0121095	0.0084293	0.0915443	0.048353	0.0642212	0.00954852	-0.0079406	0.0149876	-0.0506184	0.0452298	-0.0195337	0.0472321	0.0126024	-0.0617403	0.0699855	-0.0162544	0.130024	0.0227873	0.308697	0.031679	0.122648	0.109622	0.108823	0.313858	0.403908	0.98646	7.2651e-05
8.2	0.00261765	-0.006345	-0.0224126	0.0722433	0.0462855	0.0551329	-0.0213863	0.00159815	-0.0037546	-0.0212597	0.0364623	0.004752	-0.0099026	-0.0155692	0.0107601	0.0569973	0.0353937	0.310601	0.0602155	0.0325347	0.0553112	-0.0544896	-0.0026087	0.0149324	0.090122	0.0133167	0.0613923	0.013334	0.0114647	0.012566	-0.0316877	0.0186861	0.0260235	0.00221841	0.0345209	-0.0486354	0.0733265	0.00301585	0.101058	-0.0064036	0.3201	0.00465447	0.0688144	0.0736786	0.0974737	0.309608	0.352964	1.02624	0.0163002
8.3	-0.0065431	-0.0290501	0.00350351	0.0739778	0.0153634	0.0457952	-0.0671886	0.00118749	0.00294833	-0.0343147	0.015434	0.0023538	0.001594	0.0475329	0.00620167	0.0871309	0.0390172	0.320948	0.0573024	0.0484003	0.0695067	-0.036385	0.0332802	0.0401406	0.0663682	0.0339142	0.0593263	0.0220765	-0.0115892	0.0219473	0.0311899	0.0181627	0.0129652	0.0428311	0.0524884	-0.0236136	0.054362	-0.0282789	0.0607054	0.0326078	0.299404	0.0284354	0.058512	0.101829	0.16582	0.229643	0.42535	1.06761	-0.0297173
8.4	-0.0236782	0.0646773	-0.0361968	0.0618567	0.0505634	0.0660792	-0.0587093	-0.0316838	-0.0011061	-0.0253045	0.0355259	-0.0064259	0.0181165	-0.0069804	-0.0251925	0.0815013	0.08469	0.265735	0.0349419	0.0143772	0.0294206	-0.0712968	-0.0051726	0.0476111	0.0447387	0.0361618	0.0517269	0.017198	0.0088311	0.00296761	-0.0225719	0.0220642	0.0233655	0.0253358	0.0220888	-0.0140587	0.0650747	-0.0313677	0.112859	-0.010222	0.293732	0.0198203	0.0860638	0.0645167	0.193176	0.222311	0.429404	0.969353	-0.0296889
8.5	-0.0250361	0.0206202	-0.0242419	0.0848197	0.0372909	0.0497215	-0.0485458	-0.0229726	-0.0088313	-0.0233288	0.0210308	-0.0090188	0.0104446	0.0156346	-0.0129293	0.0785628	0.0796196	0.214088	0.0404521	0.026169	0.0257949	0.0165516	-0.0140148	0.023254	0.0732784	0.0237449	0.031832	0.011476	-0.0296414	-0.0251743	-0.0347575	0.0281365	0.0142066	0.0633014	0.031729	-0.0094039	0.0489507	-0.0048939	0.0824612	-0.0084072	0.324723	0.0506607	0.0534009	0.076454	0.166283	0.178998	0.40126	0.974376	0.0230343
8.6	-0.0029105	0.0120573	0.00929612	0.0648327	0.0100803	0.0594483	-0.0523902	-0.0232061	0.0409216	-0.0172461	0.00348048	-0.002239	-0.0018994	0.0531389	-0.0419742	0.0655926	0.101803	0.266363	0.014293	0.00780093	0.0108513	-0.0709264	0.00470146	0.0533707	0.0479569	0.0243213	0.0825624	0.0422173	-0.0072439	0.0435812	-0.0024329	-0.0172349	-0.0111274	0.0501644	-0.00712	-0.0195888	0.0164586	-0.0051956	0.0561649	-0.0016606	0.303808	0.0315915	0.0835547	0.0618846	0.216948	0.175331	0.366306	0.899249	0.017392
8.7	-0.015338	0.0335151	-0.0305218	0.0684154	0.0336656	0.0941296	-0.0594028	-0.0312345	0.00772485	-0.0088163	0.0109356	0.00703991	-0.001259	0.00043703	-0.0022349	0.0522502	0.104423	0.199795	-0.0111297	0.0223173	0.0494441	-0.0023511	0.0326868	-0.001559	0.081738	-0.0204462	0.0498282	0.00772719	-0.0126322	0.0330815	-0.0362956	0.0571341	-0.0213726	0.0215363	-0.0001239	-0.0223628	0.0382354	-0.0312202	0.0402946	0.00189939	0.298745	0.0161891	0.049389	0.0470565	0.137533	0.155277	0.318963	0.913045	0.00422495
8.8	0.00314252	-0.0344021	-0.0321941	0.0436135	0.023777	0.0377823	-0.0157252	-0.0324665	-0.0321372	-0.0059303	0.00037406	6.4414e-05	0.0519776	-0.0302176	0.0245756	0.0611553	0.0942518	0.166931	0.00381109	0.0679245	0.0674292	-0.0144212	0.0209517	0.0133774	0.0583916	0.00329127	0.0357143	-0.0066553	-0.0408307	0.0283986	-0.0231449	0.0186023	-0.028448	0.0242841	-0.0005732	-0.0079722	0.0569081	-0.0185849	0.0386592	-0.0057388	0.260089	0.00222019	0.0275639	0.101374	0.161206	0.166209	0.313283	0.800517	-0.0111426
8.9	-0.0151503	0.00652688	-0.0340694	0.0949798	0.0149519	0.062564	-0.0346538	-0.0173302	-0.0283891	-0.0292456	-0.0032473	-0.0142685	0.0151907	0.0133279	-0.0290734	0.0919433	0.1144	0.16626	0.0174573	0.0288483	-0.0088192	-0.0503023	0.0224552	0.0325189	0.0468445	0.0439281	0.0342494	5.0539e-05	0.0167252	0.0231344	-0.0065445	0.0845583	-0.0152082	0.0268883	-0.0315839	-0.0027091	0.0695145	0.0132945	0.029196	-0.0039148	0.270268	0.00427588	0.0547563	0.0705569	0.161037	0.156569	0.286167	0.752358	-0.0053181
9	-0.0154999	0.0151592	-0.0012352	0.0523272	0.0295552	0.0671208	-0.0524693	-0.0357948	-0.0327359	-0.0105959	0.01952	-0.0142933	0.013766	0.00669058	-0.0097054	0.0777375	0.0566939	0.146342	0.0164702	0.0679245	0.0161725	-0.0132337	0.0554751	-0.0327428	0.0806654	0.0210047	0.0283584	0.00756321	-0.0110612	0.0209455	-0.0267139	0.0602138	0.0372956	0.0105011	-0.0234368	-0.0203674	0.0560131	0.0107017	0.0361973	-0.0048289	0.244371	0.0215932	0.0410063	0.0785293	0.114785	0.131984	0.265945	0.724344	0.00223294
9.1	0.0270557	0.0274373	0.00024728	0.0593625	0.0290089	0.0512942	-0.0405955	0.0244557	-0.0107036	-0.0206508	-0.0016141	-0.0199476	-0.0032667	-0.0261185	0.0179221	0.0784895	0.125979	0.165148	0.0359316	-0.0115264	0.017583	-0.0461418	0.0188915	-0.004389	0.0610718	0.0252622	0.0144056	-0.0020444	0.0279268	-0.0059115	-0.0324504	0.0438781	-0.0330507	0.0434885	-0.0306828	-0.0110142	0.0790249	-0.0192517	0.0426376	-0.0076303	0.233609	-0.0183993	0.00538907	0.0363457	0.1084	0.117189	0.247143	0.569333	-0.0090985
9.2	-0.0046917	0.0218178	-0.034953	0.0593403	0.0566843	0.0874937	0.00087595	0.0194226	-0.0106416	-0.0378144	0.0216539	-0.0131305	0.0219635	0.0500743	0.0166846	0.0899419	0.0619662	0.125794	-0.0018716	0.00232386	0.0433281	0.00016071	-0.0065014	0.0201004	0.0512083	0.0151191	0.0582951	-0.0225795	-0.0143538	0.00707852	-0.0237874	0.0567169	-0.0246678	0.0265221	-0.0483861	-0.0129024	0.0199655	-0.0014622	0.0100562	-0.0031811	0.263075	0.0120398	-0.0016573	0.0574918	0.125909	0.117568	0.247303	0.524555	-0.0205412
9.3	0.0283633	-0.0212991	0.0185903	0.0592032	0.0558582	0.0775148	-0.0135963	0.0114938	-0.0149515	-0.0277876	0.0406719	-0.0174706	-0.0188016	-0.0368263	-0.0442063	0.0449234	0.0607909	0.0423992	0.00916346	0.00632463	0.0193905	0.0086272	0.00249921	-0.0295932	0.0297671	0.0134278	0.0429975	0.0156498	-0.0125509	0.0209673	-0.0686101	0.036062	-0.0083904	-0.0074246	-0.0336265	-0.0233972	0.0305428	0.00159535	0.0185474	-0.0170891	0.274957	0.0258681	0.0951548	0.0397803	0.0821489	0.135206	0.250535	0.560976	0.0155375
9.4	-0.0325654	0.010411	-0.0570007	0.0424668	0.0375526	0.053936	0.00105538	0.0274495	-0.0062684	-0.0370976	0.0364817	-0.0229342	-0.0036522	0.0648526	-0.0075961	0.0733354	0.0588705	0.0314018	0.0498969	0.00845042	0.00426775	0.00090135	0.00981348	-0.0317439	0.0739988	0.0364141	0.00763116	-0.0021687	-0.0135944	0.0344856	-0.0221195	-0.0052859	-0.0346258	0.0363583	-0.0536223	0.00946516	0.00500565	-0.0097299	0.045583	-0.0212473	0.275823	-0.0042684	0.0545802	0.0808971	0.0974637	0.133318	0.175697	0.568049	0.0220299
9.5	0.0243618	-0.0021973	0.0148989	0.0406371	0.0458894	0.052829	-0.0127301	-0.0147381	-0.0269037	-0.0314785	0.0225028	-0.0083393	-0.0022945	0.00858128	-0.0273246	0.114785	0.0613775	0.0361525	0.037731	0.0545128	0.00554012	-0.0454012	0.0202163	0.0381022	0.0763991	0.00248623	0.0146108	-0.0144658	0.0174437	-0.016622	-0.004221	0.0421827	-0.0160436	0.0122162	-0.0365954	0.0134211	0.0112524	-0.0116275	0.031028	-0.006874	0.259499	-0.0045392	0.0655616	0.0426983	0.119786	0.579891	0.227815	0.501167	0.0276956
9.6	-0.0375337	-0.0295749	-0.0164396	0.0166507	0.0431763	0.0978639	-0.0219997	-0.0571308	-0.028546	0.00083397	0.00457933	-0.022885	0.0170391	-0.012828	-0.0235893	0.0784052	-0.0023563	-0.0614126	0.0323474	0.00957499	-0.0010745	-0.0286247	-0.0135921	0.00532381	0.0774355	0.0137765	0.0428901	-0.0204091	0.00301159	-0.0031069	0.00418905	-0.0077813	-0.0494205	0.0415273	-0.0584216	-0.0284311	0.0356113	-0.0404779	0.0403153	-0.0173443	0.268224	-0.0050812	0.0444737	0.068128	0.0680786	0.76006	0.293001	0.48383	-0.0368989
9.7	-0.0057571	-0.0024183	-0.0437105	0.0538759	0.0216496	0.104239	-0.0114549	-0.0499018	-0.0095984	-0.0330206	-0.0078147	-0.0352687	0.0362394	0.0465365	-0.0515882	0.138173	0.0205236	0.0113381	0.0214056	0.0107332	-0.0160289	-0.0001866	0.0348891	0.0145727	0.0628463	0.0159635	0.0562763	-0.0241187	0.0197362	0.0289013	-0.0151042	-0.0408824	-0.0472647	-0.0060653	-0.073234	-0.0256583	0.0533653	-0.0304619	0.0335441	-0.0110609	0.264174	-0.0004763	0.0423074	0.100566	0.0572485	0.753822	0.334787	0.471072	-0.0429931
9.8	0.0171986	0.0178816	-0.0029335	0.0361496	0.00800998	0.0904969	-0.0348874	-0.0763818	-0.0212165	-0.0376495	0.0149329	-0.0192581	0.0516271	-0.0352179	-0.0520658	0.0601038	0.0532805	0.0470911	0.0337715	0.0201832	0.0275403	-0.0132835	0.0309638	-0.0094327	0.0773017	0.0521688	0.0264949	0.0113125	-0.02131	0.0588237	-0.0240867	0.0011784	-0.0174272	0.0104027	-0.0696078	-0.0317448	-0.0162635	-0.0570244	0.0728678	0.00259983	0.233248	-0.0132874	0.0459317	0.0977156	0.0334935	0.792287	0.30931	0.422091	-0.011884
9.9	-0.0182612	0.046196	-0.0112819	0.0440466	0.0272826	0.076857	-0.05022	-0.0333049	-0.0261796	-0.046514	0.0265532	-0.0527285	0.0208543	0.0314886	-0.0277245	0.0608944	0.0146343	0.0728557	0.0341126	0.0209365	0.0390584	-0.0216964	-0.0271847	0.0224544	0.0715795	0.0152301	0.0508312	-0.0107351	0.00220877	0.0901944	-0.0217063	-0.0328158	-0.0572954	-0.0088559	-0.100057	-0.0210169	-0.0140785	-0.0792275	0.0516105	-0.01521	0.244929	-0.0044	0.0367638	0.0654443	0.0487091	0.750859	0.234982	0.385958	-0.0775014
10	-0.0170906	0.0216001	0.0133083	0.0735351	0.0346697	0.0943145	-0.0430477	0.00968962	-0.0274906	-0.0174873	0.013895	-0.0198066	0.0531951	-0.0557196	-0.0851945	0.0910199	0.0522047	0.033538	0.0388927	0.0589749	0.0162922	-0.0215323	0.0233409	0.00612682	0.0582093	0.0179733	0.0568902		-0.0015211	0.135783	0.00885679	0.0369546	-0.0055408	0.0131756	-0.0902749	-0.0135555	-0.0365912	-0.0695417	0.0413248	-0.0050488	0.255415	-0.0049395	0.0171334	0.0622751	0.0111215	0.753623	0.281579	0.350565	-0.0082694
[truncated: 17 more columns]

## Sheet: Panel b – Dsx∩P1>CsChrimson
Average Bout Length yak Dsx∩P1>CsChrimson male mel female target – pre stimulus	Average Bout Length yak Dsx∩P1>CsChrimson male mel female target – during stimulus		% Time Pursuing yak Dsx∩P1>CsChrimson male mel female target – pre stimulus	% Time Pursuing yak Dsx∩P1>CsChrimson male mel female target – during stimulus		% Time Extending Wing yak Dsx∩P1>CsChrimson male mel female target – pre stimulus	% Time Extending Wing yak Dsx∩P1>CsChrimson male mel female target – during stimulus		Time (s)	Fraction Pursuing yak Dsx∩P1>CsChrimson male mel female target	Fraction Extending Wing yak Dsx∩P1>CsChrimson male mel female target
0.1	7.16667		2.69444	44.7222		0	1.02778		0.0333333	0.05	6.77626e-20
0.1	10.75		0.777778	37.5833		0	1.47222		0.0666667	0.0497089	7.55556e-05
0.1	9.66667		0.527778	41.5833		0	1		0.1	0.0494178	0.000153333
0.1	25.75		0.194444	80.0278		0.138889	2.19444		0.133333	0.0491289	0.000231111
0.1	11.5		0.694444	34.9722		0.361111	1		0.166667	0.0488378	0.000308889
0.1	13.8		1.58333	53.0278		0.111111	1.25		0.2	0.0485489	0.000386667
0.1	5		1.25	12.1944		0.194444	1.69444		0.233333	0.0482667	0.000464444
2	4.28571		2.63889	23.9167		0.0277778	2.97222		0.266667	0.0479889	0.000542222
0.1	4.5		1.30556	20.8611		0.0833333	1.83333		0.3	0.0477178	0.00062
0.1	13.5		11.25	5.83333		0.638889	0.277778		0.333333	0.0474511	0.000697778
0.1	14.6667		1	39.6667		0.194444	14.6389		0.366667	0.0471889	0.000775556
0.1	4.6		4.63889	18.2222		0	2.33333		0.4	0.0469222	0.000848889
0.1	14.25		0.611111	45.1111		0	4.16667		0.433333	0.0466578	0.000922222
0.1	8.8		0.0555556	29.25		0	6.30556		0.466667	0.0463956	0.000995556
3	7.2		3.58333	46.6111		0.0833333	11.4722		0.5	0.0461356	0.00106889
0.1	5.66667		0.916667	17.8056		0.555556	2.72222		0.533333	0.0458756	0.00114222
0.1	5.4		2.16667	18.4722		0.25	3.66667		0.566667	0.0456156	0.00121556
0.1	4.16667		0.944444	22.7222		0	10.2778		0.6	0.0453556	0.00128889
0.1	16		3.52778	21.4167		0.0833333	3.58333		0.633333	0.0450956	0.00136222
0.1	3.16667		0.777778	15.4167		0.5	6.55556		0.666667	0.0448356	0.00143556
									0.7	0.0445778	0.00150667
									0.733333	0.04432	0.00157778
									0.766667	0.0440644	0.00164889
									0.8	0.0438111	0.00172
									0.833333	0.04356	0.00179111
									0.866667	0.0433111	0.00186222
									0.9	0.0430622	0.00193333
									0.933333	0.0428133	0.00200444
									0.966667	0.0425644	0.00207556
									1	0.0423133	0.00214667
									1.03333	0.0420644	0.00221778
									1.06667	0.0418156	0.00228889
									1.1	0.0415667	0.00236
									1.13333	0.0413178	0.00243111
									1.16667	0.0410689	0.00250222
									1.2	0.0408222	0.00257333
									1.23333	0.0405778	0.00264444
									1.26667	0.0403356	0.00271333
									1.3	0.0400956	0.00278222
									1.33333	0.0398578	0.00285111
									1.36667	0.0396222	0.00292
									1.4	0.0393889	0.00298889
									1.43333	0.0391578	0.00305778
									1.46667	0.0389289	0.00312667
									1.5	0.0387022	0.00319556
									1.53333	0.0384778	0.00326444
									1.56667	0.0382578	0.00333333
									1.6	0.0380422	0.00340222
									1.63333	0.0378311	0.00347111
									1.66667	0.0376244	0.00354
									1.7	0.03742	0.00360889
									1.73333	0.0372178	0.00367778
									1.76667	0.0370222	0.00374667
									1.8	0.0368333	0.00381556
									1.83333	0.0366489	0.00388444
									1.86667	0.0364711	0.00395333
									1.9	0.0362978	0.00402222
									1.93333	0.0361289	0.00409111
									1.96667	0.0359622	0.00416
									2	0.0358	0.00422667
									2.03333	0.03564	0.00428667
									2.06667	0.0354822	0.00434222
									2.1	0.0353267	0.00439333
									2.13333	0.0351756	0.00444
									2.16667	0.0350289	0.00448222
									2.2	0.0348867	0.00451778
									2.23333	0.0347444	0.00454889
									2.26667	0.0346044	0.00458
									2.3	0.0344667	0.00460667
									2.33333	0.0343311	0.00462889
									2.36667	0.0341978	0.00464667
									2.4	0.0340667	0.00466444
									2.43333	0.0339378	0.00468
									2.46667	0.0338111	0.00469556
									2.5	0.0336911	0.00471111
									2.53333	0.0335756	0.00472667
									2.56667	0.0334644	0.00474444
									2.6	0.0333578	0.00476222
									2.63333	0.0332556	0.00478222
									2.66667	0.0331533	0.00480222
									2.7	0.0330533	0.00481778
									2.73333	0.0329556	0.00483333
									2.76667	0.0328578	0.00484667
									2.8	0.03276	0.00485778
									2.83333	0.0326622	0.00486667
									2.86667	0.0325644	0.00487556
									2.9	0.0324622	0.00488222
									2.93333	0.03236	0.00488222
									2.96667	0.0322578	0.00488
									3	0.0321556	0.00487556
									3.03333	0.0320489	0.00486889
									3.06667	0.0319378	0.00486
									3.1	0.0318222	0.00484444
									3.13333	0.0317067	0.00482444
									3.16667	0.0315911	0.00480444
									3.2	0.0314756	0.00478444
									3.23333	0.03136	0.00476444
									3.26667	0.0312444	0.00474444
									3.3	0.0311289	0.00472444
									3.33333	0.0310133	0.00470444
									3.36667	0.0308978	0.00468444
									3.4	0.0307822	0.00466444
									3.43333	0.0306667	0.00464444
									3.46667	0.0305511	0.00462444
									3.5	0.0304356	0.00460444
									3.53333	0.03032	0.00458444
									3.56667	0.0302044	0.00456444
									3.6	0.0300844	0.00454444
									3.63333	0.02996	0.00452444
									3.66667	0.0298311	0.00450444
									3.7	0.0296978	0.00448444
									3.73333	0.02956	0.00446444
									3.76667	0.0294244	0.00444444
									3.8	0.0292911	0.00442444
									3.83333	0.02916	0.00440444
									3.86667	0.0290333	0.00438
									3.9	0.0289089	0.00435556
									3.93333	0.0287867	0.00433111
									3.96667	0.0286689	0.00430667
									4	0.0285511	0.00428222
									4.03333	0.0284333	0.00425778
									4.06667	0.0283178	0.00423333
									4.1	0.0282067	0.00420889
									4.13333	0.0280956	0.00418444
									4.16667	0.0279889	0.00416
									4.2	0.0278867	0.00413556
									4.23333	0.0277889	0.00411111
									4.26667	0.0276956	0.00408667
									4.3	0.0276067	0.00406222
									4.33333	0.0275244	0.00403778
									4.36667	0.0274489	0.00401333
									4.4	0.02738	0.00398889
									4.43333	0.0273178	0.00396
									4.46667	0.0272622	0.00393111
									4.5	0.0272133	0.00390222
									4.53333	0.0271711	0.00387333
									4.56667	0.0271356	0.00384444
									4.6	0.0271067	0.00381556
									4.63333	0.0270844	0.00378667
									4.66667	0.0270689	0.00375778
									4.7	0.02706	0.00372889
									4.73333	0.0270556	0.00369778
									4.76667	0.0270556	0.00366667
									4.8	0.02706	0.00363556
									4.83333	0.0270711	0.00360444
									4.86667	0.0270911	0.00357333
									4.9	0.02712	0.00354222
									4.93333	0.0271556	0.00351111
									4.96667	0.0271933	0.00348
									5	0.0272356	0.00344889
									5.03333	0.0272822	0.00341778
									5.06667	0.0273333	0.00338667
									5.1	0.0273889	0.00335111
									5.13333	0.0274444	0.00331556
									5.16667	0.0275	0.00328
									5.2	0.0275556	0.00324444
									5.23333	0.0276089	0.00320889
									5.26667	0.0276644	0.00317333
									5.3	0.0277156	0.00313778
									5.33333	0.0277644	0.00310222
									5.36667	0.0278111	0.00306667
									5.4	0.0278644	0.00303333
									5.43333	0.0279156	0.003
									5.46667	0.0279644	0.00296667
									5.5	0.0280133	0.00293333
									5.53333	0.0280644	0.0029
									5.56667	0.0281178	0.00286667
									5.6	0.0281733	0.00283333
									5.63333	0.0282311	0.0028
									5.66667	0.0282911	0.00276667
									5.7	0.0283489	0.00273333
									5.73333	0.0284089	0.0027
									5.76667	0.0284667	0.00266667
									5.8	0.0285222	0.00263333
									5.83333	0.0285756	0.0026
									5.86667	0.0286267	0.00256667
									5.9	0.02868	0.00253333
									5.93333	0.0287356	0.0025
									5.96667	0.0287933	0.00246667
									6	0.0288533	0.00243333
									6.03333	0.0289111	0.0024
									6.06667	0.0289667	0.00236667
									6.1	0.0290222	0.00233333
									6.13333	0.0290778	0.0023
									6.16667	0.02914	0.00226667
									6.2	0.0292022	0.00223333
									6.23333	0.0292644	0.0022
									6.26667	0.0293267	0.00216667
									6.3	0.0293889	0.00213333
									6.33333	0.0294511	0.0021
									6.36667	0.0295133	0.00206667
									6.4	0.0295733	0.00203333
									6.43333	0.0296311	0.002
									6.46667	0.0296867	0.00196667
									6.5	0.02974	0.00193333
									6.53333	0.0297911	0.0019
									6.56667	0.02984	0.00186667
									6.6	0.0298867	0.00183333
									6.63333	0.0299311	0.0018
									6.66667	0.0299733	0.00176667
									6.7	0.0300178	0.00173556
									6.73333	0.0300644	0.00170444
									6.76667	0.0301044	0.00167333
									6.8	0.0301378	0.00164222
									6.83333	0.0301689	0.00161111
									6.86667	0.0301933	0.00158
									6.9	0.0302156	0.00154889
									6.93333	0.0302356	0.00152
									6.96667	0.0302578	0.00149111
									7	0.0302778	0.00146222
									7.03333	0.0302956	0.00143556
									7.06667	0.0303111	0.00141111
									7.1	0.0303244	0.00138889
									7.13333	0.0303356	0.00136889
									7.16667	0.0303444	0.00135111
									7.2	0.0303511	0.00133556
									7.23333	0.03036	0.00132222
									7.26667	0.0303711	0.00130889
									7.3	0.0303844	0.00129778
									7.33333	0.0304	0.00128889
									7.36667	0.0304178	0.00128222
									7.4	0.0304378	0.00127556
									7.43333	0.03046	0.00126889
									7.46667	0.0304844	0.00126222
									7.5	0.0305067	0.00125556
									7.53333	0.0305311	0.00124889
									7.56667	0.0305578	0.00123778
									7.6	0.0305867	0.00122667
									7.63333	0.0306178	0.00121111
									7.66667	0.0306533	0.00119556
									7.7	0.0306889	0.00118222
									7.73333	0.0307244	0.00116889
									7.76667	0.0307644	0.00115556
									7.8	0.0308089	0.00114222
									7.83333	0.0308578	0.00112889
									7.86667	0.0309111	0.00111556
									7.9	0.0309711	0.00110222
									7.93333	0.0310356	0.00109111
									7.96667	0.0311044	0.00108
									8	0.0311778	0.00106889
									8.03333	0.0312578	0.00105778
									8.06667	0.0313444	0.00104667
									8.1	0.0314378	0.00103778
									8.13333	0.0315378	0.00103111
									8.16667	0.0316444	0.00102444
									8.2	0.0317578	0.00101778
									8.23333	0.0318778	0.00101111
									8.26667	0.0320044	0.00100444
									8.3	0.0321378	0.000997778
									8.33333	0.0322778	0.000991111
									8.36667	0.0324244	0.000984444
									8.4	0.0325756	0.000977778
									8.43333	0.0327311	0.000971111
									8.46667	0.0328911	0.000964444
									8.5	0.0330556	0.000957778
									8.53333	0.0332244	0.000951111
									8.56667	0.0333956	0.000944444
									8.6	0.0335711	0.000937778
									8.63333	0.0337511	0.000931111
									8.66667	0.0339356	0.000924444
									8.7	0.0341244	0.000917778
									8.73333	0.0343178	0.000913333
									8.76667	0.0345111	0.000908889
									8.8	0.0347044	0.000904444
									8.83333	0.0348978	0.0009
									8.86667	0.0350867	0.000897778
									8.9	0.0352756	0.000895556
									8.93333	0.0354644	0.000893333
									8.96667	0.0356489	0.000891111
									9	0.0358311	0.000888889
									9.03333	0.0360111	0.000886667
									9.06667	0.0361844	0.000884444
									9.1	0.0363533	0.000882222
									9.13333	0.03652	0.00088
									9.16667	0.0366822	0.000877778
									9.2	0.03684	0.000875556
									9.23333	0.0369933	0.000873333
									9.26667	0.0371422	0.000871111
									9.3	0.0372867	0.000868889
									9.33333	0.0374222	0.000866667
									9.36667	0.0375489	0.000864444
									9.4	0.0376667	0.000864444
									9.43333	0.0377756	0.000868889
									9.46667	0.0378756	0.000875556
									9.5	0.0379667	0.000884444
									9.53333	0.0380489	0.000895556
									9.56667	0.0381222	0.000908889
									9.6	0.0381867	0.000922222
									9.63333	0.0382422	0.000935556
									9.66667	0.0382889	0.000951111
									9.7	0.0383267	0.000966667
									9.73333	0.0383556	0.000982222
									9.76667	0.0383778	0.000997778
									9.8	0.0383933	0.00101333
									9.83333	0.0384044	0.00102889
									9.86667	0.0384067	0.00104444
									9.9	0.0384	0.00106
									9.93333	0.0383844	0.00107556
									9.96667	0.0383644	0.00109111
									10	0.03834	0.00110667
									10.0333	0.0383133	0.00112222
									10.0667	0.0382844	0.00113778
									10.1	0.0382511	0.00115556
									10.1333	0.0382156	0.00117333
									10.1667	0.0381844	0.00119111
									10.2	0.0381511	0.00120889
									10.2333	0.0381156	0.00122667
									10.2667	0.0380756	0.00124444
									10.3	0.0380378	0.00126222
									10.3333	0.0379978	0.00128
									10.3667	0.0379556	0.00129778
									10.4	0.0379111	0.00131556
									10.4333	0.0378689	0.00133333
									10.4667	0.0378289	0.00135333
									10.5	0.0377867	0.00137333
									10.5333	0.0377444	0.00139333
									10.5667	0.0377022	0.00141333
									10.6	0.03766	0.00143333
									10.6333	0.0376178	0.00145333
									10.6667	0.0375756	0.00147333
									10.7	0.0375356	0.00149333
									10.7333	0.0374956	0.00151333
									10.7667	0.0374578	0.00153333
									10.8	0.0374222	0.00155333
									10.8333	0.0373889	0.00157333
									10.8667	0.0373578	0.00159333
									10.9	0.0373267	0.00161333
									10.9333	0.0372956	0.00163333
									10.9667	0.0372644	0.00165333
									11	0.0372333	0.00167333
									11.0333	0.0372044	0.00169333
									11.0667	0.0371778	0.00171333
									11.1	0.0371489	0.00173333
									11.1333	0.0371178	0.00175333
									11.1667	0.0370778	0.00177333
									11.2	0.0370356	0.00179333
									11.2333	0.0369911	0.00181333
									11.2667	0.0369444	0.00183333
									11.3	0.0368956	0.00185333
									11.3333	0.0368444	0.00187333
									11.3667	0.0367911	0.00189333
									11.4	0.0367356	0.00191333
									11.4333	0.0366778	0.00193333
									11.4667	0.0366178	0.00195333
									11.5	0.0365556	0.00197333
									11.5333	0.0364911	0.00199333
									11.5667	0.0364244	0.00201333
									11.6	0.0363556	0.00203333
									11.6333	0.0362844	0.00205333
									11.6667	0.0362111	0.00207333
									11.7	0.0361333	0.00208889
									11.7333	0.0360511	0.00210444
									11.7667	0.0359689	0.00212
									11.8	0.0358867	0.00213556
									11.8333	0.0358022	0.00215333
									11.8667	0.0357178	0.00217111
									11.9	0.0356311	0.00218889
									11.9333	0.0355422	0.00220222
									11.9667	0.0354489	0.00221556
									12	0.0353533	0.00222889
									12.0333	0.0352556	0.00224222
									12.0667	0.0351556	0.00225556
									12.1	0.0350533	0.00226889
									12.1333	0.0349489	0.00228222
									12.1667	0.0348422	0.00229556
									12.2	0.0347333	0.00230889
									12.2333	0.03462	0.00232222
									12.2667	0.0345044	0.00233556
									12.3	0.0343867	0.00234889
									12.3333	0.0342644	0.00236222
									12.3667	0.0341378	0.00237556
									12.4	0.0340067	0.00238889
									12.4333	0.0338711	0.00240222
									12.4667	0.0337311	0.00241556
									12.5	0.0335889	0.00242889
									12.5333	0.0334422	0.00244222
									12.5667	0.0332911	0.00245778
									12.6	0.0331356	0.00247333
									12.6333	0.0329756	0.00249111
									12.6667	0.0328111	0.00250889
									12.7	0.0326444	0.00252667
									12.7333	0.0324756	0.00254444
									12.7667	0.0323022	0.00256222
									12.8	0.0321244	0.00258
									12.8333	0.0319422	0.0026
									12.8667	0.0317556	0.00262222
									12.9	0.0315644	0.00264444
									12.9333	0.0313689	0.00266667
									12.9667	0.0311689	0.00268889
									13	0.0309667	0.00271111
									13.0333	0.0307622	0.00273333
									13.0667	0.0305556	0.00275556
									13.1	0.0303467	0.00277778
									13.1333	0.0301311	0.0028
									13.1667	0.0299089	0.00282222
									13.2	0.02968	0.00284444
									13.2333	0.0294444	0.00286667
									13.2667	0.0292022	0.00288889
									13.3	0.0289533	0.00291111
									13.3333	0.0286978	0.00293333
									13.3667	0.0284333	0.00295556
									13.4	0.0281667	0.00297778
									13.4333	0.0278978	0.003
									13.4667	0.0276267	0.00302222
									13.5	0.0273511	0.00304444
									13.5333	0.0270733	0.00306667
									13.5667	0.0267956	0.00308889
									13.6	0.0265178	0.00311111
									13.6333	0.02624	0.00313333
									13.6667	0.0259622	0.00315556
									13.7	0.0256844	0.00317778
									13.7333	0.0254067	0.00319556
									13.7667	0.0251289	0.00321333
									13.8	0.0248511	0.00323111
									13.8333	0.0245733	0.00324889
									13.8667	0.0242978	0.00326667
									13.9	0.0240244	0.00328444
									13.9333	0.0237533	0.00330222
									13.9667	0.0234889	0.00332
									14	0.0232311	0.00333778
									14.0333	0.0229756	0.00335556
									14.0667	0.0227244	0.00337556
									14.1	0.02248	0.00339556
									14.1333	0.0222444	0.00341556
									14.1667	0.0220178	0.00343556
									14.2	0.0218	0.00345556
									14.2333	0.0215911	0.00347556
									14.2667	0.0213911	0.00349556
									14.3	0.0212	0.00351556
									14.3333	0.02102	0.00353556
									14.3667	0.0208511	0.00355556
									14.4	0.0206933	0.00357111
									14.4333	0.0205467	0.00358222
									14.4667	0.0204111	0.00358889
									14.5	0.0202867	0.00359111
									14.5333	0.0201733	0.00358889
									14.5667	0.0200689	0.00358222
									14.6	0.0199733	0.00357556
									14.6333	0.0198867	0.00356889
									14.6667	0.0198089	0.00355778
									14.7	0.01974	0.00354667
									14.7333	0.01968	0.00353556
									14.7667	0.0196289	0.00352444
									14.8	0.0195844	0.00351333
									14.8333	0.0195444	0.00350222
									14.8667	0.0195111	0.00349111
									14.9	0.0194822	0.00348
									14.9333	0.01946	0.00346889
									14.9667	0.0194422	0.00345778
									15	0.0194289	0.00344667
									15.0333	0.0194156	0.00343556
									15.0667	0.0194022	0.00342444
									15.1	0.0193933	0.00341333
									15.1333	0.0193867	0.00340222
									15.1667	0.0193756	0.00339111
									15.2	0.0193667	0.00338
									15.2333	0.01936	0.00336889
									15.2667	0.0193556	0.00335778
									15.3	0.0193511	0.00334667
									15.3333	0.0193511	0.00333556
									15.3667	0.0193556	0.00332444
									15.4	0.01936	0.00331333
									15.4333	0.0193667	0.00330222
									15.4667	0.0193756	0.00328667
									15.5	0.0193889	0.00327111
									15.5333	0.0194044	0.00325556
									15.5667	0.01942	0.00324
									15.6	0.0194356	0.00322444
									15.6333	0.0194511	0.00320889
									15.6667	0.0194667	0.00319333
									15.7	0.0194822	0.00317778
									15.7333	0.0194978	0.00316222
									15.7667	0.0195133	0.00314667
									15.8	0.0195289	0.00313111
									15.8333	0.0195444	0.00311556
									15.8667	0.01956	0.0031
									15.9	0.0195756	0.00308444
									15.9333	0.0195911	0.00306889
									15.9667	0.0196067	0.00305333
									16	0.0196222	0.00303778
									16.0333	0.0196378	0.00302222
									16.0667	0.0196533	0.00300667
									16.1	0.0196711	0.00299111
									16.1333	0.0196911	0.00297556
									16.1667	0.0197156	0.00296
									16.2	0.0197422	0.00294444
									16.2333	0.0197711	0.00292889
									16.2667	0.0198022	0.00291333
									16.3	0.0198356	0.00289778
									16.3333	0.0198711	0.00288222
									16.3667	0.0199089	0.00286667
									16.4	0.0199489	0.00285111
									16.4333	0.0199911	0.00283556
									16.4667	0.0200356	0.00282
									16.5	0.0200822	0.00280444
									16.5333	0.0201311	0.00278889
									16.5667	0.0201822	0.00277333
									16.6	0.0202356	0.00275778
									16.6333	0.0202911	0.00274222
									16.6667	0.0203489	0.00272667
									16.7	0.0204089	0.00271333
									16.7333	0.0204711	0.0027
									16.7667	0.0205356	0.00268667
									16.8	0.0206022	0.00267333
									16.8333	0.0206711	0.00265556
									16.8667	0.0207422	0.00263778
									16.9	0.0208156	0.00262
									16.9333	0.0208911	0.00260444
									16.9667	0.0209689	0.00258889
									17	0.0210489	0.00257333
									17.0333	0.0211311	0.00255778
									17.0667	0.0212156	0.00254222
									17.1	0.0213022	0.00252667
									17.1333	0.0213911	0.00251111
									17.1667	0.0214822	0.00249556
									17.2	0.0215756	0.00248
									17.2333	0.0216711	0.00246667
									17.2667	0.0217644	0.00245333
									17.3	0.0218556	0.00244
									17.3333	0.0219489	0.00242667
									17.3667	0.0220444	0.00241333
									17.4	0.0221422	0.0024
									17.4333	0.0222422	0.00238667
									17.4667	0.0223444	0.00237333
									17.5	0.0224489	0.00236
									17.5333	0.0225556	0.00234667
									17.5667	0.0226644	0.00233333
									17.6	0.0227756	0.00232
									17.6333	0.0228889	0.00230667
									17.6667	0.0230044	0.00229556
									17.7	0.0231222	0.00228444
									17.7333	0.0232422	0.00227333
									17.7667	0.0233644	0.00226222
									17.8	0.0234889	0.00225111
									17.8333	0.0236156	0.00223556
									17.8667	0.0237444	0.00221556
									17.9	0.0238756	0.00219556
									17.9333	0.0240089	0.00217556
									17.9667	0.0241444	0.00215556
									18	0.0242778	0.00213556
									18.0333	0.0244089	0.00211556
									18.0667	0.0245378	0.00209556
									18.1	0.0246644	0.00207556
									18.1333	0.0247911	0.00205556
									18.1667	0.0249178	0.00203556
									18.2	0.0250444	0.00201556
									18.2333	0.0251711	0.00199556
									18.2667	0.0252978	0.00197556
									18.3	0.0254244	0.00195556
									18.3333	0.0255511	0.00193556
									18.3667	0.0256822	0.00191556
									18.4	0.0258111	0.00189556
									18.4333	0.0259378	0.00187556
									18.4667	0.0260622	0.00185556
									18.5	0.0261911	0.00183556
									18.5333	0.02632	0.00181556
									18.5667	0.0264511	0.00179556
									18.6	0.0265844	0.00177556
									18.6333	0.02672	0.00175556
									18.6667	0.0268578	0.00173556
									18.7	0.0269978	0.00171556
									18.7333	0.02714	0.00169778
									18.7667	0.0272822	0.00168
									18.8	0.0274267	0.00166222
									18.8333	0.0275711	0.00164444
									18.8667	0.0277156	0.00162667
									18.9	0.0278556	0.00160889
									18.9333	0.0279933	0.00159111
									18.9667	0.0281222	0.00157333
									19	0.0282422	0.00155556
									19.0333	0.0283622	0.00153778
									19.0667	0.0284822	0.00151556
									19.1	0.0285933	0.00149333
									19.1333	0.0286911	0.00147111
									19.1667	0.0287756	0.00144889
									19.2	0.0288467	0.00142667
									19.2333	0.0289044	0.00140444
									19.2667	0.0289489	0.00138222
									19.3	0.02898	0.00136
									19.3333	0.0289978	0.00133778
									19.3667	0.0290022	0.00131556
									19.4	0.0289933	0.00129556
									19.4333	0.0289711	0.00127778
									19.4667	0.0289356	0.00126222
									19.5	0.0288867	0.00124889
									19.5333	0.0288244	0.00123778
									19.5667	0.0287533	0.00122889
									19.6	0.0286733	0.00122
									19.6333	0.0285844	0.00121111
									19.6667	0.0284867	0.00120444
									19.7	0.02838	0.00119778
									19.7333	0.0282644	0.00119111
									19.7667	0.02814	0.00118444
									19.8	0.0280111	0.00117778
									19.8333	0.0278778	0.00117111
									19.8667	0.02774	0.00116444
									19.9	0.0276022	0.00115778
									19.9333	0.02746	0.00115111
									19.9667	0.0273133	0.00114444
									20	0.0271622	0.00113778
									20.0333	0.0270089	0.00113111
									20.0667	0.0268533	0.00112444
									20.1	0.0266933	0.00111778
									20.1333	0.0265333	0.00111111
									20.1667	0.0263756	0.00110444
									20.2	0.0262178	0.00109778
									20.2333	0.02606	0.00109111
									20.2667	0.0259022	0.00108444
									20.3	0.0257444	0.00107778
									20.3333	0.0255822	0.00107111
									20.3667	0.0254156	0.00106444
									20.4	0.0252467	0.00105778
									20.4333	0.0250733	0.00105333
									20.4667	0.0248956	0.00105111
									20.5	0.0247133	0.00104889
									20.5333	0.0245267	0.00104667
									20.5667	0.02434	0.00104444
									20.6	0.0241533	0.00104222
									20.6333	0.0239667	0.00104
									20.6667	0.02378	0.00103778
									20.7	0.0235933	0.00103556
									20.7333	0.0234067	0.00103333
									20.7667	0.02322	0.00103111
									20.8	0.0230333	0.00102889
									20.8333	0.0228467	0.00102667
									20.8667	0.02266	0.00102444
									20.9	0.0224733	0.00102222
									20.9333	0.0222867	0.00102
									20.9667	0.0221	0.00101778
									21	0.0219133	0.00101556
									21.0333	0.0217267	0.00101333
									21.0667	0.02154	0.00101111
									21.1	0.0213533	0.00100889
									21.1333	0.0211667	0.00100667
									21.1667	0.02098	0.00100444
									21.2	0.0207933	0.00100222
									21.2333	0.0206067	0.001
									21.2667	0.02042	0.000997778
									21.3	0.0202333	0.000995556
									21.3333	0.0200467	0.000993333
									21.3667	0.01986	0.000991111
									21.4	0.0196733	0.000988889
									21.4333	0.0194867	0.000986667
									21.4667	0.0193	0.000984444
									21.5	0.0191133	0.000982222
									21.5333	0.0189267	0.00098
									21.5667	0.01874	0.000977778
									21.6	0.0185533	0.000975556
									21.6333	0.0183667	0.000973333
									21.6667	0.01818	0.000971111
									21.7	0.0179933	0.000968889
									21.7333	0.0178067	0.000966667
									21.7667	0.01762	0.000964444
									21.8	0.0174333	0.000962222
									21.8333	0.0172467	0.000962222
									21.8667	0.01706	0.000962222
									21.9	0.0168733	0.000962222
									21.9333	0.0166867	0.000962222
									21.9667	0.0165	0.000962222
									22	0.0163133	0.000962222
									22.0333	0.0161267	0.000962222
									22.0667	0.01594	0.000962222
									22.1	0.0157533	0.000962222
									22.1333	0.0155667	0.000962222
									22.1667	0.01538	0.000962222
									22.2	0.0151933	0.000962222
									22.2333	0.0150067	0.000957778
									22.2667	0.0148222	0.000953333
									22.3	0.01464	0.000948889
									22.3333	0.0144578	0.000944444
									22.3667	0.0142756	0.00094
									22.4	0.0140933	0.000935556
									22.4333	0.0139111	0.000931111
									22.4667	0.0137289	0.000926667
									22.5	0.0135467	0.000922222
									22.5333	0.0133644	0.000917778
									22.5667	0.0131822	0.000913333
									22.6	0.013	0.000908889
									22.6333	0.0128178	0.000904444
									22.6667	0.0126356	0.000895556
									22.7	0.0124533	0.000886667
									22.7333	0.0122711	0.000877778
									22.7667	0.0120889	0.000868889
									22.8	0.0119067	0.00086
									22.8333	0.0117244	0.000853333
									22.8667	0.0115422	0.000848889
									22.9	0.01136	0.000844444
									22.9333	0.0111778	0.00084
									22.9667	0.0109956	0.000835556
									23	0.0108156	0.000831111
									23.0333	0.0106378	0.000826667
									23.0667	0.0104622	0.000822222
									23.1	0.0102889	0.000817778
									23.1333	0.0101178	0.000813333
									23.1667	0.00995111	0.000808889
									23.2	0.00978889	0.000804444
									23.2333	0.00962889	0.0008
									23.2667	0.00947111	0.000795556
									23.3	0.00931556	0.000791111
									23.3333	0.00916222	0.000786667
									23.3667	0.00900889	0.000782222
									23.4	0.00885778	0.000777778
									23.4333	0.00870889	0.000773333
									23.4667	0.00856222	0.000768889
									23.5	0.00841111	0.000764444
									23.5333	0.00825778	0.00076
									23.5667	0.0081	0.000755556
									23.6	0.00793778	0.000751111
									23.6333	0.00777111	0.000746667
									23.6667	0.0076	0.000742222
									23.7	0.00742444	0.000737778
									23.7333	0.00724444	0.000733333
									23.7667	0.00706444	0.000728889
									23.8	0.00688	0.000724444
									23.8333	0.00669556	0.00072
									23.8667	0.00651111	0.000715556
									23.9	0.00632889	0.000711111
									23.9333	0.00614444	0.000706667
									23.9667	0.00596444	0.000702222
									24	0.00578889	0.000697778
									24.0333	0.00561556	0.000693333
									24.0667	0.00544222	0.000691111
									24.1	0.00527333	0.000688889
									24.1333	0.00511333	0.000686667
									24.1667	0.00496222	0.000684444
									24.2	0.00482	0.000682222
									24.2333	0.00468667	0.00068
									24.2667	0.00456222	0.000677778
									24.3	0.00444667	0.000677778
									24.3333	0.00434	0.000677778
									24.3667	0.00424222	0.000677778
									24.4	0.00415333	0.000677778
									24.4333	0.00407333	0.000677778
									24.4667	0.00400222	0.000677778
									24.5	0.00394	0.000677778
									24.5333	0.00388667	0.000677778
									24.5667	0.00384	0.000677778
									24.6	0.0038	0.000677778
									24.6333	0.00376667	0.000677778
									24.6667	0.00374	0.000677778
									24.7	0.00372	0.000677778
									24.7333	0.00370667	0.000677778
									24.7667	0.0037	0.000677778
									24.8	0.00369778	0.000677778
									24.8333	0.0037	0.000677778
									24.8667	0.00370667	0.000677778
									24.9	0.00371556	0.000677778
									24.9333	0.00372889	0.000677778
									24.9667	0.00374667	0.000677778
									25	0.00376889	0.000677778
									25.0333	0.00379556	0.000677778
									25.0667	0.00382667	0.000677778
									25.1	0.00386222	0.000677778
									25.1333	0.0039	0.000677778
									25.1667	0.00394	0.000677778
									25.2	0.00398222	0.000677778
									25.2333	0.00402667	0.000677778
									25.2667	0.00407333	0.000677778
									25.3	0.00412222	0.000677778
									25.3333	0.00417556	0.000677778
									25.3667	0.00423333	0.00068
									25.4	0.00429556	0.000684444
									25.4333	0.00436222	0.000684444
									25.4667	0.00443333	0.000684444
									25.5	0.00450889	0.000684444
									25.5333	0.00458889	0.000684444
									25.5667	0.00467111	0.000684444
									25.6	0.00475556	0.000684444
									25.6333	0.00484222	0.000684444
									25.6667	0.00493111	0.000686667
									25.7	0.00502222	0.000691111
									25.7333	0.00511556	0.000695556
									25.7667	0.00521111	0.0007
									25.8	0.00531111	0.000704444
									25.8333	0.00541556	0.000708889
									25.8667	0.00552444	0.000713333
									25.9	0.00563778	0.000717778
									25.9333	0.00575556	0.000722222
									25.9667	0.00587778	0.000726667
									26	0.00600222	0.000731111
									26.0333	0.00612889	0.000735556
									26.0667	0.00625778	0.00074
									26.1	0.00638889	0.000744444
									26.1333	0.00652222	0.000748889
									26.1667	0.00665778	0.000753333
									26.2	0.00679778	0.000757778
									26.2333	0.00694	0.000762222
									26.2667	0.00708444	0.000766667
									26.3	0.00723111	0.000771111
									26.3333	0.00738	0.000775556
									26.3667	0.00753111	0.00078
									26.4	0.00768444	0.000784444
									26.4333	0.00784	0.000788889
									26.4667	0.00799778	0.000793333
									26.5	0.00815778	0.000797778
									26.5333	0.00832222	0.000804444
									26.5667	0.00848889	0.000811111
									26.6	0.00865778	0.000817778
									26.6333	0.00883111	0.000824444
									26.6667	0.00900889	0.000831111
									26.7	0.00919111	0.000837778
									26.7333	0.00937778	0.000844444
									26.7667	0.00956667	0.000851111
									26.8	0.00976	0.000857778
									26.8333	0.00995778	0.000864444
									26.8667	0.0101622	0.000871111
									26.9	0.0103733	0.000877778
									26.9333	0.0105911	0.000884444
									26.9667	0.0108156	0.000891111
									27	0.0110467	0.000897778
									27.0333	0.0112844	0.000904444
									27.0667	0.0115289	0.000911111
									27.1	0.01178	0.000917778
									27.1333	0.0120378	0.000924444
									27.1667	0.0123022	0.000931111
									27.2	0.0125733	0.000937778
									27.2333	0.0128511	0.000946667
									27.2667	0.0131356	0.000955556
									27.3	0.0134244	0.000964444
									27.3333	0.0137178	0.000973333
									27.3667	0.0140156	0.000982222
									27.4	0.0143178	0.000991111
									27.4333	0.0146267	0.001
									27.4667	0.0149422	0.00100889
									27.5	0.0152644	0.00101778
									27.5333	0.0155911	0.00102667
									27.5667	0.0159222	0.00103556
									27.6	0.0162578	0.00104444
									27.6333	0.0165978	0.00105333
									27.6667	0.0169422	0.00106444
									27.7	0.0172889	0.00107556
									27.7333	0.01764	0.00108667
									27.7667	0.0179956	0.00109778
									27.8	0.0183556	0.00110889
									27.8333	0.01872	0.00112
									27.8667	0.0190889	0.00113111
									27.9	0.01946	0.00114222
									27.9333	0.0198333	0.00115333
									27.9667	0.0202089	0.00116444
									28	0.0205867	0.00117556
									28.0333	0.0209667	0.00118667
									28.0667	0.0213489	0.00119778
									28.1	0.0217311	0.00120889
									28.1333	0.0221156	0.00122
									28.1667	0.0224956	0.00123111
									28.2	0.0228711	0.00124222
									28.2333	0.0232467	0.00125333
									28.2667	0.0236222	0.00126444
									28.3	0.0239978	0.00127556
									28.3333	0.0243733	0.00128667
									28.3667	0.0247489	0.00129778
									28.4	0.0251244	0.00130889
									28.4333	0.0255	0.00132
									28.4667	0.0258778	0.00133111
									28.5	0.02626	0.00134222
									28.5333	0.0266467	0.00135333
									28.5667	0.0270378	0.00136444
									28.6	0.0274333	0.00137556
									28.6333	0.0278333	0.00138667
									28.6667	0.0282378	0.00139778
									28.7	0.0286467	0.00140889
									28.7333	0.0290622	0.00142
									28.7667	0.02948	0.00143111
									28.8	0.0299022	0.00144222
									28.8333	0.0303289	0.00145333
									28.8667	0.03076	0.00146444
									28.9	0.0311956	0.00147556
									28.9333	0.0316378	0.00148667
									28.9667	0.0320844	0.00149778
									29	0.0325333	0.00150889
									29.0333	0.0329822	0.00152
									29.0667	0.0334356	0.00153111
									29.1	0.0338911	0.00154222
									29.1333	0.0343444	0.00155333
									29.1667	0.0347956	0.00156444
									29.2	0.0352422	0.00157556
									29.2333	0.0356844	0.00158667
									29.2667	0.0361222	0.00159778
									29.3	0.0365556	0.00160444
									29.3333	0.0369844	0.00161111
									29.3667	0.0374089	0.00161778
									29.4	0.0378289	0.00162444
									29.4333	0.0382444	0.00163111
									29.4667	0.0386556	0.00163778
									29.5	0.0390622	0.00164444
									29.5333	0.0394644	0.00165111
									29.5667	0.0398622	0.00165778
									29.6	0.0402556	0.00166444
									29.6333	0.0406444	0.00167111
									29.6667	0.0410311	0.00167778
									29.7	0.0414156	0.00168444
									29.7333	0.0417956	0.00169111
									29.7667	0.0421711	0.00169778
									29.8	0.0425422	0.00170444
									29.8333	0.0429089	0.00171111
									29.8667	0.0432711	0.00171778
									29.9	0.0436289	0.00172444
									29.9333	0.0439822	0.00173111
									29.9667	0.0443311	0.00173778
									30	0.0446756	0.00174444
									30.0333	0.0450156	0.00175111
									30.0667	0.0453511	0.00175778
									30.1	0.0456822	0.00176444
									30.1333	0.0460089	0.00177111
									30.1667	0.0463311	0.00177778
									30.2	0.0466489	0.00178444
									30.2333	0.0469622	0.00179111
									30.2667	0.0472711	0.00179778
									30.3	0.0475756	0.00180444
									30.3333	0.0478756	0.00181111
									30.3667	0.0481711	0.00181333
									30.4	0.0484622	0.00181111
									30.4333	0.0487489	0.00181111
									30.4667	0.0490311	0.00181111
									30.5	0.0493089	0.00181111
									30.5333	0.0495822	0.00181111
									30.5667	0.0498511	0.00181111
									30.6	0.0501156	0.00181111
									30.6333	0.0503756	0.00181111
									30.6667	0.0506311	0.00180667
									30.7	0.0508822	0.00179778
									30.7333	0.0511289	0.00178889
									30.7667	0.0513711	0.00178
									30.8	0.0516044	0.00177111
									30.8333	0.0518289	0.00176222
									30.8667	0.0520444	0.00175556
									30.9	0.0522511	0.00174889
									30.9333	0.0524489	0.00174222
									30.9667	0.0526378	0.00173778
									31	0.0528222	0.00173333
									31.0333	0.0530022	0.00172889
									31.0667	0.0531778	0.00172444
									31.1	0.0533489	0.00172
									31.1333	0.0535156	0.00171556
									31.1667	0.0536778	0.00171111
									31.2	0.0538311	0.00170667
									31.2333	0.05398	0.00170222
									31.2667	0.0541244	0.00169778
									31.3	0.0542644	0.00169333
									31.3333	0.0544	0.00168889
									31.3667	0.0545311	0.00168444
									31.4	0.0546578	0.00168
									31.4333	0.05478	0.00167556
									31.4667	0.0548978	0.00167111
									31.5	0.0550111	0.00166667
									31.5333	0.0551156	0.00165778
									31.5667	0.0552156	0.00164889
									31.6	0.0553111	0.00164
									31.6333	0.0553978	0.00163111
									31.6667	0.0554756	0.00162222
									31.7	0.0555444	0.00161333
									31.7333	0.0556044	0.00160444
									31.7667	0.05566	0.00159556
									31.8	0.0557067	0.00158667
									31.8333	0.0557444	0.00157778
									31.8667	0.0557689	0.00156889
									31.9	0.05578	0.00156
									31.9333	0.0557778	0.00155111
									31.9667	0.0557622	0.00154444
									32	0.0557333	0.00154
									32.0333	0.0556911	0.00153556
									32.0667	0.0556378	0.00153111
									32.1	0.0555733	0.00152667
									32.1333	0.0554978	0.00152222
									32.1667	0.0554089	0.00151778
									32.2	0.0553067	0.00151333
									32.2333	0.0551911	0.00150889
									32.2667	0.0550622	0.00150667
									32.3	0.0549244	0.00150444
									32.3333	0.0547778	0.00150222
									32.3667	0.0546244	0.0015
									32.4	0.0544622	0.00149778
									32.4333	0.0542867	0.00149556
									32.4667	0.0540978	0.00149333
									32.5	0.0539	0.00149111
									32.5333	0.0536956	0.00148889
									32.5667	0.0534844	0.00148667
									32.6	0.0532667	0.00148444
									32.6333	0.0530422	0.00148222
									32.6667	0.0528089	0.00148
									32.7	0.0525711	0.00147778
									32.7333	0.0523267	0.00147556
									32.7667	0.0520756	0.00147333
									32.8	0.0518156	0.00147111
									32.8333	0.0515467	0.00146889
									32.8667	0.0512689	0.00146667
									32.9	0.0509867	0.00146444
									32.9333	0.0507	0.00146222
									32.9667	0.0504089	0.00146
									33	0.0501133	0.00145778
									33.0333	0.0498133	0.00145556
									33.0667	0.0495089	0.00145333
									33.1	0.0492044	0.00145111
									33.1333	0.0488956	0.00144889
									33.1667	0.0485889	0.00144667
									33.2	0.0482844	0.00144444
									33.2333	0.04798	0.00144222
									33.2667	0.0476756	0.00144
									33.3	0.0473711	0.00143778
									33.3333	0.0470667	0.00143556
									33.3667	0.0467622	0.00143333
									33.4	0.0464578	0.00143111
									33.4333	0.0461533	0.00142889
									33.4667	0.0458467	0.00142667
									33.5	0.0455356	0.00142444
									33.5333	0.0452222	0.00142222
									33.5667	0.0449067	0.00142
									33.6	0.0445889	0.00141778
									33.6333	0.0442689	0.00141556
									33.6667	0.0439467	0.00141333
									33.7	0.0436222	0.00141111
									33.7333	0.0432911	0.00140889
									33.7667	0.0429578	0.00140667
									33.8	0.0426222	0.00140444
									33.8333	0.04228	0.00140222
									33.8667	0.0419311	0.0014
									33.9	0.0415756	0.00139778
									33.9333	0.0412133	0.00139556
									33.9667	0.0408444	0.00139333
									34	0.0404711	0.00139111
									34.0333	0.0400911	0.00138889
									34.0667	0.0397022	0.00138667
									34.1	0.0393133	0.00138444
									34.1333	0.0389267	0.00138222
									34.1667	0.0385422	0.00138
									34.2	0.0381622	0.00137778
									34.2333	0.0377889	0.00137556
									34.2667	0.03742	0.00137333
									34.3	0.0370556	0.00137333
									34.3333	0.0366956	0.00137333
									34.3667	0.03634	0.00137333
									34.4	0.0359889	0.00137333
									34.4333	0.0356422	0.00137333
									34.4667	0.0353	0.00137333
									34.5	0.0349622	0.00137333
									34.5333	0.0346289	0.00137333
									34.5667	0.0343	0.00137333
									34.6	0.0339756	0.00137333
									34.6333	0.0336533	0.00137333
									34.6667	0.0333289	0.00137333
									34.7	0.0330022	0.00137333
									34.7333	0.0326778	0.00137333
									34.7667	0.0323556	0.00137333
									34.8	0.0320356	0.00137333
									34.8333	0.0317178	0.00137333
									34.8667	0.0314022	0.00137333
									34.9	0.0310889	0.00137333
									34.9333	0.0307778	0.00137333
									34.9667	0.0304689	0.00137333
									35	0.0301622	0.00137333
									35.0333	0.0298578	0.00137333
									35.0667	0.0295556	0.00137333
									35.1	0.0292556	0.00137333
									35.1333	0.0289578	0.00137333
									35.1667	0.0286622	0.00137333
									35.2	0.0283689	0.00137333
									35.2333	0.0280778	0.00137333
									35.2667	0.0277889	0.00137333
									35.3	0.0275022	0.00137333
									35.3333	0.0272178	0.00137333
									35.3667	0.0269356	0.00137556
									35.4	0.0266578	0.00138
									35.4333	0.0263822	0.00138444
									35.4667	0.0261089	0.00138889
									35.5	0.0258378	0.00139333
									35.5333	0.0255689	0.00139778
									35.5667	0.0253022	0.00140222
									35.6	0.0250378	0.00140889
									35.6333	0.0247778	0.00141556
									35.6667	0.0245222	0.00142444
									35.7	0.0242689	0.00143556
									35.7333	0.02402	0.00144667
									35.7667	0.0237756	0.00145778
									35.8	0.0235378	0.00146889
									35.8333	0.0233067	0.00148
									35.8667	0.0230822	0.00148667
									35.9	0.0228644	0.00149333
									35.9333	0.0226533	0.0015
									35.9667	0.0224467	0.00150222
									36	0.0222444	0.00150444
									36.0333	0.0220489	0.00150667
									36.0667	0.0218578	0.00150889
									36.1	0.0216711	0.00151111
									36.1333	0.0214889	0.00151333
									36.1667	0.0213089	0.00151556
									36.2	0.0211333	0.00151778
									36.2333	0.02096	0.00152
									36.2667	0.0207889	0.00152222
									36.3	0.02062	0.00152444
									36.3333	0.0204533	0.00152667
									36.3667	0.0202889	0.00152889
									36.4	0.0201267	0.00153111
									36.4333	0.0199667	0.00153333
									36.4667	0.0198089	0.00153556
									36.5	0.0196533	0.00153778
									36.5333	0.0195022	0.00154222
									36.5667	0.0193533	0.00154667
									36.6	0.0192067	0.00155111
									36.6333	0.0190644	0.00155556
									36.6667	0.0189267	0.00156
									36.7	0.0187933	0.00156444
									36.7333	0.0186667	0.00156889
									36.7667	0.0185422	0.00157333
									36.8	0.0184222	0.00157778
									36.8333	0.0183067	0.00158222
									36.8667	0.0181978	0.00158889
									36.9	0.0181	0.00159556
									36.9333	0.0180111	0.00160222
									36.9667	0.0179289	0.00160667
									37	0.0178556	0.00160889
									37.0333	0.0177889	0.00161111
									37.0667	0.0177267	0.00161333
									37.1	0.0176667	0.00161556
									37.1333	0.0176111	0.00161778
									37.1667	0.0175644	0.00162
									37.2	0.0175289	0.00162222
									37.2333	0.0175044	0.00162444
									37.2667	0.0174911	0.00162222
									37.3	0.0174822	0.00162
									37.3333	0.0174778	0.00161778
									37.3667	0.0174778	0.00161556
									37.4	0.0174822	0.00161333
									37.4333	0.0174933	0.00161111
									37.4667	0.0175133	0.00160889
									37.5	0.0175333	0.00160667
									37.5333	0.0175556	0.00160444
									37.5667	0.01758	0.00160222
									37.6	0.0176067	0.0016
									37.6333	0.0176356	0.00159778
									37.6667	0.0176711	0.00159556
									37.7	0.0177111	0.00159333
									37.7333	0.0177533	0.00159111
									37.7667	0.0177978	0.00158889
									37.8	0.0178489	0.00158667
									37.8333	0.0179067	0.00158444
									37.8667	0.0179711	0.00158222
									37.9	0.01804	0.00158
									37.9333	0.0181133	0.00157778
									37.9667	0.0181911	0.00157556
									38	0.0182733	0.00157333
									38.0333	0.01836	0.00157111
									38.0667	0.0184511	0.00156889
									38.1	0.0185444	0.00156667
									38.1333	0.0186422	0.00156444
									38.1667	0.0187422	0.00156222
									38.2	0.0188422	0.00156
									38.2333	0.0189422	0.00155778
									38.2667	0.0190422	0.00155556
									38.3	0.0191422	0.00155333
									38.3333	0.0192422	0.00155111
									38.3667	0.0193422	0.00154889
									38.4	0.0194422	0.00154667
									38.4333	0.0195422	0.00154444
									38.4667	0.01964	0.00154222
									38.5	0.01974	0.00154
									38.5333	0.0198378	0.00153778
									38.5667	0.0199333	0.00153556
									38.6	0.0200267	0.00153333
									38.6333	0.0201178	0.00153111
									38.6667	0.0202067	0.00152889
									38.7	0.0202933	0.00152667
									38.7333	0.02038	0.00152444
									38.7667	0.0204644	0.00152222
									38.8	0.0205467	0.00152
									38.8333	0.0206289	0.00151778
									38.8667	0.0207111	0.00151556
									38.9	0.0207933	0.00151333
									38.9333	0.0208778	0.00151111
									38.9667	0.0209644	0.00150889
									39	0.0210533	0.00150667
									39.0333	0.0211467	0.00150444
									39.0667	0.0212444	0.00150222
									39.1	0.0213356	0.0015
									39.1333	0.02142	0.00149778
									39.1667	0.0214978	0.00149556
									39.2	0.0215711	0.00149333
									39.2333	0.0216356	0.00149111
									39.2667	0.0216956	0.00148889
									39.3	0.0217511	0.00148667
									39.3333	0.0218022	0.00148444
									39.3667	0.0218489	0.00148222
									39.4	0.0218911	0.00148
									39.4333	0.0219289	0.00147778
									39.4667	0.0219622	0.00147556
									39.5	0.0219911	0.00147333
									39.5333	0.0220156	0.00147111
									39.5667	0.0220356	0.00146889
									39.6	0.0220511	0.00146667
									39.6333	0.0220667	0.00146444
									39.6667	0.0220844	0.00146222
									39.7	0.0221044	0.00146
									39.7333	0.0221244	0.00145778
									39.7667	0.0221444	0.00145556
									39.8	0.0221644	0.00145333
									39.8333	0.0221844	0.00145111
									39.8667	0.0222044	0.00144889
									39.9	0.0222244	0.00144667
									39.9333	0.0222444	0.00144444
									39.9667	0.0222644	0.00144222
									40	0.0222844	0.00144
									40.0333	0.0223044	0.00143778
									40.0667	0.0223244	0.00143556
									40.1	0.0223444	0.00143333
									40.1333	0.0223644	0.00143111
									40.1667	0.0223844	0.00142889
									40.2	0.0224044	0.00142667
									40.2333	0.0224244	0.00142444
									40.2667	0.0224444	0.00142222
									40.3	0.0224644	0.00142
									40.3333	0.0224844	0.00141778
									40.3667	0.0225044	0.00141556
									40.4	0.02252	0.00141333
									40.4333	0.0225356	0.00141333
									40.4667	0.0225511	0.00141556
									40.5	0.0225667	0.00141778
									40.5333	0.0225822	0.00142
									40.5667	0.0225978	0.00142222
									40.6	0.0226133	0.00142
									40.6333	0.0226244	0.00141778
									40.6667	0.0226311	0.00141556
									40.7	0.0226378	0.00141333
									40.7333	0.02264	0.00141111
									40.7667	0.0226378	0.00140889
									40.8	0.0226311	0.00140667
									40.8333	0.02262	0.00140444
									40.8667	0.0226044	0.00140444
									40.9	0.0225844	0.00140444
									40.9333	0.02256	0.00140444
									40.9667	0.0225356	0.00140667
									41	0.0225067	0.00140889
									41.0333	0.0224689	0.00141111
									41.0667	0.0224267	0.00141333
									41.1	0.02238	0.00141556
									41.1333	0.0223289	0.00141778
									41.1667	0.0222778	0.00142
									41.2	0.0222267	0.00142222
									41.2333	0.0221756	0.00142444
									41.2667	0.0221244	0.00142667
									41.3	0.0220733	0.00142889
									41.3333	0.0220222	0.00143111
									41.3667	0.0219711	0.00143333
									41.4	0.02192	0.00143556
									41.4333	0.0218689	0.00143778
									41.4667	0.0218178	0.00144
									41.5	0.0217667	0.00144222
									41.5333	0.0217156	0.00144444
									41.5667	0.0216644	0.00144667
									41.6	0.0216133	0.00144889
									41.6333	0.0215622	0.00145111
									41.6667	0.0215111	0.00145333
									41.7	0.02146	0.00145556
									41.7333	0.0214044	0.00145778
									41.7667	0.0213489	0.00146
									41.8	0.0212933	0.00146222
									41.8333	0.0212378	0.00146444
									41.8667	0.0211822	0.00146222
									41.9	0.0211178	0.00146
									41.9333	0.0210489	0.00145778
									41.9667	0.02098	0.00145333
									42	0.0209067	0.00144667
									42.0333	0.0208333	0.00144
									42.0667	0.0207578	0.00143333
									42.1	0.0206844	0.00142667
									42.1333	0.0206089	0.00142
									42.1667	0.0205289	0.00141333
									42.2	0.02044	0.00140667
									42.2333	0.0203422	0.0014
									42.2667	0.0202356	0.00139556
									42.3	0.0201289	0.00139111
									42.3333	0.0200222	0.00138667
									42.3667	0.0199089	0.00138222
									42.4	0.0197956	0.00137778
									42.4333	0.0196822	0.00137333
									42.4667	0.0195644	0.00136889
									42.5	0.0194467	0.00136444
									42.5333	0.0193267	0.00136
									42.5667	0.0192044	0.00135556
									42.6	0.01908	0.00135111
									42.6333	0.0189533	0.00134667
									42.6667	0.0188222	0.00134222
									42.7	0.0186867	0.00133778
									42.7333	0.0185489	0.00133333
									42.7667	0.0184089	0.00132889
									42.8	0.0182644	0.00132444
									42.8333	0.0181156	0.00132
									42.8667	0.0179622	0.00131556
									42.9	0.0178044	0.00131111
									42.9333	0.0176422	0.00130667
									42.9667	0.0174756	0.00130222
									43	0.0173044	0.00129778
									43.0333	0.0171289	0.00129333
									43.0667	0.0169489	0.00128889
									43.1	0.0167644	0.00128444
									43.1333	0.0165756	0.00128
									43.1667	0.0163822	0.00127556
									43.2	0.0161911	0.00127111
									43.2333	0.016	0.00126667
									43.2667	0.0158089	0.00126222
									43.3	0.0156178	0.00125778
									43.3333	0.0154267	0.00125333
									43.3667	0.0152356	0.00124889
									43.4	0.0150444	0.00124444
									43.4333	0.0148533	0.00124
									43.4667	0.0146644	0.00123556
									43.5	0.0144756	0.00123111
									43.5333	0.0142889	0.00122667
									43.5667	0.0141044	0.00122222
									43.6	0.0139222	0.00121778
									43.6333	0.0137422	0.00121333
									43.6667	0.0135644	0.00120889
									43.7	0.0133889	0.00120444
									43.7333	0.0132156	0.0012
									43.7667	0.0130444	0.00119556
									43.8	0.0128756	0.00119111
									43.8333	0.0127089	0.00118667
									43.8667	0.0125467	0.00118222
									43.9	0.0123889	0.00117778
									43.9333	0.0122289	0.00117333
									43.9667	0.0120667	0.00116889
									44	0.0119044	0.00116444
									44.0333	0.0117422	0.00116
									44.0667	0.01158	0.00115778
									44.1	0.0114244	0.00115778
									44.1333	0.0112756	0.00115778
									44.1667	0.0111333	0.00115778
									44.2	0.0109956	0.00115778
									44.2333	0.0108622	0.00115778
									44.2667	0.0107311	0.00115778
									44.3	0.0106022	0.00115778
									44.3333	0.0104778	0.00115778
									44.3667	0.0103578	0.00115778
									44.4	0.0102422	0.00115778
									44.4333	0.0101311	0.00115778
									44.4667	0.0100244	0.00115778
									44.5	0.00992222	0.00115778
									44.5333	0.00982444	0.00115778
									44.5667	0.00973111	0.00115778
									44.6	0.00964222	0.00115778
									44.6333	0.00955778	0.00115778
									44.6667	0.00947778	0.00115778
									44.7	0.0094	0.00115778
									44.7333	0.00932667	0.00115778
									44.7667	0.00925556	0.00115778
									44.8	0.00918667	0.00115778
									44.8333	0.00912	0.00115778
									44.8667	0.00905556	0.00115778
									44.9	0.00899333	0.00115778
									44.9333	0.00893333	0.00115778
									44.9667	0.00887556	0.00115778
									45	0.00882222	0.00115778
									45.0333	0.00877333	0.00115778
									45.0667	0.00872889	0.00115778
									45.1	0.00868889	0.00116
									45.1333	0.00865333	0.00116222
									45.1667	0.00862	0.00116444
									45.2	0.00858889	0.00116667
									45.2333	0.00856	0.00117111
									45.2667	0.00853333	0.00117556
									45.3	0.00850889	0.00118
									45.3333	0.00848667	0.00118444
									45.3667	0.00846667	0.00118889
									45.4	0.00845111	0.00119333
									45.4333	0.00843778	0.00119333
									45.4667	0.00842667	0.00119111
									45.5	0.00841778	0.00118889
									45.5333	0.00841111	0.00118667
									45.5667	0.00840667	0.00118444
									45.6	0.00840444	0.00118667
									45.6333	0.00840667	0.00118889
									45.6667	0.00841333	0.00119111
									45.7	0.00842222	0.00119333
									45.7333	0.00843556	0.00119556
									45.7667	0.00845333	0.00119778
									45.8	0.00847556	0.0012
									45.8333	0.00850222	0.00120222
									45.8667	0.00853333	0.00120444
									45.9	0.00856889	0.00120667
									45.9333	0.00860889	0.00120889
									45.9667	0.00865111	0.00121111
									46	0.00869778	0.00121333
									46.0333	0.00875111	0.00121556
									46.0667	0.00880889	0.00121778
									46.1	0.00887111	0.00122
									46.1333	0.00893778	0.00122222
									46.1667	0.00900667	0.00122444
									46.2	0.00907778	0.00122667
									46.2333	0.00915111	0.00122889
									46.2667	0.00922667	0.00123111
									46.3	0.00930444	0.00123333
									46.3333	0.00938444	0.00123556
									46.3667	0.00946667	0.00123778
									46.4	0.00955111	0.00124
									46.4333	0.00963778	0.00124222
									46.4667	0.00972667	0.00124444
									46.5	0.00981778	0.00124667
									46.5333	0.00991111	0.00124889
									46.5667	0.0100089	0.00125111
									46.6	0.0101089	0.00125333
									46.6333	0.0102111	0.00125556
									46.6667	0.0103156	0.00125778
									46.7	0.0104222	0.00126
									46.7333	0.0105333	0.00126222
									46.7667	0.0106467	0.00126444
									46.8	0.0107622	0.00126667
									46.8333	0.01088	0.00126889
									46.8667	0.011	0.00127333
									46.9	0.0111267	0.00127778
									46.9333	0.0112578	0.00128222
									46.9667	0.0113911	0.00128889
									47	0.0115289	0.00129778
									47.0333	0.0116689	0.00130667
									47.0667	0.0118133	0.00131556
									47.1	0.01196	0.00132444
									47.1333	0.0121111	0.00133333
									47.1667	0.0122667	0.00134222
									47.2	0.0124289	0.00135111
									47.2333	0.0125978	0.00136
									47.2667	0.0127733	0.00136889
									47.3	0.0129511	0.00137778
									47.3333	0.0131311	0.00138667
									47.3667	0.0133178	0.00139556
									47.4	0.0135067	0.00140444
									47.4333	0.0136978	0.00141333
									47.4667	0.0138933	0.00142222
									47.5	0.0140933	0.00143111
									47.5333	0.0142978	0.00144
									47.5667	0.0145067	0.00144889
									47.6	0.01472	0.00145778
									47.6333	0.0149378	0.00146667
									47.6667	0.01516	0.00147556
									47.7	0.0153867	0.00148444
									47.7333	0.0156178	0.00149333
									47.7667	0.0158533	0.00150222
									47.8	0.0160933	0.00151111
									47.8333	0.0163378	0.00152
									47.8667	0.0165867	0.00152889
									47.9	0.01684	0.00153778
									47.9333	0.0170978	0.00154667
									47.9667	0.01736	0.00155556
									48	0.0176267	0.00156444
									48.0333	0.0178978	0.00157333
									48.0667	0.0181733	0.00158222
									48.1	0.0184511	0.00159111
									48.1333	0.0187311	0.0016
									48.1667	0.0190133	0.00160889
									48.2	0.0192911	0.00161778
									48.2333	0.0195689	0.00162667
									48.2667	0.0198467	0.00163556
									48.3	0.0201244	0.00164444
									48.3333	0.0204022	0.00165333
									48.3667	0.0206822	0.00166222
									48.4	0.0209644	0.00167111
									48.4333	0.0212467	0.00168
									48.4667	0.0215289	0.00168889
									48.5	0.0218111	0.00169778
									48.5333	0.0220933	0.00170667
									48.5667	0.0223756	0.00171556
									48.6	0.0226578	0.00172444
									48.6333	0.02294	0.00173333
									48.6667	0.0232222	0.00174222
									48.7	0.0235044	0.00175111
									48.7333	0.0237867	0.00176
									48.7667	0.0240689	0.00177111
									48.8	0.0243511	0.00178222
									48.8333	0.0246333	0.00179333
									48.8667	0.0249111	0.00180667
									48.9	0.0251844	0.00182
									48.9333	0.02546	0.00183333
									48.9667	0.0257378	0.00184667
									49	0.0260156	0.00186
									49.0333	0.0262933	0.00187333
									49.0667	0.0265711	0.00188222
									49.1	0.0268444	0.00188667
									49.1333	0.0271133	0.00189111
									49.1667	0.0273778	0.00189556
									49.2	0.0276378	0.0019
									49.2333	0.0278978	0.00190444
									49.2667	0.0281578	0.00190889
									49.3	0.0284178	0.00191333
									49.3333	0.0286733	0.00191778
									49.3667	0.0289244	0.00192222
									49.4	0.0291711	0.00192667
									49.4333	0.0294156	0.00193111
									49.4667	0.0296556	0.00193556
									49.5	0.0298911	0.00194
									49.5333	0.0301222	0.00194444
									49.5667	0.0303489	0.00194889
									49.6	0.0305711	0.00195333
									49.6333	0.0307844	0.00195778
									49.6667	0.0309889	0.00196222
									49.7	0.0311889	0.00196667
									49.7333	0.03138	0.00197111
									49.7667	0.0315667	0.00197556
									49.8	0.0317489	0.00198
									49.8333	0.0319267	0.00198444
									49.8667	0.0321	0.00198889
									49.9	0.0322689	0.00199333
									49.9333	0.0324333	0.00199778
									49.9667	0.0325933	0.00200222
									50	0.0327444	0.00200667
									50.0333	0.0328867	0.00201111
									50.0667	0.03302	0.00201556
									50.1	0.0331444	0.00201556
									50.1333	0.03326	0.00201556
									50.1667	0.0333711	0.00201556
									50.2	0.0334778	0.00201556
									50.2333	0.03358	0.00201111
									50.2667	0.0336778	0.00200667
									50.3	0.0337711	0.00200222
									50.3333	0.03386	0.00199778
									50.3667	0.0339444	0.00199333
									50.4	0.0340244	0.00198889
									50.4333	0.0341	0.00198667
									50.4667	0.0341711	0.00198222
									50.5	0.0342378	0.00197778
									50.5333	0.0343	0.00197333
									50.5667	0.0343578	0.00196889
									50.6	0.0344111	0.00196
									50.6333	0.03446	0.00195111
									50.6667	0.0345044	0.00194222
									50.7	0.0345444	0.00193333
									50.7333	0.03458	0.00192444
									50.7667	0.0346111	0.00191556
									50.8	0.0346378	0.00190667
									50.8333	0.03466	0.00189778
									50.8667	0.0346778	0.00188889
									50.9	0.0346911	0.00188
									50.9333	0.0347	0.00187111
									50.9667	0.0347044	0.00186222
									51	0.0347044	0.00185333
									51.0333	0.0347	0.00184444
									51.0667	0.0346911	0.00183556
									51.1	0.0346778	0.00182667
									51.1333	0.03466	0.00181778
									51.1667	0.0346378	0.00180889
									51.2	0.0346111	0.0018
									51.2333	0.03458	0.00179111
									51.2667	0.0345444	0.00178222
									51.3	0.0345044	0.00177333
									51.3333	0.03446	0.00176444
									51.3667	0.0344111	0.00175556
									51.4	0.0343578	0.00174667
									51.4333	0.0343	0.00174
									51.4667	0.0342378	0.00173556
									51.5	0.0341711	0.00173111
									51.5333	0.0341	0.00172667
									51.5667	0.03402	0.00172222
									51.6	0.0339356	0.00171778
									51.6333	0.0338467	0.00171333
									51.6667	0.0337533	0.00170889
									51.7	0.0336556	0.00170444
									51.7333	0.0335533	0.0017
									51.7667	0.0334467	0.00169556
									51.8	0.0333356	0.00169111
									51.8333	0.03322	0.00168667
									51.8667	0.0331	0.00168222
									51.9	0.0329778	0.00167778
									51.9333	0.0328533	0.00167333
									51.9667	0.0327267	0.00166889
									52	0.0325978	0.00166444
									52.0333	0.0324667	0.00166
									52.0667	0.0323333	0.00165556
									52.1	0.0321978	0.00165111
									52.1333	0.03206	0.00164667
									52.1667	0.03192	0.00164222
									52.2	0.0317778	0.00163778
									52.2333	0.0316333	0.00163333
									52.2667	0.0314844	0.00162889
									52.3	0.0313333	0.00162444
									52.3333	0.0311778	0.00162
									52.3667	0.0310178	0.00161556
									52.4	0.0308533	0.00161111
									52.4333	0.0306844	0.00160667
									52.4667	0.0305111	0.00160222
									52.5	0.0303333	0.00159778
									52.5333	0.0301511	0.00159333
									52.5667	0.0299644	0.00158889
									52.6	0.0297733	0.00158444
									52.6333	0.0295778	0.00158
									52.6667	0.0293778	0.00157556
									52.7	0.0291733	0.00157111
									52.7333	0.0289644	0.00156667
									52.7667	0.0287511	0.00156222
									52.8	0.0285333	0.00155778
									52.8333	0.0283111	0.00155333
									52.8667	0.0280844	0.00154889
									52.9	0.0278533	0.00154444
									52.9333	0.0276178	0.00154
									52.9667	0.0273778	0.00153556
									53	0.0271333	0.00153111
									53.0333	0.0268844	0.00152667
									53.0667	0.0266311	0.00152222
									53.1	0.0263778	0.00151778
									53.1333	0.0261244	0.00151333
									53.1667	0.0258711	0.00150889
									53.2	0.02562	0.00150444
									53.2333	0.0253689	0.0015
									53.2667	0.0251178	0.00149556
									53.3	0.0248667	0.00149111
									53.3333	0.0246156	0.00148667
									53.3667	0.02436	0.00148222
									53.4	0.0241022	0.00147778
									53.4333	0.0238444	0.00147333
									53.4667	0.0235867	0.00146889
									53.5	0.0233289	0.00146444
									53.5333	0.0230711	0.00146
									53.5667	0.0228156	0.00145556
									53.6	0.02256	0.00145111
									53.6333	0.0223044	0.00144667
									53.6667	0.0220511	0.00144222
									53.7	0.0218	0.00143778
									53.7333	0.0215511	0.00143333
									53.7667	0.0213044	0.00142444
									53.8	0.02106	0.00141556
									53.8333	0.0208178	0.00140667
									53.8667	0.0205778	0.00139333
									53.9	0.02034	0.00138
									53.9333	0.0201022	0.00136667
									53.9667	0.0198644	0.00135333
									54	0.0196267	0.00134
									54.0333	0.0193889	0.00132667
									54.0667	0.0191511	0.00131556
									54.1	0.0189156	0.00130667
									54.1333	0.0186822	0.00129778
									54.1667	0.0184511	0.00128889
									54.2	0.0182222	0.00128
									54.2333	0.0179956	0.00127111
									54.2667	0.0177689	0.00126222
									54.3	0.0175444	0.00125333
									54.3333	0.0173222	0.00124444
									54.3667	0.0171022	0.00123556
									54.4	0.0168844	0.00122667
									54.4333	0.0166644	0.00121778
									54.4667	0.0164467	0.00120889
									54.5	0.0162311	0.0012
									54.5333	0.0160178	0.00119111
									54.5667	0.0158067	0.00118222
									54.6	0.0155978	0.00117333
									54.6333	0.0153933	0.00116444
									54.6667	0.0151933	0.00115556
									54.7	0.0149956	0.00114667
									54.7333	0.0148022	0.00113778
									54.7667	0.0146111	0.00112889
									54.8	0.0144222	0.00112
									54.8333	0.0142356	0.00111111
									54.8667	0.0140511	0.00110222
									54.9	0.0138689	0.00109333
									54.9333	0.0136889	0.00108444
									54.9667	0.0135111	0.00107556
									55	0.0133378	0.00106667
									55.0333	0.0131689	0.00105778
									55.0667	0.0130044	0.00104889
									55.1	0.0128444	0.00104222
									55.1333	0.0126889	0.00103556
									55.1667	0.0125356	0.00102889
									55.2	0.0123844	0.00102222
									55.2333	0.0122356	0.00101778
									55.2667	0.0120889	0.00101333
									55.3	0.0119444	0.00100889
									55.3333	0.0118022	0.00100444
									55.3667	0.0116622	0.001
									55.4	0.0115244	0.000995556
									55.4333	0.0113889	0.000991111
									55.4667	0.0112556	0.000988889
									55.5	0.0111244	0.000986667
									55.5333	0.0109956	0.000984444
									55.5667	0.0108689	0.000982222
									55.6	0.0107444	0.000982222
									55.6333	0.0106222	0.000982222
									55.6667	0.0105022	0.000982222
									55.7	0.0103844	0.000982222
									55.7333	0.0102689	0.000982222
									55.7667	0.0101556	0.000982222
									55.8	0.0100444	0.000982222
									55.8333	0.00993556	0.000982222
									55.8667	0.00982889	0.000982222
									55.9	0.00972444	0.000982222
									55.9333	0.00962222	0.000982222
									55.9667	0.00952222	0.000982222
									56	0.00942444	0.000982222
									56.0333	0.00933111	0.000982222
									56.0667	0.00924222	0.000982222
									56.1	0.00915778	0.000982222
									56.1333	0.00907778	0.000982222
									56.1667	0.00900222	0.000982222
									56.2	0.00893111	0.000982222
									56.2333	0.00886444	0.000982222
									56.2667	0.0088	0.000982222
									56.3	0.00873778	0.000982222
									56.3333	0.00867778	0.000982222
									56.3667	0.00862	0.000982222
									56.4	0.00856444	0.000982222
									56.4333	0.00851111	0.000977778
									56.4667	0.00846	0.000968889
									56.5	0.00841111	0.00096
									56.5333	0.00836444	0.000951111
									56.5667	0.00832222	0.000942222
									56.6	0.00828222	0.000933333
									56.6333	0.00824444	0.000924444
									56.6667	0.00820889	0.000915556
									56.7	0.00817556	0.000906667
									56.7333	0.00814444	0.000897778
									56.7667	0.00811556	0.000888889
									56.8	0.00808889	0.00088
									56.8333	0.00806444	0.000871111
									56.8667	0.00804222	0.000862222
									56.9	0.00801778	0.000853333
									56.9333	0.00799111	0.000844444
									56.9667	0.00796222	0.000835556
									57	0.00793111	0.000826667
									57.0333	0.00789778	0.000817778
									57.0667	0.00786222	0.000808889
									57.1	0.00782444	0.0008
									57.1333	0.00778444	0.000791111
									57.1667	0.00774222	0.000782222
									57.2	0.00769778	0.000773333
									57.2333	0.00765111	0.000764444
									57.2667	0.00760667	0.000755556
									57.3	0.00756	0.000746667
									57.3333	0.00751556	0.000737778
									57.3667	0.00747333	0.000728889
									57.4	0.00743333	0.00072
									57.4333	0.00739556	0.000711111
									57.4667	0.00736	0.000702222
									57.5	0.00732889	0.000693333
									57.5333	0.00730222	0.000684444
									57.5667	0.00728	0.000675556
									57.6	0.00726	0.000666667
									57.6333	0.00724222	0.000657778
									57.6667	0.00722667	0.000648889
									57.7	0.00721333	0.00064
									57.7333	0.00720222	0.000631111
									57.7667	0.00719333	0.000622222
									57.8	0.00718667	0.000613333
									57.8333	0.00718222	0.000604444
									57.8667	0.00718	0.000595556
									57.9	0.00718	0.000586667
									57.9333	0.00718222	0.000577778
									57.9667	0.00718667	0.000568889
									58	0.00719333	0.00056
									58.0333	0.00720222	0.000551111
									58.0667	0.00721333	0.000542222
									58.1	0.00722444	0.000533333
									58.1333	0.00723556	0.000524444
									58.1667	0.00724667	0.000515556
									58.2	0.00725778	0.000506667
									58.2333	0.00726889	0.000497778
									58.2667	0.00728	0.000488889
									58.3	0.00729111	0.00048
									58.3333	0.00730222	0.000471111
									58.3667	0.00731556	0.000462222
									58.4	0.00732667	0.000453333
									58.4333	0.00733778	0.000444444
									58.4667	0.00734889	0.000435556
									58.5	0.00736	0.000426667
									58.5333	0.00737111	0.000417778
									58.5667	0.00738	0.000408889
									58.6	0.00738889	0.0004
									58.6333	0.00739778	0.000391111
									58.6667	0.00740222	0.000382222
									58.7	0.00740222	0.000373333
									58.7333	0.00739778	0.000364444
									58.7667	0.00738889	0.000357778
									58.8	0.00737556	0.000351111
									58.8333	0.00735778	0.000344444
									58.8667	0.00734	0.00034
									58.9	0.00732222	0.000335556
									58.9333	0.00730444	0.000331111
									58.9667	0.00728667	0.000326667
									59	0.00726889	0.000322222
									59.0333	0.00725111	0.000317778
									59.0667	0.00723333	0.000313333
									59.1	0.00721556	0.000308889
									59.1333	0.00719778	0.000304444
									59.1667	0.00718222	0.0003
									59.2	0.00716889	0.000295556
									59.2333	0.00715333	0.000291111
									59.2667	0.00714	0.000286667
									59.3	0.00712444	0.000282222
									59.3333	0.00711111	0.000277778
									59.3667	0.0071	0.000273333
									59.4	0.00709111	0.000268889
									59.4333	0.00708667	0.000264444
									59.4667	0.00708444	0.00026
									59.5	0.00708444	0.000255556
									59.5333	0.00708667	0.000251111
									59.5667	0.00709111	0.000246667
									59.6	0.00709778	0.000242222
									59.6333	0.00710667	0.000237778
									59.6667	0.00711778	0.000233333
									59.7	0.00713111	0.000228889
									59.7333	0.00714667	0.000224444
									59.7667	0.00716444	0.00022
									59.8	0.00718444	0.000215556
									59.8333	0.00720667	0.000211111
									59.8667	0.00723111	0.000206667
									59.9	0.00726	0.000202222
									59.9333	0.00729333	0.000197778
									59.9667	0.00732889	0.000193333
									60	0.00736667	0.000188889
									60.0333	0.00740667	0.000184444
									60.0667	0.00744889	0.00018
									60.1	0.00749333	0.000175556
									60.1333	0.00754	0.000171111
									60.1667	0.00758889	0.000166667
									60.2	0.00764	0.000162222
									60.2333	0.00769111	0.000157778
									60.2667	0.00774667	0.000153333
									60.3	0.00780444	0.000148889
									60.3333	0.00786444	0.000144444
									60.3667	0.00792667	0.00014
									60.4	0.00799111	0.000135556
									60.4333	0.00805778	0.000131111
									60.4667	0.00812667	0.000126667
									60.5	0.00819778	0.000122222
									60.5333	0.00827111	0.000117778
									60.5667	0.00834444	0.000113333
									60.6	0.00841778	0.000108889
									60.6333	0.00849111	0.000104444
									60.6667	0.00856444	0.0001
									60.7	0.00863778	9.55556e-05
									60.7333	0.00871111	9.11111e-05
									60.7667	0.00878444	8.66667e-05
									60.8	0.00885778	8.22222e-05
									60.8333	0.00893111	7.77778e-05
									60.8667	0.00900444	7.33333e-05
									60.9	0.00907778	6.88889e-05
									60.9333	0.00915111	6.44444e-05
									60.9667	0.00922667	6e-05
									61	0.00930444	5.55556e-05
									61.0333	0.00938	5.11111e-05
									61.0667	0.00945333	4.66667e-05
									61.1	0.00952444	4.22222e-05
									61.1333	0.00959333	3.77778e-05
									61.1667	0.00966	3.33333e-05
									61.2	0.00972444	2.88889e-05
									61.2333	0.00978667	2.44444e-05
									61.2667	0.00984889	2e-05
									61.3	0.00991333	1.55556e-05
									61.3333	0.00997778	1.11111e-05
									61.3667	0.0100422	6.66667e-06
									61.4	0.0101067	2.22222e-06
									61.4333	0.0101711	0
									61.4667	0.0102356	0
									61.5	0.0103	0
									61.5333	0.0103644	0
									61.5667	0.0104289	0
									61.6	0.0104933	0
									61.6333	0.01056	0
									61.6667	0.0106267	0
									61.7	0.0106933	0
									61.7333	0.01076	0
									61.7667	0.0108267	0
									61.8	0.0108933	0
									61.8333	0.01096	0
									61.8667	0.0110267	0
									61.9	0.0110956	0
									61.9333	0.0111667	0
									61.9667	0.01124	0
									62	0.0113156	0
									62.0333	0.0113933	0
									62.0667	0.0114733	0
									62.1	0.0115556	0
									62.1333	0.01164	0
									62.1667	0.0117267	0
									62.2	0.0118156	0
									62.2333	0.0119067	0
									62.2667	0.0119978	0
									62.3	0.0120911	0
									62.3333	0.0121844	0
									62.3667	0.0122778	0
									62.4	0.0123711	0
									62.4333	0.0124644	0
									62.4667	0.01256	0
									62.5	0.0126511	0
									62.5333	0.01274	0
									62.5667	0.0128244	0
									62.6	0.0129089	0
									62.6333	0.0129933	0
									62.6667	0.01308	0
									62.7	0.0131667	0
									62.7333	0.0132533	0
									62.7667	0.01334	0
									62.8	0.0134267	0
									62.8333	0.0135156	0
									62.8667	0.0136067	0
									62.9	0.0136978	0
									62.9333	0.0137889	0
									62.9667	0.01388	0
									63	0.0139711	0
									63.0333	0.0140622	0
									63.0667	0.0141533	0
									63.1	0.0142444	0
									63.1333	0.0143356	0
									63.1667	0.0144267	0
									63.2	0.0145178	0
									63.2333	0.0146089	0
									63.2667	0.0147	0
									63.3	0.0147911	0
									63.3333	0.0148822	0
									63.3667	0.0149733	0
									63.4	0.0150667	0
									63.4333	0.01516	0
									63.4667	0.0152533	0
									63.5	0.0153467	0
									63.5333	0.01544	0
									63.5667	0.0155311	0
									63.6	0.0156222	0
									63.6333	0.0157133	0
									63.6667	0.0158067	0
									63.7	0.0159022	0
									63.7333	0.016	0
									63.7667	0.0161	0
									63.8	0.0162022	0
									63.8333	0.0163067	0
									63.8667	0.0164111	0
									63.9	0.0165156	0
									63.9333	0.01662	0
									63.9667	0.0167244	0
									64	0.0168289	0
									64.0333	0.0169333	0
									64.0667	0.0170378	0
									64.1	0.0171422	0
									64.1333	0.0172467	0
									64.1667	0.0173467	0
									64.2	0.0174422	0
									64.2333	0.0175356	0
									64.2667	0.0176244	0
									64.3	0.0177111	0
									64.3333	0.0177933	0
									64.3667	0.0178711	0
									64.4	0.0179444	0
									64.4333	0.0180133	0
									64.4667	0.0180778	0
									64.5	0.0181378	0
									64.5333	0.0181933	0
									64.5667	0.0182444	0
									64.6	0.0182911	0
									64.6333	0.0183333	0
									64.6667	0.0183711	0
									64.7	0.0184044	0
									64.7333	0.0184333	0
									64.7667	0.0184578	0
									64.8	0.0184778	0
									64.8333	0.0184933	0
									64.8667	0.0185044	0
									64.9	0.0185089	0
									64.9333	0.0185044	0
									64.9667	0.0184956	0
									65	0.0184822	0
									65.0333	0.0184644	0
									65.0667	0.0184422	0
									65.1	0.0184156	0
									65.1333	0.0183867	0
									65.1667	0.0183533	0
									65.2	0.0183156	0
									65.2333	0.0182778	0
									65.2667	0.0182311	0
									65.3	0.01818	0
									65.3333	0.0181244	0
									65.3667	0.0180644	0
									65.4	0.018	0
									65.4333	0.0179311	0
									65.4667	0.0178578	0
									65.5	0.01778	0
									65.5333	0.0176978	0
									65.5667	0.0176156	0
									65.6	0.0175333	0
									65.6333	0.0174511	0
									65.6667	0.0173689	0
									65.7	0.0172867	0
									65.7333	0.0172089	0
									65.7667	0.0171311	0
									65.8	0.0170533	0
									65.8333	0.0169756	0
									65.8667	0.0168978	0
									65.9	0.01682	0
									65.9333	0.0167422	0
									65.9667	0.0166622	0
									66	0.01658	0
									66.0333	0.0164978	0
									66.0667	0.0164156	0
									66.1	0.0163333	0
									66.1333	0.0162511	0
									66.1667	0.0161689	0
									66.2	0.0160867	0
									66.2333	0.0160044	0
									66.2667	0.0159244	0
									66.3	0.0158422	0
									66.3333	0.0157622	0
									66.3667	0.0156844	0
									66.4	0.0156089	0
									66.4333	0.0155356	0
									66.4667	0.0154644	0
									66.5	0.0153956	0
									66.5333	0.0153289	0
									66.5667	0.0152644	0
									66.6	0.0152022	0
									66.6333	0.0151378	0
[truncated: 8,801 more rows]

## Sheet: Panel c
Time (s)	∆F/F Averaged individual taps (left) mel female target male 1 tap 1	∆F/F Averaged individual taps (left) mel female target male 1 tap 2	∆F/F Averaged individual taps (left) mel female target male 1 tap 3	∆F/F Averaged individual taps (left) mel female target male 2 tap 1	∆F/F Averaged individual taps (left) mel female target male 2 tap 2	∆F/F Averaged individual taps (left) mel female target male 2 tap 3	∆F/F Averaged individual taps (left) mel female target male 3 tap 1	∆F/F Averaged individual taps (left) mel female target male 3 tap 2	∆F/F Averaged individual taps (left) mel female target male 3 tap 3	∆F/F Averaged individual taps (left) mel female target male 4 tap 1	∆F/F Averaged individual taps (left) mel female target male 4 tap 2	∆F/F Averaged individual taps (left) mel female target male 4 tap 3	∆F/F Averaged individual taps (left) mel female target male 5 tap 1	∆F/F Averaged individual taps (left) mel female target male 5 tap 2	∆F/F Averaged individual taps (left) mel female target male 5 tap 3	∆F/F Averaged individual taps (left) yak female target male 1 tap 1	∆F/F Averaged individual taps (left) yak female target male 1 tap 2	∆F/F Averaged individual taps (left) yak female target male 1 tap 3	∆F/F Averaged individual taps (left) yak female target male 2 tap 1	∆F/F Averaged individual taps (left) yak female target male 2 tap 2	∆F/F Averaged individual taps (left) yak female target male 2 tap 3	∆F/F Averaged individual taps (left) yak female target male 3 tap 1	∆F/F Averaged individual taps (left) yak female target male 3 tap 2	∆F/F Averaged individual taps (left) yak female target male 3 tap 3	∆F/F Averaged individual taps (left) yak female target male 4 tap 1	∆F/F Averaged individual taps (left) yak female target male 4 tap 2	∆F/F Averaged individual taps (left) yak female target male 4 tap 3	∆F/F Averaged individual taps (left) yak female target male 5 tap 1	∆F/F Averaged individual taps (left) yak female target male 5 tap 2	∆F/F Averaged individual taps (left) yak female target male 5 tap 3		Male	Peak ∆F/F for each male (right) mel female target	Peak ∆F/F for each male (right) yak female target	Peak ∆F/F for each male (right) sim female target	Peak ∆F/F for each male (right) ere female target
0	-0.0198953	-0.0446402	0.13783	0.00572029	0.00069089	-0.0017303	0.0201384	0.00144098	0.00320714	0.00588586	-0.0040077	0.00626049	-0.0193323	0.0177925	-0.0283478	0.0322009	-0.0238764	-0.0022745	-0.0009474	-0.004503	-0.001729	-0.005689	0.00467029	0.00032117	-0.010071	-0.0065184	0.00316353	-0.0203217	-0.0007895	-0.0586049		1	0.14	0.069	0.069	0.1
0.1	0.0028678	-0.0467574	0.120379	-0.0033107	-0.0039881	-0.0007501	0.0017832	0.0063137	0.0010726	0.0318454	-0.0062999	0.00272621	-0.0115167	-0.0137012	0.0151317	0.00055261	-0.0344014	0.0216367	-0.0104543	-0.0035884	0.00400355	0.00747295	-8.977e-06	0.00047337	-0.0192806	-0.0082783	0.00193829	-0.0080398	0.0172529	-0.0346679		2	0.055	0.041	0.04	0.048
0.2	0.0134594	-0.0295686	0.127676	-0.0015093	-0.0080039	0.00026186	0.0104151	0.0118598	0.0113645	0.0324899	0.0235989	-0.0014524	-0.0149724	0.0157054	-0.0025022	0.0245421	-0.0387843	0.00593002	0.00944429	-0.0018972	-0.0127591	0.00352272	0.0121453	0.015215	-0.0094315	0.00591478	0.00862595	-0.0012296	-0.0246566	-0.059564		3	0.077	0.045	0.058	0.094
0.3	0.0160375	-0.0252401	0.150582	0.00740511	-0.0093315	-0.005534	0.0116762	0.0127872	0.0125495	0.0381792	0.00695535	-0.0070494	-0.0131619	-0.0110991	-0.0074624	0.027432	-0.0164693	-0.0069951	-0.0089104	-0.0017896	0.00579458	-0.01378	-0.0021548	-0.0020995	0.0193668	0.0092619	0.00619648	-0.0123666	-0.0031613	-0.0502938		4	0.141	0.059	0.069	0.079
0.4	0.023479	-0.0344047	0.127562	0.00178089	0.0007233	-0.0004222	0.0161227	0.00250753	0.00369432	0.0155116	0.00687417	0.00422396	0.00320424	-0.0056758	0.0163596	0.037212	-0.0023825	-0.0067559	0.0052172	-0.0082505	0.00479781	0.00242292	0.00196164	0.0179353	0.00544135	0.00275621	0.00720019	0.00711098	-0.0044895	-0.0128777		5	0.069	0.081	0.081	0.142
0.5	0.0355089	-0.0657942	0.103192	-0.0026784	0.00207795	-0.0008891	0.017634	-0.004777	-0.0001985	0.0183108	0.00330393	-0.0040221	-0.01007	-0.0056171	-0.0287171	0.0234477	-0.0029388	-0.0274604	0.0039645	-0.004796	-0.0158455	-0.0009488	-0.0054177	0.00236962	0.00763407	0.00514949	0.00513197	0.0175487	-0.0095768	-0.0143301
0.6	0.024711	-0.0254868	0.114707	0.00466641	0.0014875	0.0109111	0.0111696	0.00692437	-0.0096128	0.0161099	0.00610828	-0.000939	-0.0258564	0.00734908	0.0223991	0.018151	-0.0084616	-0.0166446	-0.0089326	-0.0039389	-0.008171	0.00670373	-0.0011839	-0.0100907	-0.0069847	0.00103182	-0.0041015	0.00429983	-0.0132672	-0.0219159
0.7	0.0204926	-0.0151153	0.131579	-0.0128597	-0.00157	0.0076857	0.0152176	-0.0091278	-0.0140623	0.020941	-0.0082268	-0.0022323	-0.0019869	-0.0066465	-0.0173947	0.0324763	0.0147786	-0.0066934	-0.0023353	-0.0018422	0.00841632	0.0142842	-0.0140006	0.0047546	-0.0135202	-0.0001801	0.00287596	0.0287823	0.00049503	0.00077785
0.8	-0.000362	-0.0154613	0.131352	0.00284533	-0.0080504	0.0116557	0.00196363	0.0073628	-0.0026531	0.0119325	0.0088304	-0.001211	-0.0079756	-0.0114979	-0.0219589	0.0284134	-0.01852	-0.0320013	-0.0040526	0.00056437	-0.0061341	0.00040881	0.0220445	-0.0159712	0.00276935	-0.0069987	0.0269341	0.00175449	-0.0277746	-0.0328998
0.9	0.0151027	-0.0113917	0.125504	-0.0004168	-0.0123347	0.0182669	0.0222383	-4.422e-05	0.0101262	0.0229863	0.0134841	-0.004241	0.00672267	0.00785866	-0.0043719	0.0189492	-0.0123117	-0.0175301	-0.0080819	0.00265014	0.0025158	-0.0047222	-0.0113647	-0.0040431	0.0103881	-0.0138137	-0.0011991	-0.0080807	-0.0044344	-0.0112282
1	0.0124402	-0.0182846	0.129837	-0.0037231	0.0114187	0.00084892	-0.0032178	0.00904584	-0.0009608	0.033335	0.0172107	-0.005527	0.0074676	0.0179947	-0.012057	0.0283613	-0.0272499	0.0142248	-6.599e-05	0.00040094	0.0142134	0.00076372	-0.0147801	-0.0007978	-0.0111915	-0.0144665	0.00589061	0.00869906	-0.001714	-0.0261314
1.1	0.0127599	-0.0082403	0.119112	0.0010468	0.00603348	0.0153448	0.00110558	0.0129785	-0.0059653	0.00326993	0.00093909	-0.0013181	0.00113084	-0.0093307	-0.0073819	0.020148	-0.0274385	0.0138325	0.00136505	0.0118737	0.00561276	-0.0084536	-0.0011501	-0.0142157	0.0121208	-0.0172418	0.0103662	-0.0010249	-0.0172061	-0.0388825
1.2	0.0111097	0.00036028	0.11091	-0.0054651	-0.0048552	0.0111801	0.00508336	0.00481471	-0.0049304	0.0183712	0.00756757	-0.0040895	0.0305853	0.00136112	0.00429432	0.0424242	-0.0171436	0.0256812	-0.0137222	0.00193142	-0.0065233	-0.0161152	-0.0012806	0.0076821	-0.0060873	-0.0058404	0.0116764	0.0188975	0.00110892	-0.0134782
1.3	0.0130168	-0.0132196	0.176612	-0.0073523	-0.0203664	0.0221217	0.0259992	-0.0044281	-0.0122555	0.0107513	0.00272277	0.00894721	-0.0177719	0.00287355	0.0103035	0.0416316	0.00634164	0.0182065	0.00790557	-0.0019038	0.00707515	-0.0018493	0.00240446	0.00114068	-0.0028936	0.00655057	-0.0011857	0.00108221	0.0058027	-0.0262163
1.4	0.00962121	-0.0022562	0.168783	0.00312385	-0.0026625	-0.0088788	0.0190561	-0.0116026	-0.0012071	0.0144618	0.0162246	0.00107377	0.00345001	-0.0159543	-0.0014102	0.0152107	-0.0042143	0.0153981	-0.0121375	0.0125435	-0.0074319	-0.0021097	0.0221933	-0.0217721	0.019654	0.00382779	-0.0012968	0.0112449	-0.0045293	-0.0039696
1.5	-0.0009625	0.00294807	0.150984	0.0112212	0.00641948	0.0156341	0.02187	9.0785e-05	0.01134	0.0334951	-0.0026857	-0.004274	-0.0108249	-0.0243873	-0.0082701	0.0207372	-0.0539501	0.0274218	0.0148515	-0.0096346	0.00698128	0.0160163	-0.002478	-0.000254	0.00704938	0.0075356	0.00634178	-0.0153557	-0.028791	-0.0263237
1.6	0.0108981	0.0213829	0.148557	0.00983938	0.0223018	0.0120246	0.0272847	0.0257994	-0.0097158	0.0236381	0.00420262	0.00490917	0.0108106	0.0239309	0.0170606	0.0336452	0.00453861	0.0184693	-0.0091872	0.00081084	-0.003788	-0.0042336	-0.0020783	-0.0173483	0.00439738	-0.0070099	0.00846458	0.00360209	0.00300651	0.0211916
1.7	0.0332375	0.0103202	0.144529	-0.0092214	0.0131355	0.00584633	0.0215353	-0.0017	0.00549694	0.0192568	0.00413683	0.00083925	0.0207132	6.1848e-05	-0.0048696	0.0297122	-0.0015205	0.0385007	-0.0066306	0.00872335	0.0173539	-0.0029176	-0.0190965	-0.0073826	0.0132478	-0.0039425	-0.0070746	-0.0118103	-0.0014639	-0.0176312
1.8	0.0399042	-0.0085352	0.139339	0.0122475	0.00988447	0.011932	0.016216	0.00083662	-2.367e-05	0.0439265	0.0116564	0.0042435	0.00759274	-0.0066919	0.00525352	0.0129405	0.0128589	-0.0074697	0.00377277	-0.0055515	0.0154853	0.0121622	0.0107896	0.00353378	-0.0004427	0.00268939	-0.0048585	-0.0076491	-0.0231397	-0.0120425
1.9	0.0393141	0.0256928	0.127109	0.00500611	-0.0071225	0.0156867	0.0206809	0.00732206	-0.0032736	0.023534	0.00705677	0.00294359	-0.0025294	0.00456719	0.00369458	0.0199748	-0.0060965	-0.0125102	-0.0031498	-0.0080191	-0.0071597	-0.007365	-0.0019754	-0.0006913	-0.0008068	-0.0005877	-0.0071594	-1.596e-05	-0.0082811	-0.0079796
2	0.0526046	0.0306392	0.19397	0.0251935	0.0248737	0.0219268	0.0370409	0.0245086	0.0162108	0.03378	0.0176003	0.0165535	0.0318444	0.0244282	0.0415548	0.0409867	0.0360318	0.0212719	0.00130049	0.0216228	0.0131459	0.0161223	0.00154232	0.00666438	0.0117471	0.0256921	0.0105131	0.00363411	0.00669859	0.0106788
2.1	0.0705462	0.0591901	0.230053	0.0082414	0.0325059	0.0242589	0.0331005	0.0494897	0.0230946	0.0429321	0.0124587	0.00592149	0.0296087	0.00897128	0.00170842	0.0466416	0.0451625	0.0410734	0.00559311	0.00992016	0.0102891	0.00895719	0.00387646	0.0131979	0.023298	0.014647	0.00985565	0.00907247	0.0182581	0.0142208
2.2	0.0723233	0.0633066	0.252566	0.0143015	0.0409775	0.0385622	0.038411	0.0392947	0.0115817	0.0414547	0.022872	0.0220595	0.0260352	0.024633	0.0180893	0.0547149	0.0557661	0.0239894	0.00666627	0.00287908	0.00922043	0.00994043	0.0119855	-0.0131002	0.0200734	0.00376001	0.0107354	0.00553602	0.00795665	0.0416916
2.3	0.115339	0.0670218	0.278023	0.0168716	0.0409341	0.0776542	0.038921	0.032037	0.0292563	0.0308034	0.022943	0.00625267	0.0329247	0.0242924	0.0236277	0.051028	0.0462843	0.0281724	0.0134538	-0.003378	0.0121708	0.00660913	0.0181557	0.00540247	0.018141	0.0187063	0.0197434	-0.015404	0.00935516	0.0375862
2.4	0.156297	0.0498377	0.282527	0.00708173	0.026194	0.0688099	0.0362237	0.053466	0.0134461	0.0575481	0.0436959	0.00341337	0.0685512	0.00727645	0.0250995	-0.11061	0.0418217	0.0472393	-0.0060569	-0.0042762	0.00712466	0.0100843	0.0058016	-0.0015262	0.0139838	0.004325	0.00747455	0.0204021	-0.0023685	0.024646
2.5	0.183	0.0525068	0.310213	0.0311231	0.0343741	0.0873578	0.0254996	0.0407189	0.0370706	0.0615989	0.0372792	0.00841564	0.0552718	0.0305969	0.0261209	-0.140928	0.0480573	0.0516461	-0.0073756	0.00124461	0.00232019	0.0224743	0.0135916	-0.0006429	0.0116335	0.0129059	0.0199404	0.0287933	0.00803492	0.0461637
2.6	0.146855	0.119104	0.319811	0.0276927	0.0317449	0.102666	0.0388231	0.0487292	0.0171518	0.0936466	0.014235	0.0130834	0.0181888	0.0172642	0.0339958	-0.0849241	0.035142	0.0564446	0.00188421	-0.0022379	0.0126776	0.00970812	0.00950967	-0.0080908	0.0331	0.00479866	0.00464388	0.00629569	0.0276639	0.0457751
2.7	0.182306	0.0925988	0.317087	0.0127388	0.0385752	0.0770956	0.0310746	0.0229631	0.0147004	0.0782084	0.00940013	0.0131996	0.0436042	0.00608151	0.0122635	-0.0485297	0.04077	0.034827	0.0147012	0.0116394	0.00787162	0.0227874	0.0133244	0.00239194	0.0148342	0.0155305	0.0141621	0.0114449	0.0260694	0.0356012
2.8	0.162514	0.0397002	0.272916	0.0136739	0.0419564	0.094704	0.0192724	0.0298603	0.0378973	0.107308	0.0403787	0.0120467	0.0377304	0.00297835	0.0207494	-0.0516995	0.00916974	0.0300177	0.00123788	-0.0032501	0.00377641	0.0201928	0.0123874	0.0157017	0.0298273	0.0235292	0.00439689	0.00376059	-0.0088121	0.0496436
2.9	0.192548	0.0528565	0.243047	0.0058947	0.0287978	0.0990689	0.0404071	0.0497263	0.0239872	0.0952156	0.0413779	0.0107043	0.0502299	0.0009781	-0.0014655	-0.0479406	0.0205082	0.0417523	0.0016094	0.00266768	-0.0009886	0.0288413	0.019224	0.0111989	0.0270386	0.0098202	-0.0073614	0.0008143	-0.0320538	0.0248009
3	0.178706	0.0473692	0.229315	-0.001018	0.0435874	0.100273	0.0297087	0.0342951	0.0104807	0.124431	0.0403509	0.00972532	0.0523946	0.00766325	0.012894	-0.0448654	0.00471991	-0.035582	0.00529248	-0.0097644	0.00221179	0.00129342	-0.0036707	-0.0080857	0.0236668	0.00203165	0.0173277	-0.0042646	-0.0043272	0.0484919
3.1	0.20558	0.0819693	0.209574	0.0103556	0.0423589	0.0822241	0.0321272	0.0568459	0.0240565	0.109057	0.0304955	0.0213226	0.00551172	0.00112123	0.0167675	-0.0413024	-0.0128993	-0.141102	-0.0041467	-0.0078126	-0.0011724	-0.0039057	0.00899347	-0.0117916	0.0227765	0.012072	0.0015137	-0.0092993	0.0120314	0.0343882
3.2	0.210266	0.0710629	0.222327	0.0297602	0.0455344	0.087899	0.0459622	0.0285996	0.0409798	0.11214	0.042647	-0.0111845	0.00859178	-0.0069006	0.0154902	-0.0550887	-0.0113688	-0.167541	0.00356861	0.00053319	0.00233127	0.00120486	0.0129225	-0.0057329	0.0191659	-0.0113986	0.0142141	0.0369001	-0.0049586	0.0208984
3.3	0.20424	0.0240388	0.234948	0.00891217	0.0423005	0.0941381	0.0388125	0.0511769	0.0235447	0.102114	0.0228939	-0.006093	0.0167054	0.0291284	0.0261722	-0.0526555	-0.0256931	-0.142709	0.0141123	-0.0010392	0.00850698	0.00693084	0.0114887	-0.0017985	0.0350642	0.0218693	0.00301282	-0.0119872	-0.0134582	0.0200526
3.4	0.198726	0.00467505	0.261625	0.00527528	0.0533105	0.0731881	0.0297612	0.0446321	0.00582853	0.0923716	0.0482393	-0.0136809	0.0162081	0.0339965	0.00925815	-0.0591724	-0.0221558	-0.176801	-0.0187121	-0.0028359	-0.0146376	0.00717522	0.0124763	0.00848385	0.00842705	0.0153311	-0.0008281	-0.0019341	-0.0138053	0.0336209
3.5	0.177929	0.0370664	0.27166	0.0194721	0.0376855	0.0694069	0.0395146	0.0424859	0.00395597	0.113982	0.0382527	-0.0164306	0.00951286	0.037349	-0.0008041	-0.0673999	0.0131951	-0.191599	0.0143087	0.00112283	0.0147748	0.0132107	0.0401401	0.004436	0.0317878	0.00291341	0.00698583	0.00255772	-0.0170913	0.0432197
3.6	0.198412	0.0241195	0.283148	0.0181934	0.0244784	0.0534514	0.039894	0.031476	0.0287165	0.111623	0.0236843	-0.0294956	0.0101236	0.0248845	0.0122776	-0.0645957	0.00445584	-0.179943	-0.0006402	0.00056023	-0.0113125	-0.0049195	0.0341007	-0.0062165	0.0234813	0.0140959	0.0148817	-0.0099727	-0.0084439	0.0347868
3.7	0.170632	0.0547852	0.333849	0.0169754	0.0484511	0.0746014	0.0378194	0.036525	0.0300069	0.115262	0.0347391	-0.021025	0.0293918	0.0308365	0.0306729	-0.0821312	0.00650202	-0.190811	-0.0022907	-0.0094958	0.0122484	0.0101447	0.018585	-0.0059649	0.0213477	0.00460693	0.00813277	-0.009768	0.00281097	0.0233786
3.8	0.187284	0.0761894	0.317905	0.0141655	0.0468055	0.0727415	0.0326908	0.0266608	-0.0059561	0.111972	0.0119345	-0.0420687	0.0157185	0.00919673	-0.0069471	-0.0895758	0.0212513	-0.18554	-0.0038597	-0.0033926	0.0113315	0.0129653	0.0126121	-0.020072	0.024166	0.01183	0.00706651	-0.0307948	0.00425665	0.0147458
3.9	0.176231	0.0736181	0.314877	0.0208498	0.0440187	0.0696708	0.0270107	0.0535182	0.0258112	0.120783	0.0260997	-0.024981	0.0227475	-0.0069065	0.0123547	-0.0746811	0.0298614	-0.187587	-0.0117126	-0.0025248	0.0157361	-0.0033824	0.0261244	0.0028942	0.0245788	0.0104256	0.0193124	-0.0066422	-0.0327926	0.0415699
4	0.163303	0.0933245	0.310702	0.00428665	0.0445994	0.0677019	0.0362787	0.0334402	0.0257687	0.124966	0.0149099	-0.0254333	0.0117581	0.0246439	0.0143614	-0.0637147	0.010327	-0.177823	-0.0029483	-0.0029386	0.00855108	0.00428053	0.0161844	0.00122203	0.0183347	0.00886349	-0.0022262	-0.0177013	-0.0010756	0.0409278
4.1	0.160498	0.0667768	0.291848	0.0170601	0.029231	0.0595843	0.0249764	0.0524134	0.0210467	0.108396	0.0299669	-0.0383665	0.0183416	0.0284168	-0.0008462	-0.080932	-0.0032405	-0.151386	0.0109506	-0.0054784	0.0108444	0.00914924	0.0418094	-0.0133429	0.0173336	0.00603968	0.0168866	-0.0094689	-0.0005795	0.0423226
4.2	0.123766	0.0565541	0.245846	0.0197624	0.030535	0.0549993	0.0370776	0.0388318	0.0118811	0.114838	0.00497658	-0.0176043	0.0352315	0.0260693	0.00386318	-0.0965007	0.031049	-0.130592	-0.0015743	0.00442442	-0.0185665	0.018544	0.0213598	0.00475528	0.0240314	0.0141485	0.00428692	-0.0051743	0.00159872	0.0310108
4.3	0.149198	0.0723629	0.243722	-0.011649	0.0502605	0.0548178	0.022809	0.0427896	-0.0022826	0.102502	0.0217357	-0.0308211	0.00781753	0.0186839	0.0206601	-0.0792712	0.0311763	-0.10876	0.0117838	0.00563974	-0.0175567	0.0112417	0.0296695	-0.0117193	0.0260896	0.00187811	0.00425621	-0.0112598	0.00445356	0.0241399
4.4	0.13075	0.0604319	0.229068	0.0023317	0.0369778	0.0582657	0.0270713	0.0311051	-5.93e-05	0.123067	0.0266466	-0.0241246	0.0476573	0.0411266	0.00322208	-0.0995303	-0.0491738	-0.103371	0.00062493	-0.0111329	0.0015582	0.0231675	0.026379	0.0020938	0.0249708	0.00148878	0.0143958	-0.0217492	0.0102933	0.0323672
4.5	0.0876583	0.054358	0.216771	0.00646902	0.0441072	0.0534934	0.0379176	0.0649882	0.0133296	0.100996	0.0432705	-0.0178765	0.068104	0.0352352	-0.008632	-0.0273749	-0.111035	-0.0980324	0.0069094	0.00189538	0.00796327	0.0123354	0.02528	-0.012575	0.0388715	0.0130723	0.0109286	0.0110059	-0.0089686	0.011233
4.6	0.0357682	0.106229	0.215336	0.00535421	0.0397488	0.045765	0.0246708	0.0396864	0.0201125	0.091855	0.0348203	-0.0068082	0.0686323	0.0531229	0.0209322	-0.0457629	-0.134017	-0.0312998	-0.0005445	0.00434478	-0.0151464	-0.0045751	0.0281033	-0.0089561	0.0131542	-0.0033138	0.01727	-0.0119153	-0.0267238	0.0299917
4.7	0.0244295	0.0477775	0.187006	-0.0018454	0.0337137	0.0492691	0.0206969	0.0414986	0.0186067	0.10017	0.0196417	-0.0054535	0.0518616	0.0201095	0.0177592	-0.113733	-0.134979	0.0481719	-0.0068211	-0.0082936	-0.0039183	0.0113968	0.0361757	0.00972666	0.0165	0.0018439	-1.232e-05	-0.0027484	-0.0016186	0.0281117
4.8	0.00670008	-0.133086	0.215067	0.00863556	0.0292149	0.0430273	0.0365451	0.0337159	0.0281001	0.102274	0.0365686	-0.0043654	0.0500992	0.0394427	0.00523737	-0.0994867	-0.161756	-0.138666	-0.0077681	-0.0038213	-0.0066327	0.0100003	0.027927	0.00338023	0.0115545	0.00459246	0.00791379	-0.0085625	0.00633587	0.0259004
4.9	0.00665648	0.086619	0.211125	-0.0032868	0.0393124	0.0337342	0.0197317	0.0396066	0.0345596	0.0980762	0.038119	0.00789399	0.0560048	0.00970679	0.019582	-0.121118	-0.14771	-0.0102666	-0.0027548	-0.0026888	0.0023394	-0.0013651	0.0360402	-0.0120072	0.0341554	-0.0041849	-0.0008906	0.00310615	-0.0032227	0.0139945
5	0.0162071	0.0301245	0.235664	0.00788899	0.0388082	0.0453261	0.0280233	0.0638818	0.032553	0.0964753	0.0381685	0.0248373	0.0438993	0.016307	0.0300817	-0.154806	-0.133156	0.0519596	0.00263724	0.00062793	0.0126199	0.0129968	0.029821	-0.0057506	0.0287037	-0.0009177	0.01288	0.0133665	0.00707822	0.026556
5.1	0.0453153	-0.0065757	0.258437	0.0117531	0.025557	0.035651	0.0118333	0.055302	0.0138896	0.0802596	0.0385745	0.025845	0.0376691	0.00855916	0.00629395	-0.141466	-0.158707	0.0102982	0.00759398	0.00597925	0.00370152	0.00755346	0.0296504	-0.0162766	0.0155378	-0.0062918	-0.0042485	-0.0105201	0.00561344	0.0412307
5.2	0.0511897	0.015744	0.26663	0.00849162	0.0258106	0.0393044	0.0264079	0.0510244	0.0308481	0.0921925	0.0552575	0.0138976	0.0643479	0.00724924	0.00752475	-0.135415	-0.132886	-0.0209271	0.00272105	0.00865175	0.0131282	0.0143608	0.0144385	-0.0128655	0.032026	0.0125689	-0.0063289	-0.0170873	-0.0198818	0.0281791
5.3	0.0625438	0.019754	0.217198	0.0151954	0.0162172	0.0407633	0.0324462	0.0579375	0.039683	0.076054	0.0440096	0.0289318	0.0723979	0.00643708	-0.0031485	-0.13461	-0.153175	-0.0595439	0.0124243	-0.0025504	-0.0021601	0.0202084	0.0376461	-0.004337	0.0261515	-0.0005099	0.0052351	0.00234674	-0.019113	0.029024
5.4	0.055959	0.0784819	0.264973	0.0179015	0.0527256	0.0374223	0.014706	0.0662406	0.019215	0.0775793	0.050243	0.0159232	0.0485093	0.00908341	-0.0124715	-0.108153	-0.125993	-0.0662564	-0.0015231	0.00295629	0.0134053	0.00713597	0.0356833	0.0039936	0.0295778	-0.011932	0.00348914	-0.0187095	-0.0097113	0.0183519
5.5	0.0438096	0.0737485	0.285106	0.00349474	0.0320719	0.0310631	0.0323082	0.0593161	0.0459758	0.077034	0.0328634	0.0178007	0.0539233	-0.0096437	-0.0011559	-0.118368	-0.144581	-0.0467792	0.0103062	0.0120252	0.0233892	-0.0082904	0.0247642	-0.0072202	0.0381438	-0.0165596	0.00586005	-0.0253725	-0.0087382	0.0277095
5.6	0.0982115	0.0859074	0.284781	0.00416094	0.0323225	0.022905	0.0376386	0.0515851	0.0367443	0.0712746	0.0545746	0.0189169	0.0479453	0.0191568	-0.0238002	-0.104535	-0.146085	-0.0628965	0.00982605	0.0180007	0.00791523	0.00430787	0.00911301	-0.0241508	0.0490946	0.00188527	-0.0087141	0.00981455	-0.0119707	0.0743942
5.7	0.114247	0.0921322	0.241177	0.0107285	0.0267788	0.0292594	0.0131128	0.0470503	0.0319177	0.0839007	0.0343347	0.00415481	0.0339919	0.0120943	0.00834177	-0.110303	-0.146055	-0.102586	-0.0080332	3.0258e-05	-0.0030568	0.00326475	0.0196208	-0.0247422	0.0484261	-0.0278679	0.00415611	0.00165793	-0.0161804	-0.0044522
5.8	0.101917	0.111126	0.256909	-0.0018932	0.0296433	0.0346709	0.018341	0.0559196	0.0322113	0.0602548	0.0347878	0.00678785	0.0248524	0.013796	0.021229	-0.103233	-0.131069	-0.17221	-0.002165	-0.0023419	0.0166107	0.00980675	0.0220077	-0.0101808	0.0545901	-0.0298774	-0.004344	-0.0171403	-0.0067724	0.0362725
5.9	0.13959	0.10934	0.26741	0.0301743	0.0389761	0.0405777	0.0157087	0.0564513	0.0413145	0.0758484	0.0523407	0.00290601	0.0308399	0.0045731	-0.0422314	-0.107142	-0.130219	-0.164903	0.0160323	0.010718	0.0261994	0.0117585	0.0347885	-0.0086634	0.043168	-0.0261801	-0.0126688	-0.0032577	-0.0285756	0.0223267
6	0.13592	0.0912222	0.239025	0.00580426	0.0332173	0.0194311	0.0258098	0.0289509	0.0314077	0.0825849	0.0412369	0.0103911	0.0425995	0.0214073	0.00206885	-0.0982279	-0.135469	-0.146016	0.0152654	0.0116474	0.0307349	-0.011381	0.03608	-0.0197737	0.0480201	-0.0295767	0.0124777	-0.0070324	-0.0109019	0.0280352
6.1	0.126134	0.118152	0.221467	0.0113683	0.0287115	0.0334422	0.017945	0.035888	0.0347009	0.0515075	0.0389488	0.011932	0.0401747	0.0128054	-0.0210944	-0.0975347	-0.110348	-0.122217	-0.0135164	0.0235927	0.0227783	-0.0052659	0.0180422	-0.0132225	0.0586364	-0.0212346	0.00307998	-0.0008966	-0.0080338	0.0571812
6.2	0.171847	0.119394	0.213199	0.0123655	0.0224346	0.0217699	0.0293878	0.0352548	0.0255949	0.0671708	0.0292144	0.0143639	0.0221928	-0.0046029	-0.0162111	-0.0838391	-0.0783122	-0.128257	0.00740639	0.0329168	0.0265921	-0.0019478	0.015256	-0.0119178	0.0640843	-0.0415952	0.00161332	0.0138461	-0.0318774	0.0234213
6.3	0.197372	0.0869866	0.212861	0.0129859	0.0219258	0.00836567	0.0342102	0.0563323	0.0531128	0.0711291	0.0513898	0.0184247	0.0269458	-0.0148547	-0.0283092	-0.0715813	-0.0795646	-0.113024	0.0008018	0.00963667	0.0210257	0.0243748	0.0310069	-0.0128875	0.063785	-0.0365883	0.0157503	-0.0072975	-0.0035783	0.0528177
6.4	0.0991001	0.0829187	0.225684	0.0137447	0.016338	0.0450346	0.0274606	0.0375579	0.0252866	0.0534454	0.0390152	0.00554026	0.0380617	-0.0095046	-0.0102179	-0.0757729	-0.0764673	-0.100554	-0.0164798	0.0274403	0.021813	0.0132816	0.029637	-0.0094486	0.0487263	-0.0441156	-0.0032245	0.0118259	-0.0045697	0.0425151
6.5	0.199909	0.0925468	0.215294	0.0158935	0.0301622	0.0439507	0.0289115	0.0404175	0.0244741	0.0565029	0.046451	0.00666233	0.0269544	-0.002685	0.0119762	-0.0881271	-0.0690353	-0.0851064	0.0120691	0.0201116	0.0239238	0.018905	0.0127481	-0.0202849	0.0450835	-0.0356106	0.0113432	-0.0034603	-0.0118107	0.0383965
6.6	0.173846	0.0860483	0.205458	0.0154334	0.0301078	0.0377662	0.0185067	0.0379136	0.0345913	0.0679876	0.0386069	0.0115188	0.0299684	-0.0255252	-0.0383134	-0.098083	-0.0671119	-0.0496413	0.0165025	0.0322655	0.0196295	0.020666	0.0269652	0.00116825	0.0502683	-0.0411583	0.00319329	0.00072796	-0.0018744	0.0429993
6.7	0.193276	0.0843826	0.203499	0.0154898	0.0169765	0.0134606	0.0325495	0.0379726	0.0381323	0.0485835	0.0339015	0.0150755	-0.0035859	-0.0140104	-0.0012389	-0.0916521	-0.0386903	-0.0486782	0.0121095	0.0361117	0.0288074	-0.001853	0.0152888	-0.0049342	0.0339802	-0.0340435	0.00876664	-0.0268519	0.0040993	0.0129807
6.8	0.163694	0.0654072	0.197913	0.0166782	0.0178367	0.0234686	0.0242909	0.0551136	0.0250761	0.0492098	0.0398095	0.018931	0.04993	-0.0142176	-0.0290944	-0.0994763	-0.0711755	-0.0321234	0.0193941	0.0169213	0.0207971	-0.0026563	0.0225959	-0.0182553	0.0401661	-0.0365496	0.00954293	-0.0120992	0.0174528	0.0455006
6.9	0.167311	0.0738862	0.168189	0.0107568	0.024293	0.0380215	0.0198329	0.0242107	0.0217965	0.0529552	0.0575251	0.00990797	0.0304087	-0.0252792	-0.0274337	-0.139043	-0.0383649	-0.0268356	0.0238691	0.0219726	0.00967546	0.00896759	0.00623579	0.00949937	0.030481	-0.0484458	-0.0068847	0.00436701	0.0106249	0.0382542
7	0.151588	0.0935504	0.178003	0.0280838	0.026558	0.0314549	0.027196	0.0483244	0.0326525	0.0609199	0.0336219	0.00673163	0.0159991	-0.0299787	-0.0015702	-0.140676	-0.0419031	0.0161047	0.026273	0.0151746	0.0134529	0.0132269	0.0323453	-0.0022529	0.0268381	-0.0336585	0.0148793	-0.0295371	0.00160391	0.0272392
7.1	0.128836	0.0711755	0.196858	0.0154852	0.0212408	0.0241812	0.0341776	0.040179	0.0354161	0.0538139	0.0565642	0.00352447	0.00577155	-0.0231694	-0.0034884	-0.137023	-0.0181465	0.00048014	0.0151621	0.0264961	0.014593	-0.0011873	0.0164279	-0.0040658	0.0304485	-0.0320754	0.00652208	-0.007785	0.0312499	0.0417075
7.2	0.150296	0.0884845	0.186625	0.0162934	0.0185527	0.0331162	0.0241408	0.0446577	0.0221522	0.0706672	0.0509867	-0.0021528	0.0109999	-0.0320426	-0.0020092	-0.156398	-0.0427802	0.0123037	-0.0016045	0.00900806	0.0260767	0.02257	0.0302968	-0.021338	0.0328871	-0.0364753	0.0143187	-0.0331788	0.0252245	0.0270458
7.3	0.165609	0.0915395	0.2115	0.0267154	0.0211781	0.029935	0.017645	0.0101719	0.0235618	0.0615724	0.0583067	0.00787895	0.0265811	-0.0205323	-0.0148824	-0.156261	-0.0529238	0.00172743	0.017304	0.0138574	0.00848579	0.00936327	0.00876454	-0.0090143	0.033328	-0.032087	4.6083e-05	-0.0275948	0.017404	0.039005
7.4	0.140337	0.0797048	0.195659	0.0198564	0.0260283	0.0300077	0.0254138	0.0353078	0.0484866	0.0575493	0.0420202	0.00092615	0.0349771	-0.0269037	0.00641776	-0.123097	-0.0410315	-0.0091168	0.0123675	0.0132278	0.0289012	0.00343886	0.0107592	-0.0045288	0.0406475	-0.0436018	0.00775194	-0.02918	-0.0029538	0.0285212
7.5	0.174063	0.0704507	0.246387	0.00830738	0.0195674	0.0365887	0.0387137	0.0501986	0.0418697	0.0378484	0.053606	-0.0003239	1.9297e-05	-0.0231954	0.0169863	-0.140432	-0.0130376	0.022365	0.0130816	-0.002322	0.0149086	0.0170316	0.0125348	0.00233985	0.0498818	-0.0438534	0.00843864	-0.0133685	-0.0137241	0.0593162
7.6	0.161409	0.0736607	0.251081	0.0164469	0.0297915	0.0214669	0.0309469	0.0353018	0.0302532	0.046101	0.052151	0.0123018	-0.0030643	-0.0066947	0.0163846	-0.158867	-0.0107861	0.0053821	0.00242675	0.0174642	0.0111945	0.0204608	0.0136589	-0.0008198	0.0259303	-0.0450572	0.010117	0.00273589	0.0110485	0.0294814
7.7	0.147624	0.073652	0.25137	0.0234724	0.00858781	0.022967	0.0205962	0.0148597	0.017681	0.0423481	0.0582574	-0.0096429	0.0184639	-0.0510635	-0.010629	-0.158831	-0.059489	0.0235966	0.0169189	0.0194253	0.016418	0.00901187	0.00267431	7.8661e-05	0.019236	-0.0376212	0.00233647	-0.0119263	0.00751211	0.0369857
7.8	0.136793	0.0689203	0.217558	0.0145661	0.00627473	0.0373975	0.023007	0.0359266	0.026446	0.0392817	0.0494556	-0.0153066	0.0107562	-0.0300279	0.0207513	-0.164259	-0.0324641	0.0108805	0.0325287	-0.0077144	0.022608	0.0116484	0.00854998	-0.0223779	0.0263045	-0.0412577	0.00149508	-0.0089892	-0.0011819	0.0300542
7.9	0.125725	0.0583224	0.237571	0.00731371	0.0117913	0.0220272	0.027401	0.043649	0.0211743	0.0507107	0.0594817	0.00065946	-0.0095684	-0.0279898	0.00149994	-0.166531	-0.0445041	0.0183981	0.0283199	0.00422373	0.020681	0.00060639	0.0269953	-0.0148197	0.0324883	-0.0414261	0.0102602	-0.0161741	0.0204358	0.0263978
8	0.137218	0.0397013	0.257192	0.0122556	0.0203881	0.0135995	0.0108162	0.0427644	0.0315543	0.0421391	0.0405982	0.0126571	0.0107956	-0.0235432	0.0160422	-0.17465	-0.0108862	0.00812529	0.0114076	0.00884878	0.00996739	0.0021995	0.00852901	-0.0094741	0.011344	-0.0347282	-0.003364	-0.0241751	0.014665	0.0293015

## Sheet: Panel d
Time (s)	∆F/F Averaged individual taps (left) mel female target male 1 tap 1	∆F/F Averaged individual taps (left) mel female target male 1 tap 2	∆F/F Averaged individual taps (left) mel female target male 1 tap 3	∆F/F Averaged individual taps (left) mel female target male 2 tap 1	∆F/F Averaged individual taps (left) mel female target male 2 tap 2	∆F/F Averaged individual taps (left) mel female target male 2 tap 3	∆F/F Averaged individual taps (left) mel female target male 3 tap 1	∆F/F Averaged individual taps (left) mel female target male 3 tap 2	∆F/F Averaged individual taps (left) mel female target male 3 tap 3	∆F/F Averaged individual taps (left) mel female target male 4 tap 1	∆F/F Averaged individual taps (left) mel female target male 4 tap 2	∆F/F Averaged individual taps (left) mel female target male 4 tap 3	∆F/F Averaged individual taps (left) mel female target male 5 tap 1	∆F/F Averaged individual taps (left) mel female target male 5 tap 2	∆F/F Averaged individual taps (left) mel female target male 5 tap 3	∆F/F Averaged individual taps (left) mel female target male 6 tap 1	∆F/F Averaged individual taps (left) mel female target male 6 tap 2	∆F/F Averaged individual taps (left) mel female target male 6 tap 3	∆F/F Averaged individual taps (left) mel female target male 7 tap 1	∆F/F Averaged individual taps (left) mel female target male 7 tap 2	∆F/F Averaged individual taps (left) mel female target male 7 tap 3	∆F/F Averaged individual taps (left) mel female target male 8 tap 1	∆F/F Averaged individual taps (left) mel female target male 8 tap 2	∆F/F Averaged individual taps (left) mel female target male 8 tap 3	∆F/F Averaged individual taps (left) yak female target male 1 tap 1	∆F/F Averaged individual taps (left) yak female target male 1 tap 2	∆F/F Averaged individual taps (left) yak female target male 1 tap 3	∆F/F Averaged individual taps (left) yak female target male 2 tap 1	∆F/F Averaged individual taps (left) yak female target male 2 tap 2	∆F/F Averaged individual taps (left) yak female target male 2 tap 3	∆F/F Averaged individual taps (left) yak female target male 3 tap 1	∆F/F Averaged individual taps (left) yak female target male 3 tap 2	∆F/F Averaged individual taps (left) yak female target male 3 tap 3	∆F/F Averaged individual taps (left) yak female target male 4 tap 1	∆F/F Averaged individual taps (left) yak female target male 4 tap 2	∆F/F Averaged individual taps (left) yak female target male 4 tap 3	∆F/F Averaged individual taps (left) yak female target male 5 tap 1	∆F/F Averaged individual taps (left) yak female target male 5 tap 2	∆F/F Averaged individual taps (left) yak female target male 5 tap 3	∆F/F Averaged individual taps (left) yak female target male 6 tap 1	∆F/F Averaged individual taps (left) yak female target male 6 tap 2	∆F/F Averaged individual taps (left) yak female target male 6 tap 3	∆F/F Averaged individual taps (left) yak female target male 7 tap 1	∆F/F Averaged individual taps (left) yak female target male 7 tap 2	∆F/F Averaged individual taps (left) yak female target male 7 tap 3	∆F/F Averaged individual taps (left) yak female target male 8 tap 1	∆F/F Averaged individual taps (left) yak female target male 8 tap 2	∆F/F Averaged individual taps (left) yak female target male 8 tap 3
0	0.0224218	0.00325844	0.020599	0.0049398	0.0340528	0.0304073	0.0192489	0.0181037	0.020393	0.00360218	-0.00705368	-0.0149519	-0.0197381	-0.0540012	-0.0365212	0.0190377	0.0376378	0.0113479	0.00882695	0.0593104	0.0162579	-0.0121022	0.0148528	0.0286735	0.0124693	0.158746	0.026874	0.00378474	0.002262	0.00429023	0.0611765	0.0724929	-0.00462857	0.00445844	-0.00236406	-0.0378136	-0.0318257	-0.0581921	0.0193215	-0.0915416	-0.0206677	0.00274193	0.00467595	0.00241681	0.00736882	-0.0942911	-0.111076	-0.0288102
0.1	0.0054621	-0.0257516	0.00286255	-0.0103826	0.0226409	0.0278958	0.0606153	-0.0341352	0.0281777	0.031348	0.0406051	-0.00629	0.00624174	-0.051328	-0.0332896	0.0131536	0.00073788	-0.0456426	0.00723477	-0.0045757	0.0425371	-0.0068984	0.00023952	0.0313065	0.00890549	0.141804	0.00535646	-0.010436	-0.006862	0.0217055	0.0406874	0.110951	0.0406146	-0.0062209	-0.0006658	-0.0532044	-0.0667009	-0.0599828	0.0131652	-0.0987218	0.00910314	-0.0024194	0.00621212	0.0142832	0.0298452	-0.0828846	-0.1019	-0.0574076
0.2	-0.0163762	-0.0265364	0.0291362	0.00117618	0.0148969	0.0283398	0.0409029	-0.0045334	0.0257244	0.0259546	0.0285403	0.00296713	0.00190091	-0.0533881	-0.0135274	0.0635795	0.0466439	0.049855	-0.0084829	-0.0292926	0.00048302	-0.0247523	0.0255459	-0.0198174	-0.005355	0.129321	-0.00797	-0.0253387	0.0122709	-0.0310585	0.0295578	0.067141	0.0359613	-0.0120092	0.0150988	-0.0116508	-0.0723011	-0.0762423	0.0180834	-0.120334	0.00470228	-0.0320849	-0.0030728	0.0144596	0.0459628	-0.0388728	-0.120022	0.0268205
0.3	0.00108163	0.012579	0.0236494	0.0129208	0.012106	0.0490346	0.0147706	0.0145313	0.00847795	0.0466425	0.031393	-0.0177081	0.00323232	-0.0425752	-0.0030033	0.0292294	0.079966	-0.0023099	0.0635429	0.0232776	-0.0108073	-0.0015487	0.0335111	-0.0242444	0.0147797	0.0984965	0.0188019	-0.0364251	0.00965491	0.0115125	0.0938915	0.0456583	-0.0033274	-0.0098663	0.0189629	-0.0381737	-0.0703622	-0.0711196	-0.0044465	-0.0966128	0.0253157	0.00142893	-0.0543025	0.00630997	0.0160902	-0.0393613	-0.0984493	0.0294813
0.4	0.0327675	0.00260211	-0.0224634	-0.0206803	0.0332728	0.0468725	0.00995115	-0.0045479	0.0369817	0.0328154	0.0176852	-0.0134133	0.0190749	-0.037077	-0.0011262	0.0493768	0.0380816	0.0135567	0.0471635	0.0235335	0.027944	0.0188851	0.0494642	0.0003966	-0.0148065	0.0860127	-0.0115966	-0.0230164	-0.0011988	0.0279693	0.0380717	0.0596073	0.0439567	0.0313489	0.0500997	-0.0417487	-0.0448497	-0.10743	-0.010806	-0.0896176	-0.007331	-0.0075578	0.0183894	0.0531313	-0.0133444	-0.097088	-0.0815016	-0.0046511
0.5	0.00571142	-0.0112252	-0.0493318	-0.009166	0.022295	0.0263177	0.0316812	-0.0263991	0.0241297	0.0358056	0.0447947	-0.0247791	0.0217639	-0.0559505	-0.0057234	0.0371946	0.0351165	0.0381964	0.00962644	0.00448941	-0.006755	-0.0152391	0.0318618	-0.040871	-0.0028664	0.0963494	-0.019706	-0.0379966	0.0235551	0.00262577	0.0313212	0.0949064	0.0453954	-0.0074701	0.0418364	-0.0273779	-0.0509116	-0.0751143	-0.0049707	-0.0881185	-0.0332402	-0.0185584	-0.0029047	0.0301004	0.0251719	-0.0898703	-0.19981	-0.0002011
0.6	0.00040971	0.00990407	-0.0094342	0.00114756	0.0302266	0.0289751	0.0207114	0.00449379	0.0003398	0.0315125	0.0207763	0.0104913	0.0203177	-0.0059452	-0.0296307	0.0420381	0.0366246	0.00540965	0.0752955	0.0158235	0.0310634	-0.0134032	0.0531053	0.022281	0.030116	0.0720925	-0.0049137	0.013878	0.00178335	0.0273087	0.0181136	0.0746434	0.0313846	-0.0318707	0.0241054	-0.0508367	-0.0688384	-0.0473415	-0.0678894	-0.112977	0.0254054	0.0119645	-0.0130248	-0.008913	-7.563e-05	-0.0654751	-0.202952	-0.0179593
0.7	0.0068214	0.0150677	-0.0138663	-0.0121005	0.0672966	0.0181122	0.0139329	0.0136994	0.0241282	0.00016699	0.0390384	-0.0035731	-0.0183614	0.00948605	-0.0291289	0.0224032	0.0583482	0.032571	0.0171391	0.0160179	0.0117003	-0.0216862	0.0405231	-0.0125463	0.032019	0.0689152	-0.0115343	0.00295883	-4.479e-05	0.00056565	0.0633827	0.039868	0.039847	0.0071251	0.0192909	-0.0346806	-0.0606833	-0.0678128	-0.0089122	-0.13197	-0.0099693	0.0192564	0.0221162	0.00643348	0.0354832	-0.0346522	-0.211401	-0.0144177
0.8	-0.017223	0.019489	-0.0033196	-0.0043536	0.0263369	0.0294178	0.00750215	0.0104359	0.04609	0.024963	0.024263	0.00756059	-0.0550518	-0.0143249	-0.0496056	0.0532476	0.0389339	-0.0059402	0.0790735	0.0506299	0.062077	0.00457034	0.0103557	-0.0030589	0.0256214	0.0868584	-0.0048172	-0.0231114	0.0196089	0.0119558	0.0457144	0.090565	0.0555214	0.00243749	0.0172897	-0.0363789	-0.0385656	-0.0561074	0.0082291	-0.0707435	-0.0361997	0.0064676	0.0282072	-0.0026882	-0.017681	-0.0196238	-0.171479	-0.0506978
0.9	0.00876952	-0.0021055	-0.0013117	-0.0024102	0.0340809	0.0677312	0.0198321	0.0129101	0.0548758	0.0472845	0.0447621	-0.0058615	-0.0399476	-0.0139652	-0.047066	0.0486019	0.0545308	0.0141863	0.00860836	0.0232892	0.0633077	-0.0012833	0.032154	-0.0526402	-0.005979	0.0970594	0.0273438	0.0041408	0.0313184	-0.0084921	0.00755097	0.0760393	0.00994985	0.0109492	-0.0234718	-0.0231048	-0.0275504	-0.0637623	-0.0484178	-0.106126	-0.0367938	-0.0338098	0.0258547	0.00176314	0.0469048	-0.0860548	-0.17065	-0.0042825
1	0.0119512	-0.0016456	0.023322	-0.0093966	0.0166791	0.0381087	-0.0032109	-0.0135422	0.015568	0.0363578	0.0556691	7.2077e-05	-0.0064006	-0.0110815	0.00716383	0.0505769	0.0216052	-0.0219018	0.0151906	0.0532894	0.065477	-0.0024076	0.04691	-0.0188459	0.0151018	0.060538	0.0369652	-0.0145831	0.0105933	-0.0292773	0.00305513	0.0389054	0.0174794	-0.0054371	-0.0478742	-0.0608705	-0.0527924	-0.0466229	-0.0176802	-0.0877376	0.0103836	-0.026764	0.0167893	-0.0006334	0.0237986	-0.0414222	-0.196443	-0.0082791
1.1	0.00840667	-0.0295301	0.0244047	-0.0233161	0.00816421	0.0300764	0.00375277	-0.0049666	0.0160415	-0.0190042	0.0638687	-0.0004923	-0.0443291	-0.0221887	-0.0412609	0.0466949	0.0850368	-0.0229151	0.0351107	0.0600789	0.00903723	0.027668	0.044546	-0.0078248	-0.0425162	0.070247	0.0149738	-0.0286966	0.0274538	0.0110188	0.0436693	0.0237296	0.0459004	-0.0054619	-0.0239844	-0.0670111	-0.0253738	-0.0713157	-0.0540636	-0.138753	-0.0343797	-0.0100036	0.0274422	0.023858	-0.0043706	-0.0014309	-0.194973	0.0257844
1.2	-0.0173571	-0.0366351	-0.0045275	-0.019001	0.0226026	0.0219885	-0.0063851	0.0221051	0.045309	0.0117127	0.0691418	-0.0276542	-0.0348492	-0.0039911	-0.0043168	0.0345093	0.0368055	0.049372	0.0580477	0.0256745	-0.0071086	0.0045394	0.0105335	0.00316144	-0.0158137	0.0775916	0.0373886	0.0217717	0.00031364	0.0085196	-0.0037388	0.112276	0.00299803	0.00019717	-0.0319827	-0.0136547	-0.0538914	-0.0592872	-0.0492174	-0.112204	-0.0099213	0.0202199	0.0137233	0.00249942	0.0166058	0.0197524	-0.133377	-0.0188194
1.3	0.00519512	-0.0222842	0.00921524	0.00020303	0.0384115	0.0224385	-0.0075242	-0.0018802	0.0493079	0.0322769	0.0453928	-0.0435834	0.00255354	0.0237074	-0.0052511	0.010734	-0.0058254	0.0347521	0.0488305	0.00510504	-0.0036787	-0.0167656	0.0269119	0.0294824	0.00534617	0.0434493	0.017433	-0.0057591	0.0204399	0.0108643	0.0223488	0.0514964	-0.0194363	-0.0422812	-0.0058317	-0.0653364	-0.0103823	-0.0493553	-0.0591394	-0.113551	-0.0169797	0.0142542	0.0244109	0.0429846	0.0310927	-0.0057888	-0.0528063	-0.0024128
1.4	-0.0141002	-0.0116107	0.00275461	0.00488159	0.0241024	0.033252	-0.0031377	0.00390191	0.0219791	0.0347318	0.0711533	-0.113896	-0.0363192	-0.0133953	0.00449318	0.0523966	0.0427126	0.039768	0.101548	-0.0017451	-0.0301339	0.0182607	0.0210977	0.0640767	0.0100816	0.0740869	0.0223695	-0.0224882	0.010807	0.0185219	0.0546142	0.0306465	0.0145238	-0.0032816	-0.0072446	-0.0565592	-0.0434205	-0.10272	-0.0222875	-0.102794	-0.013359	-0.014467	0.0808222	0.00890059	0.0262038	-0.0505897	-0.0872186	0.0244968
1.5	-0.0095481	-0.0331164	-0.031534	0.00367111	0.0165056	0.0352298	-0.0205587	-0.0137332	0.00759553	0.00525671	0.0477484	-0.114961	-0.005497	-0.0201688	-0.0232717	0.03917	0.0227363	0.0420365	0.0938607	-0.0184222	0.0127177	-0.0026331	0.0371701	0.0134754	-0.0197735	0.0715272	0.0351476	0.00216065	0.030201	-0.0074438	0.0635066	0.0256615	-0.0228416	-0.00738	-0.0218954	-0.0429704	-0.0319185	-0.112537	0.0360601	-0.137485	-0.0593133	0.0223207	0.0314413	-0.0232168	-0.0074474	0.00380426	-0.090498	-0.0226176
1.6	0.0275402	-0.0053159	-0.0066127	0.0143699	0.0287999	0.00390582	0.00062583	0.0202808	0.0266808	0.0477644	0.0642338	-0.115017	-0.028257	0.0125212	-0.0203728	-0.0152557	0.0215425	0.0944309	0.0449717	0.0161949	0.00178092	-0.0141554	0.0485992	0.028528	0.0032071	0.0810043	0.0379896	-0.0364589	0.0209744	-0.0012216	0.0330029	0.0939382	-0.0206057	-0.0332031	0.00658937	-0.0008915	-0.0148219	-0.0956894	0.00523461	-0.0828071	-0.0546174	0.0525576	0.0796168	0.00887092	0.0518476	0.00397743	-0.0457348	-0.0245412
1.7	0.0136329	0.0065683	0.00763421	-0.0211988	0.0183192	0.0130252	0.0186917	0.00944557	-0.0157115	0.0248978	0.0498669	-0.0833637	-0.0299564	-0.0283336	0.0233827	0.0453047	0.0512473	0.0768891	0.0850935	-0.0220944	0.0144239	-0.0190182	0.0732053	0.0445309	0.0202336	0.117822	0.0471745	-0.0175825	0.00079293	-0.0207969	0.0461136	0.0610371	0.0510941	-0.0064933	0.00533004	-0.0333369	0.0267095	-0.106523	-0.0153195	-0.0890516	-0.0157985	0.0385356	0.0346352	0.0232044	-0.0014972	0.0540609	-0.0445279	-0.0103197
1.8	0.0178376	-0.0137276	-0.0046483	-0.0134142	0.0163442	-0.0029105	-0.028178	-0.0085257	0.00136076	0.0651833	0.0446761	-0.0552352	-0.0357864	0.00065171	-0.0352593	0.0482106	0.0577631	0.0789398	0.0673277	0.00548971	0.0381438	0.018597	-0.0056636	0.0211162	0.032493	0.130713	0.0455382	0.0450599	0.0186728	-0.0182013	0.0575807	0.0244634	0.0329278	0.0399702	0.00441396	0.0144899	-0.0115024	-0.0634858	-0.0086212	-0.0843614	-0.0280596	0.0348697	0.046076	0.0709802	0.0489677	0.0984199	-0.062757	-0.0360969
1.9	0.0287474	-0.0122013	-0.0007255	-0.0032416	0.0457998	0.00840621	-0.0055903	0.0025791	0.0140328	0.075321	-0.0014023	-0.0375369	-0.0119889	-0.0123006	-0.0049841	0.0409403	0.0660898	0.0527012	0.0952411	0.011175	-0.0098446	-0.0134204	0.0269739	0.00290662	0.025971	0.149983	0.0638507	0.0645722	0.0242363	0.0422076	0.0338639	0.0408409	0.0337268	0.0100273	0.0215631	-0.0014373	0.00326138	-0.0423132	0.00641085	-0.0495896	0.00659641	0.0446341	0.0516168	0.0598092	0.0476965	0.0732781	-0.0429479	0.0132026
2	0.0601366	0.0159199	0.0275594	0.0216971	0.102863	0.0316292	0.0197388	0.0331682	0.0872881	0.150991	0.102099	0.00519627	0.00865084	0.00546036	0.00943012	0.0886611	0.109035	0.110563	0.176022	0.0494095	0.0667749	0.0138449	0.0632973	0.0557938	0.0795156	0.16478	0.0986622	0.164599	0.0455924	0.0986937	0.0785253	0.128222	0.089672	0.081199	0.075749	0.0606673	0.0490357	0.0145468	0.0787695	0.0956181	0.107027	0.125222	0.10691	0.156232	0.100405	0.163636	0.0957177	0.13869
2.1	0.0434638	0.00605935	0.0158261	0.0164924	0.174942	0.0491404	0.0552546	0.0150566	0.0446187	0.160342	0.110564	0.014823	0.00078223	0.0136905	0.012761	0.0904881	0.0814862	0.0730334	0.117522	0.0899502	0.128137	0.0157784	0.11085	0.0348283	0.052748	0.246964	0.117111	0.253843	0.1064	0.164918	0.186467	0.173964	0.0583095	0.14287	0.045445	0.124672	0.164845	0.131389	0.104447	0.338326	0.306926	0.13361	0.134539	0.239393	0.146143	0.185456	0.106778	0.196822
2.2	0.0676692	-0.0043149	0.0010921	0.0172932	0.27048	0.0583897	0.00592335	0.0119062	0.0469015	0.164027	0.182908	0.030155	0.00027325	0.00235025	0.0136928	0.0580489	0.0598999	0.0574437	0.194956	0.0434192	0.10003	0.0384023	0.0677765	-0.0030104	0.0757363	0.250626	0.116879	0.27942	0.231877	0.214282	0.313106	0.220232	0.0320839	0.158264	0.139578	0.103307	0.268645	0.190358	0.272683	0.48109	0.447199	0.175871	0.196109	0.274732	0.152232	0.151399	0.0249223	0.159275
2.3	0.0686657	0.0287484	0.0253879	0.0162297	0.308939	0.0618157	0.00975061	0.0234971	0.04268	0.191851	0.207792	-0.0019696	0.0105225	0.0237547	-0.0531921	0.100133	0.0563924	0.107637	0.121506	0.0529172	0.0388932	0.00159297	0.0437162	-0.0378206	0.147878	0.254972	0.146145	0.292798	0.322559	0.240759	0.276896	0.248019	0.0926818	0.241869	0.142499	0.130067	0.337271	0.296681	0.452008	0.595319	0.611826	0.16077	0.108087	0.324327	0.149443	0.266111	0.0259861	0.152596
2.4	0.0862354	0.00984095	0.0575412	0.0136704	0.299544	0.0427839	0.0380807	0.0665441	0.0767797	0.206802	0.210547	-0.0021441	0.0467202	0.025666	0.0336085	0.08318	0.0842592	0.0682039	0.135438	0.0241433	0.00730116	0.00871665	0.0397029	0.00417734	0.206351	0.407529	0.160127	0.315238	0.409716	0.402756	0.295606	0.337639	0.0716677	0.389608	0.225193	0.227486	0.454711	0.406119	0.537853	0.615143	0.690732	0.204643	0.120542	0.316124	0.204821	0.377657	-0.0091348	0.164601
2.5	0.0623536	-0.0089214	0.0525923	0.0621402	0.359652	0.0776982	0.047862	0.0352265	0.0478761	0.198575	0.266846	0.0330074	0.00168818	0.0119103	-0.015081	0.113876	0.114691	0.105618	0.134408	0.0319639	0.0268411	0.0245572	0.0569772	-0.0019597	0.307117	0.568046	0.16936	0.337336	0.517741	0.547632	0.296951	0.302658	0.0577349	0.484945	0.25335	0.277191	0.488711	0.395415	0.537157	0.655027	0.681225	0.229154	0.15479	0.350126	0.256114	0.359602	0.0177865	0.182525
2.6	0.0850471	0.0211001	0.0296002	0.0268446	0.420172	0.0584629	0.036639	0.0370623	0.0423271	0.228541	0.214584	0.0179148	0.0554304	0.0322474	-0.0085344	0.0761831	0.0668478	0.0619963	0.140327	0.0265594	0.0488308	0.011531	0.0726154	0.0386357	0.295883	0.654427	0.180014	0.357013	0.576315	0.632126	0.293713	0.291579	0.0838493	0.583094	0.320389	0.340064	0.566081	0.51698	0.571326	0.61244	0.735052	0.273279	0.187583	0.313992	0.225492	0.324504	0.0284144	0.254722
2.7	0.0626565	-0.0129431	0.0589234	0.0387873	0.465539	0.0583272	0.0307116	0.024469	0.036307	0.205912	0.207618	0.0121744	-0.0011682	-0.0063955	-0.0042943	0.0984916	0.0764274	0.0738611	0.189392	0.041785	0.0524622	-0.0075798	0.0509811	-0.0147092	0.315567	0.689655	0.198741	0.319947	0.696432	0.708905	0.264579	0.283897	0.127149	0.652801	0.360351	0.373202	0.561398	0.583747	0.714324	0.641972	0.696657	0.235139	0.196549	0.311484	0.217988	0.386246	-0.0478453	0.253621
2.8	0.049018	0.0109121	0.041062	0.0493938	0.517506	0.0514222	0.0421557	0.0411555	0.0932433	0.18953	0.209681	-0.0121977	0.0208127	0.0106191	-0.0050339	0.0420493	0.0947066	0.0597834	0.188055	0.0768291	0.0860949	-0.0032079	0.043588	0.0622212	0.32281	0.755382	0.174879	0.346868	0.752662	0.77163	0.250406	0.315082	0.135369	0.636593	0.43608	0.346452	0.567771	0.562743	0.825696	0.623598	0.710157	0.187055	0.240899	0.303764	0.24134	0.426168	-0.0669578	0.312516
2.9	0.0253593	-0.0091646	-0.0117568	0.0338457	0.519038	0.0593115	0.042861	0.058729	0.0444607	0.1835	0.243323	0.0123841	0.0150877	-0.0057351	0.00205333	0.0378749	0.0728492	0.106145	0.131516	0.0705771	0.0326783	0.00177863	0.0481823	-0.0255985	0.351206	0.717794	0.191123	0.416897	0.769553	0.799679	0.240969	0.233369	0.137327	0.708271	0.520929	0.325937	0.669643	0.574708	0.90086	0.554725	0.684014	0.265509	0.193466	0.280844	0.218041	0.358188	-0.0561874	0.428505
3	0.0205109	0.0138441	0.0201228	0.0657716	0.52749	0.0480602	0.0282397	0.0195184	0.0407212	0.124865	0.19051	0.032445	0.0478846	0.0206065	0.0118744	0.034422	0.0269743	0.0776572	0.202637	0.0320552	0.0120231	-0.0076245	0.0490341	0.0185003	0.357743	0.711559	0.1562	0.440964	0.779441	0.764237	0.240503	0.217881	0.187486	0.825593	0.513177	0.358231	0.71215	0.585344	0.982339	0.546135	0.6648	0.283319	0.277848	0.242909	0.220219	0.376559	-0.023282	0.428297
3.1	0.0312838	-0.0042456	-0.0456598	0.0138174	0.511036	0.0358519	0.0373939	0.0141957	0.072811	0.138154	0.211567	0.0344328	0.018489	0.0202967	-0.0086226	0.048537	0.0694363	0.088148	0.172431	0.0384725	0.0254154	-0.03258	0.0570662	0.0254817	0.290059	0.676696	0.147857	0.515805	0.735698	0.77059	0.219111	0.204639	0.143224	1.11226	0.51305	0.376717	0.715539	0.598062	0.983511	0.523175	0.612131	0.28651	0.2125	0.335109	0.1591	0.512532	-0.0411926	0.370679
3.2	0.0334815	0.00546867	-0.0132761	0.0212964	0.484383	0.0384718	0.0452428	0.0409149	0.0872683	0.108612	0.219211	0.00938885	-0.0157153	-0.0035051	-0.0148325	0.0197824	0.0515341	0.0740153	0.169397	0.0927684	0.0237216	-0.0110708	0.0504311	0.00599733	0.283492	0.665531	0.14001	0.521547	0.730794	0.785177	0.201255	0.259919	0.145996	1.25051	0.539553	0.322398	0.715962	0.585167	0.925603	0.533505	0.583753	0.440792	0.327147	0.298493	0.139275	0.601827	-0.0025337	0.388021
3.3	0.0309606	-0.0048678	0.00230645	0.00023358	0.468948	0.0503731	0.0394403	0.0244442	0.0518964	0.12296	0.198219	0.0304743	0.00359571	-0.0024466	-0.011845	0.0117634	0.0246059	0.0485089	0.16003	0.00264747	0.00121994	-0.0178321	0.10155	0.0231869	0.297248	0.589608	0.117849	0.505235	0.736391	0.770703	0.205458	0.207729	0.183788	1.44316	0.564929	0.349377	0.731817	0.540147	0.819889	0.504312	0.51049	0.540669	0.335036	0.239323	0.103704	0.658224	0.0713764	0.438923
3.4	0.0259489	-0.0093754	-0.0028	0.0122738	0.432042	0.0359626	0.020636	0.0371551	0.0271211	0.0977728	0.196761	-0.0022276	-0.0148071	-0.0381898	0.0394679	0.0924519	0.0700566	0.0278916	0.130148	0.0495316	0.0110787	0.00327831	0.0423639	0.00529844	0.238293	0.533697	0.124811	0.52593	0.682153	0.730448	0.189913	0.174088	0.132611	1.58325	0.517421	0.363179	0.742346	0.525871	0.836486	0.543203	0.489048	0.583762	0.27393	0.32988	0.146197	0.957357	0.0273914	0.426507
3.5	0.0396474	0.00261873	-0.0009413	0.0348632	0.384788	0.047235	0.0697058	0.0127021	0.0727748	0.0913377	0.171724	0.0333377	0.00547163	0.0106033	0.0151717	0.057984	0.0332784	0.0322582	0.132009	0.0478176	0.0591094	-0.0235799	0.036771	0.00997141	0.221113	0.636684	0.114937	0.483109	0.611516	0.729106	0.17566	0.16393	0.131741	1.57151	0.496831	0.345179	0.668284	0.560689	0.80705	0.585577	0.527665	0.584409	0.23978	0.310364	0.0673231	1.37602	0.0110558	0.304166
3.6	0.0488738	-0.00135	0.00680904	0.0261798	0.369896	0.0336323	0.0921404	0.0580839	0.0867832	0.109643	0.133521	0.0189024	-0.0107461	-0.0095639	0.0157437	0.0320669	0.0727589	0.0669289	0.11804	-0.0272555	0.00465058	-0.02689	0.0744694	0.0110706	0.248048	0.519541	0.100259	0.469689	0.585709	0.698193	0.159872	0.221282	0.18548	1.695	0.463072	0.37774	0.646464	0.562861	0.739279	0.511037	0.501278	0.645698	0.283818	0.299924	0.157763	1.83043	0.0575328	0.21061
3.7	0.0158385	0.0211632	0.0181134	0.0278946	0.351833	0.0418226	0.104666	0.0620007	0.0640334	0.132391	0.151284	0.0327327	-0.0439633	0.0282394	0.0104364	0.0648785	0.0508623	0.0381292	0.162284	0.0155119	0.00775178	0.0118673	0.0351128	0.0209447	0.213434	0.487866	0.0695591	0.471987	0.588393	0.710768	0.193245	0.151544	0.122853	1.64818	0.413378	0.290235	0.606591	0.578801	0.766485	0.51822	0.443858	0.628572	0.294523	0.298687	0.0855405	1.81664	0.0880893	0.291921
3.8	0.0254087	0.00337117	-0.0116388	0.0194759	0.321866	0.0457765	0.0895081	0.0417655	0.0717078	0.0893373	0.146191	-0.0161359	-0.0418669	0.0105445	0.0296941	0.0256321	0.0704612	0.0650723	0.115112	0.0399057	0.013906	-0.0108233	0.0324779	-0.0056482	0.154309	0.502763	0.0831173	0.460719	0.545356	0.752615	0.14852	0.135102	0.108997	1.65778	0.415227	0.308979	0.623469	0.652771	0.733274	0.521864	0.447023	0.649164	0.281957	0.285249	0.143912	1.90829	0.0125348	0.272608
3.9	0.0370871	0.00645698	-0.0021314	0.0309243	0.329328	0.0396526	0.0755503	0.0350173	0.0509914	0.0886226	0.116621	0.00246803	-0.0221999	0.00708172	-0.0142918	0.0557011	0.0686272	0.0367987	0.0815213	0.0488246	-0.0361355	-0.0058546	0.034354	-0.0291907	0.151194	0.388104	0.0657066	0.519048	0.524419	0.74777	0.131629	0.140221	0.142966	1.57502	0.425461	0.27208	0.611786	0.684704	0.731055	0.451023	0.449308	0.651108	0.249106	0.18951	0.213009	1.9789	0.021799	0.328522
4	0.0191133	0.00484982	0.00633929	0.0507705	0.301955	0.0646815	0.0952637	0.0507459	0.100005	0.0912671	0.146149	0.0132585	-0.0136263	0.0104426	0.0165192	0.0183806	0.0707324	0.0594352	0.146859	0.0363805	-0.029348	-0.0192926	0.041703	0.002054	0.190299	0.395477	0.051661	0.470844	0.475419	0.752686	0.108267	0.186845	0.0576227	1.57364	0.410386	0.295308	0.560346	0.696683	0.734163	0.411883	0.416491	0.612822	0.238157	0.266211	0.145214	1.99921	0.00948515	0.268768
4.1	0.0367628	0.00553913	0.00751716	0.0553645	0.282661	0.0423803	0.0605472	0.0483176	0.0553307	0.066576	0.119641	0.00917342	-0.0332239	-0.0030571	-0.0182698	0.0287353	0.0823345	0.0319535	0.165262	0.0371	-0.0032032	-0.0209339	0.0849715	-0.0031689	0.187214	0.380506	0.0928807	0.498917	0.434622	0.730366	0.147666	0.128612	0.0258324	1.50293	0.37317	0.300507	0.55168	0.787268	0.6613	0.361247	0.429286	0.551541	0.251424	0.202318	0.157978	2.05045	0.0825377	0.465453
4.2	0.0230082	0.0154177	-0.0047985	0.0237724	0.277353	0.0666079	0.0661284	0.0162664	0.040991	0.0516523	0.134172	0.0143033	0.00804389	-0.0046585	-0.0069221	0.060244	0.0176068	0.0652386	0.0871416	0.0509772	-0.0251622	-0.0060622	0.0523203	-0.0047867	0.179041	0.363537	0.0732105	0.502581	0.419206	0.757405	0.0761174	0.116786	0.0361689	1.42972	0.327738	0.381299	0.500624	0.75638	0.657408	0.33961	0.403855	0.503935	0.264813	0.256553	0.161866	1.9076	-0.0174269	0.32818
4.3	0.0168463	-0.0123862	-0.0031068	0.0166333	0.246614	0.0511333	0.0467201	0.0457343	0.0786676	0.0688194	0.120344	0.00383947	-0.0080021	0.00973239	-0.0115352	0.0432687	0.0145199	0.0595858	0.11154	0.043224	0.00857417	-0.0039121	0.0770994	-0.0031027	0.181204	0.304538	0.0748487	0.49325	0.423675	0.718191	0.0315732	0.110546	0.0349056	1.46278	0.314759	0.350186	0.484652	0.688639	0.616047	0.287454	0.335001	0.560707	0.215809	0.208112	0.176304	1.90934	0.0295197	0.284047
4.4	0.00569078	0.0198827	0.00711247	0.0183943	0.210911	0.0527016	0.0768694	0.0466593	0.0543524	0.051253	0.100393	0.0064565	-0.0297172	0.00698458	-0.0262954	0.0180388	0.0806494	0.0653219	0.127177	0.0171038	0.0136803	0.0191285	0.0260869	0.00057696	0.147397	0.301719	0.0900026	0.512731	0.424106	0.708391	0.0151082	0.170351	0.0115081	1.58172	0.286437	0.38873	0.490653	0.709055	0.60808	0.271992	0.325629	0.510981	0.182813	0.204561	0.197437	1.81873	-0.0382582	0.267528
4.5	0.0207165	0.0351238	-0.0246823	0.0119753	0.21223	0.0441609	0.0662771	0.0367984	0.0499449	0.0515413	0.107748	0.0018201	-0.0072253	0.0331814	-0.0257005	0.0576004	0.066907	0.0600962	0.114006	0.0251619	0.0173483	0.00248206	0.0526573	-0.0319733	0.122517	0.311349	0.100037	0.488225	0.408425	0.774634	0.0344061	0.116367	0.0168562	1.64637	0.267217	0.320825	0.466385	0.687037	0.611005	0.262659	0.297579	0.488235	0.199116	0.17484	0.148915	1.63582	0.0561461	0.340612
4.6	0.0339969	0.00356195	-0.0006419	0.0356778	0.223016	0.0286287	0.0452863	0.0304177	0.0357668	0.00510589	0.1223	0.0324803	-0.05672	0.00316462	0.0176411	0.0484841	0.0439891	0.0595262	0.0873601	0.0333364	0.0231673	0.00753945	0.0289168	-0.0033226	0.13997	0.287162	0.0662666	0.517204	0.422194	0.785914	0.0156991	0.0982027	0.107528	1.57316	0.291975	0.334554	0.433474	0.682076	0.578617	0.255976	0.263032	0.471893	0.219982	0.217075	0.13732	1.6316	-0.0150824	0.195688
4.7	0.00290019	-0.0052046	0.0322025	0.0321409	0.197798	0.0673448	0.0385072	0.028379	0.0572247	0.0241681	0.0841619	0.0355112	-0.0296192	0.00516158	-0.0036949	0.0157787	0.0222966	0.0608486	0.111964	-0.0186722	0.0456499	-0.0289206	0.0109195	0.00590511	0.150155	0.253484	0.0247552	0.52717	0.439091	0.788898	0.0201398	0.119245	0.0266989	1.55944	0.284628	0.379071	0.358948	0.619648	0.550961	0.200958	0.268771	0.401157	0.135072	0.199403	0.163221	1.72683	0.0323575	0.180741
4.8	0.0163455	-0.0077231	-0.0006182	0.00196505	0.169233	0.0522839	0.0428656	0.0456633	0.0523482	0.0317418	0.124238	0.0313426	-0.0217197	-0.0253933	-0.0069446	0.0417035	0.0688197	0.0196137	0.0881282	0.00791738	0.0546498	0.0330974	0.0269877	0.0142843	0.0723012	0.267596	0.0413673	0.553791	0.383872	0.756826	0.0553768	0.137232	-0.004382	1.48717	0.267276	0.421261	0.401052	0.596546	0.532097	0.177618	0.214699	0.374429	0.147718	0.196181	0.148519	1.69156	-0.0159071	0.211459
4.9	0.00954192	-0.0197947	-0.0026519	0.0141422	0.164123	0.0500583	0.0545515	0.0667944	0.0563706	0.0379589	0.0735206	0.0158549	-0.075818	-0.0470172	0.0278171	0.00551863	0.0745734	0.0231409	0.0480378	-0.0180749	0.0182869	-0.013036	0.00291847	0.0267524	0.0614565	0.211854	0.0117606	0.500792	0.367458	0.745608	0.0789263	0.0783193	0.105551	1.43917	0.21636	0.382759	0.364161	0.595011	0.474741	0.194023	0.208427	0.394211	0.117232	0.139896	0.128718	1.5059	0.0578141	0.213794
5	0.0326371	-0.0370392	-0.0041514	0.0402412	0.137257	0.0234188	0.056066	0.0376635	0.0570249	0.0357981	0.0394895	0.0137912	-0.0596744	-0.0161387	-0.0012595	-0.007404	0.0657519	0.0789519	0.0480378	0.00768558	-0.0021244	-0.0184475	0.0197496	-0.0072619	0.0466719	0.210511	0.0131264	0.445947	0.335589	0.754181	0.0505463	0.0671489	0.0563657	1.33029	0.246962	0.393202	0.302616	0.565971	0.528718	0.117744	0.22108	0.36855	0.133095	0.0928513	0.160156	1.31479	0.0166897	0.118261
5.1	0.0113629	0.0107875	-0.0570852	0.024787	0.159428	0.024527	0.0450524	0.029915	0.0457292	0.0686569	0.0852888	-0.0057893	-0.0134062	0.0148461	0.00712321	0.0252597	0.0500887	0.0472698	0.0854618	0.0360017	-0.0159615	-0.002761	0.0271249	0.0400465	0.0580678	0.201142	0.0186982	0.437139	0.323593	0.716388	0.0491182	0.0775527	0.0172519	1.26297	0.213443	0.35684	0.253986	0.54571	0.46753	0.0885511	0.177921	0.315488	0.107849	0.147222	0.0933869	1.45034	-0.0965651	0.117636
5.2	0.00800309	-0.0060582	-0.0302713	0.0114968	0.133094	0.00224487	0.0635454	0.0618057	0.056003	0.0569446	0.111243	-0.0142893	-0.0315505	-0.005502	0.0217682	0.0337344	0.0587964	0.0278522	0.0393633	-0.0150731	0.024203	0.00058837	0.034957	-0.0002545	0.0262358	0.189181	0.011169	0.449261	0.319053	0.699693	0.0667432	0.126317	0.116646	1.24994	0.152166	0.420917	0.266374	0.470642	0.453184	0.115831	0.189358	0.290389	0.0962163	0.176448	0.126607	1.16443	-0.0931374	0.117316
5.3	-0.0308448	-0.0084389	-0.0115193	0.0258341	0.119459	0.0507698	0.0665175	0.0692523	0.0409161	0.00145476	0.106166	0.0170315	-0.0796209	-0.0126242	0.038907	0.0254536	0.052956	0.0678592	0.0800541	0.0176106	0.040416	-0.0429121	-0.0308059	0.00639768	0.0828572	0.181863	0.0208932	0.438659	0.299154	0.635881	0.0484648	0.0939043	0.0723488	1.14687	0.186764	0.43585	0.269763	0.474124	0.417335	0.0758997	0.132352	0.259078	0.117018	0.208189	0.0887259	1.17447	-0.0261935	0.084711
5.4	-0.0183952	-0.0092945	0.00109848	0.0183049	0.126915	-0.0155457	0.0388617	0.0460895	0.039477	0.0440118	0.0616642	0.00012568	-0.0113936	-0.034275	-0.0032407	0.00588714	0.0775861	0.0499935	0.0691632	0.0383562	0.0146313	0.0190797	0.031533	0.00040958	0.065	0.166084	-0.0077175	0.3953	0.254288	0.624842	0.0337813	0.0700988	0.0638738	1.11707	0.13273	0.450117	0.261054	0.447344	0.397512	0.0573541	0.141102	0.292552	0.0448588	0.247555	0.124009	1.15978	-0.0514332	0.0853893
5.5	0.0166364	0.0157542	-0.0208623	0.0216437	0.126306	-0.0066609	0.0470197	0.0171929	0.0913804	0.0632995	0.0772403	-0.0133743	-0.0728351	-0.0048121	0.0328374	-0.0249645	0.0485686	0.00561579	0.0321764	-0.0052644	-0.0014605	0.0463539	0.00064753	0.00170695	0.0441207	0.164306	0.0112687	0.380243	0.304746	0.632746	0.0573705	0.077288	0.132414	1.11025	0.136205	0.47225	0.206879	0.409897	0.401746	0.0277556	0.140743	0.216664	0.0520344	0.228129	0.0974841	1.17261	-0.0777425	0.0448028
5.6	0.0137665	0.0014047	-0.0143746	0.0100123	0.0791519	0.00503601	0.0513664	0.0435415	0.0437713	0.0395867	0.0522225	0.0363463	-0.0661687	-0.0090214	0.014421	0.0647302	0.0504813	0.0409121	0.0581854	-0.0126031	-0.0268618	0.00629212	0.0159266	0.0164651	0.0486114	0.136322	0.013906	0.353233	0.284569	0.55941	0.0993697	0.126757	0.109517	1.02142	0.111106	0.410022	0.215232	0.391906	0.375955	0.0700805	0.101901	0.22482	0.0796168	0.16881	0.037877	1.10009	-0.151924	0.15273
5.7	-0.0037049	0.00221857	0.0227844	0.0149038	0.0950021	0.0408955	0.0505759	0.0490117	0.060423	0.0594496	0.0733581	0.00604064	-0.0500583	0.00069713	0.0263743	0.0260423	0.0420133	0.0400373	0.074752	0.0366057	-0.0305853	0.0229778	0.0559531	0.0367494	0.00976912	0.147141	0.026855	0.331136	0.194705	0.55223	0.0539213	0.0672191	0.071328	1.02375	0.128313	0.360335	0.195422	0.364324	0.37815	0.0469443	0.074236	0.222815	0.112601	0.185511	0.0535453	0.992239	-0.0550448	0.127161
5.8	0.0270706	0.0216502	0.00082971	0.0405654	0.0877372	0.041399	0.0652291	0.0418553	0.0265946	0.0683474	0.0640847	-0.027769	-0.0284217	-0.016374	-0.0104406	0.0255904	0.0809993	-0.0028602	0.0697126	0.0120956	0.00774597	0.0453094	0.0346379	0.00754474	0.0109382	0.138876	0.0232293	0.345158	0.264364	0.521789	0.03676	0.0578653	0.125405	0.948787	0.12042	0.351085	0.231134	0.318197	0.321316	0.058936	0.103307	0.177208	0.0374116	0.267936	0.0454408	0.925471	-0.122109	0.0928952
5.9	0.0114477	0.00361493	-0.013059	0.0205249	0.0436625	0.0248763	0.0362045	0.0598605	0.0589158	0.0174523	0.0730945	-0.0085378	0.0090763	-0.0202482	-0.0152191	-0.0095006	0.0413495	0.0434732	0.101117	0.0133709	-0.0253149	0.0297831	0.0438761	0.00105178	0.0158687	0.138033	0.0431773	0.295031	0.217747	0.527363	0.0408191	0.0381756	0.0879832	0.96008	0.10987	0.316268	0.205531	0.306061	0.309709	0.0133537	0.0793813	0.156692	0.0774783	0.220926	0.106362	0.827854	-0.212838	-0.0163512
6	0.00394581	-0.0188774	0.00179596	0.0112408	0.0918733	0.0427477	0.0660557	0.0532295	0.0734504	0.0813567	0.0702515	0.0147025	0.0247515	0.00157466	-0.0074919	0.0163485	0.00676279	0.0009561	0.0465009	0.00603224	-0.0040198	0.0108228	0.0153366	0.00545694	0.0354538	0.119918	0.00591558	0.298524	0.179848	0.474038	0.0791883	0.115429	0.0969835	0.906402	0.0715068	0.382401	0.198297	0.346635	0.266252	-0.0051476	0.0683269	0.137991	0.0188591	0.269438	0.0179383	0.902632	-0.150532	0.144434
6.1	0.0118605	-0.0121994	-0.0040876	0.031609	0.0741425	0.0378599	0.041028	0.0499763	0.0570474	0.0505901	0.0666713	0.0120185	-0.006869	-0.0058053	0.0285881	0.0164736	0.0124694	0.0430578	0.0627375	0.00960727	-0.0231332	0.0364515	-0.0018005	0.0215643	0.00632525	0.121407	-0.001601	0.269805	0.205027	0.429499	0.0579511	0.0580941	0.0845224	0.816372	0.0629878	0.332635	0.175776	0.277774	0.289687	-0.0114884	0.111598	0.0986807	0.107495	0.220544	0.037337	0.857427	-0.105898	0.0830066
6.2	0.00031547	-0.0061323	-0.0178489	0.0227729	0.0809724	-0.0070947	0.0274832	0.04687	0.0656061	0.0595661	0.0639986	0.0117049	0.0170405	-0.0180747	0.039332	0.0301143	0.0447783	0.042931	0.0340493	0.0197275	0.0244768	-0.0077964	0.0220647	0.0392376	0.0438173	0.11256	0.00288552	0.276098	0.149775	0.438161	0.0426825	0.0600304	0.0393845	0.764814	0.100238	0.31899	0.166952	0.253023	0.283321	-0.016198	0.085454	0.100303	0.0854821	0.2287	0.068583	0.688002	-0.171331	0.0361429
6.3	-0.0248291	-0.0085708	-0.0182451	0.00813805	0.0532012	0.0118829	0.0331726	0.0485425	0.0776704	0.0421471	0.0339758	0.00421804	-0.0039958	-0.0071577	0.0280275	0.0179438	0.040619	-0.035504	0.0400191	-0.0177575	0.00912271	-0.0003275	0.00648375	0.0546509	0.0449321	0.120824	0.0246132	0.313966	0.106429	0.401566	0.0485954	0.040081	0.042161	0.741762	0.0687749	0.338642	0.14565	0.232098	0.275374	0.00310386	0.119189	0.124926	0.0636496	0.223623	0.0424293	0.704491	-0.142982	0.0755164
6.4	-0.0258544	0.0137739	-0.0053004	-0.0206363	0.0553725	-0.0160873	0.0901823	0.0556242	0.0834551	0.0456759	0.0402133	0.0159477	-0.0068092	0.0199236	0.0209743	-0.0269283	0.0308313	0.0279749	0.0738155	0.0100401	-0.0263257	-0.0345844	0.0382301	0.0550027	0.0119514	0.104744	0.0217991	0.450312	0.125895	0.382315	0.0761747	0.105139	0.0794571	0.689976	0.0779793	0.304202	0.159983	0.250946	0.241949	-0.0238003	0.0953275	0.0831335	0.0209218	0.25024	0.0545829	0.702888	-0.174372	0.126264
6.5	0.00282632	-0.0030003	-0.0197112	0.0115547	0.0574084	-0.0132087	0.055117	0.0609273	0.0634308	0.0520116	0.0419575	-0.012545	-0.0283643	0.0267333	0.0300468	0.00315237	0.0439144	0.0405083	0.0383648	0.00850892	-0.0385852	-0.0069472	0.00244361	0.0335665	0.0164892	0.0923526	0.0216273	0.608916	0.0952488	0.369283	0.0202535	0.0522767	0.0973272	0.668208	0.0289216	0.292015	0.163712	0.209237	0.244362	-0.0395301	0.153078	0.0773006	0.0182497	0.221444	0.0810658	0.708076	-0.18013	0.0252664
6.6	-0.0158485	-0.0147444	-0.0066026	0.0115055	0.0583477	0.0235154	0.0532714	0.0503088	0.0466265	0.0479933	0.0820527	0.032512	-0.0681094	0.0372773	0.00432811	0.018848	0.0539221	0.0294592	0.0292727	9.7681e-05	-0.0133848	-0.0027527	0.0588932	0.0419198	0.0263861	0.0729469	0.0154553	0.65006	0.0630772	0.334956	0.0185326	0.0525441	0.0173657	0.611474	0.0262147	0.272047	0.119799	0.177035	0.204752	-0.043345	0.0936038	0.0960351	0.0180129	0.185623	0.0678812	0.645209	-0.130687	0.067519
6.7	-0.0032195	0.00250686	0.00036847	0.0210186	0.102751	0.0255477	0.0460495	0.0308823	0.0787565	0.0709188	0.0489422	0.00969117	0.00277095	-0.026929	0.0353722	0.00487665	-0.009164	0.0164902	0.0713056	0.01065	0.00043406	-0.0120933	0.044191	0.00981359	0.0173599	0.0856431	-0.0028896	0.724011	0.0550009	0.333642	0.0527773	0.0615317	0.0696023	0.610455	0.0179391	0.300752	0.156866	0.207327	0.205522	-0.0541582	0.125901	0.126129	0.0423027	0.215791	-0.0008077	0.486833	-0.103609	0.0591472
6.8	-8.703e-05	0.00180684	-0.0095671	0.00377948	0.0688015	0.0149044	0.0700093	0.021184	0.0687128	0.0163613	0.0619813	0.0179278	-0.0340818	-0.0337682	0.041304	0.014506	0.0441932	0.0460069	0.0549441	-0.0092541	0.00621073	0.0236991	0.0314448	0.0550075	0.0155456	0.0939453	-0.0061325	0.79015	0.0647806	0.332091	0.00141487	0.12014	0.0759981	0.555558	0.00792381	0.291379	0.125292	0.190693	0.233937	-0.0571866	0.167625	0.117943	0.043636	0.186471	0.0598133	0.620856	-0.152914	0.122108
6.9	0.00429535	0.0132734	-0.0120621	0.00704463	0.0698902	0.0190515	0.0404601	0.0660792	0.0412504	0.0649102	0.0593754	0.0179744	-0.0366611	-0.035435	-0.0179034	-0.0167181	0.0409333	0.02708	-0.0054355	0.0189706	-0.0089309	-0.0868458	-0.0002974	0.00251584	0.00690154	0.0871332	0.0180259	0.754328	0.0579181	0.292153	-0.0073323	0.0498347	0.0230239	0.540095	0.0294691	0.252076	0.112308	0.164978	0.230273	-0.0576722	0.121962	0.205075	0.0516286	0.204473	0.00032633	0.555929	-0.154494	0.0869924
7	0.010581	-0.0267895	8.3887e-05	0.0187934	0.0486218	0.00408789	0.0241254	0.0400071	0.0503529	0.046952	0.0254684	0.0171893	-0.0419266	-0.0400645	0.0088533	0.026308	0.0588275	0.0104888	0.00817119	0.0349772	0.0199441	-0.0340007	0.0412061	0.0374968	0.00634493	0.0851754	0.00734585	0.743913	0.0895256	0.278651	0.0045143	-0.0047346	0.0344418	0.514072	0.00083828	0.235458	0.131434	0.13986	0.213829	-0.0848195	0.175559	0.136867	-0.004841	0.197254	0.00038025	0.467221	-0.115568	0.0465181
7.1	0.00992568	0.00873006	-0.0186829	0.0151617	0.062045	0.0288371	0.0251676	0.0200407	0.0772721	0.044797	0.0473604	0.0217735	-0.0468963	-0.0446309	0.0674861	-0.0005249	0.0323279	0.0196415	0.0672776	-0.020368	0.0395513	-0.0428942	0.046329	0.0199691	0.00151887	0.0952652	-0.010725	0.757995	0.0602278	0.24792	0.0439175	0.0195925	0.0847366	0.521005	0.0220555	0.245741	0.0900459	0.154306	0.194354	-0.0622328	0.115295	0.127113	0.021026	0.149901	0.0317226	0.522256	-0.189459	0.0463254
7.2	0.0174009	0.00667623	-0.0223412	0.0271626	0.0455131	0.0290757	0.0509763	0.0456787	0.0821074	0.0478655	0.0575565	0.0241768	-0.0339097	-0.017014	0.00644262	-0.0269511	0.0240052	0.00976819	0.0783055	0.0212155	0.0165201	-0.0089248	0.0613324	0.0369694	0.00312615	0.0700413	-0.0071398	0.712891	0.0535547	0.271183	0.00850548	0.116896	0.0486061	0.459964	0.0358	0.19601	0.09116	0.117176	0.209035	-0.107357	0.121997	0.117478	0.0177752	0.134556	0.0401082	0.487144	-0.205145	0.111759
7.3	0.0181233	-0.0150905	-0.0096014	0.00626348	0.0773645	0.041745	0.0550173	0.0802325	0.0570395	0.0655977	-0.0014787	0.0230747	-0.0671367	-0.023912	0.0176297	0.0121053	0.0264363	0.0488217	-0.0110991	-0.0356426	0.0219059	-0.0184118	0.0167468	0.0481531	0.0176192	0.0581192	0.0086494	0.697277	0.0587237	0.253451	-0.0039791	0.0925593	0.0363586	0.41725	-0.0015031	0.224515	0.103717	0.121007	0.196862	-0.0930572	0.0858747	0.147263	0.103502	0.146645	0.0317226	0.49732	-0.172294	0.130891
7.4	0.0282574	0.00018108	-0.0476343	0.0111215	0.0519872	-0.0066156	0.0237893	0.0166603	0.0300439	0.0722296	0.0315321	0.0207769	-0.0607693	-0.0581849	0.0214898	0.0292216	0.0292054	0.00968126	-0.0096192	0.00262255	0.0200844	-0.0501108	0.0463993	0.0313817	0.0324818	0.053552	-0.0142425	0.683983	0.0375447	0.256178	0.0313957	0.087413	0.118309	0.423484	0.00514632	0.210112	0.0921373	0.129225	0.179471	-0.0725076	0.114917	0.100897	-0.0168557	0.147323	0.102553	0.378309	-0.166453	0.084882
7.5	0.00794959	-0.0153337	-0.0325707	0.00432427	0.0158029	0.0312207	0.0261844	0.0412556	0.0523887	0.0412909	-0.0014866	-0.006641	-0.0154406	0.00029013	0.00829458	-0.0304078	0.0492675	0.0545461	0.0179633	0.00369597	0.0530041	-0.0415582	0.0186097	0.0446586	0.0180197	0.0392411	0.00679574	0.655363	0.0262065	0.225552	0.0197943	0.0761427	0.0499655	0.393464	-0.0556341	0.200784	0.0721209	0.120023	0.1267	-0.111324	0.068195	0.128379	0.0396369	0.0954187	0.129929	0.466391	-0.183037	0.0584208
7.6	0.0108111	-0.0188371	-0.0366501	0.0218122	0.0343428	0.0105532	0.0552191	0.0373936	0.0624546	0.0728486	0.0412086	-0.0007836	-0.013387	-0.0198863	0.00585916	-0.0235628	0.0241662	0.0138659	0.0782927	0.00879556	0.00787377	-0.0153629	0.0182637	0.0067625	0.00292137	0.0557434	-0.0055076	0.66251	0.0301753	0.216665	-0.0029891	0.155076	0.0557272	0.361358	-0.0256861	0.186497	0.0529638	0.115099	0.142221	-0.0657277	0.0773204	0.0976269	0.0688715	0.151191	0.0819057	0.461177	-0.205619	0.120526
7.7	0.0228927	-0.0243566	-0.0510895	0.0134518	0.0437047	0.0426511	0.0503907	0.0649096	0.0543356	0.0631216	-0.0037408	-0.0047108	-0.0046414	-0.0180134	0.0136813	-0.0023365	0.0118411	0.0227927	0.0548565	0.0130967	0.0254768	-0.0484117	0.0439291	-0.0080045	-0.0014077	0.0721054	-0.0060879	0.601499	0.0344217	0.222122	0.0126897	0.107237	0.109931	0.336247	-0.0301542	0.165169	0.0388449	0.0546785	0.139226	-0.0845989	0.0560428	0.105185	0.0569547	0.116931	0.107099	0.480446	-0.153527	0.046919
7.8	0.00142682	-0.0281416	-0.0247167	0.0179965	0.0104318	0.0365706	0.0253838	0.0492583	0.0290452	0.098604	-0.0060772	0.0282042	0.0411846	-0.0557311	-0.0016461	0.00812053	0.0383372	0.029867	0.0326697	0.0829356	0.036304	0.00404844	0.0280649	0.0322343	0.0145513	0.0357661	-0.0183294	0.659896	0.028269	0.20582	0.0574718	0.121094	0.0861994	0.357055	0.0290015	0.150198	0.0504453	0.0908596	0.0936658	-0.0896782	0.0696716	0.0659908	0.0253677	0.0994466	0.0965479	0.444519	-0.108593	0.0665361
7.9	0.0309389	-0.0441828	-0.0154394	0.0175997	0.0675172	0.0424819	0.0461381	0.0372031	0.0488417	0.0983363	0.0049137	0.0308119	-0.0070005	-0.0176223	0.0372064	0.0114521	0.0324301	0.00248424	0.0313454	-0.0634652	0.00904387	-0.0207173	0.0209957	0.0549897	-0.0068133	0.0435675	0.0201488	0.712678	0.0280102	0.208134	0.014216	0.114313	0.0392222	0.328935	-0.0024049	0.178971	0.0397525	0.00844983	0.0184702	-0.0840549	0.0666417	0.0715908	0.0501335	0.0895886	0.0992349	0.379166	-0.143576	-0.0346814
8	0.020622	-0.0135487	0.00489569	-0.0054184	0.0473928	0.0218597	0.0480469	0.0729619	0.0498657	0.065	0.0348162	0.0175439	0.0309541	-0.0028063	0.0209946	-0.0012615	0.0360159	-0.0024761	0.0113879	-0.0355022	0.0189815	0.0207258	-0.0122717	0.0318783	0.0317081	0.0551422	0.041926	0.711115	0.012404	0.157211	0.00415309	0.151946	0.0971691	0.339469	-0.0211476	0.206402	0.0427805	0.0675078	0.0235981	-0.116781	0.0682208	0.0762439	0.0306298	0.124833	0.0893379		-0.127707	0.0669686
[truncated: 5 more columns]

## Sheet: Panel e
Time (s)	∆F/F Averaged individual taps (left) mel female target male 1 tap 1	∆F/F Averaged individual taps (left) mel female target male 1 tap 2	∆F/F Averaged individual taps (left) mel female target male 1 tap 3	∆F/F Averaged individual taps (left) mel female target male 2 tap 1	∆F/F Averaged individual taps (left) mel female target male 2 tap 2	∆F/F Averaged individual taps (left) mel female target male 2 tap 3	∆F/F Averaged individual taps (left) mel female target male 3 tap 1	∆F/F Averaged individual taps (left) mel female target male 3 tap 2	∆F/F Averaged individual taps (left) mel female target male 3 tap 3	∆F/F Averaged individual taps (left) mel female target male 4 tap 1	∆F/F Averaged individual taps (left) mel female target male 4 tap 2	∆F/F Averaged individual taps (left) mel female target male 4 tap 3	∆F/F Averaged individual taps (left) mel female target male 5 tap 1	∆F/F Averaged individual taps (left) mel female target male 5 tap 2	∆F/F Averaged individual taps (left) mel female target male 5 tap 3	∆F/F Averaged individual taps (left) mel female target male 6 tap 1	∆F/F Averaged individual taps (left) mel female target male 6 tap 2	∆F/F Averaged individual taps (left) mel female target male 6 tap 3	∆F/F Averaged individual taps (left) mel female target male 7 tap 1	∆F/F Averaged individual taps (left) mel female target male 7 tap 2	∆F/F Averaged individual taps (left) mel female target male 7 tap 3	∆F/F Averaged individual taps (left) mel female target male 8 tap 1	∆F/F Averaged individual taps (left) mel female target male 8 tap 2	∆F/F Averaged individual taps (left) mel female target male 8 tap 3	∆F/F Averaged individual taps (left) yak female target male 1 tap 1	∆F/F Averaged individual taps (left) yak female target male 1 tap 2	∆F/F Averaged individual taps (left) yak female target male 1 tap 3	∆F/F Averaged individual taps (left) yak female target male 2 tap 1	∆F/F Averaged individual taps (left) yak female target male 2 tap 2	∆F/F Averaged individual taps (left) yak female target male 2 tap 3	∆F/F Averaged individual taps (left) yak female target male 3 tap 1	∆F/F Averaged individual taps (left) yak female target male 3 tap 2	∆F/F Averaged individual taps (left) yak female target male 3 tap 3	∆F/F Averaged individual taps (left) yak female target male 4 tap 1	∆F/F Averaged individual taps (left) yak female target male 4 tap 2	∆F/F Averaged individual taps (left) yak female target male 4 tap 3	∆F/F Averaged individual taps (left) yak female target male 5 tap 1	∆F/F Averaged individual taps (left) yak female target male 5 tap 2	∆F/F Averaged individual taps (left) yak female target male 5 tap 3	∆F/F Averaged individual taps (left) yak female target male 6 tap 1	∆F/F Averaged individual taps (left) yak female target male 6 tap 2	∆F/F Averaged individual taps (left) yak female target male 6 tap 3	∆F/F Averaged individual taps (left) yak female target male 7 tap 1	∆F/F Averaged individual taps (left) yak female target male 7 tap 2	∆F/F Averaged individual taps (left) yak female target male 7 tap 3	∆F/F Averaged individual taps (left) yak female target male 8 tap 1	∆F/F Averaged individual taps (left) yak female target male 8 tap 2	∆F/F Averaged individual taps (left) yak female target male 8 tap 3
0	-0.000439469	0.0411671	0.0411671	0.0103597	-0.0146171	-0.126554	0.0106669	-0.00356651	-0.0241407	0.0373198	0.00387152	0.0097343	0.00705511	-0.015434	-0.0804333	0.012815	0.0174124	0.00957957	0.0127531	0.0138163	-0.0134499	-0.0312302	-0.0109159	0.0222805	0.0288556	0.0567817	-0.00742819	-0.0651652	-0.0663263	0.0790337	0.0118879	-0.00488018	0.0218638	-0.0269797	-0.0375422	0.0320119	0.0188305	0.0082988	-0.0504806	0.0345496	-0.00486997	-0.0526041	0.0280852	0.000383179	0.0133518	0.099022	0.00944883	0.0033591
0.1	0.006944	0.0283	0.0283	-0.0266027	-0.0036773	-0.105978	0.0238911	0.0133153	0.00627259	0.0461424	-0.0123721	-0.0134533	-0.0009282	0.00534597	-0.0576616	0.0312453	-0.0097858	8.8669e-05	-0.0187677	-0.0088111	-0.0378366	0.00415328	-0.0071446	0.0341921	0.0290843	0.0224162	0.0198179	-0.0443851	0.00518471	0.0589565	-0.002723	-0.0282979	-0.0179665	0.00952095	-0.0212798	0.0205726	0.00216201	-0.0137076	-0.0214687	0.0382033	0.0230147	-0.0083693	0.0364057	-0.015633	0.0394157	0.150347	-0.0025901	0.0238254
0.2	-0.0283299	-0.0088716	-0.0088716	-0.0440446	0.0492161	-0.071284	0.0268194	-0.0039398	0.0041592	0.0444035	-0.0098978	0.0139461	0.00591273	-0.0047871	-0.0814592	0.0160576	-0.0132146	0.00852163	-0.0119785	-0.0147872	0.00122553	0.0246863	0.0153263	-0.0253333	0.0311273	0.063078	0.020105	-0.0527982	-0.0485707	0.0569753	0.0205536	-0.0057618	0.0108238	0.0123693	0.00254032	0.0327427	-0.0147075	0.00125629	-0.0197444	0.0380444	0.0138242	-0.0237433	0.0312931	-0.0135563	0.0248934	0.0939767	0.00819241	-0.0071893
0.3	-0.0113826	-0.0035883	-0.0035883	0.00062259	0.0386056	-0.0338039	0.0134002	0.0116462	0.00145988	0.0459162	-0.0015944	0.0118261	-0.0023815	-0.0171179	-0.0253428	0.00760608	0.00653513	-0.0113736	-0.0155753	-0.0052094	-0.027594	0.00322884	0.00972422	-0.0352015	0.0227318	0.05871	0.00213227	-0.0317973	0.00058965	0.0712475	0.0231505	-0.0127904	-0.0148304	0.0111103	-0.0463209	0.0263508	0.0194035	-0.0047117	-0.028671	0.0351294	0.00574866	-0.0206669	-0.0203554	-0.0044711	0.0114203	0.115395	0.0142037	0.0276276
0.4	0.0167965	0.00809303	0.00809303	-0.0110485	0.0671946	-0.0743338	-0.0115868	-0.0126868	-0.0049164	0.0376866	0.0184336	0.0100741	0.00661934	-0.0044878	-0.0269666	0.00968207	-0.0059864	0.00946284	0.00740404	-0.0108089	-0.0098094	-0.0217783	0.0166927	-0.0129168	0.0379944	0.0501988	0.0121734	-0.0451413	0.0478096	-0.0918655	0.0213519	0.0134369	0.00111515	0.00293473	0.00221976	0.0304454	-0.0059097	-0.0003938	-0.0225203	0.0369033	0.00138193	-0.045396	0.00958556	-0.000224	0.0462844	0.115826	-0.0003259	0.0256434
0.5	0.00384243	0.0210719	0.0210719	0.0341475	0.00847823	-0.0887037	0.00569221	-0.006089	-0.0231811	0.0425644	0.00461942	0.0126554	0.00017073	-0.0075061	-0.0131829	0.00651506	-0.006528	-0.0199353	0.0146949	-0.0298919	-0.0346139	-0.0024622	-0.0242185	0.00966032	0.062693	0.0541796	-0.0035674	0.0130435	-0.0646403	-0.0511465	-0.011674	-0.0063655	-0.0017759	-0.0038437	-0.0309519	-4.987e-05	0.00163811	-0.0081519	-0.0260219	0.0196644	0.00969094	-0.0467167	0.033549	-0.020708	0.0247979	0.147481	0.00704873	0.0225677
0.6	0.00214189	0.00820966	0.00820966	0.0278299	0.0260399	-0.0569872	0.00987419	-0.0110292	0.0226076	0.0561059	0.03471	-0.0099629	0.00997181	-0.011015	-0.0307061	0.0076402	-0.0127938	0.00425281	-0.0004807	-0.0014532	-0.0455189	0.0238006	-0.0100837	-0.0228825	0.0341484	0.0413111	-0.0074619	-0.032334	-0.0595336	-0.0374318	0.0252693	-0.0063795	-0.006837	0.0354374	-0.0106826	0.00811868	-0.0162949	-0.0030083	-0.0218813	0.0372787	0.0144812	-0.0634734	-0.0092867	-0.0423088	0.00189515	0.114809	-0.0029387	-0.0037219
0.7	0.0076051	0.029476	0.029476	-0.0284715	0.0216467	-0.0565943	0.0416683	-0.0055722	0.00449993	0.0335621	0.0111028	0.00530779	0.00693029	0.0132505	-0.0215924	-0.0042947	-0.0077403	0.00065192	-0.003361	-0.0325878	-0.054797	-0.0192331	0.0076028	0.00498742	0.0408807	0.051645	0.0632315	-0.0418541	-0.0709204	0.00935216	0.00415234	-0.0304348	-8.179e-05	0.0267077	0.00534754	0.0144042	-0.0069743	0.00197188	-0.0136414	0.0197973	-0.0269199	-0.0478769	0.00707581	-0.0220088	0.0082645	0.115696	-0.0066871	-0.0039038
0.8	-0.0057381	-0.0099135	-0.0099135	-0.0146681	0.00769037	-0.0524687	0.0037782	-0.0134029	0.0191949	0.0333151	0.0257644	-0.0029968	-0.0327142	-0.033203	-0.0161132	0.0134319	-0.0353212	-0.006334	0.020347	-0.0120913	-0.0385722	-0.0159211	0.00606993	0.0034727	0.0243653	0.0463969	0.0598293	0.00124568	-0.0323921	-0.0235359	0.00608885	0.0202915	0.0179996	0.01593	0.00357505	0.0145165	-0.0273078	0.0350243	-0.0465989	0.0377935	-0.0192019	-0.0442614	-0.024469	-0.0373568	0.0108108	0.133176	-0.0011512	0.00058919
0.9	-0.0211386	0.0218348	0.0218348	-0.0114357	0.0351389	-0.0233083	0.00923831	0.00904192	0.0198573	0.057418	0.00954873	0.0185861	0.0166333	0.0134001	-0.0019319	0.00413472	-0.0412498	-0.0176036	0.0278223	-0.0185854	-0.0387547	-0.049258	0.0269151	-0.0391583	0.0440243	0.0263912	0.021309	-0.0257684	0.00426146	-0.0445818	0.0013323	0.0145054	0.00734492	0.01667	-0.0075431	-0.0014449	-0.0454161	-0.0112175	-0.0151327	-0.0008072	-0.0475228	-0.0076743	0.0279092	-0.0641302	0.0278205	0.143983	0.00889675	-0.0084917
1	0.0204745	-0.0189911	-0.0189911	0.00608181	0.0289514	-0.0786117	-0.0168138	0.00494885	0.0086057	0.0509945	0.0424452	0.00653097	-0.008868	0.0121075	-0.0029047	-0.0063891	-0.0597084	-0.0096774	0.0142439	0.0164815	-0.0985271	-0.0662194	0.00868703	0.00717702	0.0217608	0.0436101	0.00172384	-0.0104715	-0.0704219	-0.0073552	0.00345113	0.00928793	-0.0254639	0.011589	-0.0251277	0.017617	-0.0265705	-0.0139899	-0.024107	0.040636	-0.0468883	-0.0297065	0.0003695	-0.044232	0.0249679	0.119097	0.00369439	-0.028448
1.1	0.0118653	-0.0130567	-0.0130567	0.0360863	0.0160145	-0.0867918	0.0142628	-0.0107923	-0.013078	0.0279836	0.028087	0.00496673	-0.0188485	-0.0143081	-0.0253482	0.0108561	-0.0507819	-0.0037494	0.0150902	9.4356e-05	-0.0241206	-0.0384146	-0.0062968	0.00560606	0.0507036	0.0305519	-0.0177679	0.0302597	-0.086316	-0.0246131	0.00774955	-0.0059218	-0.0141377	-0.0161078	0.0153602	0.0182028	0.00222233	0.00791879	-0.0052487	0.0418068	-0.0471427	-0.0330164	-0.0192121	-0.046561	-0.00116	0.111245	0.00208114	0.0180233
1.2	0.0258923	-0.0140373	-0.0140373	0.0127337	0.0397693	-0.0342751	0.0048486	0.00490586	0.00444261	0.0179284	0.0267248	-0.0006633	0.0234898	0.0132628	0.010943	0.0111153	-0.0796588	0.00354226	0.0218936	0.021733	-0.0283192	-0.0205445	-0.0065718	0.0295179	0.0622897	0.0279841	-0.0709135	-0.007591	-0.0946616	-0.0075503	-0.0092151	0.00613738	0.0140306	-0.0409826	0.00440944	-0.0018471	-0.0089269	-0.0272449	-0.0345672	0.0286723	-0.0532923	-0.0219429	0.0260146	-0.0319991	-0.0131055	0.14736	0.0238123	0.00820924
1.3	0.00778639	0.015047	0.015047	-0.0290598	0.0209807	-0.024239	-0.0128968	-0.0362031	0.00239928	0.0438839	0.021458	0.00638375	0.00528637	0.00080684	-0.0350544	0.00465764	-0.0643383	-0.0097079	0.00278264	0.0228149	-0.0255917	-0.0032604	0.00041361	-0.0080639	0.0456814	0.0552787	0.0493787	0.00807231	-0.0954092	-0.0290671	-0.0093682	0.00994653	-0.0078443	-0.0110682	-0.0057824	0.0161954	-0.0111241	-0.0018694	-0.0289515	0.0452143	-0.031512	-0.0059633	0.0295336	0.00298983	0.00298206	0.11367	0.0170664	0.0310091
1.4	0.00411436	-0.05463	-0.05463	-0.0101551	0.0223983	-0.0329462	0.00167555	-0.0181439	0.0230428	0.0209732	0.00680847	0.00073407	0.00185254	0.0137178	-0.0176254	0.0187395	-0.0299035	-0.0082266	0.0364611	0.0173709	-0.0003755	0.006872	0.00416921	0.0146844	0.012037	0.0464752	0.017664	-0.0048404	-0.110284	-0.0376627	0.0126861	-0.0021745	0.00199048	-0.0075138	-0.009213	-0.0039729	-0.0068425	0.00372973	-0.0169783	0.0304917	-0.0009838	-0.0093334	-0.0086091	-0.0238496	-0.035361	0.0891425	-0.0259414	0.00098203
1.5	0.0063962	-0.11538	-0.11538	-0.011107	0.0671713	-0.0438175	0.0286899	-0.010699	0.0109834	0.0116113	0.0323753	0.0221096	0.00492192	0.0234191	-0.0225349	0.00197573	-0.0217695	-0.0158509	0.0304452	0.0229807	0.00082424	0.0040817	0.0103441	-0.0244784	0.00715976	0.0506193	0.0639992	-0.0180141	-0.121569	-0.0303753	0.0233667	-0.0133112	0.00581929	-0.0480212	-0.0289095	0.00520298	-0.0195186	-0.011722	-0.0256038	0.0571817	-0.0299762	-0.0163929	0.0420925	-0.0091088	-0.0094188	0.033879	-0.0026354	-0.0021372
1.6	0.00998941	0.00138881	0.00138881	-0.0344832	0.0334199	-0.057671	0.00392339	0.00407131	0.00774166	0.0450895	0.0258045	0.0263484	0.00922619	0.00997464	-0.0108343	0.0297484	-0.0605872	0.025697	0.0348467	0.00412999	-0.0174607	-0.0217225	0.0221934	-0.0034723	0.00481865	0.0215977	0.0529746	-0.025011	-0.0966402	0.0202405	0.0184009	0.00182845	0.0172857	-0.0556628	-0.0364697	-0.0624426	0.0168556	-0.0207124	-0.0260587	0.051323	-0.0458249	-0.0303568	0.0396759	-0.025362	-0.0305874	0.00765941	0.0157414	-0.007619
1.7	0.0259317	0.0160287	0.0160287	0.0281179	0.0379806	-0.0781855	0.0356359	0.0216378	0.020526	0.0111442	0.0147488	0.0193811	0.00186369	0.0233958	-0.0120238	-0.0018424	-0.0180601	0.0194216	0.0362817	-0.0089093	-0.0104562	0.0155656	0.00589746	0.0382713	0.0428237	0.0311298	0.0678822	-0.0159066	-0.062039	0.0223371	-0.0072155	0.00243917	0.0253698	-0.0266656	-0.006592	-0.0391738	-0.0165138	-0.0135554	-0.0230922	0.0359407	-0.0251597	0.0274807	0.0387087	-0.0181268	-0.0584705	0.0285976	-0.0242456	0.00685665
1.8	0.026717	0.00508303	0.00508303	-0.0174945	0.0349305	-0.0168438	-0.0002702	-0.0210711	0.0020405	0.029517	-0.0062117	0.0114654	0.0106416	-0.0067874	-0.0073591	0.0350929	-0.0172761	0.00497447	0.0307786	0.00049249	-0.0017527	-0.0074884	-0.0109943	0.00887921	0.0237568	0.046173	0.0428449	0.00275822	0.0104528	0.0151224	0.00317999	-0.0102646	-0.0271438	-0.0288015	-0.0105094	-0.0179209	0.00469322	0.0135935	-0.0241124	0.0328259	-0.0090964	0.00497342	0.0499217	-0.01426	-0.0056692	0.0266927	-0.0074135	-0.0126566
1.9	0.0478516	0.0165467	0.0165467	-0.0116774	0.0521211	-0.0339724	0.0395392	0.00918556	-0.0223553	0.0404123	0.00635196	0.0084829	0.0134714	-0.0216865	-0.0107498	0.0298536	-0.0007693	0.0265363	0.0346369	-0.0029904	-0.0095226	-0.0164197	-0.0125272	-0.0035535	0.0248105	0.044233	0.0295556	0.00699784	-0.0419465	0.0190986	0.0172206	-0.0092382	-0.0103996	-0.0255901	-0.0281011	-0.0064284	-0.0132297	0.00499422	-0.0130381	0.022139	-0.0177222	-0.0009232	0.0411202	-0.0141939	-0.0259565	0.0197024	0.00429296	0.00102555
2	0.0727992	0.0491367	0.0491367	0.0567541	0.149122	0.0540296	0.0786321	0.0314312	0.0177195	0.0635284	0.0189897	0.0196952	0.0342271	0.034223	0.0189561	0.0477121	0.0131772	0.0533683	0.0566017	0.0386227	0.00460501	0.0183244	0.0270019	0.0434329	0.0539238	0.0822536	0.0843088	0.0551092	0.0173413	0.0722093	0.0519621	0.0149561	0.00389428	0.0228391	0.0119366	0.0366258	0.0414818	0.0181237	0.0258579	0.0821025	0.0250229	0.0106639	0.071883	0.031187	0.0143275	0.0528473	0.0115839	0.0193469
2.1	0.046422	0.0703641	0.0703641	0.0923584	0.107863	-0.0727247	0.0847525	0.00662529	0.00574822	0.0623422	0.0420676	0.0187124	0.0176776	0.0576019	-0.0091942	0.0226323	0.0360102	0.0348367	0.0240968	0.0134745	0.0255917	-0.0220622	0.00463233	0.0329223	0.0928079	0.0904391	0.0850159	0.00503713	0.0266838	0.0655789	0.0967297	0.00055912	0.0201485	0.0450026	0.00962437	0.0409571	0.0161742	0.00263413	-0.0230976	0.0258298	0.0169474	0.0348795	0.105907	0.0570136	-0.0088995	0.109771	-0.0149474	0.0198268
2.2	0.0927071	0.00987551	0.00987551	0.0881863	0.00837405	-0.0521092	0.0938838	0.00319901	0.00366137	0.0647879	0.0662042	0.0308142	0.0157405	0.0341924	-0.0098767	0.00112172	0.0446598	0.0252365	0.0196092	-0.0055001	0.0166107	0.00330769	0.00464801	-0.0289964	0.0436088	0.0685833	0.0979295	0.0424004	0.042482	0.0330234	0.0518019	0.035702	0.00184321	0.0816955	0.0245444	0.0319721	-0.0091391	0.0226383	-0.028814	0.0375928	0.00450425	0.0149643	0.0799046	0.108107	0.0135218	0.144772	-0.0044753	0.00442823
2.3	0.147637	0.0258031	0.0258031	0.07993	0.0536549	-0.014248	0.091	-0.0194576	0.0326353	0.0560851	0.0285897	0.0194485	-0.0064194	0.0583684	0.0185011	0.0228915	0.0278502	0.0452411	0.0650966	-0.0096032	0.00186202	0.0218644	0.0549012	0.0338334	0.0263093	0.0510456	0.0831818	0.0159241	0.0693158	0.0636993	0.106264	-0.0154061	0.00516191	0.110516	0.0136702	0.0296881	0.00214078	0.0433969	-0.0101193	0.029332	0.0109272	0.029159	0.0669986	0.100035	0.00037285	0.162219	0.0161726	0.0150213
2.4	0.172895	0.0286839	0.0286839	0.0777212	0.0391675	-0.0240201	0.0989401	0.0139507	0.0126987	0.104831	0.00350729	0.0262539	-0.0110881	0.0569678	0.0132547	0.0125521	0.014488	0.0470624	0.0582618	0.00760679	0.00869423	-0.0346368	0.00744601	0.0372615	0.0135879	0.0723294	0.104557	-0.0006915	0.0562511	0.0460293	0.0813697	0.0161285	-0.022369	0.119478	-0.0145882	0.0478756	0.0117451	0.0741593	0.0118008	0.0581295	0.017752	0.0304495	0.0821605	0.11293	0.0125828	0.152446	-0.0183622	0.0148617
2.5	0.196001	0.0111915	0.0111915	0.0859473	0.0385656	-0.0046606	0.0798287	-0.0084816	0.0180029	0.0830873	0.00778826	-0.0063191	0.00435575	0.0552789	-0.0083005	0.0171708	0.0285701	0.0490763	0.0453401	0.0219142	-0.0059193	-0.0044542	0.00988944	0.0286556	-0.0100632	-0.0048951	0.10549	0.0122705	0.0519718	0.050331	0.0843276	-0.0032921	0.00599482	0.134042	-0.0204843	0.0737496	-0.0001994	0.0456159	0.00187457	0.0145937	0.0161646	0.038432	0.108406	0.128175	-0.0211724	0.171554	0.0134773	0.0260429
2.6	0.240647	0.0477994	0.0477994	0.099017	0.0740825	0.00545384	0.102913	0.0176516	-0.0096346	0.0678535	0.0114136	0.00236579	0.0259061	0.0608066	-0.0037832	0.0311549	0.0380493	0.0553443	0.0622943	-0.0256792	0.031188	-0.0046277	-0.0045444	0.0512165	0.0241724	-0.0240032	0.123513	0.0227664	0.0500961	-0.0045716	0.116382	-0.0258141	-0.004449	0.108283	-0.0130726	0.0515341	0.0171181	0.0121067	-0.0097813	0.0334095	0.0265062	0.0482597	0.105017	0.123595	-0.0311969	0.192818	0.0160738	0.0299031
2.7	0.280566	0.0110574	0.0110574	0.0687651	0.0222485	-0.0451176	0.0847154	-0.0046003	0.0360161	0.0924296	0.0290001	0.0351069	0.0153003	0.0836764	-0.0032643	0.0402271	0.0292938	0.0465973	0.0236256	0.00297037	-0.009471	0.0128542	0.0207787	0.00624969	0.0331938	0.0455619	0.0888767	-0.050935	0.043486	0.0346571	0.0799883	0.0224354	0.0326221	0.137472	0.017293	0.0487706	0.0183725	0.0382745	-0.0132504	-0.0032706	0.0071442	0.0351513	0.0727213	0.137662	-0.0148187	0.19198	0.00934306	-0.0008716
2.8	0.270064	0.0585108	0.0585108	0.0930525	0.0339287	-0.032402	0.0790158	-0.0314558	0.0228655	0.119265	0.0407515	-0.0090734	0.0297812	0.0966475	0.0138148	0.00742532	0.0244177	0.0268383	0.0675309	0.0276161	-0.0303586	-0.0229794	-0.0195982	0.00388762	0.0439131	-0.023347	0.0607733	-0.0072011	0.0691261	0.0423348	0.0799742	-0.0105005	0.00761117	0.118505	-0.0362128	0.07134	0.00935128	-0.0035406	0.0106062	0.0329885	0.00128237	0.0487686	0.0728411	0.166573	-0.016468	0.25036	-0.0147661	0.00903061
2.9	0.283849	0.0309193	0.0309193	0.0720089	0.0650468	-0.0358392	0.0668439	0.00704256	0.0151019	0.0925568	0.051959	-0.0092943	0.0296063	0.0969235	0.00381281	0.0128943	0.0538129	0.0264566	0.025614	0.0372154	-0.014368	-0.0151544	0.0303016	0.0250562	0.0217843	-0.0227584	0.0105773	-0.0258256	0.073031	0.0717174	0.0725858	0.00737985	-0.0228662	0.0968003	0.0186282	0.0427012	0.0104907	0.0635855	-0.0116897	0.00261045	0.00623918	0.0482442	0.0833816	0.152331	0.0120099	0.310132	-0.0074286	-0.0044774
3	0.269843	0.0467575	0.0467575	0.0356575	0.0391033	-0.0462789	0.0836005	-0.0299419	-0.0134368	0.066748	0.0395009	0.00840316	0.0168239	0.102535	-0.0325954	0.018295	0.0610764	0.0163089	0.0227134	0.00722912	0.0108895	0.00340232	-0.0245719	0.0387762	0.0349202	-0.0056803	-0.0143271	-0.0377366	0.0233722	-0.0026273	0.0665098	-0.001245	0.0189586	0.108118	0.00582248	0.0475518	0.00719092	0.0047831	0.0265825	0.0151624	-0.0011648	0.0465222	0.0717592	0.0957513	-0.0064487	0.222235	0.00911642	0.00810656
3.1	0.256556	0.019233	0.019233	0.0434493	0.104175	0.0184668	0.0776179	-0.0140194	-0.0133678	0.0647756	0.0356303	0.0168746	0.00225488	0.0906293	-0.0086233	0.0351528	0.0660353	0.0112193	0.00946442	0.0192439	-0.0322671	-0.0402089	0.0045069	-0.0047908	-0.0145188	-0.0112921	-0.0342447	-0.0423504	0.0468712	0.0374337	0.0674822	0.0178007	-0.012268	0.136568	0.00979761	0.0671477	-0.0036522	0.0217705	0.0181844	0.044062	0.00569707	0.0350437	0.0704603	0.0981688	0.0123698	0.188838	-0.0108515	0.0216738
3.2	0.24645	0.0573454	0.0573454	0.0538275	0.122808	-0.0234651	0.089085	0.00269996	0.00788072	0.0603772	0.0519857	-0.0198379	0.0339328	0.0947011	0.00499251	0.0378467	0.0883657	0.00508749	0.0398886	0.0351551	-0.0624534	0.030962	-0.0007647	0.00184425	0.0139973	-0.0063364	-0.0312007	-0.0353288	-0.0001056	0.0368045	0.066892	0.037999	0.00150746	0.113082	0.00279723	0.0361125	-0.0092921	0.0210371	0.00139911	0.067353	0.00983846	0.0338753	0.051718	0.0648813	-0.016404	0.182238	-0.004158	0.0139232
3.3	0.254054	0.0430788	0.0430788	0.0233821	0.0904861	-0.0062022	0.0674925	0.00929145	0.0167865	0.0502144	0.0238061	0.00387728	-0.0020984	0.0616087	-0.0101681	0.044771	0.0879217	0.0187638	0.0268079	0.0246101	-0.0676475	-0.0004471	0.00601565	0.017965	0.0134939	0.0580705	0.029125	-0.0244743	0.0458461	0.0894592	0.0261645	-0.0301639	0.00864083	0.118287	-0.0082808	0.052324	0.00702784	0.0137135	0.00565013	0.0325072	-0.0073543	0.0189857	0.0589576	0.10928	-0.0075304	0.181684	-0.0199824	0.0234984
3.4	0.246721	0.0596527	0.0596527	0.0474278	0.0538056	-0.0202017	0.0573545	-0.0005386	0.00506145	0.0604897	0.0348691	0.0128493	0.00438918	0.078946	0.0197025	0.00894519	0.0725519	0.0447955	0.0354	0.00053855	-0.0420404	-0.0076703	-0.0073183	0.00940786	0.0183007	0.0279841	-0.0099915	-0.0191289	0.0977106	0.0337173	0.0679473	0.0108001	-0.0193389	0.142018	-0.0010565	0.035145	0.01979	0.00941107	0.00062147	0.0344706	0.0133481	0.0195101	0.0593609	0.0866509	-0.0248958	0.145342	-0.0211644	0.0173481
3.5	0.20687	0.0325686	0.0325686	0.0289641	0.0500607	0.00984344	0.0525938	-0.028061	0.0191005	0.0436503	0.0285241	-0.0070344	0.0126333	0.085575	-0.0061794	0.0439548	0.059735	0.0299361	0.0621504	-0.0052094	-0.0499	-0.0264806	0.00491575	0.0408521	0.0277142	0.0460723	-0.0175416	-0.0149868	0.0909037	0.0723606	0.0612391	-0.0228516	-0.010098	0.117239	0.017062	0.0505666	-0.0002921	0.0389478	0.00994988	0.0355885	0.0086384	0.00856609	0.0326902	0.0759558	-0.0075304	0.136064	-0.0046345	0.0197911
3.6	0.194945	0.0144289	0.0144289	-0.0342537	0.0532847	0.0176036	0.0665037	0.0127303	0.00072215	0.0569985	0.0253881	-0.0139416	-0.004547	0.0749992	-0.0135631	0.0374179	0.0508662	0.0281	0.0725668	0.0248117	0.00030741	-0.0187745	-0.0272975	0.00389637	0.0132601	0.0377009	-0.0602597	-0.065442	0.0231079	0.0669816	0.048962	0.0203335	0.00587584	0.104003	0.00342656	0.0605324	-0.0106549	0.0125845	0.00098105	0.0270843	0.00874971	0.0603109	0.071056	0.0666184	0.0324252	0.140662	0.0137493	-0.0182042
3.7	0.188029	0.0297044	0.0297044	-0.0314273	0.0916209	0.0504247	0.038261	0.00579074	-0.0170511	0.0749103	0.0329435	0.00844978	-0.0180427	0.0755266	-0.0144417	0.0257652	0.071309	0.021896	0.0482041	0.0377476	-0.0077029	0.00969384	-0.0018019	0.0221993	0.0332285	0.0358	-0.0343159	-0.0547589	0.0254599	0.0649138	0.0649403	0.0109321	0.00518194	0.124045	0.0102219	0.0453343	0.00786226	0.0126934	0.00519524	0.0498111	0.00184711	0.01781	0.0550139	0.0648193	0.00660476	0.103774	-0.0065499	0.0323025
3.8	0.179121	0.0179394	0.0179394	-0.0097377	-0.0281678	0.0218311	0.0555221	0.00465633	0.0206959	0.0520535	0.0355174	-0.015853	-0.0092492	0.0787117	-0.0107119	0.0415394	0.057068	0.0332832	0.0333406	0.0252979	-0.0023159	-0.0326763	-0.0216641	0.0284106	-0.006404	0.00703077	-0.0614859	-0.0411135	0.0399181	0.0531654	0.0586352	-0.0254533	-0.0159154	0.121552	0.00285498	0.0301036	0.00449104	0.025015	-0.0078881	0.0600502	0.0248157	0.0281621	0.0553609	0.0353111	0.0336978	0.100731	0.00657916	-0.0016863
3.9	0.184708	0.0545308	0.0545308	0.00323746	0.0121189	-0.0062527	0.0576438	0.00489328	-0.0069098	0.0615767	-0.0066755	-0.0260887	-0.0209115	0.0772203	0.00023146	0.0186906	0.0683688	0.0326412	0.0408565	0.0246571	-0.0379934	-0.0372524	-0.0056359	0.0140733	0.024254	0.00809075	0.00925758	-0.0604214	0.0362392	0.01184	0.0445596	0.00783059	-0.0113373	0.0981635	-0.0256663	0.0786728	-0.0090084	0.0295941	-0.0055975	0.0523349	0.0202688	0.0518195	0.0653784	0.0357169	0.0208353	0.0883118	-0.0001365	0.0237897
4	0.185741	0.0196344	0.0196344	0.00448304	-0.0157807	-0.0029614	0.0437519	0.00716733	0.00216682	0.0325557	-0.0167781	-0.0011639	-0.0008245	0.0774006	0.00295593	0.0305342	0.0545403	0.00797042	0.00503152	-0.0002475	-0.0395212	-0.0301638	-0.0111125	0.0313751	-0.0106543	0.00268032	0.00209374	0.00497999	0.0542431	0.0388941	0.0218661	0.00576955	0.00669461	0.0877829	-0.0275295	0.0387589	-0.0127717	0.031992	-0.012658	0.0504588	0.0145844	0.0258782	0.0321313	0.0803107	0.0267336	0.112709	-0.0025529	0.00924823
4.1	0.165133	0.030964	0.030964	-0.0348128	0.00117915	0.0301399	0.0535317	-0.0104316	-0.0180224	0.0495015	-0.0114858	0.0034761	-0.0275562	0.0796169	-0.0051796	0.0446465	0.0558817	0.0175438	0.0109035	0.00503066	-0.0383947	-0.0582998	-0.0618601	0.00871674	-0.0053738	-0.0086177	-0.0469541	-0.035768	0.0141317	0.0318018	0.0302958	-0.0268546	0.00546939	0.111905	-0.0176583	0.0316109	0.00470439	-0.013691	0.00144676	0.0228972	0.0126024	0.0456858	0.0544038	0.047368	-0.0182925	0.0620922	0.00530763	0.0203435
4.2	0.179482	0.00761874	0.00761874	-0.0197515	-0.0143334	0.0514672	0.0209883	0.0145179	-0.0248084	0.0541531	-0.0034727	0.0267226	-0.0331723	0.0768254	-0.0119339	0.0077601	0.0287021	0.00563128	0.018615	0.0163054	-0.0288566	-0.0293886	-0.0371979	0.0376689	0.0160229	0.00059947	-0.0634684	-0.0500319	-0.005968	-0.0116719	0.0389908	0.00991149	-0.0029092	0.116048	0.0082184	0.091547	-0.0074915	-0.0045706	0.00029872	0.0338908	0.0113073	0.0258408	0.0435265	0.0216697	0.0104876	0.0385333	0.00728351	-0.0115373
4.3	0.170483	0.00553983	0.00553983	-0.0060237	0.0506802	0.0293777	0.0465487	-0.0260239	-0.0087886	0.0400992	0.0436362	0.00246639	-0.0240399	0.0688963	-0.0149757	-0.0109441	0.0384014	0.002866	0.0300408	-0.0058931	-0.0379831	-0.0482619	-0.0213734	0.0105889	0.0300675	-0.0102722	-0.0736145	-0.0460041	-0.0058146	0.0119555	0.0557673	-0.0090642	0.0232139	0.0926515	0.0220907	0.0271806	-0.0228508	0.00350194	-0.0259049	0.0420912	0.0455298	0.0265358	0.0520384	0.0227192	0.0249994	0.12883	0.0070034	0.00897928
4.4	0.163856	0.0294089	0.0294089	-0.0324557	-0.066851	-0.0088205	0.0256356	-0.0101507	0.0100313	0.0404392	0.00608728	0.00680579	-0.025831	0.0711248	0.00070811	0.00758302	0.0261456	0.01992	0.0300357	0.00349849	-0.0195466	-0.0511153	-0.0247684	0.012966	0.0479051	-0.0638348	-0.0871137	-0.0464757	0.0124829	-0.0196681	0.0683353	0.0181207	-0.0039801	0.113932	0.00962437	0.0232045	0.0171884	0.0142935	-0.0276237	0.0769713	0.0400888	0.0440185	0.0556812	-0.0029486	0.00935771	0.0453862	-0.0107679	0.00251652
4.5	0.152619	0.0377625	0.0377625	-0.0127407	-0.0553606	-0.0598631	0.0139417	-0.0190162	-0.0004826	0.0405456	0.0007816	0.00269336	0.00400802	0.0889821	-0.0054601	0.0191647	0.018712	0.00468728	0.0357284	0.0514235	-0.0257588	-0.0432358	-0.0225361	0.0314976	0.0485493	-0.0586933	-0.075542	0.00302712	-0.0070819	-0.0197478	0.033775	-0.0033061	0.0223598	0.12701	-0.0072154	0.0680753	-0.0194092	0.0117489	0.0145616	0.0470634	0.0146695	0.026949	0.0650058	0.0348016	-0.0016698	0.0254885	-0.0044532	0.00498846
4.6	0.151952	-0.0132685	-0.0132685	-0.0035674	-0.0270507	-0.0433129	0.0309632	-0.0007137	-0.0241279	0.0488949	0.0260291	-0.0283155	-0.0013361	0.0681004	-0.0263849	0.0479639	0.0219243	0.00453628	0.0369729	0.00320884	-0.0464009	-0.0402247	0.0116961	0.0396311	0.0213973	-0.0625284	0.00795909	0.0420262	0.0107464	0.0101695	0.0322195	-0.0014179	-0.0157752	0.115438	0.0144032	0.0117784	-0.0091715	0.0107078	-0.0079986	0.0514103	0.0152089	0.0399497	0.0510814	0.0108362	0.0297038	0.0553381	-0.0078598	0.00517037
4.7	0.129643	0.0388044	0.0388044	-0.0480873	-0.0477322	-0.0280574	0.0218765	-0.0012558	0.00417194	0.062083	-0.0001909	-0.0075227	-0.0184295	0.0803883	-0.0144622	0.0306772	0.0313961	0.0102179	0.052032	0.029226	-0.0025914	-0.0208454	-0.0141529	0.0149606	-0.0038229	-0.0934283	-0.0196078	-0.0120905	-0.0382605	-0.0092208	0.0107005	-0.0101747	0.0017525	0.124887	0.0109478	0.011811	0.00913234	-0.0080919	-0.0301039	0.0568788	0.0406499	0.0346414	0.0472574	0.0119773	-0.0123365	0.0849841	0.00534482	-0.0017365
4.8	0.130677	0.0172377	0.0172377	-0.0239765	0.0327595	0.0315194	0.0355659	0.0360411	-0.0216367	0.032788	0.0447471	-0.007362	-0.0076543	0.0795739	-0.0389792	0.0198259	0.0149042	0.00080662	0.0203876	0.00803154	-0.0317038	-0.0052209	0.0246682	0.0445077	-0.0658598	-0.0227975	-0.0351665	-0.0805764	-0.0169743	-0.0423478	0.039754	0.00705405	-0.0189891	0.160642	-0.0050316	0.0279512	0.00679326	0.00348639	-0.0049585	0.0413255	0.0324043	0.0248549	0.0700365	0.0138548	-0.017492	0.0242756	0.0126893	0.0480727
4.9	0.10843	-0.0111391	-0.0111391	0.0113994	-0.0655776	-0.0326038	-0.0031614	0.00987647	-0.0295139	0.0240583	0.00047079	0.00294732	-0.0071973	0.0829099	-0.0678336	0.0249795	0.0260276	0.00721449	0.0867087	0.034193	-0.0312138	-0.0360829	-0.0200613	0.0134634	-0.0582617	-0.060824	-0.0298753	-0.0378755	-0.029805	-6.774e-05	0.0402962	0.0287155	0.0129809	0.127298	-0.0062844	0.0466242	0.00101145	0.0230183	-0.005344	0.0602017	0.0158098	0.0217602	0.0386514	0.0132629	0.0377077	0.0685216	-0.0096021	0.0303183
5	0.103566	0.012177	0.012177	0.0191269	-0.0601826	-0.017023	0.00812975	0.0109417	0.00716104	0.016516	0.0124262	0.00653833	-0.0388586	0.0787534	-0.0574926	0.0155614	0.00572043	0.00026654	0.0149716	0.0296242	-0.0206731	-0.0305035	0.00908019	0.00650964	-0.0096364	-0.0595068	-0.0289091	-0.0735134	0.00151391	-0.0505252	0.00213869	0.00943973	0.00793986	0.118999	-0.0074523	0.0420828	0.00026974	-0.014901	-0.0129168	0.0377824	0.0147509	-0.0284971	0.0535236	-0.0202707	0.0196372	0.06175	0.00557263	0.00732871
5.1	0.0858094	0.0275526	0.0275526	0.0067164	-0.0202669	0.0224473	0.0100056	-0.0221929	-0.0177634	0.00013521	0.0224366	-0.0047475	-0.0235941	0.134831	-0.0666485	0.0135823	0.00731546	0.0266382	0.0244708	-0.0018779	0.00056325	-0.0173684	0.0331611	0.0366504	0.0106311	-0.0257193	-0.0245946	-0.0614556	0.0240241	0.00095867	0.0025267	0.0196189	0.0209814	0.134938	0.0174851	0.0574186	-0.0307438	-0.0159055	0.0187335	0.0248523	0.00924386	-0.0066811	0.0277229	-0.0181482	0.01673	0.0330483	0.026539	0.0148539
5.2	0.102024	0.0188987	0.0188987	0.00069247	0.0350114	-0.0018234	0.0456977	0.0160381	-0.0269536	0.0219796	0.0569611	-0.0154457	-0.0471963	0.0928332	-0.0522928	0.00850897	0.00511474	0.0260935	0.0321519	-0.0226579	-0.0223318	-0.0299818	-0.0331986	-9.29e-05	0.0108659	-0.007239	0.0226519	-0.065759	-0.0180731	0.022142	0.0410594	-0.0175571	-0.0040508	0.123634	0.00523794	0.0809833	-0.0900922	-0.0184501	-0.0201777	0.0573034	0.0228192	-0.0067221	0.0348478	-0.0652306	0.0180404	0.0213138	0.00704059	0.0693816
5.3	0.121175	0.0137379	0.0137379	0.0100773	0.0522662	0.0366045	0.0292124	-0.0072172	-0.003926	0.00834519	0.0138758	-0.0319592	-0.0326273	0.070622	-0.0494892	0.0168397	0.0240006	0.0330534	0.0503203	0.019901	-0.0052621	-0.0583944	-0.0213891	-0.0211728	0.0195126	0.0219009	0.0216404	-0.0630174	-0.0049277	-0.0211356	0.0158731	0.0109531	-0.0358511	0.103237	-0.0060145	0.0843797	-0.0684327	-0.0119231	-0.0396554	0.0697253	0.0226011	-0.0158465	0.0543158	-0.0409927	-0.0145103	0.0431065	0.0269318	0.00245068
5.4	0.112949	-0.0028915	-0.0028915	0.00960136	0.0523415	-0.0281133	0.0435071	0.00156032	-0.0090858	-0.0012233	0.0191159	0.00613715	-0.0255256	0.0982284	-0.0370856	0.0188447	0.0143932	0.0349155	0.034268	0.0135891	-0.0138202	-0.0144047	-0.0051727	0.0270021	0.00435001	-0.0001007	0.0163049	-0.0357187	-0.0233715	-0.0097196	0.0226713	0.00820544	-0.0006485	0.0964033	-0.00611	0.0573667	-0.0785721	-0.0121454	-0.0356308	0.0552759	0.00953889	-0.0165124	0.028551	-0.0066659	0.0208888	0.0062179	0.00960806	0.00495163
5.5	0.110599	0.0122606	0.0122606	-0.0055364	-0.0565186	-0.0510389	0.0470267	0.0329881	-0.0088141	0.0105047	0.0240914	-0.0018264	-0.0424507	0.0704184	-0.0104162	0.0368046	0.0243043	-0.0076708	0.0338423	0.00080773	0.00030226	-0.0409514	-0.0430194	0.0417969	-0.0033308	0.0148858	0.00879906	-0.0259477	-0.0165051	-0.0433453	0.00624194	0.00191252	0.00844409	0.114336	-0.0259232	0.0428268	-0.0433708	-0.0036483	-0.0012457	0.0410607	0.00501016	-0.0139832	0.0495338	-0.0151805	0.00938394	0.0641596	0.0177405	0.0187286
5.6	0.0831827	-0.0230265	-0.0230265	0.0257561	-0.0074798	-0.0798343	0.0220397	0.0177827	0.0288076	0.0255245	0.028206	0.0140197	-0.042347	0.110098	-0.0388362	0.0387303	0.0352373	-0.0028461	0.0212541	0.0523969	-0.0208608	-0.0444368	-0.0492655	0.00137183	0.0211748	-0.009179	-0.0030877	0.00909748	-0.007873	-0.0928053	0.0623984	0.0257658	-0.0130456	0.117794	0.0157703	0.0542734	-0.0322764	0.00391974	0.00128214	0.0625331	0.0181357	-0.0054388	0.0708636	-0.0105225	0.0231162	0.0446129	-0.0178101	0.0338582
5.7	0.075946	0.0101097	0.0101097	0.00279646	-0.0253141	-0.100478	0.0151446	-0.0151727	0.020854	0.00524657	0.0153777	0.00074143	-0.0309622	0.100846	-0.0372546	0.00552271	0.0278353	-0.0036289	0.0702359	0.0434761	0.00069426	-0.0246705	-0.0409064	0.0543921	0.0112233	-0.0218842	-0.0049324	0.00027653	-0.0143509	-0.102204	0.00366616	0.031657	0.00733785	0.0992516	0.0273693	0.0678844	0.00741992	-0.0056995	0.00677651	0.0703543	-0.0110893	-0.0128403	0.0590712	-0.0445971	0.0289347	0.0660958	0.0150754	0.0179006
5.8	0.071471	0.016641	0.016641	0.0295514	-0.0602458	-0.19583	0.0235382	-0.0177382	0.0103593	0.0355601	0.00205885	-0.0255747	-0.060371	0.0597224	-0.0488653	0.0115819	0.00919104	0.00661789	0.0233641	0.0121859	-0.0028266	-0.0237303	-0.0823989	-0.0001254	0.00471246	-0.0150383	0.019343	-0.0292338	-0.0192607	-0.0756778	0.00190963	-0.0188054	0.00490273	0.100361	0.00426213	0.0800086	-0.0043615	0.0237672	-0.0109175	0.088621	0.0137138	-0.0031213	0.0466985	-0.0272384	0.0185818	0.0390218	-0.001666	0.00714011
5.9	0.0816634	0.0180182	0.0180182	0.00087473	0.0229778	-0.0932113	0.022594	0.00934702	0.0429984	0.0119109	0.0232245	-0.0028361	-0.0486485	0.105625	-0.0245281	0.0198333	0.00716775	0.015137	0.0486703	0.0276836	0.00198168	-0.0095908	-0.0509394	0.0175576	-0.0133589	0.0149034	0.060779	-0.023848	-0.0377479	-0.0941065	0.0234426	-0.0229135	-0.0033651	0.136903	-0.0058083	0.0879863	0.0022335	0.00517868	-0.0169101	0.045441	0.0122521	-0.0167878	0.0663978	0.0363078	0.0120047	0.056982	-0.0292051	0.0342946
6	0.0765451	0.0199017	0.0199017	0.00978361	-0.0120358	-0.10581	0.0456479	-0.0137709	0.00331427	0.0193346	0.0111028	-0.0031428	-0.0315395	0.0894016	-0.0467074	0.0321251	0.0250995	8.8669e-05	0.0264187	0.0262292	-0.0117034	-0.0090934	-0.0448188	0.052495	0.0145598	-0.0287799	-0.0119912	-0.063237	-0.0133328	-0.135462	-0.0143059	0.0116958	0.0201767	0.101957	-0.0325323	0.082603	-0.0101422	-0.0146621	0.0006583	0.0801242	0.0110123	0.00772151	0.0398991	0.00513374	-0.0310647	0.0100753	-0.031038	-0.0047542
6.1	0.0515177	0.00715611	0.00715611	0.0521287	0.00393991	-0.130176	0.0139417	-0.013621	0.00392567	0.0286769	0.052668	-0.0030569	-0.0758372	0.0571885	-0.0465275	0.0207325	0.0673163	-0.0160741	0.0558842	0.0245272	-0.0107327	-0.0247421	-0.0904046	0.00677834	0.0629278	-0.0178525	0.00740713	-0.0412278	-0.0081515	-0.130646	0.00486757	0.0265365	0.0355203	0.0762187	-0.0347868	0.0712941	0.00042277	-0.0220635	-0.0176769	0.076122	0.0161275	0.00822771	0.026119	-0.0002596	-0.0108824	0.0351731	-0.0460605	0.0241167
6.2	0.0601111	0.00474286	0.00474286	0.0273426	-0.0689402	-0.0601325	0.0115116	0.00499288	-0.0116015	0.0100388	0.0206967	0.00098189	-0.0831183	0.106367	-0.0364031	0.0180737	0.046998	0.0165729	0.0333863	0.049571	-0.004605	-0.027342	-0.0691832	0.0251387	0.0503412	0.0350715	0.0342891	-0.0472085	0.0376609	-0.0627576	0.0323235	0.015206	-0.0051358	0.0858178	-0.0121216	0.0580769	0.0057734	-0.0335273	-0.0006793	0.0443352	-0.0134957	0.00928025	0.00325694	0.0190681	-0.0590013	0.0392254	-0.0122893	0.0163147
6.3	0.103555	-0.0229147	-0.0229147	0.00594677	-0.0207004	-0.0796154	0.0466112	-0.0279488	-0.0160236	0.0368074	0.0382638	-0.015907	-0.0746023	0.0770953	-0.0336418	0.0185855	0.0331992	0.00399527	0.0465745	0.00366942	-0.0309322	-0.0099705	-0.0257417	0.0587238	-0.0023354	-0.0139333	0.0557806	-0.0279812	-0.023987	-0.135049	0.00454735	0.0228173	-0.015979	0.11474	-0.0438802	0.0484215	0.00272946	-0.0345363	-0.0132136	0.0414816	0.0150939	0.00322862	0.0325919	0.0454713	-0.0298184	0.0441245	-0.0055504	-0.0009442
6.4	0.0960806	-0.0193595	-0.0193595	0.0176698	-0.0477955	-0.0609119	0.0163729	0.00542274	0.0140171	0.03686	-0.0089641	0.00350186	-0.0689149	0.116883	-0.0464008	-0.0021467	0.0382304	0.00087888	0.019291	-0.0049249	-0.0010006	-0.0125703	-0.07671	0.00524737	0.00422137	-0.0084838	0.00934042	0.001351	-0.0209529	-0.125773	0.00915898	0.00427835	-0.0232938	0.0548354	-0.0213953	0.0609926	0.000215	-0.003855	-0.012658	0.0410913	0.0140016	0.00294588	0.0612391	0.00562293	-0.0662729	0.0441407	-0.0398365	0.0186059
6.5	0.0753411	0.0241091	0.0241091	0.0251508	0.00322832	-0.0823463	0.0322859	-0.0005324	-0.0054524	0.0212532	0.0395143	-0.0100034	-0.0499882	0.0633515	-0.0690502	0.0226582	0.0597239	0.00719966	0.0360659	0.00421801	-0.0087664	0.0204498	-0.0959825	0.0186899	0.0113693	0.0388	0.0267226	-0.0791524	0.00795447	-0.128745	0.0114508	0.0309704	-0.0037492	0.0751092	-0.0325453	0.0458802	-0.022366	-0.0110053	-0.0201625	0.0504895	-0.0130269	0.0305316	0.0828637	0.0375476	-0.0489768	0.0310959	-0.0280544	-0.0011841
6.6	0.0617318	0.0190153	0.0190153	0.0523695	-0.0344707	-0.0957007	0.0392117	0.0123686	0.0153981	0.0124172	0.00070147	-0.0029293	-0.0510703	0.0985706	-0.0527109	0.0121537	0.0307672	0.0049439	0.0290719	0.0152543	-0.0092833	-0.0361933	-0.0402937	0.0324986	0.00240607	0.0229491	0.0349075	-0.0913816	-0.0168795	-0.1114	0.02454	0.0143244	-0.0283408	0.0823048	-0.0191668	0.0548713	-0.0428626	-0.0019238	0.00678734	0.0536878	-0.0330696	0.0134238	0.0634019	0.0264619	-0.0378537	0.0489824	-0.0493764	0.0110227
6.7	0.0580884	0.00054131	0.00054131	0.0543148	-0.0627117	-0.0719237	0.0266615	-0.012344	-0.0129581	0.036893	0.0391501	-0.0011504	-0.0258689	0.0878562	-0.0341867	0.0109124	0.0261456	0.0151565	0.0304046	0.009925	-0.0099765	-0.018379	-0.0505149	0.00791064	-0.013459	0.00088598	-0.015852	-0.04873	0.0170558	-0.118884	0.033713	0.00794854	-0.0184566	0.0868179	0.00381901	0.0372056	-0.0292056	0.00880327	-0.0414956	0.0308625	-0.0487636	-0.0155784	0.0575963	0.0484837	-0.059998	0.0245604	-0.0499367	-0.0143005
6.8	0.051433	-0.00239	-0.00239	0.0113994	0.016807	0.02811	0.0098106	-0.0065504	0.0121818	0.014809	0.054732	-0.0003088	-0.0367198	0.10269	-0.0575186	0.00624022	0.0096871	0.0108682	0.0196041	-0.0345488	0.0105191	-0.0234537	-0.0284686	0.0302191	-0.0226386	-0.021363	-0.0252468	-0.0241573	-0.0270786	-0.107525	0.00115933	0.00345276	-0.0007887	0.0832296	-0.0133555	0.0594731	-0.0384938	0.0216727	-0.0882448	0.0590086	-0.0195974	-0.0040844	0.0400639	-0.0200551	-0.0604439	0.0619374	-0.0509897	0.00658769
6.9	0.0598224	0.0106948	0.0106948	0.0501777	-0.0192651	0.0558234	0.0278273	0.00683078	0.0136509	0.0171947	0.0407515	-0.0154384	-0.0193712	0.0757057	-0.0287497	0.0193639	0.00727458	0.00022114	0.020495	-0.0045523	-0.0183891	-0.0292078	-0.0282406	0.00640341	0.00187924	-0.0042106	-0.0234464	-0.0307889	-0.0664797	-0.0914175	-0.0019166	-0.0048253	0.0107543	0.0707343	-0.001839	0.031216	-0.0598472	0.0509594	-0.13253	0.0195353	-0.0166669	0.0125646	0.0160534	0.0240556	-0.0077643	0.034571	-0.066527	-0.0068333
7	0.0320393	-0.0227476	-0.0227476	0.029135	0.0218486	-0.0239868	0.00723528	-0.0166488	0.0144841	0.0198935	0.00853615	0.00254614	-0.0348262	0.0767776	-0.0327904	0.0103894	0.00753191	0.00970834	0.0292878	0.0105974	-0.036575	-0.0147043	-0.0524482	0.0530399	-0.0088339	-0.0388391	-0.0132887	-0.0357355	-0.0468271	-0.111755	-0.0092782	-0.0079677	0.00126241	0.0942472	0.00693971	0.0331896	-0.0316162	0.0156447	-0.0635803	0.0430845	-0.0555214	-0.0037533	0.0146409	0.0106044	-0.0737302	0.0475659	-0.09577	0.0169118
7.1	0.0490319	-0.0166177	-0.0166177	0.0537454	-0.0358892	-0.057935		-0.0350572	0.0305919	0.0157689	0.0167339	0.00477288	-0.0664061	0.069046	-0.0256234	0.00892213	0.041322	-0.0092207	0.051432	0.00494776	-0.0320639	-0.0288985	-0.0620096	0.0190973	0.0191379	0.00477683	-0.0444014	-0.039527	-0.100355	-0.107706	0.024699	0.00878113	0.00385187	0.0983759	-0.0121086	0.00294555	-0.016497	-0.0001382	-0.0635803	0.0456687	-0.0297735	-0.0254471	0.0245192	-0.0295979	-0.0689357	0.0447266	-0.081231	0.0121855
7.2	0.0409992	-0.0107493	-0.0107493	0.066679	-0.0363757	-0.0765259		-0.0332937	0.00870017	0.00917915	0.0283724	0.00231181	-0.0493941	0.103841	-0.0674794	0.00203199	0.0196633	0.00322451	0.0492389	-0.037824	-0.0285069	0.00887131	-0.0387536	0.0389387	0.0275733	0.0016927	0.0118257	-0.0419269	-0.118052	-0.10579	-0.0022228	-0.0215881	0.0179643	0.073589	0.00404999	0.039957	-0.0001011	0.00220522	-0.0488625	0.0595726	-0.0142044	-0.0177802	0.0419841	-0.0494148	-0.0711053	0.0350095	-0.0683739	0.00586787
7.3	0.030259	-0.0236505	-0.0236505	0.0415927	-0.0736283	-0.0639509		0.00565339	0.0171452	0.0303766	0.0259174	-0.0024349	-0.074444	0.0683101	-0.0478134	0.0119766	0.00158747	-0.0036401	0.0663877	0.00331733	-0.0424685	-0.0135664	-0.0570287	0.0232091	0.016175	0.00215815	0.0168414	-0.0336449	-0.104275	-0.0508647	-0.0030421	-0.013776	-0.0072423	0.0540477	-0.0302778	0.0223034	0.0247597	0.0187915	-0.0109175	0.0285924	-0.0212282	0.0010898	0.0320536	-0.0723875	-0.0838345	0.0850566	-0.0784218	0.00303212
7.4	0.00627206	-0.0372426	-0.0372426	0.0520059	-0.0308012	-0.0392648		-0.0089114	0.0374098	0.00757237	0.00145665	-0.0109456	-0.0430324	0.0742082	-0.0347587	0.010585	-0.0101231	0.0118464	0.0482396	0.0147375	-0.0081248	-0.0029681	-0.0519766	0.0205871	0.0189388	-0.005691	0.00590443	-0.0103416	-0.0976079	-0.0629238	0.0389558	0.0137218	-0.0071869	0.0745476	-0.0305736	0.0389763	0.00427321	0.0133823	-0.0075708	0.0261179	-0.0340624	0.00480925	0.0197228	-0.0534046	-0.0618067	0.0685216	-0.114434	0.0295695
7.5	0.0128989	-0.0504168	-0.0504168	0.0449659	-0.0102294	-0.0387323		-0.0069991	0.0146412	0.0137305	0.0455217	-0.0327947	-0.0795374	0.0788381	-0.0410429	-0.0060101	0.0259821	-0.0100025	0.0586722	0.0323876	-0.0433804	0.00848431	-0.048174	0.0433754	0.0408042	-0.0269357	-0.0488257	-0.063302	-0.090456	-0.101648	0.00543672	0.0174609	0.0178736	0.070953	-0.039231	0.0407989	0.0237779	-0.0013427	-0.0196914	0.0444449	-0.0454114		0.0289593	-0.0641353	-0.0700173	0.0475172	-0.122355	0.0150648
7.6	0.00778639	-0.132489	-0.132489	0.0153835	0.0280882	0.007063		0.00401469	-0.0103968	0.0305429	0.033519	-0.0027686	-0.0717502	0.0699143	-0.0286966	0.0156066	0.00909257	0.0035682	0.00792699	0.030054	-0.0237451	-0.0270654	-0.0553234	0.0419594	0.0700114	-0.0214412	-0.0066335	-0.046394	-0.145794	-0.0941423	-0.0101524	0.00538069	-0.0247641	0.0767803	-0.008262	0.0273123	0.0202703	-0.0021616	-0.0026526	0.0232949	-0.0105807		0.0435521	-0.0597702	-0.0411155	0.0465004	-0.103084	-0.015143
7.7	0.0101195	-0.178314	-0.178314	0.0553139	-0.0290934	0.0395922		-0.0153834	0.00616538	0.0307166	0.0340957	-0.0132595	-0.067505	0.0842578	-0.0360435	0.0199541	-0.003664	0.00191737	0.064523	0.0220227	-0.0267801	-0.0151471	-0.0415034	0.0356331	0.0946814	-0.023527	-0.0323721	-0.0588842	-0.139119	-0.125325	0.0101103	-0.0025634	-0.0045692	0.120204	0.0251537	0.0456242	0.032445	-0.006644	0.00100163	0.0324812	-0.0386056		0.033637	-0.10059	-0.0460066	0.0257246	-0.0966103	0.00215271
7.8	0.0486654	-0.131241	-0.131241	0.0565954	0.0169921	0.0291029		-0.025289	-0.0017192	0.0381134	0.0268232	-0.0082919	-0.0583849	0.10423	-0.0324156	0.0178136	0.0205346	-0.0053891	0.0645696	0.0335881	-0.0431978	-0.00624	-0.021201	0.0227279	0.033399	0.0119034	-0.0462634	-0.0385915	-0.119767	-0.0944679	0.00901289	0.0141866	0.0104256	0.110077	-0.0283132	0.0609467	0.00436593	0.017777	0.00737978	0.0492648	-0.0202762		0.0153502	-0.0254901	-0.0561372	0.036882	-0.0885615	0.00811438
7.9	0.022774	-0.133425	-0.133425	0.0501371	0.0706957	0.0113409		-0.0082761	-0.0009932	0.0102112	0.00047686	-0.0062652	-0.0470815	0.0914314	-0.0292946	0.00552271	-0.0037624	0.0104828	0.0341291	0.0310775	-0.0302431	-0.0286619	-0.0474588	0.0134384	0.0591982	-0.0154079	0.00253588	0.0273388	-0.180828	-0.0525492	-0.0160414	0.0155108	0.0179018	0.142409	-0.0332712	0.0414112	0.0146092	-0.0014138	0.0148204	0.0430046	-0.0267244		0.0605349	-0.036169	-0.0593035	0.0306475	-0.0968451	0.00402089
8	-0.0090663	-0.114672	-0.114672	0.0292993	0.0158006	-0.030827		0.00618285	0.00462625	-0.0024095	0.0177197	-0.0086992	-0.0490241	0.0699744	-0.0200217	0.00961475	0.0139343	-0.0146604	0.0348061	0.0179042	-0.010941	-0.007623	-0.0211298	0.019781	0.0239968	-0.0499914	-0.051781	0.0623425	-0.112725	-0.12638	0.00163148	-0.023829	-0.0166505	0.0883784	-0.0227129	0.0302545	-0.003603	0.00939996	0.00273128	0.0301618	-0.0065316		0.0458602	-0.0168677	-0.0535437	0.09278	-0.113889	0.00630423
[truncated: 5 more columns]

## Sheet: Panel f
Time (s)	∆F/F Averaged individual taps (left) oe- female target male 1 tap 1	∆F/F Averaged individual taps (left) oe- female target male 1 tap 2	∆F/F Averaged individual taps (left) oe- female target male 1 tap 3	∆F/F Averaged individual taps (left) oe- female target male 2 tap 1	∆F/F Averaged individual taps (left) oe- female target male 2 tap 2	∆F/F Averaged individual taps (left) oe- female target male 2 tap 3	∆F/F Averaged individual taps (left) oe- female target male 3 tap 1	∆F/F Averaged individual taps (left) oe- female target male 3 tap 2	∆F/F Averaged individual taps (left) oe- female target male 3 tap 3	∆F/F Averaged individual taps (left) oe- female target male 4 tap 1	∆F/F Averaged individual taps (left) oe- female target male 4 tap 2	∆F/F Averaged individual taps (left) oe- female target male 4 tap 3	∆F/F Averaged individual taps (left) oe- female target male 5 tap 1	∆F/F Averaged individual taps (left) oe- female target male 5 tap 2	∆F/F Averaged individual taps (left) oe- female target male 5 tap 3	∆F/F Averaged individual taps (left) oe- female target male 6 tap 1	∆F/F Averaged individual taps (left) oe- female target male 6 tap 2	∆F/F Averaged individual taps (left) oe- female target male 6 tap 3	∆F/F Averaged individual taps (left) oe- +7T female target male 1 tap 1	∆F/F Averaged individual taps (left) oe- +7T female target male 1 tap 2	∆F/F Averaged individual taps (left) oe- +7T female target male 1 tap 3	∆F/F Averaged individual taps (left) oe- +7T female target male 2 tap 1	∆F/F Averaged individual taps (left) oe- +7T female target male 2 tap 2	∆F/F Averaged individual taps (left) oe- +7T female target male 2 tap 3	∆F/F Averaged individual taps (left) oe- +7T female target male 3 tap 1	∆F/F Averaged individual taps (left) oe- +7T female target male 3 tap 2	∆F/F Averaged individual taps (left) oe- +7T female target male 3 tap 3	∆F/F Averaged individual taps (left) oe- +7T female target male 4 tap 1	∆F/F Averaged individual taps (left) oe- +7T female target male 4 tap 2	∆F/F Averaged individual taps (left) oe- +7T female target male 4 tap 3	∆F/F Averaged individual taps (left) oe- +7T female target male 5 tap 1	∆F/F Averaged individual taps (left) oe- +7T female target male 5 tap 2	∆F/F Averaged individual taps (left) oe- +7T female target male 5 tap 3	∆F/F Averaged individual taps (left) oe- +7T female target male 6 tap 1	∆F/F Averaged individual taps (left) oe- +7T female target male 6 tap 2	∆F/F Averaged individual taps (left) oe- +7T female target male 6 tap 3		Male	Peak ∆F/F for each male (right) oe- female target	Peak ∆F/F for each male (right) oe- +7,11HD female target	Peak ∆F/F for each male (right) oe- +7T female target	Peak ∆F/F for each male (right) oe- +cVA female target
0	0.00289061	-0.00992271	-0.000136637	-0.0139318	-0.00840066	0.00991647	-0.00849052	0.00394526	-0.0188495	0.00561974	-0.0252412	0.0494655	0.0240991	-0.00866218	0.0283655	-0.0188732	0.0383601	-0.0312839	0.0266964	0.0247898	-0.00989887	-0.0257593	0.0285002	-0.0122306	-0.0226313	0.025848	-0.00398341	0.0202081	-0.0447738	-0.01919	0.0462614	-0.0201928	0.0147616	0.0612499	0.109015	0.0673424		1	0.12895	0.191053	0.769237	0.227062
0.1	0.00418684	0.0490369	-0.0214467	-0.020281	0.020816	-0.0089637	-0.011187	0.0110011	-0.0119827	-0.0044721	-0.0186216	0.0110191	-0.0003338	-0.0003374	0.0144712	-0.0193148	-0.0012748	-0.0355042	0.0137597	0.0324732	0.0151253	-0.0274835	0.0525058	-0.0154662	0.014951	0.0266962	0.0507932	0.00409646	-0.0342762	0.0401671	0.102683	-0.0120352	0.0463821	0.0356719	0.116901	0.0498962		2	0.0533338	0.09187	0.268876	0.0646896
0.2	0.02585	0.0345612	-0.0138229	-0.016154	0.00105683	-0.0304992	-0.0200577	0.0239023	-0.0154323	0.0109719	-0.0026076	0.0480449	-0.0239049	-0.0058813	0.0214372	-0.038307	-0.0139465	-0.0227041	0.00845512	0.0288872	0.0088188	-0.0110194	0.0698531	0.00841958	0.00181388	0.068155	0.0858876	0.00407673	-0.0436812	0.0209743	0.0304935	-0.0403476	0.0374305	0.0293594	0.113913	0.0817453		3	0.280024	0.205791	0.725195	0.364136
0.3	0.043129	0.0147858	0.0137863	-0.0103986	0.0268247	0.00970202	-0.0336621	0.015961	-0.0293675	-0.0146443	-0.0029309	0.0345116	0.0109627	-0.0245422	0.0165865	-0.0642398	-0.0332896	0.0538459	0.0183127	0.0708647	-0.0135521	-0.0341462	0.0822338	-0.0087226	0.0102394	0.0731034	0.0931773	0.00849724	-0.0213341	0.046257	0.00059308	-0.0063071	-0.0123746	0.050086	0.117328	0.0415786		4	0.0743442	0.162533	0.293903	0.136731
0.4	0.0372164	-0.0053199	0.0229616	0.0342019	0.0106629	-0.0065918	-0.0367817	0.00758573	-0.0727984	0.00568098	0.00479584	0.057837	-0.0094055	-0.0149143	-0.0246331	-0.0677753	-0.0029791	-0.0071664	0.0185302	0.045624	-0.006626	-0.0339714	0.0314029	0.0211449	0.024822	0.067779	0.0464784	-0.009561	-0.0371023	0.0214262	0.0113144	0.00326186	-0.000168	0.05789	0.124298	0.0442634		5	0.114219	0.060835	0.655734	0.0842374
0.5	0.0629286	0.0367674	-0.0098982	-0.0234486	0.00555758	-0.008791	0.0101799	-0.0066423	-0.0206182	0.0169543	-0.0244317	0.0333348	-0.0481664	-0.0597541	0.0118897	-0.0266237	-0.0226777	-0.0173883	0.00224405	0.0568205	0.00494176	-0.0205043	0.0394682	0.00013526	-0.0145378	0.049069	0.0650303	0.0242511	-0.0268446	0.0309818	0.0267682	-0.0062905	0.0234137	0.00577006	0.0922909	0.0390199		6	0.109063	0.163226	0.916842	0.383575
0.6	0.0587811	0.0310686	-0.0004737	-0.0071262	-0.015089	0.00306417	0.0020009	-0.0090264	-0.0238247	0.0269963	-0.0214836	0.0123479	-0.0165598	-0.0131116	0.0511691	-0.0554555	0.00080733	0.0230209	0.0731942	0.0752425	0.0305804	-0.0418285	0.0423694	0.00650222	0.032529	0.0729112	0.0813269	0.0442099	-0.0480057	0.03775	0.0417026	0.00700309	-0.02023	0.0197769	0.0968931	0.0662262
0.7	0.0145699	0.0211541	-0.0042564	3.9143e-06	0.00388225	-0.003021	-0.0082388	0.0161552	-0.0029322	0.0298427	0.0163621	0.0230181	0.0151244	-0.0173879	0.0291033	-0.0673121	0.0138222	-0.0025109	0.0605113	0.0393074	0.0210062	-0.0105295	0.0269215	0.0271182	0.00266355	0.0541748	0.0441882	-0.027076	-0.0261456	0.0278617	-0.0023159	0.00496783	-0.0028084	-0.0026093	0.105277	0.0613412
0.8	0.00780456	-0.0045859	-0.0286478	-0.0175954	-0.009379	-0.0119732	-0.0010706	0.00318476	0.00450993	0.0332275	-0.0006846	0.0248647	0.0200911	-0.024733	0.00701944	-0.0210395	-0.0136035	0.00096739	0.0163361	0.0485353	0.0094488	0.00220281	0.022483	-0.0052573	0.042513	0.0377656	0.0517588	0.0312745	-0.0477053	0.00774461	0.0329148	0.0317376	-0.0095844	-0.0259104	0.0775573	0.0497689
0.9	0.00546758	0.00129015	-0.0101395	0.00770519	-0.006669	0.0147696	0.00099912	-0.004477	-0.0285723	0.0185758	-0.0082996	0.043905	0.0102724	-0.0245988	0.0241741	-0.0245535	-0.0189038	0.0406801	0.00782304	0.0506939	0.00750705	-0.0080788	0.0031391	0.00022513	0.0469888	0.0329482	0.053381	0.0305985	-0.0442457	0.040927	0.0482586	-0.0029104	0.0122038	-0.024678	0.105327	0.0385452
1	0.0527136	0.0358563	-0.013028	-0.0006792	-0.0031048	-0.0325084	0.00626105	-0.0007043	0.0114336	0.0193681	-0.0055376	0.0507217	-0.0123982	0.0167892	0.0226805	-0.0541509	-0.0191997	0.0361398	0.0541484	0.0224381	0.0134604	-0.0214125	0.0341982	0.00758359	0.0561496	0.0243884	0.0330756	0.0072846	-0.014009	0.00850455	0.00515197	0.0250078	0.0102116	-0.0093489	0.133615	0.0575822
1.1	0.0346914	-0.0041221	-0.0018166	0.00205608	-0.0141857	-0.0069962	0.0130308	-0.0111137	0.0375107	0.0328192	-0.0278543	0.00771074	0.0049968	0.00367063	0.0115412	-0.0062623	-0.0052028	0.0514391	0.00116706	0.0365696	0.0337136	-0.0307226	0.0456986	-0.0092889	0.081969	0.0395581	0.0444258	0.00727276	-0.0044272	-0.0107387	0.0715248	0.0187886	0.122178	0.00524373	0.0649065	0.0281015
1.2	-0.0116566	0.0184075	-0.0064267	-0.0242861	0.0164898	-0.0221329	-0.0154472	-0.0392693	0.0540771	-0.0041378	0.0333652	0.00199139	0.0394619	0.0400531	-0.0116305	-0.00761	-0.0362718	0.0382733	0.0289219	0.0388566	0.0103556	-0.0595475	0.0165632	-0.0127784	0.0752511	0.0252547	0.0287076	0.00820395	-0.0618636	0.0297829	0.128402	-0.0252969	0.0458669	-0.0165169	0.11119	0.0413882
1.3	0.0117198	-0.0039252	-0.0122805	0.00655723	-0.0055334	-0.0148085	0.00038793	-0.0189771	-0.0027059	0.0263342	-0.010315	0.0181809	-0.0347988	0.00752504	0.018391	-0.0367113	-0.017294	0.0803929	0.0206401	0.0252365	0.0332945	-0.0338847	0.0330717	0.0325921	0.0876962	0.0319245	0.036865	0.0284428	-0.0516301	-0.0016919	0.0918357	-0.033651	0.072838	-0.0111788	0.120762	0.048759
1.4	0.0109932	0.0407884	0.0112462	-0.0022509	-0.0033112	-0.0033261	-0.023015	-0.0153675	0.0354821	0.0176164	-0.0217133	0.00471476	-0.0201847	0.0295812	0.0103764	-0.0229692	0.0102719	0.0369045	0.0180314	0.0448435	0.00275681	-0.0612235	0.0211505	0.01958	0.0833698	0.0494451	0.0322246	0.00274308	-0.0483231	-0.0073856	0.0389513	0.00439364	0.114107	0.00984653	0.112085	0.0762805
1.5	0.0503269	0.0204683	0.0289597	0.0384267	-0.0117239	0.00476681	-0.0115127	-0.0182475	0.0244844	0.0044498	0.0241825	0.0116903	0.018518	0.0298884	0.010221	-0.0394167	0.0130999	-0.0228179	0.0434735	0.0309616	-0.0350744	-0.0010061	0.00787382	0.0388692	0.0867336	0.109587	0.0746604	0.0136503	-0.0426951	-0.0147701	0.0696072	0.0416677	0.0849774	-0.0178088	0.12129	0.120839
1.6	0.0260259	0.0298588	0.0253721	-0.0055389	-0.0048032	-0.0124611	-0.0260619	-0.0313737	-0.0122827	0.0261556	-0.0025819	-0.0147242	-0.0015237	-0.0056113	0.0409804	-0.0020056	0.0223048	0.0266479	0.0759626	0.0283378	-0.0097643	-0.0215391	0.0275713	0.0404827	0.0588828	0.164265	0.0525217	0.00768706	-0.0160877	0.026536	0.0677041	-0.0155149	0.0676398	0.001913	0.113059	0.102393
1.7	-0.0075744	0.0137084	0.031218	0.00467655	-0.0132665	-0.0051367	0.00813484	-0.0173634	-0.0147832	0.0136014	0.00901518	0.00486134	0.0313488	0.0148329	0.0109196	-0.0445909	0.0475997	0.0520659	0.033909	0.0100073	0.0503382	0.00590981	0.0315102	0.0663114	0.104836	0.179897	0.0571887	-0.0155492	-0.0396813	0.0192603	0.0658806	0.0473293	0.130564	-0.0147675	0.0825663	0.0962755
1.8	-0.0308689	0.00078589	-0.010542	0.00278029	-0.0103978	0.00414649	0.0186431	-0.0419242	0.0271052	0.0298619	-0.0043869	0.00269552	-0.0124176	0.00169493	-0.0118056	-0.0070393	0.00832039	-0.008341	0.0563122	0.0167552	0.0222429	0.0033972	0.00113243	0.0835363	0.0866108	0.169266	0.0697755	0.0537453	-0.0021123	0.0424896	0.0749679	0.109107	0.087867	0.0404731	0.068626	0.171673
1.9	-0.012725	0.0292408	0.00789989	-0.0020794	-0.0131828	0.00982579	0.142167	0.00385993	0.0543602	0.0629761	-0.0232001	0.0145068	0.00465242	-0.0048838	0.0026138	-0.0039125	0.0399213	-0.0019644	0.060678	0.039523	0.0413707	0.0923996	0.0590497	0.0765702	0.113857	0.155461	0.149315	0.0687601	0.0890918	0.0138164	0.173662	0.131445	0.129901	0.149801	0.119797	0.177369
2	0.0790176	0.0979366	0.0297083	0.0115558	0.0129415	0.0384627	0.129354	0.0351737	0.0877101	0.0928485	0.0462182	0.0174973	0.0590638	0.0444071	0.0377592	0.016383	0.0527473	0.0356831	0.194741	0.111582	0.109486	0.140778	0.105886	0.0893041	0.178363	0.270753	0.215653	0.158563	0.215526	0.149563	0.301472	0.175595	0.201295	0.332631	0.180245	0.249618
2.1	0.0775532	0.145175	0.0302698	0.00841381	0.00738876	0.0170105	0.187694	0.0267279	0.137788	0.0981636	0.00314736	0.0221345	0.0198809	0.0493156	0.0659762	-0.0137319	0.144805	0.0398698	0.230695	0.115986	0.14685	0.173301	0.170922	0.178506	0.360815	0.507614	0.216477	0.140671	0.292472	0.206214	0.429784	0.215116	0.347125	0.623138	0.271033	0.216883
2.2	0.138081	0.149889	0.0318325	0.00635315	0.0167467	0.0310145	0.198031	0.0819359	0.149305	0.0807281	-0.0123868	0.03398	-0.0006409	0.0630292	0.0395636	-0.024866	0.178702	-0.0127448	0.271921	0.131969	0.172337	0.161334	0.171761	0.15703	0.48555	0.689062	0.213268	0.188082	0.410736	0.223875	0.529831	0.210571	0.455987	0.856814	0.252245	0.213177
2.3	0.165984	0.163312	0.00807014	-0.0023884	0.0110944	0.00475098	0.204834	0.0854824	0.145702	0.0790567	0.0109613	0.00295443	-0.0020605	0.162663	0.00082897	0.0131601	0.149539	-0.0233322	0.379643	0.266192	0.229653	0.195557	0.193573	0.170394	0.579999	0.861821	0.215153	0.190786	0.407604	0.195107	0.478142	0.228986	0.596452	1.03099	0.208939	0.260325
2.4	0.161649	0.118434	-0.0278744	-0.0252144	0.0196803	0.00082325	0.222681	0.0698954	0.16743	0.0811172	0.0183968	0.0113382	-0.0286809	0.168915	0.0237275	0.00680024	0.11182	-0.0274279	0.917447	0.321567	0.431232	0.199841	0.196228	0.190281	0.637023	0.969278	0.354057	0.174802	0.448798	0.201241	0.594302	0.158509	0.597316	1.02589	0.316921	0.322151
2.5	0.136536	0.154797	0.00740832	-0.0183437	0.0283673	0.0413555	0.199865	0.0683039	0.081014	0.0768419	-0.0028064	0.0306909	0.0368152	0.18449	0.0139281	0.00431123	0.125615	0.0007397	1.14159	0.324354	0.458202	0.165966	0.241986	0.139224	0.596543	0.875433	0.365899	0.147624	0.345732	0.218733	0.642313	0.215938	0.538592	1.10065	0.369941	0.332038
2.6	0.149366	0.13403	0.0209198	-0.0192309	0.0171276	0.0179518	0.168226	0.0440387	0.100112	0.0620537	-0.0218813	0.00680797	0.028319	0.188095	0.0281332	-0.045345	0.12894	-0.0002072	1.33241	0.356991	0.455659	0.206283	0.186362	0.155572	0.711836	0.936038	0.439992	0.152337	0.378972	0.17577	0.512459	0.21602	0.506922	1.10783	0.382358	0.39819
2.7	0.0639484	0.120438	0.00254446	-0.0228703	0.0217611	0.00746973	0.177113	0.0583681	0.0970283	0.10484	0.0069921	0.0426296	0.009312	0.192123	0.0149948	-0.0526425	0.108779	0.0411824	1.35716	0.373458	0.497164	0.174929	0.219263	0.18965	0.673948	0.929158	0.468402	0.185429	0.425187	0.187246	0.485326	0.174053	0.514827	1.17338	0.378131	0.460057
2.8	0.154435	0.149361	0.0575543	-0.0274693	0.0204769	0.0287577	0.149759	0.0187174	0.127822	0.071787	0.00460341	0.0145479	-0.007737	0.170393	0.0539634	-0.0662986	0.122066	-0.0240957	1.2056	0.353041	0.501008	0.14884	0.168498	0.134709	0.625901	0.940252	0.364206	0.151317	0.362363	0.192514	0.487527	0.154422	0.544188	1.17211	0.532467	0.455615
2.9	0.117691	0.0971655	-0.007163	-0.017961	0.0436098	0.0233836	0.178645	0.0395759	0.112724	0.0961708	0.00057778	0.0241277	0.00260072	0.210496	0.009192	-0.0026522	0.179578	0.00525729	1.2873	0.38831	0.495881	0.123414	0.161485	0.143665	0.550826	0.899433	0.385231	0.12956	0.317922	0.163577	0.54673	0.174101	0.470652	1.16288	0.644279	0.487212
3	0.0900809	0.128799	-0.0046645	-0.0175132	0.0142431	0.0455308	0.127227	0.00828439	0.0666728	0.0642698	0.0125918	0.0342253	-0.004822	0.187059	0.0334697	0.0445682	0.128775	0.00047719	1.19164	0.324157	0.434218	0.103591	0.122164	0.122564	0.570224	0.90758	0.408573	0.144536	0.325253	0.147949	0.526435	0.12122	0.449493	1.08291	0.582957	0.506007
3.1	0.0788296	0.104337	0.0406548	0.00011871	0.0214538	0.00579156	0.198593	0.0345603	0.0898447	0.072319	-0.0101354	0.0287182	0.00405744	0.137521	0.0170135	-0.0176445	0.124457	0.0738328	1.1366	0.329182	0.421882	0.103179	0.137817	0.0887392	0.559444	0.835111	0.331595	0.121804	0.299387	0.150856	0.415148	0.145429	0.492307	1.10162	0.625877	0.508259
3.2	0.103311	0.132441	-0.0013013	-0.0107742	-0.015405	-0.0168753	0.307171	0.0158757	0.0871671	0.0858505	0.00819928	0.0328499	0.00705012	0.13869	0.0453467	0.00168049	0.166339	0.0572451	1.10351	0.293069	0.398242	0.149725	0.0818388	0.138158	0.514267	0.82969	0.308964	0.0869971	0.299081	0.166296	0.346338	0.155227	0.542744	0.954103	0.613805	0.42743
3.3	0.0951707	0.124241	-0.0202291	-0.0122637	0.0352547	-0.0005239	0.428447	0.00316127	0.0572176	0.088295	0.0200696	0.0479846	0.0178276	0.195767	0.00597079	-0.0078036	0.163121	0.0908545	0.9804	0.256733	0.364522	0.130463	0.109939	0.0865593	0.503767	0.811601	0.256222	0.110954	0.236187	0.113456	0.278897	0.138864	0.41965	0.968806	0.582083	0.482674
3.4	0.082757	0.10931	0.0202219	-0.0105049	0.0341104	-0.0009614	0.411128	0.0155035	0.0472426	0.0540606	8.6441e-05	0.0168727	0.0185374	0.0946356	0.0326746	-0.0362267	0.148225	0.0766401	1.0246	0.268551	0.346525	0.126724	0.0954532	0.123409	0.441881	0.791939	0.299078	0.0873154	0.241698	0.103906	0.251794	0.14034	0.432952	0.834288	0.640854	0.460111
3.5	0.0817704	0.0894704	0.052324	-0.0131268	0.0291292	0.0117199	0.411927	0.0101553	0.0530052	0.0878	-0.0048782	0.0593055	0.0173102	0.102192	0.0324603	-0.0226023	0.11111	0.0805978	1.05154	0.377949	0.267371	0.137917	0.108624	0.093631	0.422263	0.775765	0.435282	0.0788703	0.236646	0.0901938	0.264433	0.151698	0.419533	0.829815	0.644675	0.525273
3.6	0.0976747	0.11248	0.0186164	-0.0011837	0.0379734	-0.0012507	0.471147	-0.0194124	0.0323493	0.089539	0.027405	0.0582425	-0.0165986	0.115311	0.0349829	-0.0514455	0.100179	0.0861775	0.993409	0.413509	0.310044	0.11547	0.0876512	0.0701376	0.412654	0.786483	0.494471	0.174095	0.227674	0.112438	0.226579	0.171279	0.35234	0.756234	0.654501	0.698095
3.7	0.0988371	0.0695616	0.0187415	-0.0417394	0.012536	0.00449335	0.531801	-0.0304191	0.0232342	0.0675359	0.00450976	0.037076	0.0172521	0.0997754	0.0213406	0.00290918	0.0681623	0.0918014	0.982355	0.449546	0.285625	0.0988325	0.0960372	0.0684499	0.356164	0.716751	0.419537	0.200999	0.166367	0.121612	0.238888	0.090889	0.36727	0.688608	0.664429	0.87578
3.8	0.0738216	0.106124	0.0233438	-0.0314007	0.0547484	0.00335346	0.587161	-0.0120609	0.0239893	0.058119	-0.002029	0.0263332	-0.0216608	0.126224	0.0357993	-0.0524375	0.0821356	0.0574272	0.899798	0.410597	0.25328	0.0941692	0.0358098	0.0666153	0.322051	0.616943	0.457816	0.201917	0.181817	0.0810525	0.232332	0.14469	0.345182	0.648536	0.67148	0.823589
3.9	0.0775776	0.131461	0.00578365	-0.0021687	0.00689958	-0.0288715	0.57218	-0.0588689	0.0200523	0.0297751	0.00144884	0.0433269	-0.0090418	0.124422	0.0160434	-0.0985254	0.0631342	0.0270363	0.859541	0.402835	0.197538	0.104365	0.0698603	0.0767514	0.298867	0.597001	0.375697	0.196993	0.165944	0.0908023	0.200576	0.0933504	0.326981	0.617134	0.612973	0.862555
4	0.0839603	0.0893337	0.0100905	-0.0398517	0.0167222	-0.0118336	0.55373	-0.0136994	-0.0107971	0.0376763	-0.0132707	0.0595315	0.00528459	0.104207	-0.0185588	-0.0560375	0.0937656	0.0358317	0.778978	0.408162	0.233131	0.0781014	0.0853912	0.0974658	0.303649	0.507054	0.311228	0.209035	0.126466	0.0842541	0.184447	0.134219	0.292703	0.611576	0.561903	0.817828
4.1	0.0593275	0.0957501	0.0369128	-0.026249	0.00603811	0.0144962	0.538741	-0.0410314	0.0314973	0.051907	-0.017508	0.0647194	-0.0113619	0.0765309	0.0252997	0.00722162	0.043116	0.0683683	0.790299	0.375094	0.189504	0.102153	0.0822009	0.0677124	0.308431	0.539691	0.338401	0.185524	0.118547	0.0658653	0.124755	0.14574	0.274501	0.532409	0.509309	0.905671
4.2	0.0892536	0.102792	0.00636091	-0.0120837	0.0274971	3.0224e-05	0.553452	-0.0119373	0.0292967	0.0563252	-0.0256388	0.0476791	0.00014482	0.0401097	-0.0076142	-0.042317	0.0547822	-0.0030024	0.688324	0.320723	0.186414	0.0686564	0.0948363	0.0390746	0.273618	0.474304	0.319516	0.174872	0.14096	0.0432755	0.116517	0.197572	0.264553	0.531245	0.515	0.810764
4.3	0.0708	0.102716	0.0242379	-0.0138751	0.0175014	-0.0184138	0.480124	-0.0157323	0.00563866	0.0695288	0.0113295	0.0514587	0.00417224	0.0833974	-0.0033247	-0.0657494	0.0781492	0.00461843	0.642056	0.332234	0.197719	0.0828129	0.0749256	0.0452119	0.255234	0.468681	0.313744	0.170082	0.135243	0.0781267	0.151308	0.28177	0.233249	0.525868	0.512602	0.756572
4.4	0.0405156	0.0754026	-0.018433	-0.0440439	0.0389099	-0.0084686	0.423835	-0.0070231	0.00862533	0.0675487	0.00355787	0.0605206	0.0117097	0.0478783	-0.0129704	-0.0575142	0.0666011	0.0180239	0.586387	0.255681	0.144924	0.077723	0.0770296	0.0730878	0.236114	0.408968	0.292473	0.17065	0.092675	0.0665553	0.118844	0.487207	0.166022	0.453758	0.497614	0.720994
4.5	0.0891839	0.0792059	-0.0235044	-0.0104071	0.0007336	0.016373	0.34487	-0.0275935	-0.0045884	0.0216506	-0.0018917	0.0501573	-0.021968	0.0428727	-0.0130669	-0.0644334	0.0621049	0.00647877	0.603262	0.259691	0.138078	0.0751691	0.102623	0.0549784	0.232864	0.374714	0.316963	0.160954	0.0931632	0.0836521	0.132835	0.466823	0.250039	0.472178	0.377095	0.717899
4.6	0.131569	0.0632294	-0.0218211	0.00531147	-0.0044223	0.00016264	0.397589	-0.0342933	0.00442848	0.031879	0.00900876	0.0719744	-0.0305984	0.0681689	0.0357797	-0.0635603	0.0335445	0.00109328	0.536514	0.217652	0.133976	0.0918299	0.0465545	0.0277173	0.220499	0.355384	0.263405	0.147808	0.0855789	0.0383961	0.115338	0.727572	0.214516	0.499367	0.354019	0.668129
4.7	0.0818357	0.12529	0.00897549	-0.0338355	0.0260628	-0.0118407	0.327559	-0.0587997	0.0322188	0.0241819	0.0104892	0.0713168	0.00244712	0.00581934	0.0305789	-0.0654368	0.0230145	-0.0121863	0.471703	0.200184	0.133738	0.170827	0.0738564	0.0513078	0.191027	0.3191	0.246976	0.180212	0.0748984	0.0311643	0.140365	0.583501	0.158167	0.569845	0.352474	0.665235
4.8	0.108964	0.0924992	0.0146669	-0.0246206	0.0133643	-0.0172394	0.33683	-0.0319957	0.0182189	0.0203084	0.0246058	0.0300196	-0.025976	0.0528645	0.00274958	-0.0338123	0.0372475	-0.0049297	0.421327	0.231579	0.115631	0.218967	0.073865	0.0514804	0.15482	0.282381	0.22339	0.128877	0.0710802	0.045611	0.115276	0.566169	0.203821	0.52222	0.31372	0.55687
4.9	0.101247	0.103373	0.0146635	-0.006728	0.0367382	-0.0120307	0.304571	-0.0496552	0.0101756	0.039872	-0.0066447	0.045553	0.0220474	0.0631633	0.0136745	-0.0622025	0.0457315	0.0118174	0.454286	0.171448	0.106754	0.34605	0.053847	0.0525047	0.157036	0.294289	0.156104	0.128227	0.0638242	0.0347802	0.10556	0.581056	0.185369	0.50881	0.331218	0.550869
5	0.0593728	0.0880068	0.0096824	-0.0139559	0.0148737	-0.0007973	0.271793	-0.0528839	0.018568	0.0189471	-0.0201584	0.065092	-0.0094249	0.0617066	-0.0181122	-0.0372934	0.0867859	-0.0134519	0.514617	0.2028	0.0959545	0.327516	0.0390646	0.0220951	0.14291	0.305016	0.144174	0.120145	0.0573216	0.0339206	0.124362	0.596335	0.145411	0.520211	0.365501	0.530612
5.1	0.108628	0.0681265	-0.0053038	-0.0169278	0.015536	0.0196631	0.262254	-0.0614076	0.0112952	0.00870088	0.0095373	0.0396734	-0.0140667	0.0503908	0.0150733	-0.0587315	0.092003	-0.0264583	0.449925	0.187567	0.0730105	0.374361	0.068595	0.0430406	0.165418	0.279951	0.187401	0.130752	0.0424292	0.0464835	0.0844474	0.580005	0.127178	0.524019	0.438213	0.471829
5.2	0.0860396	0.03154	0.0130129	-0.027071	0.00987507	0.00333619	0.208124	-0.0720657	0.0108401	0.0471367	-0.0076775	0.0245729	-0.0025973	0.0144303	-0.0091275	-0.0438038	0.125651	-0.0086718	0.433773	0.238122	0.120825	0.334377	0.0704857	-0.0132949	0.130043	0.282818	0.134333	0.0888148	0.04546	0.0435694	0.100592	0.540254	0.110669	0.508322	0.480401	0.460532
5.3	0.0657556	0.0528161	0.0218556	-0.0289758	0.0273384	-0.0088485	0.244536	-0.0743162	0.00578476	0.0191079	0.0154295	0.050908	-0.0624928	0.0357185	-0.0156092	-0.0196817	0.154756	-0.007212	0.366884	0.145177	0.087344	0.328038	0.0266424	-0.0383205	0.135088	0.240153	0.130806	0.0713116	0.0469112	0.0214326	0.127097	0.568106	0.13661	0.443201	0.450711	0.399369
5.4	0.0615461	0.070756	0.015066	-0.0112943	0.0126933	-0.0097668	0.255696	-0.0563463	-0.0167704	0.0204322	-0.0089783	0.0590863	0.00578417	0.0125306	-0.0081181	-0.0204043	0.124858	-0.0360868	0.358091	0.161853	0.084758	0.356934	0.103929	-0.0164334	0.142217	0.232084	0.120422	0.0857845	0.0112526	0.0347426	0.0829061	0.457402	0.110071	0.384342	0.417839	0.431231
5.5	0.0455357	0.05482	-0.0117979	-0.0116444	0.0124119	0.00880104	0.190676	-0.0421183	-0.026673	0.0361288	0.00788882	0.0379199	-0.0462101	-0.02483	-0.0017526	-0.0097333	0.0918849	-0.002397	0.347807	0.10619	0.0760777	0.32935	0.0552768	0.0185071	0.156774	0.246299	0.100379	0.103548	0.0176146	0.0491013	0.142189	0.443008	0.0831182	0.404383	0.405139	0.346199
5.6	0.051465	0.0318343	0.0100657	-0.0010222	0.0356516	0.0244832	0.201827	-0.0432894	-0.0119982	0.0449652	0.00862903	0.0363116	-0.0144305	0.00760265	0.0457934	-0.0206194	0.0546516	-0.0490918	0.336389	0.0973028	0.0735008	0.273132	0.0893774	0.0302895	0.0913935	0.245915	0.102914	0.0370721	0.0260032	0.0330726	0.0312635	0.31082	0.066594	0.371737	0.40457	0.357476
5.7	0.0751344	0.0690256	-0.0320606	0.00560484	0.0219935	-0.0015155	0.217761	-0.0419625	-0.0087193	0.0499575	-0.0053016	0.0243469	-0.0258224	0.0250364	0.0342467	-0.014519	0.086797	-0.0282717	0.312746	0.153507	0.0534002	0.289476	0.055367	-0.0012172	0.13027	0.258845	0.0705817	0.0847902	0.028982	0.0221602	0.0651888	0.407392	0.0656462	0.382663	0.353216	0.315876
5.8	0.0590665	0.0319196	0.00773303	-0.0128334	0.0339863	-0.0044012	0.171582	-0.0408212	0.00982647	0.0228575	0.0223403	-8.128e-05	-0.0134136	0.0622434	0.00278885	0.0164906	0.0872346	-0.0623485	0.268156	0.177295	0.0370292	0.257246	0.0561313	0.0204816	0.119989	0.236953	0.0790032	0.0533757	0.0197115	0.0178465	0.0749679	0.363965	0.0367165	0.378597	0.344092	0.323267
5.9	0.0449971	0.0257044	-0.0050467	-0.0055233	0.0279603	0.00086499	0.156129	-0.107813	0.0196799	0.0227083	0.00193505	0.0285922	-0.0194943	0.0510229	-0.0040822	0.00551841	0.064294	-0.0255904	0.247602	0.114123	0.0193322	0.264998	0.0396972	0.00683747	0.0756013	0.233901	0.0720377	0.0218535	0.0235188	0.047105	0.0829061	0.292765	0.0327475	0.3747	0.381251	0.309706
6	0.0741645	0.0352109	-0.0162965	-0.0096333	0.0201205	0.0246069	0.136661	-0.107223	-0.0191818	0.013595	-0.022864	0.0188988	-0.0264756	0.00353644	-0.0079823	-0.0166752	0.0692513	-0.0432509	0.242201	0.0884045	0.0625592	0.205635	0.058918	0.0127793	0.117168	0.182703	0.0730116	0.0358989	0.00313891	0.025903	0.0593099	0.322752	0.076674	0.339212	0.283877	0.27951
6.1	0.0605142	0.0113939	-0.0203373	-0.0066458	0.0141522	-0.0007225	0.107442	-0.0971619	-0.0267868	0.00867537	4.9238e-05	0.0301662	-0.0417995	0.0294276	-0.0244974	-0.0358167	0.033225	-0.0153578	0.23944	0.128357	0.073559	0.214407	0.048856	-0.0029134	0.129675	0.159649	0.0774145	0.0255532	0.00429091	0.0019693	0.101709	0.209175	0.0523601	0.29598	0.278055	0.199637
6.2	0.0597964	0.0215052	0.0072967	0.022521	0.00907997	0.0301466	0.093561	-0.0711036	-0.0180375	0.0307218	-0.0084549	0.00328047	-0.0179988	0.0389213	0.0194969	-0.0731215	0.0221631	-0.009608	0.230453	0.108777	0.0735538	0.195289	0.0148614	0.0290027	0.100667	0.207594	0.0778267	0.061158	-0.0072703	0.0413102	0.075816	0.21492	0.0641523	0.305939	0.253486	0.310011
6.3	0.0780056	0.0286162	-0.0213768	0.0177095	0.00576393	0.0139176	0.0794194	-0.0871246	0.00938041	0.0309068	-0.0068757	0.0105875	-0.0352402	0.030118	-0.0055758	-0.051672	0.0349529	-0.0318304	0.193176	0.123324	0.0446229	0.177323	0.0359816	0.0392044	0.0698127	0.16638	0.0895541	0.0289978	0.0342865	0.0409076	0.0491227	0.161004	0.065663	0.336199	0.248903	0.238141
6.4	0.0684675	0.0538203	-0.0208357	0.00832311	-0.0054915	0.0269961	0.0919805	-0.0752943	-0.0296519	0.0322987	-0.0098737	0.013837	-0.0576214	0.0443683	0.0218265	-0.0400962	0.0308109	-0.0269592	0.180796	0.0902869	0.0660882	0.222533	0.0113919	0.014467	0.0613522	0.174145	0.064653	0.0275116	-0.0008137	0.0336124	0.0493268	0.20348	0.0527423	0.378586	0.252856	0.259684
6.5	0.0410498	0.0302777	-0.0024818	-0.0124182	0.0132315	0.0433561	0.0731064	-0.0299455	-0.0197093	0.0152472	-0.017059	0.0208454	-0.0277609	-0.0221445	0.0435799	-0.0326912	0.0522264	-0.0495485	0.194495	0.0987723	0.0483149	0.156577	-0.0120297	0.0035363	0.05058	0.167001	0.0486442	0.0341575	-0.0091321	-0.0095774	0.0659283	0.171755	0.0715584	0.374949	0.231029	0.203617
6.6	0.0417178	0.0155318	-0.0183462	0.0100011	-0.0059389	0.0177618	0.0868159	-0.0136833	0.00054968	0.0207103	-0.0125741	0.0276552	-0.0189769	-0.0003002	0.0138888	-0.0019942	0.0396727	-0.0328121	0.152026	0.0634513	0.0400731	0.140011	-0.0342177	0.0151218	0.0413313	0.157148	0.0992821	0.0215155	0.021451	0.0224554	0.0539175	0.169949	0.0630897	0.415397	0.218968	0.247691
6.7	0.035825	0.0026454	-0.0079894	0.00952776	-0.0181973	0.00797491	0.0933249	-0.0536914	-0.016186	0.0231969	-0.0027128	0.00786417	0.0339955	0.00526316	0.0464919	-0.0654153	0.061159	-0.0497079	0.149728	0.0414393	0.048029	0.127539	-0.027346	-0.0055769	0.0327132	0.13308	0.0389693	-0.0084759	0.00026073	0.0322311	0.0520462	0.180962	0.0296255	0.432395	0.203462	0.215114
6.8	0.0474192	0.0425954	-0.0084178	0.0156743	0.0303399	0.0275833	0.0898381	-0.0382516	-0.0117552	0.0139293	0.0311626	-0.0083336	0.00129597	0.0264931	0.0538652	-0.059282	0.0688012	-0.0384253	0.118757	0.0682902	0.0525555	0.124117	-0.0008657	0.00428099	0.0564565	0.159798	0.0534956	0.00775019	0.012516	0.015524	0.0617312	0.092678	0.0572265	0.372811	0.206368	0.169051
6.9	0.0356293	0.0457369	-0.0108667	0.00212836	-0.0102737	0.024748	0.104736	-0.0275861	-0.0012772	0.0278499	0.0136874	-0.0028649	-0.0347794	-0.016295	0.064908	-0.0048616	0.016389	-0.0448246	0.10969	0.0932588	0.0497703	0.0933876	0.00636094	0.0346735	0.021108	0.0967882	0.0522939	0.0401155	-0.0107008	-0.0026266	0.0196781	0.0829292	0.0236139	0.354629	0.177155	0.152373
7	0.0100674	0.0550257	-0.0063185	-0.0089502	-0.0085421	0.0301466	0.108728	-0.0320032	-0.020017	0.0285924	-0.0029052	0.00872036	-0.0210674	0.0153115	0.0647133	-0.0352675	0.00768145	-0.0162592	0.0846168	0.0598345	0.00345796	0.10461	0.0180188	0.00596867	0.0341837	0.0976977	0.0354607	0.0258715	-0.0110885	0.0208164	0.0710689	0.102625	0.0135996	0.342164	0.160116	0.163461
7.1	0.0432927	0.0392275	-0.0167576	0.0059875	-0.0232117	0.0267485	0.0826129	-0.0430878	-0.0098481	0.00327476	0.0103776	-0.0156749	-0.0099811	0.00911757	0.0563699	-0.0562957	0.066258	-0.0926832	0.099089	0.0912552	0.0571634	0.0752805	0.0189563	0.0143686	0.0259158	0.125552	0.0224184	0.0343298	0.0143948	0.026637	0.0379918	0.0675671	0.0506997	0.340593	0.15278	0.126031
7.2	0.0553603	0.0543891	-0.0135072	0.0450282	0.00924592	0.0231188	0.10283	-0.0444925	-0.0530424	0.0346437	-0.0061226	-0.0186243	-0.0103643	0.00812002	0.0177513	-0.028175	-0.0051431	-0.024085	0.118605	0.114206	0.0465504	0.10631	0.0424768	-0.0022657	0.0254526	0.105661	0.0298828	0.0151497	0.00758701	-0.040392	0.0506162	0.131428	0.0410341	0.316179	0.149325	0.0855883
7.3	0.0711506	0.057781	-0.0327552	-0.0180914	0.0129011	-0.0118249	0.101821	-0.0304661	-0.0513137	0.00611987	-0.0126614	0.00698058	0.0140686	0.0166922	0.0414646	-0.0409579	-0.0060543	-0.0372386	0.0681287	0.0766658	0.00655364	0.0709722	0.0342797	-0.0047566	0.0219842	0.0968314	0.0165945	0.0153154	-0.0106657	0.0149906	0.0423784	0.0424715	0.0192795	0.301516	0.174229	0.053623
7.4	0.0440758	-0.0136614	0.0185251	0.0002491	0.0133729	0.00917381	0.0528074	-0.0260416	-0.0270712	0.0238476	-0.0065703	-0.002354	-0.0016191	-0.0213765	0.0139657	-0.0342539	0.0135972	-0.0136796	0.0911532	0.0746325	0.0532282	0.0800691	0.012683	-0.0055512	0.010125	0.108163	0.0363117	-0.0207168	0.00488447	0.0506147	0.044532	0.045081	0.00894882	0.306119	0.172979	0.0323228
7.5	0.0604611	0.0434748	0.018047	-0.0281538	0.024057	0.0268148	0.0442287	-0.0579687	-0.012412	0.0130936	-0.0117275	0.0171576	0.00923601	0.0188021	-0.0051292	-0.0321205	0.0236187	-0.0662273	0.103638	0.0903926	0.0526421	0.0964382	0.0632105	0.010812	0.00244451	0.0945153	0.0394165	-0.0035451	0.00217588	0.0157751	0.053178	0.0189684	0.014413	0.274925	0.111627	0.0955808
7.6	0.0496588	0.0350534	-0.0200419	0.00871427	0.00612036	0.00363412	0.0533277	-0.0792155	-0.0373216	-0.0105298	-0.0200212	0.0224002	-0.038519	0.0303103	0.0507421	-0.0452704	0.0109817	-0.0572149	0.106088	0.0507884	0.0490018	0.0568171	0.00523451	-0.012787	-0.0203627	0.0614323	-0.0043523	0.00664671	0.0173154	-0.0028221	0.06805	0.053139	0.0457017	0.279507	0.180255	0.0711532
7.7	0.0624354	0.0384574	0.0080318	-0.0107813	-0.0011394	-0.0013011	0.0707927	-0.0516115	-0.0257473	0.0184891	-0.0048346	0.00066258	-0.0354504	0.0146599	0.0244457	-0.0305679	0.0499193	-0.0496851	0.0933395	0.0319197	0.0398959	0.0564222	0.0596752	0.00896883	0.0209071	0.0852912	0.0669501	-0.0157215	0.0207108	0.0416546	0.0591058	0.0586706	0.018067	0.267341	0.131431	0.0984028
7.8	0.034427	0.0575874	-0.0164498	-0.0117507	0.00167011	0.0152158	0.0300312	-0.053381	-0.0009204	0.0176904	-0.0259749	0.00373802	-0.0196851	-0.0085458	0.0537687	-0.0508317	0.0575977	-0.0613561	0.0978346	0.0707096	0.0280811	0.0370657	0.028649	-0.0008891	-0.0041506	0.0380274	0.115439	0.00731748	0.00313891	-0.0035626	0.0433525	0.0417991	0.0304053	0.309479	0.137324	0.104477
7.9	0.0208299	0.014508	-0.0310673	-0.0194675	0.0106456	-0.0206778	0.0309435	-0.0728806	-0.0184435	0.0282033	-0.0084061	0.00809569	0.0160055	-0.0031004	0.0207386	-0.0458626	0.0571837	-0.036052	0.0842738	0.0701232	0.0278327	0.0794691	0.023691	-0.0098624	0.0280616	0.0681383	0.16134	0.0296541	0.0100957	0.0274034	0.0674536	0.0396642	0.0279483	0.294687	0.162554	0.0998552
8	0.00634464	0.00975202	0.00935882	-0.0054014	-0.0018523	-0.0032023	0.0608631	-0.0894383	-0.0629372	-0.0120276	-0.0026563	0.013889	-0.0338595	0.00526316	0.043328	-0.0486654	0.0810827	-0.0109768	0.0640344	0.0767757	0.0252183	0.0121143	0.0143275	-0.0082718	-0.0064275	0.0981517	0.166805	0.0297238	0.00238787	0.00579232	0.0535557	0.0319507	0.0237469	0.340931	0.156081	0.069953

## Sheet: Panel g – Interfly Distance
Bin (5s)	IFD->Kir Control (Pair 1)	IFD->Kir Control (Pair 2)	IFD->Kir Control (Pair 3)	IFD->Kir Control (Pair 4)	IFD->Kir Control (Pair 5)	IFD->Kir Control (Pair 6)		IFD-Fru∩P1>Kir (Pair 1)	IFD-Fru∩P1>Kir (Pair 2)	IFD-Fru∩P1>Kir (Pair 3)	IFD-Fru∩P1>Kir (Pair 4)	IFD-Fru∩P1>Kir (Pair 5)	IFD-Fru∩P1>Kir (Pair 6)		IFD-Dsx∩P1>Kir (Pair 1)	IFD-Dsx∩P1>Kir (Pair 2)	IFD-Dsx∩P1>Kir (Pair 3)	IFD-Dsx∩P1>Kir (Pair 4)	IFD-Dsx∩P1>Kir (Pair 5)	IFD-Dsx∩P1>Kir (Pair 6)
1	10.456	4.50479	20.2687	9.38735	8.01677	17.384		19.1892	14.6316	22.5213	9.13147	22.056	5.52297		10.2729	18.2277	19.2872	12.0681	9.93591	13.5395
2	10.0548	2.99179	20.2481	11.7017	8.07628	16.4976		15.5223	14.4954	22.9727	9.15099	17.6778	4.68818		10.2715	18.1718	19.3397	12.0592	10.0245	5.88536
3	9.85249	2.64067	20.2588	13.7623	8.09378	16.4573		15.591	14.5802	23.2171	9.16356	14.3573	5.72603		10.2684	18.0837	19.0147	12.0718	7.96966	6.30112
4	10.3457	2.16509	20.2682	13.6935	8.06858	16.2874		15.4685	14.5464	23.102	9.12508	14.3555	5.8905		10.3231	18.0792	18.9356	12.0869	12.6128	6.31626
5	15.3341	3.59013	20.2725	13.7518	8.04676	16.1112		15.4827	14.7457	23.0257	9.18901	14.4565	5.91371		10.4026	18.0972	18.6602	12.074	14.4591	6.18768
6	23.2054	4.04387	20.2801	13.7943	8.15095	15.9868		15.3386	14.9626	22.093	9.21959	14.7675	6.29914		10.4695	18.1938	18.61	12.1647	14.6715	5.97488
7	9.98072	5.75536	12.47	13.8703	8.21789	16.0674		15.3471	14.9548	22.0818	9.24173	14.781	7.51687		10.5752	18.2246	18.948	8.30857	14.2533	6.25414
8	7.11233	6.46919	25.3494	13.8169	8.42862	15.8374		15.3398	14.9485	22.2019	9.1796	14.7766	6.12414		10.6505	18.2253	18.8294	22.2471	14.2088	6.46497
9	7.18536	7.81468	26.4558	13.7526	8.44275	15.8244		15.3294	14.9743	22.4157	9.196	14.0964	9.776		10.6941	18.2243	18.8139	23.9602	14.0863	6.5279
10	7.18492	6.88119	23.824	13.6888	8.40802	15.1662		15.2994	14.9482	22.5155	9.22131	10.4652	9.85312		10.6886	18.2213	18.5748	23.9374	14.4391	4.52817
11	7.18407	7.49296	4.44083	13.6564	8.34928	15.0685		15.2845	14.9477	22.5203	9.25932	10.3202	9.87022		10.7134	18.2172	18.0742	23.9078	14.5277	7.71799
12	7.19325	7.52425	4.54854	13.6436	8.38975	15.1339		15.2822	14.9468	22.5015	9.23489	10.2569	9.93564		10.6875	18.2069	17.3395	23.8851	13.722	7.64491
13	7.24579	7.35863	5.11304	13.6487	8.37776	15.3017		15.2654	15.2872	22.6889	9.20754	10.288	10.0479		10.7048	16.5871	17.5003	23.1196	12.6417	7.68442
14	7.30873	6.40517	6.6656	13.6603	8.382	13.8903		15.2869	15.4924	21.6988	9.32993	10.3966	10.8393		10.7125	13.4453	17.3478	22.7868	12.3887	7.66065
15	7.3001	4.91619	8.42247	20.4382	8.51043	13.7734		13.9203	15.2942	19.779	9.62725	10.5231	15.6706		10.4426	12.874	16.8609	23.2088	12.397	9.1602
16	7.25588	4.25127	8.41317	24.9965	8.53781	12.9621		8.65117	11.7016	19.7203	9.74216	10.6252	14.9328		9.97564	12.9338	16.5125	23.2636	12.413	13.066
17	7.26677	4.25407	8.27982	25.0682	8.55406	11.102		14.2281	15.8123	19.5354	9.74561	10.7152	8.71909		14.045	13.9978	16.6646	23.3885	11.7392	13.7924
18	7.23906	6.526	8.08342	25.2229	8.53473	9.03415		14.5675	18.2303	17.4798	9.68936	10.4161	4.01682		10.2458	14.3548	16.6582	23.3382	11.6731	13.68
19	7.23004	11.1913	6.18765	25.2666	8.51556	8.40028		9.02056	22.7878	14.6238	9.61189	10.153	4.59775		20.6501	14.3644	16.1407	22.729	11.8223	13.6328
20	7.21676	12.6413	5.30385	25.2481	8.51116	8.28979		5.82213	23.3714	14.1018	9.63488	10.2771	7.37061		17.319	21.2832	15.4865	22.907	11.8397	13.5561
21	7.33063	13.9304	5.02368	25.2959	8.55625	9.57206		6.53665	23.4615	14.07	9.62206	10.2438	9.48175		14.1425	8.05737	16.9165	22.9152	11.9016	13.596
22	7.36622	19.2922	3.54496	25.3265	8.5492	13.2722		18.8356	24.976	12.6564	9.58492	10.2525	9.32872		11.8951	10.8077	19.873	22.9438	12.061	13.6155
23	4.49088	20.2511	3.10047	25.431	8.54315	15.1414		20.2565	26.2987	15.7336	9.56832	10.2488	9.08706		12.742	19.1143	20.1301	22.9515	12.0725	13.6901
24	14.6193	21.2881	3.0704	25.4168	8.59274	12.5283		16.6706	27.1953	25.5816	8.11524	10.1887	9.09068		11.8727	18.1764	20.16	22.9764	12.2533	14.0469
25	19.9887	19.8406	2.89351	25.4316	7.57315	14.1782		20.1006	26.1014	21.6451	3.93309	10.1701	9.11752		16.7632	19.2082	18.7978	17.6594	13.5552	14.3224
26	19.6814	17.3095	3.49972	25.3545	6.95356	16.2463		15.5833	19.6731	21.314	5.04595	10.1638	10.8121		16.9338	25.7949	6.63554	17.0554	15.902	13.8447
27	19.7494	18.1861	2.27111	25.2069	5.9987	17.0721		14.9529	15.2369	21.1659	5.19335	10.1521	16.8899		17.063	21.1887	2.5592	21.6393	17.9486	13.7289
28	19.428	11.6527	1.31543	25.2335	5.84014	16.6915		14.6537	12.9148	21.1338	5.20177	10.1233	18.3149		17.2726	12.2792	2.74789	21.724	18.1969	14.0439
29	19.6548	5.56458	1.06253	25.2886	5.71738	6.4685		14.5352	10.663	21.1587	5.1718	10.1396	12.3368		17.3129	25.2317	2.60789	21.7261	17.9222	13.9581
30	21.7254	2.46096	0.466224	25.2754	5.73061	4.53187		9.23514	9.25343	21.1409	5.18174	10.1515	12.1212		17.3009	19.6687	2.83945	21.7218	17.7835	13.7154
31	12.2282	2.85526	2.9264	25.2738	5.98189	4.74763		8.27328	8.35223	17.5561	5.16369	10.1731	10.2151		17.3278	3.37366	2.8687	21.6768	15.7327	13.6162
32	5.67668	2.91258	7.21035	25.2181	6.00195	5.83971		2.21011	8.67587	12.8493	5.09015	10.1896	5.49575		17.6604	3.52319	3.28265	21.7517	15.8984	13.8695
33	5.81796	4.55932	9.5363	25.8462	10.9318	5.91435		2.56301	6.89474	12.3704	5.09465	10.1832	7.06778		18.4363	5.13205	3.24902	21.6382	11.3839	14.1821
34	6.447	5.3817	8.67052	14.6962	19.5497	13.2369		2.69129	4.3718	3.42881	5.06749	10.1311	16.012		22.321	15.9382	2.75832	20.6021	9.99592	13.485
35	17.5395	7.52344	5.701	8.02824	16.2727	17.4036		7.68035	4.12572	6.21986	5.07838	8.60611	15.8579		26.1908	16.2042	2.21941	16.0594	8.64993	13.1926
36	5.22207	3.1983	1.73834	4.72183	1.98578	5.7662		7.14055	4.37876	6.20363	3.97904	14.2006	13.1258		21.4054	13.0081	2.22442	16.8171	6.16783	8.81154
37	2.21717	2.21146	0.728814	2.32988	1.875	2.41986		2.42733	4.88261	2.88817	2.99824	2.28462	2.38215		2.62584	2.6374	2.94207	2.1741	2.79793	2.34544
38	2.10415	2.24815	0.728978	2.23603	1.90351	2.4801		2.11558	3.03123	3.00696	2.88873	2.29173	2.31916		7.43947	6.91167	4.19704	3.4838	2.95436	2.71929
39	3.70352	2.4478	0.607815	2.34306	1.8564	2.39554		2.44147	2.59687	3.14474	2.29838	2.33328	2.02404		16.3098	9.83396	4.14994	4.95156	2.96466	3.01414
40	2.33932	2.78476	1.46245	2.36632	2.1057	2.1765		2.4037	2.67395	2.03633	2.67718	2.32649	2.97608		20.874	4.71871	3.86065	14.851	2.98903	3.54584
41	2.15948	2.45359	0.785885	2.30325	2.10825	2.33427		2.41483	2.82306	6.11632	2.72581	2.34852	2.55251		21.1733	9.61794	3.77868	7.67959	3.13812	3.46371
42	2.07819	2.20745	0.515985	4.52018	2.27816	2.43909		2.49756	2.83887	5.42378	2.71478	2.21249	2.30821		9.37178	18.5433	3.91195	10.7452	2.7429	3.27987
43	2.21822	2.10518	0.402564	4.03648	2.26322	2.05981		1.82657	2.84928	4.04455	2.72891	2.20695	3.3962		7.32666	22.8327	4.04009	21.4853	2.93943	3.25194
44	2.04926	2.15746	0.490119	3.01596	2.34486	3.00948		7.14605	2.72277	2.77943	2.82818	2.22135	5.99284		12.957	23.0449	4.21143	26.5649	2.94047	3.44684
45	2.27414	2.36834	1.51005	3.21605	2.57653	5.29472		23.4642	2.78228	2.70482	2.50503	2.64557	6.59717		2.22925	23.4204	4.93577	26.6892	2.57175	3.2533
46	2.43601	1.90937	2.37039	3.24471	2.51962	4.0311		20.4165	2.69339	2.75066	2.38788	2.67755	8.7214		2.03773	23.7638	5.37143	26.6146	6.71255	2.46116
47	2.39389	1.84266	2.41822	3.8976	2.34853	5.26718		22.5365	2.61683	2.64547	2.49674	2.65831	8.58167		2.09454	23.7932	5.5801	26.6081	14.0926	2.49987
48	2.48882	2.20512	2.51725	8.74604	2.37274	4.13751		20.0658	2.75964	6.35731	2.69394	2.62279	6.60737		2.98527	23.8159	5.49105	26.5965	6.64458	2.9148
49	2.38854	2.09543	2.36145	2.99805	2.21997	2.60442		18.8444	2.87991	11.404	2.68147	2.63196	3.98251		9.68089	23.7976	5.88588	26.518	10.3815	2.59097
50	1.9523	1.97069	2.19081	9.15935	2.27968	2.47412		12.4487	2.78332	12.4916	2.70367	2.46777	4.06205		13.5633	23.7724	6.10732	23.9353	10.2902	2.14084
51	6.33744	1.74261	1.69976	13.2326	2.26748	2.37415		19.472	2.56407	16.3465	2.7057	2.48902	2.44678		17.1032	23.7043	6.23678	24.075	9.95591	2.40097
52	4.35737	1.71316	1.54309	12.0258	2.19798	3.37558		5.84068	2.56721	17.5016	2.68819	2.51095	2.16074		15.9312	25.9818	6.65556	26.2078	8.98131	2.16153
53	8.76415	1.86068	1.64854	3.65573	2.24523	8.9924		2.27695	2.56038	13.7594	2.64919	2.33534	2.07444		11.2027	26.7973	6.66217	25.9695	5.74291	9.26808
54	12.6901	1.96028	1.75041	3.08758	2.30573	8.70119		2.1681	2.55629	10.2079	2.60446	2.66058	4.4381		10.092	26.6676	6.56453	25.1323	7.27068	9.64304
55	4.71671	1.8513	1.83744	3.03445	2.7953	11.8535		2.16254	2.52028	3.6851	2.71339	2.66608	7.70318		7.85852	26.9671	6.57388	13.7192	10.0894	9.90095
56	2.33246	1.90617	1.83739	3.05329	2.33949	14.8933		1.99622	2.54276	10.976	2.40801	2.76357	9.40487		10.2542	27.9363	6.47932	18.3059	3.41513	9.95802
57	2.48471	1.89182	1.84362	3.47489	2.46949	20.4421		2.64009	2.53013	24.6125	2.50979	3.54988	8.87404		19.4863	24.4427	6.26515	17.1331	2.9208	9.82366
58	2.0255	1.8719	1.89398	3.06981	1.97529	16.8842		16.8389	2.53738	27.3955	2.45383	3.34355	8.43017		19.8702	23.3554	6.34829	6.00279	5.1191	9.52562
59	1.9446	1.93524	1.92848	6.33723	1.75683	4.90669		20.9737	2.53643	14.7505	2.31914	3.32843	10.6705		19.3324	21.998	6.74054	3.62725	5.71988	9.51091
60	2.49501	1.89449	1.84741	2.65166	3.07892	8.71353		21.9184	2.49594	13.5805	2.60461	2.98899	14.2837		16.3352	20.8096	6.92805	3.3377	5.78281	10.0112
61	2.01219	1.96844	1.83427	2.71918	3.04461	4.11159		23.0785	2.52091	25.8012	2.77131	3.17545	9.071		16.3384	21.223	6.97544	4.60765	6.29924	10.4693
62	2.24704	2.17143	1.87844	2.57748	2.22177	3.85549		12.9098	2.51694	22.9445	2.78777	3.24123	7.47523		10.1462	21.6263	6.80628	18.9466	7.14805	10.6627
63	2.5373	2.31523	1.88515	2.52804	2.36906	3.72517		2.26943	2.45696	10.5427	3.14214	3.26796	14.5324		9.32623	22.9338	6.71078	21.1941	7.09085	11.124
[truncated: 93 more rows]

## Sheet: Panel g – Average Bout Length
Average Bout Length in the dark >Kir control male yak female target	Average Bout Length in the dark Fru∩P1>Kir male yak female target	Average Bout Length in the dark Dsx∩P1>Kir male yak female target
[truncated: 25 more rows]
