# Supplementary material for: A modular circuit coordinates the diversification of courtship strategies
Source: Nature. 2024 Oct 9;635(8037):142–50. doi: 10.1038/s41586-024-08028-1 (PMC11540906; doi:10.1038/s41586-024-08028-1)
Supplement: Supplementary file 15 — Source Data Extended Data Fig. 1 [file 41586_2024_8028_MOESM15_ESM.xlsx]

## Sheet: Panel a – Time IFD<8mm
mel	ere	sim	yak	eug	ana
100	97.3983	32.5348	80.5125	8.10028	39.3538
81.922	89.2312	31.5209	97.5877	8.64624	97.9777
55.1643	58.7075	44.1226	63.0752	14.4958	60.2953
98.0669	48.5404	37.376	50.7744	12.4903	100
82.5125	88.1114	34.9304	90.5181	18.5627	72.7967
95.1699	99.6156	31.3983	85.4819	3.77716	71.6713
65.8774	99.9109	1.82173	73.3983	33.2033	75.2646
90.624	78.0334	35.5097	59.5543	7.31476	100
94.6184	86.3955	50.7688	77.7382	5.59331	100
83.4652	82.1838	27.6546	79.4819	5.07521	97.4596
56.7187	52.9638	15.2423	86.4791	5.27577	100
90.5237	93.649	34.5515	99.7159	48.5348	82.8245

## Sheet: Panel a – Average Bout Length
mel	ere	sim	yak	eug	ana
598.333	96.7778	4.61057	53.5259	7.77222	117.733
54.3889	40.9256	7.74058	145.792	12.9333	97.7056
41.175	7.6037	9.09643	7.27361	3.88095	18.8351
146.692	10.6654	11.0317	25.2528	74.7333	598.333
24.2983	131.167	34.7389	49.1848	9.65758	43.45
94.9056	297.75	10.437	42.6167	5.1	142.811
39.37	298.9	10.9	17.356	7.67067	450.333
108.427	46.54	5.97905	17.5833	8.62667	598.333
141.483	46.7758	60.7533	21.7889	4.7619	598.333
499.4	23.1651	15.0424	29.6771	2.66364	194.378
112.944	34.9593	5.23529	258.717	31.5667	598.333
89.9278	139.633	6.91839	298.317	290.4	49.5567

## Sheet: Panel b
Time (s)	sim	yak
0.033	4.77206	11.9834
0.066	4.73959	11.9834
0.099	4.70761	11.9834
0.132	4.6833	11.9946
0.165	4.67929	12.0125
0.198	4.69028	12.0201
0.231	4.69148	12.0181
0.264	4.68507	12.018
0.297	4.68317	12.0292
0.33	4.70512	12.0361
0.363	4.7185	12.0464
0.396	4.69627	12.0622
0.429	4.68432	12.0558
0.462	4.67637	12.0413
0.495	4.66952	12.033
0.528	4.67233	12.02
0.561	4.6927	12.007
0.594	4.71955	12.0122
0.627	4.70828	12.0315
0.66	4.68594	12.0473
0.693	4.69174	12.0553
0.726	4.7031	12.0626
0.759	4.69943	12.0655
0.792	4.69706	12.051
0.825	4.70109	12.0388
0.858	4.70012	12.0386
0.891	4.693	12.0377
0.924	4.68782	12.0358
0.957	4.68659	12.0327
0.99	4.68804	12.0283
1.023	4.69009	12.0271
1.056	4.68771	12.0308
1.089	4.68564	12.0335
1.122	4.6867	12.0351
1.155	4.68694	12.0401
1.188	4.68816	12.0426
1.221	4.69356	12.0407
1.254	4.70063	12.0398
1.287	4.71697	12.0373
1.32	4.74047	12.0348
1.353	4.76262	12.0375
1.386	4.76934	12.0405
1.419	4.75065	12.0426
1.452	4.74163	12.0491
1.485	4.74795	12.0566
1.518	4.75304	12.0575
1.551	4.75579	12.0575
1.584	4.75177	12.0592
1.617	4.7609	12.055
1.65	4.77788	12.051
1.683	4.76504	12.0487
1.716	4.73968	12.044
1.749	4.74145	12.0427
1.782	4.75323	12.0434
1.815	4.7441	12.0432
1.848	4.7301	12.0431
1.881	4.73268	12.0457
1.914	4.72796	12.049
1.947	4.70918	12.0497
1.98	4.74069	12.0603
2.013	4.8166	12.0785
2.046	4.84417	12.0861
2.079	4.82514	12.0923
2.112	4.81168	12.1064
2.145	4.80191	12.1178
2.178	4.78914	12.1207
2.211	4.78288	12.1269
2.244	4.78498	12.145
2.277	4.79615	12.1599
2.31	4.81241	12.1638
2.343	4.81919	12.163
2.376	4.81245	12.1639
2.409	4.80315	12.1677
2.442	4.79732	12.1696
2.475	4.79511	12.1696
2.508	4.79582	12.1707
2.541	4.7905	12.1718
2.574	4.77825	12.1707
2.607	4.77393	12.1696
2.64	4.78373	12.1696
2.673	4.79226	12.164
2.706	4.78724	12.1553
2.739	4.7791	12.1528
2.772	4.77989	12.1581
2.805	4.77998	12.1672
2.838	4.75266	12.1684
2.871	4.72167	12.1657
2.904	4.71891	12.1703
2.937	4.72361	12.1766
2.97	4.71284	12.1817
3.003	4.68153	12.1859
3.036	4.65377	12.1879
3.069	4.63999	12.1861
3.102	4.62353	12.1815
3.135	4.60394	12.1799
3.168	4.59413	12.1816
3.201	4.59407	12.1825
3.234	4.59516	12.1825
3.267	4.59565	12.1825
3.3	4.59567	12.1828
3.333	4.58672	12.1832
3.366	4.57546	12.1828
3.399	4.58216	12.1825
3.432	4.59824	12.1809
3.465	4.61185	12.1835
3.498	4.61983	12.186
3.531	4.6219	12.1765
3.564	4.60638	12.1715
3.597	4.58665	12.1766
3.63	4.60916	12.1732
3.663	4.64837	12.1678
3.696	4.65061	12.1737
3.729	4.63678	12.1847
3.762	4.63945	12.1955
3.795	4.62945	12.2021
3.828	4.60361	12.2089
3.861	4.60442	12.2128
3.894	4.60825	12.2001
3.927	4.60219	12.1863
3.96	4.61385	12.1942
3.993	4.61361	12.2087
4.026	4.59977	12.2077
4.059	4.59609	12.2013
4.092	4.59658	12.1933
4.125	4.59059	12.1709
4.158	4.58124	12.1469
4.191	4.58709	12.1387
4.224	4.59466	12.1399
4.257	4.60012	12.1502
4.29	4.60892	12.1766
4.323	4.60095	12.2049
4.356	4.59195	12.2148
4.389	4.6003	12.2042
4.422	4.60921	12.187
4.455	4.61598	12.19
4.488	4.62337	12.2029
4.521	4.62864	12.1962
4.554	4.63031	12.1944
4.587	4.63304	12.202
4.62	4.62758	12.1978
4.653	4.61069	12.1985
4.686	4.60759	12.2059
4.719	4.61623	12.2083
4.752	4.62237	12.2167
4.785	4.61039	12.2237
4.818	4.5786	12.2116
4.851	4.55192	12.1965
4.884	4.53428	12.1876
4.917	4.52506	12.1818
4.95	4.53147	12.1805
4.983	4.54376	12.183
5.016	4.54889	12.1853
5.049	4.54759	12.186
5.082	4.55018	12.1872
5.115	4.55441	12.1848
5.148	4.55379	12.1806
5.181	4.5678	12.1762
5.214	4.58155	12.1744
5.247	4.59899	12.1774
5.28	4.61772	12.1795
5.313	4.59171	12.1795
5.346	4.56877	12.1807
5.379	4.57057	12.1799
5.412	4.57482	12.1775
5.445	4.59001	12.1796
5.478	4.60156	12.1821
5.511	4.60244	12.1835
5.544	4.58748	12.1875
5.577	4.57189	12.19
5.61	4.58317	12.1874
5.643	4.5872	12.1821
5.676	4.56878	12.1778
5.709	4.56513	12.1751
5.742	4.56948	12.1754
5.775	4.56226	12.1784
5.808	4.55973	12.18
5.841	4.57243	12.1811
5.874	4.57307	12.181
5.907	4.54863	12.1786
5.94	4.54398	12.1776
5.973	4.55394	12.1765
6.006	4.5501	12.1741
6.039	4.54538	12.1728
6.072	4.53024	12.1769
6.105	4.51992	12.182
6.138	4.54121	12.1815
6.171	4.58039	12.181
6.204	4.59576	12.1818
6.237	4.59153	12.1801
6.27	4.60645	12.1788
6.303	4.6283	12.1808
6.336	4.61813	12.1806
6.369	4.58972	12.1777
6.402	4.61247	12.1796
6.435	4.6638	12.1811
6.468	4.67082	12.1797
6.501	4.64328	12.1793
6.534	4.61242	12.1797
6.567	4.5849	12.1836
6.6	4.57806	12.1911
6.633	4.57487	12.195
6.666	4.56797	12.1935
6.699	4.58793	12.192
6.732	4.59728	12.192
6.765	4.58615	12.192
6.798	4.59452	12.1933
6.831	4.61584	12.1945
6.864	4.6211	12.1952
6.897	4.61485	12.1959
6.93	4.60251	12.1927
6.963	4.58723	12.1959
6.996	4.59664	12.2008
7.029	4.61465	12.1905
7.062	4.62368	12.1889
7.095	4.63143	12.205
7.128	4.63776	12.2151
7.161	4.64922	12.2188
7.194	4.66541	12.2235
7.227	4.68073	12.2244
7.26	4.69096	12.2202
7.293	4.72506	12.2189
7.326	4.76958	12.2232
7.359	4.76431	12.2257
7.392	4.73371	12.2254
7.425	4.70686	12.2264
7.458	4.68478	12.2279
7.491	4.67941	12.226
7.524	4.69547	12.2209
7.557	4.70579	12.2183
7.59	4.69477	12.2184
7.623	4.69334	12.2141
7.656	4.7048	12.2037
7.689	4.71165	12.1974
7.722	4.71383	12.204
7.755	4.72242	12.2127
7.788	4.73583	12.2121
7.821	4.74717	12.2144
7.854	4.75491	12.2145
7.887	4.75294	12.205
7.92	4.73939	12.2103
7.953	4.72366	12.2249
7.986	4.72277	12.2324
8.019	4.73161	12.2339
8.052	4.73215	12.2269
8.085	4.72845	12.2202
8.118	4.72436	12.2175
8.151	4.72108	12.2178
8.184	4.72121	12.2166
8.217	4.72122	12.211
8.25	4.72115	12.2082
8.283	4.72047	12.2082
8.316	4.72099	12.2067
8.349	4.71866	12.2121
8.382	4.69999	12.229
8.415	4.6763	12.2408
8.448	4.66603	12.239
8.481	4.66952	12.2336
8.514	4.68204	12.2358
8.547	4.70173	12.2365
8.58	4.72588	12.2307
8.613	4.72896	12.2256
8.646	4.71431	12.225
8.679	4.70764	12.2371
8.712	4.69494	12.2557
8.745	4.68446	12.2652
8.778	4.69347	12.2646
8.811	4.69036	12.2665
8.844	4.66575	12.2742
8.877	4.65605	12.2783
8.91	4.67827	12.2774
8.943	4.69567	12.2781
8.976	4.69881	12.2767
9.009	4.7096	12.2728
9.042	4.70326	12.2728
9.075	4.70187	12.2739
9.108	4.71751	12.2739
9.141	4.70324	12.2739
9.174	4.67978	12.271
9.207	4.67436	12.2616
9.24	4.67274	12.2595
9.273	4.67196	12.2633
9.306	4.66891	12.253
9.339	4.65842	12.2434
9.372	4.65001	12.2414
9.405	4.6444	12.2319
9.438	4.63853	12.2255
9.471	4.64144	12.229
9.504	4.64751	12.2272
9.537	4.65708	12.2254
9.57	4.66744	12.2361
9.603	4.65903	12.2463
9.636	4.64876	12.2484
9.669	4.64583	12.2477
9.702	4.64077	12.2461
9.735	4.63923	12.2429
9.768	4.64135	12.2401
9.801	4.64196	12.2375
9.834	4.63478	12.2323
9.867	4.62448	12.2274
9.9	4.62701	12.2271
9.933	4.61446	12.2312
9.966	4.58106	12.2356
9.999	4.56839	12.2397
10.032	4.56465	12.241
10.065	4.55526	12.2294
10.098	4.54635	12.2148
10.131	4.54239	12.217
10.164	4.53634	12.2275
10.197	4.53064	12.2372
10.23	4.53357	12.2488
10.263	4.52632	12.2493
10.296	4.51316	12.2413
10.329	4.50914	12.2416
10.362	4.51538	12.247
10.395	4.52845	12.2551
10.428	4.53818	12.2611
10.461	4.55015	12.2615
10.494	4.57527	12.2614
10.527	4.59989	12.256
10.56	4.60927	12.2484
10.593	4.60084	12.2474
10.626	4.57677	12.2486
10.659	4.56252	12.2484
10.692	4.57225	12.25
10.725	4.58329	12.2482
10.758	4.58598	12.2376
10.791	4.59247	12.2304
10.824	4.59833	12.2331
10.857	4.60669	12.2374
10.89	4.63001	12.2399
10.923	4.64384	12.2414
10.956	4.64669	12.2452
10.989	4.65341	12.2397
11.022	4.6472	12.229
11.055	4.64025	12.2314
11.088	4.65041	12.2358
11.121	4.65267	12.2391
11.154	4.63107	12.2445
11.187	4.60271	12.2464
11.22	4.59665	12.2479
11.253	4.61533	12.2539
11.286	4.62635	12.2598
11.319	4.63148	12.2593
11.352	4.64095	12.2573
11.385	4.63546	12.2568
11.418	4.62877	12.2526
11.451	4.64465	12.2473
11.484	4.67237	12.2455
11.517	4.69304	12.2418
11.55	4.68747	12.2387
11.583	4.66251	12.2372
11.616	4.64702	12.2326
11.649	4.64484	12.2239
11.682	4.64663	12.2196
11.715	4.6473	12.2239
11.748	4.64817	12.2242
11.781	4.65021	12.2241
11.814	4.64977	12.2291
11.847	4.64798	12.2456
11.88	4.64418	12.2652
11.913	4.62583	12.267
11.946	4.60273	12.267
11.979	4.59795	12.2727
12.012	4.60235	12.2742
12.045	4.60034	12.2703
12.078	4.59142	12.2684
12.111	4.58493	12.2726
12.144	4.58351	12.2774
12.177	4.57991	12.2782
12.21	4.5739	12.2707
12.243	4.56284	12.2597
12.276	4.54575	12.2533
12.309	4.53711	12.2497
12.342	4.53218	12.2435
12.375	4.52091	12.2397
12.408	4.52164	12.2533
12.441	4.53304	12.2776
12.474	4.53585	12.2827
12.507	4.53578	12.2742
12.54	4.53762	12.2656
12.573	4.53673	12.2529
12.606	4.54125	12.2462
12.639	4.5485	12.2463
12.672	4.54937	12.2496
12.705	4.54766	12.2588
12.738	4.54566	12.2709
12.771	4.54041	12.2769
12.804	4.5305	12.2664
12.837	4.52952	12.2529
12.87	4.54204	12.2529
12.903	4.55501	12.2564
12.936	4.55183	12.2577
12.969	4.53467	12.2585
13.002	4.53171	12.2565
13.035	4.53403	12.2642
13.068	4.52332	12.2796
13.101	4.51736	12.2774
13.134	4.52377	12.2691
13.167	4.53306	12.2702
13.2	4.5441	12.2719
13.233	4.55806	12.2739
13.266	4.57127	12.273
13.299	4.57914	12.2728
13.332	4.57774	12.281
13.365	4.58064	12.2884
13.398	4.59632	12.2901
13.431	4.60934	12.2892
13.464	4.62443	12.2864
13.497	4.63126	12.2854
13.53	4.60406	12.2891
13.563	4.58213	12.292
13.596	4.59413	12.2925
13.629	4.60905	12.293
13.662	4.61775	12.2925
13.695	4.62665	12.2933
13.728	4.62735	12.2978
13.761	4.62436	12.3011
13.794	4.62662	12.2985
13.827	4.62961	12.2944
13.86	4.63417	12.2932
13.893	4.63578	12.2969
13.926	4.62674	12.3016
13.959	4.61619	12.3016
13.992	4.61045	12.3022
14.025	4.61647	12.306
14.058	4.63217	12.3039
14.091	4.63703	12.2989
14.124	4.64006	12.2975
14.157	4.64631	12.2975
14.19	4.63497	12.2975
14.223	4.63201	12.2975
14.256	4.65359	12.2891
14.289	4.65566	12.2711
14.322	4.63506	12.2647
14.355	4.6201	12.2726
14.388	4.61535	12.2773
14.421	4.61264	12.2773
14.454	4.60449	12.2807
14.487	4.60304	12.2899
14.52	4.60734	12.2978
14.553	4.60703	12.2986
14.586	4.60517	12.295
14.619	4.6067	12.2928
14.652	4.61401	12.2913
14.685	4.6257	12.289
14.718	4.64696	12.2897
14.751	4.66053	12.2912
14.784	4.64745	12.2897
14.817	4.64672	12.2889
14.85	4.67817	12.2918
14.883	4.69584	12.2975
14.916	4.67132	12.3045
14.949	4.63646	12.3059
14.982	4.62755	12.3016
15.015	4.63728	12.2995
15.048	4.6502	12.3031
15.081	4.66332	12.3104
15.114	4.67263	12.314
15.147	4.67643	12.314
15.18	4.66844	12.314
15.213	4.65348	12.314
15.246	4.65116	12.3144
15.279	4.65951	12.3153
15.312	4.65926	12.3142
15.345	4.64964	12.3126
15.378	4.65103	12.3112
15.411	4.65954	12.3073
15.444	4.66963	12.306
15.477	4.68888	12.3072
15.51	4.69745	12.3064
15.543	4.68717	12.3055
15.576	4.67114	12.3051
15.609	4.64943	12.2971
15.642	4.61988	12.2823
15.675	4.59666	12.2779
15.708	4.60454	12.2851
15.741	4.63534	12.291
15.774	4.65137	12.291
15.807	4.65137	12.29
15.84	4.65207	12.2883
15.873	4.64774	12.2834
15.906	4.63696	12.2872
15.939	4.63747	12.2972
15.972	4.65199	12.3013
16.005	4.66499	12.3033
16.038	4.67315	12.3044
16.071	4.67933	12.303
16.104	4.68591	12.3088
16.137	4.69117	12.3169
16.17	4.69224	12.3181
16.203	4.68985	12.3242
16.236	4.69386	12.3306
16.269	4.70657	12.3262
16.302	4.70013	12.3172
16.335	4.67978	12.3121
16.368	4.67724	12.3089
16.401	4.68147	12.3065
16.434	4.67913	12.3058
16.467	4.67535	12.3042
16.5	4.67281	12.3089
16.533	4.67153	12.32
16.566	4.66365	12.32
16.599	4.64919	12.3166
16.632	4.63708	12.3266
16.665	4.6265	12.3343
16.698	4.61959	12.3347
16.731	4.61733	12.3301
16.764	4.61271	12.3231
16.797	4.60407	12.33
16.83	4.6073	12.3389
16.863	4.63341	12.3314
16.896	4.65826	12.3215
16.929	4.66947	12.3215
16.962	4.66987	12.3281
16.995	4.64845	12.3343
17.028	4.62091	12.3377
17.061	4.61537	12.3432
17.094	4.62815	12.3479
17.127	4.64344	12.3445
17.16	4.65583	12.3394
17.193	4.65754	12.3402
17.226	4.64813	12.3417
17.259	4.64688	12.3403
17.292	4.64607	12.3393
17.325	4.64214	12.34
17.358	4.65635	12.3407
17.391	4.673	12.3421
17.424	4.6723	12.3439
17.457	4.66779	12.3425
17.49	4.66632	12.3404
17.523	4.66306	12.3395
17.556	4.64526	12.3348
17.589	4.61171	12.3276
17.622	4.60198	12.3251
17.655	4.60405	12.3226
17.688	4.55908	12.318
17.721	4.46094	12.3161
17.754	4.35496	12.3097
17.787	4.29718	12.2949
17.82	4.27386	12.2889
17.853	4.23626	12.2968
17.886	4.19771	12.3029
17.919	4.183	12.3027
17.952	4.16225	12.2985
17.985	4.12487	12.2959
18.018	4.1206	12.3037
18.051	4.13374	12.314
18.084	4.12542	12.314
18.117	4.11307	12.3092
18.15	4.09445	12.3081
18.183	4.08063	12.3071
18.216	4.09353	12.3091
18.249	4.11355	12.3157
18.282	4.12102	12.3156
18.315	4.12385	12.3085
18.348	4.1297	12.3042
18.381	4.13679	12.2979
18.414	4.14218	12.2861
18.447	4.14011	12.2802
18.48	4.13764	12.2889
18.513	4.13956	12.3058
18.546	4.14234	12.3136
18.579	4.15639	12.3167
18.612	4.18231	12.3236
18.645	4.19436	12.3212
18.678	4.18793	12.3178
18.711	4.18177	12.3284
18.744	4.18213	12.3313
18.777	4.1835	12.3293
18.81	4.18042	12.3337
18.843	4.17124	12.3266
18.876	4.15789	12.3242
18.909	4.1503	12.3314
18.942	4.14863	12.3338
18.975	4.15622	12.3354
19.008	4.18387	12.3281
19.041	4.20335	12.3172
19.074	4.20318	12.3178
19.107	4.19889	12.3194
19.14	4.18403	12.315
19.173	4.17467	12.3134
19.206	4.16821	12.3173
19.239	4.16071	12.3247
19.272	4.16253	12.3292
19.305	4.15904	12.3292
19.338	4.14171	12.3322
19.371	4.13025	12.3351
19.404	4.14939	12.3351
19.437	4.15722	12.3351
19.47	4.13612	12.3315
19.503	4.13566	12.3259
19.536	4.15615	12.3283
19.569	4.1657	12.3357
19.602	4.15977	12.3357
19.635	4.15451	12.3297
19.668	4.15854	12.3263
19.701	4.14527	12.3245
19.734	4.10182	12.3233
19.767	4.07134	12.3282
19.8	4.08146	12.3391
19.833	4.10282	12.349
19.866	4.11376	12.3532
19.899	4.13744	12.3542
19.932	4.15397	12.3542
19.965	4.13132	12.3566
19.998	4.11582	12.3548
20.031	4.13463	12.3526
20.064	4.16353	12.3576
20.097	4.17623	12.3669
20.13	4.17429	12.3872
20.163	4.17868	12.4028
20.196	4.18022	12.407
20.229	4.1773	12.4093
20.262	4.19017	12.4076
20.295	4.19201	12.404
20.328	4.16369	12.4015
20.361	4.13276	12.4009
20.394	4.13505	12.4022
20.427	4.16777	12.4056
20.46	4.17251	12.4071
20.493	4.15845	12.4056
20.526	4.15159	12.4051
20.559	4.14446	12.4082
20.592	4.15687	12.4176
20.625	4.17392	12.428
20.658	4.18179	12.4269
20.691	4.18386	12.4177
20.724	4.16134	12.4097
20.757	4.14167	12.401
20.79	4.16445	12.3915
20.823	4.18806	12.3875
20.856	4.16887	12.3942
20.889	4.12857	12.4055
20.922	4.09683	12.4095
20.955	4.09579	12.4072
20.988	4.10652	12.4056
21.021	4.09807	12.4072
21.054	4.08928	12.4057
21.087	4.08984	12.4009
21.12	4.09078	12.3964
21.153	4.09167	12.3847
21.186	4.09644	12.3683
21.219	4.10227	12.3666
21.252	4.10618	12.3703
21.285	4.10103	12.3553
21.318	4.08756	12.3369
21.351	4.08339	12.3285
21.384	4.08622	12.3305
21.417	4.09132	12.3429
21.45	4.10356	12.3595
21.483	4.11519	12.3727
21.516	4.11088	12.3838
21.549	4.09107	12.3916
21.582	4.08261	12.385
21.615	4.09391	12.3786
21.648	4.10425	12.3898
21.681	4.1117	12.3977
21.714	4.11987	12.3959
21.747	4.11857	12.3913
21.78	4.10073	12.3722
21.813	4.07117	12.3567
21.846	4.06102	12.3558
21.879	4.06915	12.3491
21.912	4.07095	12.3347
21.945	4.06847	12.3202
21.978	4.05702	12.3062
22.011	4.06316	12.2989
22.044	4.09621	12.3031
22.077	4.1216	12.3056
22.11	4.13316	12.2998
22.143	4.12582	12.2927
22.176	4.10723	12.2891
22.209	4.1185	12.2885
22.242	4.15375	12.2891
22.275	4.15403	12.2969
22.308	4.12144	12.3082
22.341	4.11327	12.3139
22.374	4.11975	12.3168
22.407	4.1059	12.3183
22.44	4.09309	12.3275
22.473	4.09309	12.338
22.506	4.08972	12.3311
22.539	4.0896	12.3219
22.572	4.09707	12.3215
22.605	4.09914	12.318
22.638	4.09909	12.3088
22.671	4.09306	12.3033
22.704	4.07629	12.3007
22.737	4.06365	12.2987
22.77	4.06279	12.2987
22.803	4.07378	12.2987
22.836	4.0899	12.2987
22.869	4.0987	12.2987
22.902	4.10122	12.3
22.935	4.1038	12.3027
22.968	4.09982	12.304
23.001	4.0927	12.3026
23.034	4.08817	12.2985
23.067	4.07975	12.295
23.1	4.07829	12.2946
23.133	4.09145	12.2965
23.166	4.10969	12.2982
23.199	4.14065	12.2969
23.232	4.17801	12.294
23.265	4.18302	12.294
23.298	4.18342	12.2982
23.331	4.2403	12.3024
23.364	4.30839	12.3038
23.397	4.32938	12.2966
23.43	4.31195	12.2836
23.463	4.2447	12.2771
23.496	4.15706	12.2807
23.529	4.08012	12.285
23.562	3.99842	12.2811
23.595	3.93203	12.2864
23.628	3.86398	12.3066
23.661	3.80993	12.3191
23.694	3.76835	12.3209
23.727	3.67562	12.3201
23.76	3.56833	12.3215
23.793	3.47435	12.3243
23.826	3.37488	12.3161
23.859	3.28766	12.3004
23.892	3.25764	12.297
23.925	3.30727	12.3099
23.958	3.35795	12.3217
23.991	3.36963	12.3253
24.024	3.38773	12.3342
24.057	3.39771	12.3388
24.09	3.39943	12.3262
24.123	3.4167	12.32
24.156	3.41305	12.3245
24.189	3.36514	12.3258
24.222	3.31861	12.327
24.255	3.29034	12.3274
24.288	3.27629	12.3294
24.321	3.30108	12.338
24.354	3.32229	12.3392
24.387	3.27315	12.3269
24.42	3.17068	12.3162
24.453	3.0757	12.3116
24.486	2.9902	12.3065
24.519	2.95603	12.3034
24.552	3.02243	12.3034
24.585	3.10888	12.2978
24.618	3.21953	12.2883
24.651	3.35562	12.2929
24.684	3.42075	12.3103
24.717	3.4674	12.322
24.75	3.59699	12.3274
24.783	3.7595	12.3319
24.816	3.8492	12.3361
24.849	3.91477	12.3354
24.882	4.00356	12.3343
24.915	4.00808	12.3388
24.948	3.95719	12.3365
24.981	3.94834	12.3297
25.014	3.9478	12.3286
25.047	3.93019	12.3306
25.08	3.89111	12.3397
25.113	3.8089	12.3446
25.146	3.69237	12.3337
25.179	3.5412	12.3282
25.212	3.35505	12.3331
25.245	3.21915	12.3321
25.278	3.18054	12.3223
25.311	3.17928	12.3116
25.344	3.17641	12.3074
25.377	3.1759	12.3071
25.41	3.16603	12.3075
25.443	3.15433	12.3062
25.476	3.16477	12.3046
25.509	3.18006	12.3091
25.542	3.1942	12.3201
25.575	3.21778	12.3234
25.608	3.23784	12.3107
25.641	3.25368	12.301
25.674	3.26409	12.3103
25.707	3.25131	12.3243
25.74	3.2269	12.3219
25.773	3.19047	12.3087
25.806	3.14412	12.3026
25.839	3.11227	12.2989
25.872	3.09711	12.2915
25.905	3.10301	12.2954
25.938	3.13859	12.3204
25.971	3.17351	12.347
26.004	3.19593	12.344
26.037	3.23221	12.3201
26.07	3.27736	12.3111
26.103	3.3175	12.3178
26.136	3.40628	12.3219
26.169	3.64043	12.3235
26.202	3.92307	12.327
26.235	4.10473	12.3326
26.268	4.2042	12.3405
26.301	4.32032	12.3442
26.334	4.53524	12.3415
26.367	4.81175	12.3372
26.4	5.06106	12.3309
26.433	5.25944	12.3278
26.466	5.47203	12.3297
26.499	5.73765	12.3278
26.532	6.00323	12.3202
26.565	6.17711	12.3124
26.598	6.2634	12.3146
26.631	6.31956	12.3238
26.664	6.41587	12.3297
26.697	6.60896	12.3355
26.73	6.76583	12.3447
26.763	6.8372	12.3485
26.796	6.90467	12.3524
26.829	6.94721	12.3664
26.862	6.99406	12.3725
26.895	7.14841	12.3723
26.928	7.38598	12.3638
26.961	7.6404	12.3482
26.994	7.93885	12.3496
27.027	8.24402	12.3554
27.06	8.53635	12.3561
27.093	8.86242	12.3571
27.126	9.12952	12.3567
27.159	9.32359	12.3548
27.192	9.57998	12.3564
27.225	9.87082	12.3609
27.258	10.1386	12.3629
27.291	10.4124	12.3657
27.324	10.7514	12.3664
27.357	11.1725	12.365
27.39	11.5437	12.366
27.423	11.8003	12.3673
27.456	12.0388	12.3672
27.489	12.3226	12.3639
27.522	12.5701	12.3561
27.555	12.7717	12.3416
27.588	12.9539	12.3259
27.621	13.0204	12.3211
27.654	13.033	12.3299
27.687	13.0776	12.3424
27.72	13.0853	12.3492
27.753	13.0485	12.3539
27.786	12.9893	12.3633
27.819	12.9151	12.3747
27.852	12.881	12.3706
27.885	12.8886	12.3545
27.918	12.8657	12.3503
27.951	12.8293	12.3566
27.984	12.8346	12.3644
28.017	12.8449	12.3753
28.05	12.8327	12.3821
28.083	12.823	12.3796
28.116	12.8342	12.3781
28.149	12.865	12.3794
28.182	12.9043	12.381
28.215	12.9495	12.3842
28.248	13.01	12.3858
28.281	13.0661	12.385
28.314	13.0791	12.3887
28.347	13.0715	12.3993
28.38	13.0675	12.4106
28.413	13.0416	12.4245
28.446	12.98	12.4347
28.479	12.8981	12.4283
28.512	12.8001	12.413
28.545	12.6877	12.4044
28.578	12.6032	12.4029
28.611	12.5456	12.4066
28.644	12.4693	12.4139
28.677	12.3837	12.4219
28.71	12.3151	12.4321
28.743	12.2695	12.4395
28.776	12.2418	12.4409
28.809	12.222	12.4407
28.842	12.2402	12.4377
28.875	12.3107	12.4258
28.908	12.3983	12.4151
28.941	12.5152	12.4131
28.974	12.6274	12.411
29.007	12.7106	12.4114
29.04	12.8168	12.4137
29.073	12.914	12.4152
29.106	13.0509	12.4182
29.139	13.273	12.4198
29.172	13.5021	12.4198
29.205	13.7545	12.4212
29.238	14.2063	12.4242
29.271	14.6944	12.424
29.304	14.8093	12.4222
29.337	14.7262	12.4221
29.37	14.5821	12.4255
29.403	14.5134	12.4316
29.436	14.7522	12.4326
29.469	14.9313	12.427
29.502	14.9265	12.4223
29.535	14.9218	12.4208
29.568	14.9526	12.4141
29.601	15.0385	12.4064
29.634	15.109	12.4047
29.667	15.152	12.406
29.7	15.1988	12.4124
29.733	15.2664	12.4222
29.766	15.4055	12.4234
29.799	15.5862	12.4198
29.832	15.747	12.4207
29.865	15.9107	12.4204
29.898	16.1329	12.4189
29.931	16.3898	12.4177
29.964	16.6699	12.4183
29.997	16.9717	12.4229
30.03	17.2496	12.4273
30.063	17.5601	12.4274
30.096	17.8969	12.4274
30.129	18.1986	12.4285
30.162	18.4536	12.4239
30.195	18.6195	12.4179
30.228	18.7744	12.4144
30.261	19.028	12.411
30.294	19.3115	12.4094
30.327	19.6019	12.4094
30.36	19.9685	12.4119
30.393	20.3505	12.4157
30.426	20.6981	12.4141
30.459	20.9881	12.4075
30.492	21.2142	12.4023
30.525	21.4644	12.4114
30.558	21.7227	12.4234
30.591	21.9436	12.4163
30.624	22.1966	12.4077
30.657	22.5018	12.4089
30.69	22.8041	12.4102
30.723	23.0913	12.4116
30.756	23.4032	12.4145
30.789	23.7571	12.4159
30.822	24.1561	12.4159
30.855	24.5995	12.4159
30.888	24.9778	12.4145
30.921	25.2604	12.4116
30.954	25.543	12.4102
30.987	25.8163	12.4116
31.02	26.0749	12.4131
31.053	26.2948	12.4116
31.086	26.4158	12.4102
31.119	26.5147	12.4102
31.152	26.5833	12.4184
31.185	26.543	12.4297
31.218	26.4713	12.4273
31.251	26.4173	12.419
31.284	26.376	12.415
31.317	26.3372	12.4152
31.35	26.2747	12.4152
31.383	26.2065	12.4138
31.416	26.1392	12.4138
31.449	26.0587	12.4153
31.482	25.9631	12.4196
31.515	25.8634	12.4196
31.548	25.7555	12.4157
31.581	25.6409	12.4147
31.614	25.5593	12.4157
31.647	25.5087	12.4196
31.68	25.4577	12.4124
31.713	25.3928	12.4053
31.746	25.3248	12.4215
31.779	25.2698	12.4346
31.812	25.2087	12.4334
31.845	25.1457	12.4295
31.878	25.1105	12.4251
31.911	25.0928	12.4218
31.944	25.0505	12.4192
31.977	24.9499	12.418
32.01	24.7642	12.418
32.043	24.5188	12.4285
32.076	24.2633	12.4494
32.109	23.9702	12.4581
32.142	23.6204	12.4471
32.175	23.2425	12.4346
32.208	22.8583	12.4354
32.241	22.5309	12.4394
32.274	22.2727	12.4385
32.307	22.0157	12.4386
32.34	21.7334	12.4407
32.373	21.4191	12.4376
32.406	21.0875	12.4302
32.439	20.757	12.427
32.472	20.4415	12.4293
32.505	20.1018	12.4341
32.538	19.7104	12.4341
32.571	19.3024	12.4308
32.604	18.8598	12.4312
32.637	18.3842	12.4326
32.67	17.9676	12.4312
32.703	17.6049	12.4284
32.736	17.2011	12.4218
32.769	16.7895	12.4132
32.802	16.3704	12.4083
32.835	15.9369	12.4094
32.868	15.5317	12.4175
32.901	15.0945	12.4175
32.934	14.6201	12.4049
32.967	14.189	12.401
33	13.8193	12.404
33.033	13.484	12.3996
33.066	13.1623	12.3996
33.099	12.8545	12.4085
33.132	12.5348	12.4145
33.165	12.2036	12.4174
33.198	11.883	12.4192
33.231	11.5697	12.4218
33.264	11.2614	12.425
33.297	10.9438	12.4262
33.33	10.6241	12.4239
33.363	10.2976	12.4194
33.396	9.95984	12.415
33.429	9.66129	12.4136
33.462	9.41943	12.4212
33.495	9.18893	12.4296
33.528	8.97972	12.4282
33.561	8.80926	12.428
33.594	8.68252	12.4398
33.627	8.5395	12.4551
33.66	8.29679	12.4608
33.693	8.05744	12.4605
33.726	7.85373	12.4605
33.759	7.59766	12.4612
33.792	7.29667	12.4612
33.825	7.01882	12.4606
33.858	6.79761	12.4618
33.891	6.57182	12.4631
33.924	6.3094	12.4631
33.957	5.98894	12.4631
33.99	5.69498	12.4631
34.023	5.4231	12.4624
34.056	5.05297	12.4603
34.089	4.71894	12.4593
34.122	4.44275	12.4597
34.155	4.16416	12.4577
34.188	3.93147	12.4566
34.221	3.75163	12.4555
34.254	3.66298	12.4497
34.287	3.61755	12.445
34.32	3.54175	12.4447
34.353	3.39023	12.4452
34.386	3.19071	12.4447
34.419	3.07146	12.443
34.452	2.96455	12.4418
34.485	2.82533	12.4419
34.518	2.74686	12.4405
34.551	2.7085	12.4387
34.584	2.68809	12.4383
34.617	2.72796	12.4338
34.65	2.83617	12.4248
34.683	3.05091	12.4204
34.716	3.33329	12.4204
34.749	3.61269	12.4204
34.782	3.92268	12.4204
34.815	4.23402	12.4204
34.848	4.60727	12.4204
34.881	5.02782	12.4204
34.914	5.42661	12.4196
34.947	5.84885	12.418
34.98	6.20315	12.4159
35.013	6.53728	12.4146
35.046	6.95819	12.4198
35.079	7.40089	12.429
35.112	7.8428	12.4375
35.145	8.29029	12.4485
35.178	8.68108	12.4559
35.211	8.98661	12.4582
35.244	9.32582	12.4573
35.277	9.7931	12.4511
35.31	10.3039	12.4478
35.343	10.7522	12.448
35.376	11.15	12.4527
35.409	11.5103	12.4596
35.442	11.8402	12.4558
35.475	12.1486	12.455
35.508	12.5585	12.4677
35.541	13.2548	12.4729
35.574	13.9435	12.4734
35.607	14.395	12.4809
35.64	14.7936	12.4826
35.673	15.1318	12.4788
35.706	15.3783	12.4682
35.739	15.5431	12.4495
35.772	15.6123	12.4402
35.805	15.65	12.4402
35.838	15.6923	12.4495
35.871	15.7117	12.4682
35.904	15.7064	12.4776
35.937	15.6935	12.4746
35.97	15.6817	12.466
36.003	15.6997	12.453
36.036	15.7414	12.4282
36.069	15.7851	12.3886
36.102	15.7981	12.3519
36.135	15.7643	12.3237
36.168	15.7319	12.2986
36.201	15.7145	12.2632
36.234	15.6964	12.1973
36.267	15.6898	12.1195
36.3	15.6779	12.0404
36.333	15.6686	11.9474
36.366	15.6812	11.8606
36.399	15.6782	11.7919
36.432	15.6641	11.7362
36.465	15.671	11.6963
36.498	15.6867	11.6641
36.531	15.7032	11.6406
36.564	15.7018	11.6306
36.597	15.6908	11.626
36.63	15.6852	11.6173
36.663	15.6765	11.5833
36.696	15.6914	11.5337
36.729	15.701	11.5014
36.762	15.688	11.4786
36.795	15.7069	11.4456
36.828	15.7533	11.3933
36.861	15.7817	11.3007
36.894	15.7968	11.1631
36.927	15.7996	11.0217
36.96	15.7764	10.9001
36.993	15.7453	10.7936
37.026	15.7141	10.6528
37.059	15.6949	10.4177
37.092	15.6925	10.1051
37.125	15.6991	9.77025
37.158	15.7036	9.45539
37.191	15.7047	9.21525
37.224	15.7256	9.08979
37.257	15.7326	9.01234
37.29	15.6891	8.90785
37.323	15.6692	8.7921
37.356	15.6888	8.69089
37.389	15.7237	8.57567
37.422	15.7824	8.42993
37.455	15.7811	8.27495
37.488	15.7399	8.1347
37.521	15.7562	8.00392
37.554	15.7761	7.83706
37.587	15.7524	7.66048
37.62	15.7356	7.52819
37.653	15.7437	7.42161
37.686	15.7357	7.29743
37.719	15.7263	7.13739
37.752	15.7241	6.98217
37.785	15.7121	6.84898
37.818	15.7322	6.73679
37.851	15.7425	6.64885
37.884	15.7441	6.56195
37.917	15.7558	6.45871
37.95	15.7451	6.33704
37.983	15.7577	6.24022
38.016	15.7771	6.179
38.049	15.7645	6.13705
38.082	15.7347	6.12461
38.115	15.7145	6.14483
38.148	15.7077	6.18503
38.181	15.7027	6.20545
38.214	15.7141	6.18937
38.247	15.7205	6.15854
38.28	15.6969	6.13219
38.313	15.6867	6.1092
38.346	15.7047	6.06846
38.379	15.7144	6.00575
38.412	15.71	5.94711
38.445	15.6992	5.91122
38.478	15.7026	5.89424
38.511	15.6897	5.89174
38.544	15.6431	5.88832
38.577	15.6479	5.8734
38.61	15.6757	5.85176
38.643	15.6614	5.8022
38.676	15.6501	5.6906
38.709	15.6784	5.56555
38.742	15.6861	5.5185
38.775	15.6317	5.49137
38.808	15.6287	5.43176
38.841	15.6973	5.40766
38.874	15.7288	5.40194
38.907	15.701	5.36667
38.94	15.667	5.25623
38.973	15.6838	5.11829
39.006	15.7041	5.13846
39.039	15.6799	5.27088
39.072	15.6781	5.34816
39.105	15.6897	5.29687
39.138	15.6564	5.13538
39.171	15.6303	5.09981
39.204	15.6638	5.25619
39.237	15.6777	5.37708
39.27	15.6635	5.42002
39.303	15.7046	5.45995
39.336	15.7168	5.46335
39.369	15.6567	5.45215
39.402	15.6289	5.47765
39.435	15.6541	5.50044
39.468	15.6779	5.50155
39.501	15.7	5.47999
39.534	15.7309	5.43919
39.567	15.7634	5.42729
39.6	15.7759	5.54476
39.633	15.7548	5.70858
39.666	15.7462	5.68698
39.699	15.7491	5.58316
39.732	15.7408	5.48276
39.765	15.7228	5.28507
39.798	15.7032	5.11186
39.831	15.6863	5.04302
39.864	15.6944	4.97845
39.897	15.733	4.90677
39.93	15.7309	4.87162
39.963	15.7136	4.86165
39.996	15.7204	4.85632
40.029	15.7023	4.86961
40.062	15.6713	4.88037
40.095	15.6491	4.86124
40.128	15.6358	4.85929
40.161	15.656	4.87938
40.194	15.6763	4.92879
40.227	15.6719	5.02307
40.26	15.6832	5.12187
40.293	15.7041	5.21538
40.326	15.6937	5.31089
40.359	15.6559	5.41846
40.392	15.6412	5.57391
40.425	15.6508	5.73762
40.458	15.6601	5.84267
40.491	15.6833	5.90106
40.524	15.7181	5.94433
40.557	15.7584	6.1574
40.59	15.7974	6.68375
40.623	15.8244	7.19744
40.656	15.8371	7.45197
40.689	15.823	7.6457
40.722	15.789	7.83348
40.755	15.7442	7.93901
40.788	15.7202	8.01139
40.821	15.7423	8.07108
40.854	15.7817	8.12175
40.887	15.8246	8.18033
40.92	15.8493	8.23102
40.953	15.8205	8.27129
40.986	15.7888	8.31366
41.019	15.8051	8.36229
41.052	15.8316	8.43183
41.085	15.8566	8.5273
41.118	15.8605	8.57027
41.151	15.8134	8.53179
41.184	15.7792	8.47299
41.217	15.807	8.4194
41.25	15.845	8.39988
41.283	15.8362	8.39452
41.316	15.8277	8.35651
41.349	15.8487	8.3105
41.382	15.8376	8.28385
41.415	15.8102	8.25169
41.448	15.7967	8.20521
41.481	15.7781	8.16181
41.514	15.8079	8.11621
41.547	15.8982	8.05174
41.58	15.9392	7.99254
41.613	15.9152	7.95524
41.646	15.8808	7.91634
41.679	15.8547	7.88072
41.712	15.8528	7.85235
41.745	15.8365	7.83024
41.778	15.8239	7.82352
41.811	15.8514	7.82913
41.844	15.8423	7.83499
41.877	15.8093	7.83638
41.91	15.8082	7.84343
41.943	15.8212	7.85419
41.976	15.8507	7.86234
42.009	15.8693	7.88015
42.042	15.8722	7.91077
42.075	15.885	7.9522
42.108	15.8943	8.01006
42.141	15.887	8.07631
42.174	15.8796	8.13624
42.207	15.8872	8.18755
42.24	15.886	8.25118
42.273	15.8775	8.32465
42.306	15.893	8.36023
42.339	15.9178	8.35121
42.372	15.9224	8.34086
42.405	15.9179	8.34518
42.438	15.9215	8.35825
42.471	15.9313	8.36537
42.504	15.9345	8.3606
42.537	15.9256	8.35736
42.57	15.9175	8.34451
42.603	15.9153	8.33166
42.636	15.9011	8.34211
42.669	15.88	8.35257
42.702	15.8778	8.359
42.735	15.8798	8.36181
42.768	15.8839	8.34813
42.801	15.9057	8.327
42.834	15.9086	8.30391
42.867	15.9018	8.27994
42.9	15.9206	8.25573
42.933	15.9284	8.25583
42.966	15.9257	8.29292
42.999	15.9498	8.32656
43.032	15.9617	8.35252
43.065	15.9361	8.41483
43.098	15.907	8.48466
43.131	15.8784	8.53048
43.164	15.8679	8.59911
43.197	15.8783	8.67772
43.23	15.8662	8.71983
43.263	15.8569	8.74989
43.296	15.8848	8.81113
43.329	15.921	8.92004
43.362	15.9363	9.07213
43.395	15.8974	9.1762
43.428	15.8661	9.207
43.461	15.9017	9.29961
43.494	15.919	9.46018
43.527	15.9051	9.62385
43.56	15.896	9.80586
43.593	15.8858	9.98308
43.626	15.8795	10.1048
43.659	15.8565	10.1994
43.692	15.8059	10.3257
43.725	15.7751	10.4551
43.758	15.7977	10.5542
43.791	15.8588	10.6292
43.824	15.8863	10.6962
43.857	15.8293	10.7551
43.89	15.7771	10.795
43.923	15.7694	10.8292
43.956	15.7557	10.8271
43.989	15.746	10.844
44.022	15.744	10.9787
44.055	15.7419	11.1566
44.088	15.7627	11.2939
44.121	15.8052	11.3916
44.154	15.8498	11.4456
44.187	15.8824	11.4911
44.22	15.886	11.5686
44.253	15.8657	11.6584
44.286	15.8433	11.7298
44.319	15.8383	11.7838
44.352	15.8372	11.9471
44.385	15.8331	12.2467
44.418	15.8753	12.4984
44.451	15.9238	12.681
44.484	15.9076	12.8846
44.517	15.8639	13.0694
44.55	15.8367	13.1831
44.583	15.8336	13.4041
44.616	15.8401	13.793
44.649	15.8417	14.0483
44.682	15.8738	14.1132
44.715	15.9338	14.1738
44.748	15.9446	14.2698
44.781	15.9174	14.3217
44.814	15.8972	14.306
44.847	15.8931	14.2862
44.88	15.9104	14.3046
44.913	15.9261	14.402
44.946	15.9344	14.5478
44.979	15.9336	14.6547
45.012	15.9251	14.9051
45.045	15.9234	15.3099
45.078	15.9262	15.4899
45.111	15.9264	15.4923
45.144	15.927	15.5484
45.177	15.9298	15.6515
45.21	15.9285	15.7495
45.243	15.9438	15.8484
45.276	15.9917	16.0004
45.309	16.0409	16.1718
45.342	16.0651	16.3565
45.375	16.0722	16.5929
45.408	16.0697	16.8446
45.441	16.056	17.1057
45.474	16.0416	17.3956
45.507	16.0215	17.6618
45.54	15.9886	17.8497
45.573	15.9653	17.9636
45.606	15.9513	18.0804
45.639	15.9608	18.2366
45.672	16.0017	18.3681
45.705	15.9808	18.6182
45.738	15.8905	19.2019
45.771	15.8519	19.8142
45.804	15.8755	20.1097
45.837	15.9001	20.2392
45.87	15.9166	20.3956
45.903	15.9486	20.6003
45.936	15.9848	20.8191
45.969	15.995	21.0322
46.002	15.9798	21.2634
46.035	15.973	21.4952
46.068	15.9881	21.6972
46.101	15.9915	21.9167
46.134	15.9994	22.1703
46.167	15.9983	22.4254
46.2	15.9793	22.6915
46.233	16.0037	22.934
46.266	16.0775	23.1468
46.299	16.1127	23.4402
46.332	16.0905	23.7896
46.365	16.0871	24.0642
46.398	16.1094	24.3271
46.431	16.1327	24.688
46.464	16.1602	25.1366
46.497	16.2418	25.6822
46.53	16.3472	26.2563
46.563	16.3717	26.732
46.596	16.3524	27.1173
46.629	16.3915	27.4631
46.662	16.4879	27.8147
46.695	16.548	28.1514
46.728	16.5405	28.4554
46.761	16.5178	28.8052
46.794	16.5001	29.2326
46.827	16.4777	29.6482
46.86	16.4579	29.958
46.893	16.4467	30.2133
46.926	16.4392	30.4858
46.959	16.4292	30.821
46.992	16.4185	31.1442
47.025	16.4135	31.3266
47.058	16.4014	31.4618
47.091	16.3866	31.5956
47.124	16.4273	31.6521
47.157	16.5078	31.6563
47.19	16.5317	31.6308
47.223	16.5039	31.5985
47.256	16.4736	31.6051
47.289	16.4674	31.6027
47.322	16.4699	31.5667
47.355	16.448	31.5372
47.388	16.4125	31.5132
47.421	16.3825	31.4945
47.454	16.3722	31.488
47.487	16.3697	31.4911
47.52	16.3661	31.4916
47.553	16.3774	31.4854
47.586	16.3967	31.487
47.619	16.412	31.5014
47.652	16.431	31.5244
47.685	16.4461	31.533
47.718	16.4476	31.5252
47.751	16.446	31.5227
47.784	16.4459	31.5302
47.817	16.447	31.5454
47.85	16.4477	31.565
47.883	16.4369	31.5639
47.916	16.4375	31.5271
47.949	16.4738	31.4823
47.982	16.5001	31.4513
48.015	16.5023	31.4459
48.048	16.4989	31.4681
48.081	16.4768	31.4827
48.114	16.4522	31.455
48.147	16.4377	31.4169
48.18	16.4252	31.396
48.213	16.4006	31.3654
48.246	16.3748	31.3331
48.279	16.3656	31.3163
48.312	16.3753	31.31
48.345	16.4141	31.3253
48.378	16.4496	31.3668
48.411	16.4696	31.4066
48.444	16.4861	31.4288
48.477	16.4735	31.4413
48.51	16.4233	31.446
48.543	16.3783	31.4474
48.576	16.3915	31.4494
48.609	16.4427	31.4453
48.642	16.48	31.4322
48.675	16.4946	31.423
48.708	16.4925	31.4124
48.741	16.4749	31.3955
48.774	16.4607	31.3801
48.807	16.4533	31.3653
48.84	16.4327	31.3548
48.873	16.4311	31.3441
48.906	16.4734	31.3311
48.939	16.4997	31.3265
48.972	16.4753	31.3323
49.005	16.4507	31.3361
49.038	16.4544	31.3329
49.071	16.4703	31.3253
49.104	16.5035	31.3185
49.137	16.5317	31.3069
49.17	16.5175	31.284
49.203	16.4995	31.2612
49.236	16.5088	31.2346
49.269	16.5085	31.1921
49.302	16.503	31.1171
49.335	16.5197	31.0533
49.368	16.5482	31.0779
49.401	16.5789	31.1457
49.434	16.5864	31.1924
49.467	16.5698	31.2001
49.5	16.5521	31.1671
49.533	16.5305	31.139
49.566	16.5111	31.1266
49.599	16.4943	31.1084
49.632	16.4767	31.0869
49.665	16.478	31.0684
49.698	16.4995	31.0484
49.731	16.513	31.0323
49.764	16.5205	31.0278
49.797	16.5489	31.021
49.83	16.5793	31.0037
49.863	16.5839	30.9769
49.896	16.5823	30.9286
49.929	16.5783	30.8736
49.962	16.5614	30.8331
49.995	16.5326	30.7859
50.028	16.4831	30.7376
50.061	16.4292	30.7094
50.094	16.4222	30.6937
50.127	16.4566	30.6729
50.16	16.4599	30.6458
50.193	16.4371	30.6208
50.226	16.4366	30.5813
50.259	16.4638	30.53
50.292	16.5143	30.4886
50.325	16.5475	30.4596
50.358	16.5216	30.4326
50.391	16.4792	30.409
50.424	16.4746	30.4028
50.457	16.4951	30.4013
50.49	16.5112	30.3868
50.523	16.5137	30.3646
50.556	16.5122	30.3472
50.589	16.5106	30.3411
50.622	16.5054	30.3437
50.655	16.499	30.3488
50.688	16.4914	30.3624
50.721	16.4864	30.3933
50.754	16.4824	30.4399
50.787	16.4769	30.4932
50.82	16.4827	30.5423
50.853	16.4929	30.5985
50.886	16.4731	30.6521
50.919	16.45	30.6913
50.952	16.4707	30.7321
50.985	16.4962	30.7419
51.018	16.4904	30.7181
51.051	16.4795	30.6929
51.084	16.4803	30.6613
51.117	16.4779	30.642
51.15	16.473	30.6445
51.183	16.4761	30.6267
51.216	16.4707	30.5888
51.249	16.437	30.5507
51.282	16.4047	30.5077
51.315	16.4036	30.4696
51.348	16.421	30.4207
51.381	16.4269	30.3615
51.414	16.4349	30.316
51.447	16.4721	30.2693
51.48	16.4777	30.2034
51.513	16.4386	30.1353
51.546	16.4167	30.0775
51.579	16.4151	30.0203
51.612	16.4151	29.9671
51.645	16.4098	29.9198
51.678	16.3963	29.8774
51.711	16.3841	29.8354
51.744	16.387	29.7925
51.777	16.3943	29.7517
51.81	16.3878	29.6914
51.843	16.3847	29.5943
51.876	16.4	29.4688
51.909	16.4008	29.3485
51.942	16.4003	29.2538
51.975	16.4287	29.165
52.008	16.4321	29.0665
52.041	16.4105	28.9643
52.074	16.4037	28.8772
52.107	16.421	28.7811
52.14	16.4597	28.6431
52.173	16.4734	28.4914
52.206	16.4635	28.3651
52.239	16.4733	28.2556
52.272	16.4687	28.1375
52.305	16.4392	28.0253
52.338	16.4393	27.9252
52.371	16.4315	27.8164
52.404	16.4239	27.696
52.437	16.4746	27.5639
52.47	16.5053	27.4329
52.503	16.4927	27.3298
52.536	16.4854	27.2459
52.569	16.4854	27.1666
52.602	16.4774	27.1091
52.635	16.4571	27.0742
52.668	16.4359	27.0455
52.701	16.419	27.0087
52.734	16.4142	26.9454
52.767	16.4193	26.869
52.8	16.4302	26.8015
52.833	16.4389	26.7313
52.866	16.4368	26.6418
52.899	16.4307	26.522
52.932	16.4262	26.3742
52.965	16.4158	26.2375
52.998	16.3948	26.0972
53.031	16.3806	25.913
53.064	16.3887	25.7295
53.097	16.4157	25.5447
53.13	16.4394	25.3305
53.163	16.441	25.1332
53.196	16.4101	24.9817
53.229	16.361	24.834
53.262	16.3329	24.6436
53.295	16.3476	24.4244
53.328	16.3888	24.2101
53.361	16.4055	24.0038
53.394	16.386	23.8148
53.427	16.3558	23.6286
53.46	16.3791	23.4169
53.493	16.4536	23.204
53.526	16.4664	22.9951
53.559	16.4204	22.8276
53.592	16.3823	22.7433
53.625	16.3561	22.7052
53.658	16.3488	22.6638
53.691	16.3562	22.6005
53.724	16.3659	22.5639
53.757	16.3737	22.5778
53.79	16.3837	22.5971
53.823	16.4062	22.6076
53.856	16.4293	22.6079
53.889	16.5066	22.5859
53.922	16.6287	22.5485
53.955	16.6865	22.5064
53.988	16.7268	22.447
54.021	16.8096	22.3862
54.054	16.9209	22.35
54.087	17.077	22.3123
54.12	17.282	22.2744
54.153	17.4879	22.2343
54.186	17.6692	22.1825
54.219	17.8626	22.1307
54.252	18.0225	22.0605
54.285	18.1059	21.9704
54.318	18.1917	21.8764
54.351	18.3021	21.7604
54.384	18.3936	21.6063
54.417	18.5331	21.4468
54.45	18.7718	21.3134
54.483	19.031	21.1822
54.516	19.263	21.0247
54.549	19.4459	20.8556
54.582	19.6014	20.6964
54.615	19.8238	20.5418
54.648	20.1009	20.3729
54.681	20.384	20.1982
54.714	20.7061	20.0315
54.747	21.0246	19.8688
54.78	21.2891	19.7161
54.813	21.6013	19.5489
54.846	21.9759	19.346
54.879	22.2527	19.1593
54.912	22.4654	19.0027
54.945	22.7338	18.8359
54.978	23.0103	18.6982
55.011	23.2879	18.6144
55.044	23.5585	18.5161
55.077	23.7974	18.3647
55.11	24.0652	18.1827
55.143	24.3371	17.9915
55.176	24.5344	17.7911
55.209	24.7038	17.587
55.242	24.8552	17.3805
55.275	24.9316	17.1643
55.308	24.9752	16.9588
55.341	25.0874	16.7666
55.374	25.2742	16.5836
55.407	25.52	16.408
55.44	25.9469	16.2056
55.473	26.4527	15.9896
55.506	26.7698	15.7837
55.539	26.9642	15.5736
55.572	27.1485	15.3568
55.605	27.2894	15.1316
55.638	27.4023	14.911
55.671	27.4802	14.7028
55.704	27.5111	14.4986
55.737	27.5299	14.3024
55.77	27.5336	14.1082
55.803	27.5245	13.8971
55.836	27.5271	13.6658
55.869	27.5076	13.4319
55.902	27.461	13.2035
55.935	27.4381	12.9787
55.968	27.422	12.7624
56.001	27.403	12.5633
56.034	27.392	12.3677
56.067	27.3793	12.1598
56.1	27.3838	11.9659
56.133	27.3879	11.7856
56.166	27.389	11.6051
56.199	27.4071	11.4539
56.232	27.4051	11.3269
56.265	27.3818	11.2009
56.298	27.3722	11.0855
56.331	27.4121	10.9687
56.364	27.4489	10.8657
56.397	27.4192	10.7875
56.43	27.4171	10.701
56.463	27.42	10.6184
56.496	27.4107	10.5433
56.529	27.4367	10.4672
56.562	27.4318	10.4204
56.595	27.4268	10.3973
56.628	27.4473	10.3696
56.661	27.4726	10.3438
56.694	27.4816	10.3277
56.727	27.4379	10.2953
56.76	27.3933	10.2365
56.793	27.3951	10.1812
56.826	27.4492	10.1517
56.859	27.5023	10.131
56.892	27.4948	10.0935
56.925	27.4714	10.0793
56.958	27.458	10.0751
56.991	27.4281	10.0615
57.024	27.3979	10.0954
57.057	27.3857	10.1275
57.09	27.3716	10.1223
57.123	27.3739	10.1277
57.156	27.4058	10.1252
57.189	27.426	10.0945
57.222	27.4149	10.0684
57.255	27.4154	10.0578
57.288	27.4473	10.0541
57.321	27.4684	10.0491
57.354	27.4668	10.0323
57.387	27.4501	10.0153
57.42	27.4213	9.996
57.453	27.3974	9.9734
57.486	27.3872	9.96169
57.519	27.3896	9.94617
57.552	27.3901	9.92673
57.585	27.3766	9.93095
57.618	27.3637	9.94956
57.651	27.3592	9.95065
57.684	27.3762	9.94732
57.717	27.4144	9.95815
57.75	27.4275	9.95407
57.783	27.3979	9.93481
57.816	27.3714	9.93817
57.849	27.4025	9.94203
57.882	27.4574	9.9264
57.915	27.4815	9.92401
57.948	27.4878	9.93276
57.981	27.4856	9.96343
58.014	27.482	10.0379
58.047	27.4832	10.1011
58.08	27.4808	10.1255
58.113	27.473	10.1377
58.146	27.472	10.1499
58.179	27.4889	10.1626
58.212	27.5	10.1643
58.245	27.5123	10.1597
58.278	27.5269	10.1599
58.311	27.5033	10.1671
58.344	27.4622	10.1859
58.377	27.4467	10.2074
58.41	27.4575	10.215
58.443	27.4684	10.222
58.476	27.4691	10.238
58.509	27.4713	10.2554
58.542	27.4734	10.2704
58.575	27.467	10.2638
58.608	27.4731	10.2372
58.641	27.4785	10.2213
58.674	27.4571	10.2173
58.707	27.4432	10.215
58.74	27.4423	10.2106
58.773	27.4396	10.195
58.806	27.4298	10.1826
58.839	27.4345	10.1813
58.872	27.4609	10.1826
58.905	27.4693	10.1783
58.938	27.4611	10.1597
58.971	27.451	10.1477
59.004	27.4407	10.1722
59.037	27.4327	10.2074
59.07	27.4299	10.202
59.103	27.4369	10.1613
59.136	27.4421	10.1358
59.169	27.4384	10.1425
59.202	27.4348	10.1648
59.235	27.4315	10.1987
59.268	27.4232	10.21
59.301	27.4141	10.1812
59.334	27.4012	10.1535
59.367	27.3803	10.1435
59.4	27.3759	10.1451
59.433	27.4016	10.1488
59.466	27.4315	10.1497
59.499	27.4505	10.1563
59.532	27.4557	10.1619
59.565	27.4436	10.1563
59.598	27.4378	10.1497
59.631	27.4497	10.1499
59.664	27.4648	10.152
59.697	27.4703	10.1529
59.73	27.4521	10.1531
59.763	27.4297	10.1532
59.796	27.429	10.1547
59.829	27.4494	10.165
59.862	27.4496	10.1808
59.895	27.4304	10.1827
59.928	27.4482	10.178
59.961	27.4692	10.1786
59.994	27.4672	10.1791
60.027	27.463	10.1827
60.06	27.4579	10.1899
60.093	27.4405	10.1984
60.126	27.4232	10.1974
60.159	27.4147	10.1937
60.192	27.3894	10.1974
60.225	27.39	10.1946
60.258	27.436	10.188
60.291	27.4473	10.1875
60.324	27.4181	10.1883
60.357	27.4159	10.1783
60.39	27.4318	10.1671
60.423	27.4305	10.1676
60.456	27.4259	10.1612
60.489	27.4268	10.1614
60.522	27.4264	10.1789
60.555	27.4365	10.1852
60.588	27.455	10.185
60.621	27.467	10.195
60.654	27.4717	10.2089
60.687	27.464	10.213
60.72	27.4548	10.2268
60.753	27.4677	10.2394
60.786	27.498	10.2172
60.819	27.5092	10.1916
60.852	27.5021	10.1873
60.885	27.5163	10.1945
60.918	27.5362	10.2079
60.951	27.5233	10.2186
60.984	27.4995	10.2155
61.017	27.4973	10.2127
61.05	27.5034	10.2169
61.083	27.5112	10.2172
61.116	27.5205	10.2171
61.149	27.5178	10.211
61.182	27.5063	10.2055
61.215	27.4961	10.2114
61.248	27.4813	10.2153
61.281	27.465	10.2215
61.314	27.4562	10.2298
61.347	27.4571	10.2324
61.38	27.4821	10.2503
61.413	27.522	10.2821
61.446	27.5275	10.2905
61.479	27.5169	10.2801
61.512	27.5207	10.2835
61.545	27.4919	10.289
61.578	27.466	10.2813
61.611	27.489	10.2802
61.644	27.516	10.2847
61.677	27.5251	10.2843
61.71	27.5185	10.2829
61.743	27.4967	10.2839
61.776	27.4838	10.2827
61.809	27.4929	10.2809
61.842	27.4972	10.2873
61.875	27.4886	10.2928
61.908	27.4773	10.292
61.941	27.472	10.2876
61.974	27.4707	10.2799
62.007	27.4642	10.2717
62.04	27.4605	10.2677
62.073	27.4621	10.2723
62.106	27.4551	10.2789
62.139	27.4519	10.2808
62.172	27.4704	10.2843
62.205	27.4789	10.2925
62.238	27.47	10.2964
62.271	27.4674	10.2918
62.304	27.4652	10.2914
62.337	27.4576	10.3002
62.37	27.4474	10.3103
62.403	27.4532	10.3158
62.436	27.4797	10.3101
62.469	27.4898	10.3076
62.502	27.4825	10.3198
62.535	27.4929	10.3223
62.568	27.5114	10.3113
62.601	27.5115	10.3042
62.634	27.4982	10.301
62.667	27.48	10.2977
62.7	27.4765	10.2915
62.733	27.5037	10.287
62.766	27.5264	10.2898
62.799	27.5361	10.289
62.832	27.5619	10.2821
62.865	27.5682	10.2791
62.898	27.5354	10.285
62.931	27.5095	10.2964
62.964	27.5134	10.3034
62.997	27.52	10.3047
63.03	27.5125	10.3044
63.063	27.5163	10.3063
63.096	27.5348	10.3117
63.129	27.5356	10.3093
63.162	27.5244	10.2983
63.195	27.5131	10.2923
63.228	27.492	10.2915
63.261	27.4858	10.2927
63.294	27.4812	10.29
63.327	27.4647	10.2861
63.36	27.4562	10.285
63.393	27.451	10.278
63.426	27.4469	10.2691
63.459	27.4553	10.2661
63.492	27.4679	10.2709
63.525	27.4742	10.2785
63.558	27.4749	10.2855
63.591	27.4596	10.2903
63.624	27.4472	10.2892
63.657	27.4471	10.2879
63.69	27.4476	10.2861
63.723	27.4498	10.2853
63.756	27.4564	10.2867
63.789	27.4666	10.2845
63.822	27.4747	10.2758
63.855	27.4806	10.258
63.888	27.466	10.2296
63.921	27.441	10.2017
63.954	27.4329	10.1914
63.987	27.4324	10.1868
64.02	27.4556	10.1716
64.053	27.483	10.1507
64.086	27.4662	10.1305
64.119	27.457	10.1293
64.152	27.4915	10.1389
64.185	27.4945	10.1325
64.218	27.4593	10.1166
64.251	27.4538	10.1064
64.284	27.473	10.111
64.317	27.489	10.1208
64.35	27.5001	10.1311
64.383	27.5118	10.1442
64.416	27.5088	10.1534
64.449	27.4869	10.1694
64.482	27.474	10.1884
64.515	27.4767	10.1962
64.548	27.4932	10.1971
64.581	27.5162	10.1943
64.614	27.5336	10.1923
64.647	27.5432	10.1945
64.68	27.5468	10.1986
64.713	27.5392	10.2011
64.746	27.5237	10.1986
64.779	27.4989	10.1968
64.812	27.4809	10.1984
64.845	27.4999	10.2006
64.878	27.5044	10.2002
64.911	27.4894	10.1915
64.944	27.4913	10.1765
64.977	27.4976	10.1675
65.01	27.5125	10.1672
65.043	27.5213	10.1636
65.076	27.523	10.1586
65.109	27.5282	10.1608
65.142	27.5325	10.1636
65.175	27.5355	10.1636
65.208	27.5406	10.1674
65.241	27.5504	10.1704
65.274	27.5537	10.1649
65.307	27.539	10.1582
65.34	27.5112	10.1551
65.373	27.4967	10.1542
65.406	27.5145	10.1507
65.439	27.5495	10.1379
65.472	27.5799	10.1333
65.505	27.5716	10.1535
65.538	27.5187	10.1693
65.571	27.4827	10.1687
65.604	27.4986	10.1753
65.637	27.5317	10.1848
65.67	27.539	10.187
65.703	27.5373	10.1878
65.736	27.543	10.1902
65.769	27.5359	10.193
65.802	27.525	10.1887
65.835	27.5289	10.1847
65.868	27.5461	10.1901
65.901	27.5851	10.1916
65.934	27.5994	10.1909
65.967	27.56	10.1966
[truncated: 21,301 more rows]

## Sheet: Panel c – Time IFD<8mm
mel % Time IFD<8mm	mel % Time Courting manual	sim % Time IFD<8mm	sim % Time Courting manual	yak % Time IFD<8mm	yak % Time Courting manual
100	91.4358	32.5348	13.1667	80.5125	68
81.922	74.6667	31.5209	12.8333	97.5877	95
55.1643	42.5	44.1226	25.6667	63.0752	89.5
98.0669	84.1667	37.376	21.8333	50.7744	32.5
82.5125	72.8333	34.9304	1	90.5181	90.1667
95.1699	33.6667	31.3983	6.33333	85.4819	75.3333
65.8774	26	1.82173	1.16667	73.3983	50.6667
90.624	73.3333	35.5097	13.5	59.5543	88.6667
94.6184	80.3333	50.7688	4.83333	77.7382	62.3333
83.4652	70.3333	27.6546	8.33333	79.4819	79.5
56.7187	33.3333	15.2423	3.33333	86.4791	77.5
90.5237	55.8333	34.5515	11.1667	99.7159	92.1667

## Sheet: Panel c – Average Bout Length
mel Avg Bout Length IFD<8mm	mel Avg Bout Length manual	sim Avg Bout Length IFD<8mm	sim Avg Bout Length manual	yak Avg Bout Length IFD<8mm	yak Avg Bout Length manual
598.333	181.5	4.61057	4.9375	53.5259	68
54.3889	112	7.74058	5.5	145.792	285
41.175	85	9.09643	9.05882	7.27361	268.5
146.692	84.1667	11.0317	18.7143	25.2528	39
24.2983	72.8333	34.7389	6	49.1848	270.5
94.9056	202	10.437	9.5	42.6167	226
39.37	39	10.9	7	17.356	43.4286
108.427	220	5.97905	4.5	17.5833	177.333
141.483	241	60.7533	7.25	21.7889	46.75
499.4	211	15.0424	4.16667	29.6771	95.4
112.944	66.6667	5.23529	2.85714	258.717	465
89.9278	167.5	6.91839	4.78571	298.317	276.5

## Sheet: Panel d – Time IFD<8mm
oe- % Time IFD<8mm	oe- % Time Courting manual	oe- +7-T % Time IFD<8mm	oe- +7-T % Time Courting manual
28.3056	2.33333	74.7333	50.8333
18.0833	0.333333	31.2778	12
26.7389	1	63.65	29.5
19.1778	2	69.2333	52.3333
36.6278	1.83333	47.6222	24.6667
5.13333	1.33333	74.4111	21.6667
34.3389	2.66667	31.85	6.5
28.4833	3.5	25.9167	2.66667
25.5389	0.5	33.1167	13
45.6278	1	26.7056	16.8333

## Sheet: Panel d – Average Bout Length
oe- Avg Bout Length IFD<8mm	oe- Avg Bout Length manual	oe- +7-T Avg Bout Length IFD<8mm	oe- +7-T Avg Bout Length manual
5.99506	7	20.9984	33.8889
4.13467	2	8.06957	14.4
7.96667	1.5	15.7153	25.2857
3.11143	3	18.7742	31.4
9.44638	2.75	7.58378	49.3333
9.94444	4	5.89954	130
6.77556	3.2	23.8875	39
5.70115	5.25	15.55	8
6.80909	1	15.2256	19.5
34.2083	6	9.22941	33.6667
