# Supplementary material for: A modular circuit coordinates the diversification of courtship strategies
Source: Nature. 2024 Oct 9;635(8037):142–50. doi: 10.1038/s41586-024-08028-1 (PMC11540906; doi:10.1038/s41586-024-08028-1)
Supplement: Supplementary file 16 — Source Data Extended Data Fig. 2 [file 41586_2024_8028_MOESM16_ESM.xlsx]

## Sheet: Panel a
Average Bout Length in the light ere P1>CsChrimson male mel female target – pre stimulus	Average Bout Length in the light ere P1>CsChrimson male mel female target – during stimulus	Average Bout Length in the light ere >CsChrimson control male mel female target – pre stimulus	Average Bout Length in the light ere >CsChrimson control male mel female target – during stimulus
1	5.4	1	1
1	116	1.5	1
1	75	1	3.66667
1	13.2	1	1
1	45	1	1.5
1	10.4	1	2
1	5	1	1.5
1	2.25	1	1
1	17	1	1
1.8	10	6	1

## Sheet: Panel b
Average Bout Length in the light yak P1>CsChrimson male mel female target – pre stimulus	Average Bout Length in the light yak P1>CsChrimson male mel female target – during stimulus	Average Bout Length in the light yak >CsChrimson control male mel female target – pre stimulus	Average Bout Length in the light yak >CsChrimson control male mel female target – during stimulus
4	29.6667	1	5
5	12.6	1	2
9	3.5	1	1
1	41.5	1	2
1	18.3333	1	1
1	47	3.5	1.16667
1	9.16667	2	1.66667
1	35.3333	1	1
1	15.75	1	1
