# Supplementary material for: A modular circuit coordinates the diversification of courtship strategies
Source: Nature. 2024 Oct 9;635(8037):142–50. doi: 10.1038/s41586-024-08028-1 (PMC11540906; doi:10.1038/s41586-024-08028-1)
Supplement: Supplementary file 17 — Source Data Extended Data Fig. 3 [file 41586_2024_8028_MOESM17_ESM.xlsx]

## Sheet: Panel b
Time Courting (%) in the dark mel wildtype male mel female target	Time Courting (%) in the dark mel ∆ppk23 male mel female target		Courtship Latency (s) in the dark mel wildtype male mel female target	Courtship Latency (s) in the dark mel ∆ppk23 male mel female target		Average Bout Length (s) in the dark mel wildtype male mel female target	Average Bout Length (s) in the dark mel ∆ppk23 male mel female target
33.3333	2.33333		2087	599		40	2.8
99	1.5		3740	3405		297	3
100	55.1667		464	2392		600	55.1667
8	48.3333		1463	3445		9.6	24.1667
53.8333	1.83333		822	3518		80.75	5.5
100	44.6667		2025	4434		600	29.7778
84.1667	10.3333		145	1197		84.1667	15.5
70	15.5		2572	331		420	9.3
9	9.16667		114	291		10.8	7.85714
68.6667	34.6667		516	2091		137.333	29.7143
50.5	20.1667		1556	2271		75.75	30.25
3	22.2462		647	798		9	11.4444
91.4358	0.333333		2555	822		181.5	2
98.3333	1.5		68	3190		295	3
74.6667	11.8333		325	1406		112	10.1429
31.6667	3.83333		294	1860		27.1429	7.66667
37.1667	2.83333		632	386		37.1667	5.66667
90.5	23.6667		59	407		135.75	35.5
33.6667	2.16667		3960	156		202	2.16667
42.5	3.33333		939	145		85	2.5

## Sheet: Panel c
Time Courting (%) in the light yak wildtype male yak female target	Time Courting (%) in the light yak ∆ppk23 male yak female target		Courtship Latency (s) in the light yak wildtype male yak female target	Courtship Latency (s) in the light yak ∆ppk23 male yak female target		Average Bout Length (s) in the light yak wildtype male yak female target	Average Bout Length (s) in the light yak ∆ppk23 male yak female target
43.19	8.93971		42	119		14.1765	21.5
69.6395	38.657		73	49		26.2143	16.3846
81.7121	48.7427		86	83		140	19.3846
23.2269	21.2914		36	27		18.7143	30.5
12.5874	17.8571		457	152		4.5	10
67.5676	51.7857		45	152		22.0588	25.7778
35.5609	56.926		121	73		14.9	37.5
1.72712	11.9608		21	90		3.33333	7.625
90.5526	60.2787		39	26		101.6	21.625
17.2917	14.4869		120	103		8.3	6
67.3077	0		80	62		35	1
55.9395	75.4647		137	182		18.5	67.6667
43.6874	69.1388		101	90		12.8235	57.8
79.3313	10		271	30		32.625	8.5
90.8277	16.1404		153	214		101.5	7.66667
76.2089	31.6062		83	14		26.2667	20.3333
100	35.4949		266	131		334	17.3333
23.5294	62.6866		73	110		9.53846	49
	100						490
	97.5836						105

## Sheet: Panel d
Time Courting (%) in the dark yak wildtype male yak female target	Time Courting (%) in the dark yak ∆ppk23 male yak female target		Courtship Latency (s) in the dark yak wildtype male yak female target	Courtship Latency (s) in the dark yak ∆ppk23 male yak female target		Average Bout Length (s) in the dark yak wildtype male yak female target	Average Bout Length (s) in the dark yak ∆ppk23 male yak female target
16.5	100		582	1664		33	600
8.16667	24.1667		3213	834		24.5	36.25
3.5	100		511	5994		21	302
76.5	0.5		1731	264		229.5	3
88.6667	68.984		444	774		177.333	43
70.5	25.8333		1290	1853		423	38.75
100	86.1667		2089	452		600	39.7692
30	67		59	448		180	50.25
90.3333	28.3333		128	577		542	24.2857
8.5	11.5		628	4022		51	13.8
67	12.6667		18	4538		201	25.3333
95.4128	35		618	307		156	21
68	42.6923		3410	360		68	13.875
15.5	29		15	239		11.625	12.4286
34.3333	30.1667		2821	571		17.1667	16.4545
39.3333	48.6667		474	892		21.4545	32.4444
71.1667	21.1667		382	475		106.75	11.5455
75.3333	14.5		503	426		226	10.875
32.5	16.8333		936	384		39	8.41667
90.1667	0.5		8384	670		270.5	3

## Sheet: Panel e
mel ppk23+ neuron #	yak Ppk23+ neuron #		mel Fru+ neuron #	yak Fru+ neuron #		mel Dsx+ neuron #	yak Dsx+ neuron #
31	31		24	23		24	25
35	40		25	22		27	25
36	33		28	26		23	25
38	40		24	22		27	24
38	42		28	23		23	25
43	35		30	27		23	25
41			28	25		22	24
39				24

## Sheet: Panel f
Time (s)	∆F/F Averaged individual taps (left) oe+ female target male 1 tap 1	∆F/F Averaged individual taps (left) oe+ female target male 1 tap 2	∆F/F Averaged individual taps (left) oe+ female target male 1 tap 3	∆F/F Averaged individual taps (left) oe+ female target male 2 tap 1	∆F/F Averaged individual taps (left) oe+ female target male 2 tap 2	∆F/F Averaged individual taps (left) oe+ female target male 2 tap 3	∆F/F Averaged individual taps (left) oe+ female target male 3 tap 1	∆F/F Averaged individual taps (left) oe+ female target male 3 tap 2	∆F/F Averaged individual taps (left) oe+ female target male 3 tap 3	∆F/F Averaged individual taps (left) oe+ female target male 4 tap 1	∆F/F Averaged individual taps (left) oe+ female target male 4 tap 2	∆F/F Averaged individual taps (left) oe+ female target male 4 tap 3	∆F/F Averaged individual taps (left) oe+ female target male 5 tap 1	∆F/F Averaged individual taps (left) oe+ female target male 5 tap 2	∆F/F Averaged individual taps (left) oe+ female target male 5 tap 3	∆F/F Averaged individual taps (left) oe- female target male 1 tap 1	∆F/F Averaged individual taps (left) oe- female target male 1 tap 2	∆F/F Averaged individual taps (left) oe- female target male 1 tap 3	∆F/F Averaged individual taps (left) oe- female target male 2 tap 1	∆F/F Averaged individual taps (left) oe- female target male 2 tap 2	∆F/F Averaged individual taps (left) oe- female target male 2 tap 3	∆F/F Averaged individual taps (left) oe- female target male 3 tap 1	∆F/F Averaged individual taps (left) oe- female target male 3 tap 2	∆F/F Averaged individual taps (left) oe- female target male 3 tap 3	∆F/F Averaged individual taps (left) oe- female target male 4 tap 1	∆F/F Averaged individual taps (left) oe- female target male 4 tap 2	∆F/F Averaged individual taps (left) oe- female target male 4 tap 3	∆F/F Averaged individual taps (left) oe- female target male 5 tap 1	∆F/F Averaged individual taps (left) oe- female target male 5 tap 2	∆F/F Averaged individual taps (left) oe- female target male 5 tap 3	∆F/F Averaged individual taps (left) oe- +7,11HD female target male 1 tap 1	∆F/F Averaged individual taps (left) oe-+7,11HDfemale target male 1 tap 2	∆F/F Averaged individual taps (left) oe- +7,11HD female target male 1 tap 3	∆F/F Averaged individual taps (left) oe- +7,11HD female target male 2 tap 1	∆F/F Averaged individual taps (left) oe- +7,11HD female target male 2 tap 2	∆F/F Averaged individual taps (left) oe- +7,11HD female target male 2 tap 3	∆F/F Averaged individual taps (left) oe- +7,11HD female target male 3 tap 1	∆F/F Averaged individual taps (left) oe- +7,11HD female target male 3 tap 2	∆F/F Averaged individual taps (left) oe- +7,11HD female target male 3 tap 3	∆F/F Averaged individual taps (left) oe- +7,11HD female target male 4 tap 1	∆F/F Averaged individual taps (left) oe- +7,11HD female target male 4 tap 2	∆F/F Averaged individual taps (left) oe- +7,11HD female target male 4 tap 3	∆F/F Averaged individual taps (left) oe- +7,11HD female target male 5 tap 1	∆F/F Averaged individual taps (left) oe- +7,11HD female target male 5 tap 2	∆F/F Averaged individual taps (left) oe- +7,11HD female target male 5 tap 3	∆F/F Averaged individual taps (left) oe- +7T female target male 1 tap 1	∆F/F Averaged individual taps (left) oe- +7T female target male 1 tap 2	∆F/F Averaged individual taps (left) oe- +7T female target male 1 tap 3	∆F/F Averaged individual taps (left) oe- +7T female target male 2 tap 1
0	-0.00666465	0.0174402	0.158405	0.0619619	0.0510565	0.0187354	-0.0695483	0.0300856	-0.00629827	-0.0243466	-0.0705852	0.0583963	-0.141311	-0.126131	0.180203	-0.130158	-0.29171	0.0317724	-0.0108853	-0.0089525	-0.0265044	0.0598412	0.0166298	0.0796333	0.047604	-0.0206779	0.060641	0.0279788	0.0580092	0.0671381	-0.0437022	-0.0326597	-0.060327	0.0812842	-0.0209506	0.0331753	0.0719134	-0.0543075	0.0355275	-0.0159314	0.140268	0.0112647	-0.140014	-0.0230207	0.0831341	-0.0763513	0.0316388	-0.00082621	-0.118617
0.1	0.00208053	0.0169065	0.103052	0.0117612	0.0347663	0.023175	-0.0521563	0.0157029	-0.019325	-0.0091054	-0.069094	0.043505	-0.0942311	-0.164563	0.311291	-0.108431	-0.134567	0.0225508	0.0757874	0.0155522	0.0119212	0.110618	0.0297762	0.0789764	0.0489309	-0.0036545	0.0550599	0.00840478	0.00391602	0.0701784	-0.0417972	-0.0406595	-0.0108113	0.104786	-0.0346359	0.0204405	0.0750811	-0.0208585	0.0346334	-0.0324042	0.162824	0.0198279	-0.099864	-0.0309156	0.081686	-0.0472893	-0.0137461	-0.0078304	-0.115097
0.2	0.0427206	-0.0216793	0.0842592	0.0209812	0.0123314	0.0549343	-0.0363012	-0.0035959	-0.0130276	0.0138057	-0.0716959	0.0578192	-0.0328969	-0.161084	0.393824	-0.0390697	0.0995335	0.0161573	0.0418063	0.0379358	-0.0099746	0.13657	-0.0041671	0.070668	0.0172321	-0.0153968	0.101517	0.0369259	0.0156193	0.0719261	-0.0588082	-0.0413803	-0.0721227	0.140454	0.00018568	0.0259912	0.0834967	-0.0987496	0.0359027	-0.0506295	0.14911	0.0044278	-0.169356	-0.0437753	0.0385673	-0.0625261	0.0397942	0.0613577	-0.14882
0.3	0.023775	-0.0246781	0.0455299	0.00091604	0.0258264	0.0194774	-0.0244227	0.0461539	-0.0197703	0.0108764	-0.0995128	0.0666323	-0.0072023	-0.126228	0.35431	-0.0353079	-0.0276644	0.0450235	0.0574812	-0.0075796	-0.0504245	0.151855	0.0721037	0.0507525	0.0273114	-0.0205414	0.0951134	0.0334402	0.0393276	0.0589515	-0.0491849	-0.0299621	-0.077072	0.117195	-0.043771	-0.0370347	0.0653007	-0.0440133	0.0421105	-0.0436432	0.121824	0.0222016	-0.150987	-0.0440988	0.0331632	-0.0367459	-0.0106007	0.0749223	-0.137317
0.4	-0.0033399	-0.0078898	0.0295725	0.0296182	-0.0045736	0.0363612	-0.0507578	0.0372054	0.0435592	0.0208882	-0.0919795	0.0511345	0.0437452	-0.116457	0.432504	-0.0241213	0.0335773	0.022787	0.0811096	-0.0122008	-0.0114094	0.148145	0.0817982	0.0842188	0.0346779	-0.0007212	0.0620235	0.0148028	0.0830124	0.120809	-0.0308623	-0.0472545	-0.0202	0.114567	-0.0578764	0.0028122	0.0535009	-0.107119	0.0352954	-0.0605901	0.12568	0.027999	-0.095521	-0.0574788	0.0217601	-0.0642319	0.0254882	0.0711265	-0.129915
0.5	-0.0349289	-0.0423476	0.00153653	0.0224339	0.0123881	0.0455642	-0.0492864	0.0204456	0.0370758	0.0362393	-0.0747813	0.0426879	0.00396599	-0.11014	0.358514	0.00159289	0.00396587	0.0597719	0.0624041	0.0159116	-0.020293	0.104283	0.0348652	0.0939064	0.0322836	-0.0280267	0.116149	0.00574109	0.0673928	0.0144617	0.0303337	0.0251565	-0.0724828	0.0824993	-0.0083976	0.0422859	0.0120605	0.0047273	0.0600421	-0.0206253	0.13246	0.0278971	-0.0675661	-0.0615667	0.0353623	-0.0027749	-0.0028774	0.0673635	-0.152625
0.6	0.00114462	0.00924875	-0.0697543	0.00334497	0.0247361	0.0527067	-0.0484575	0.00851254	0.0230295	0.0079724	-0.0825135	0.0146812	0.11525	-0.120779	0.300298	-0.0362191	-0.0003281	-0.009319	0.0936777	0.0377021	-0.0150802	0.117503	-0.0062615	0.119178	0.0280316	-0.0175752	0.109588	0.0572311	0.148646	0.0432208	-0.0581353	-0.0317065	-0.111245	0.155487	0.0220462	-0.011516	0.045186	-0.0126809	0.0421708	-0.0327602	0.127382	0.04017	-0.0700008	-0.0519597	0.0126666	-0.058809	-0.0132231	0.0477887	-0.175758
0.7	-0.0003648	-0.0198737	-0.173306	0.0488003	-0.0074951	0.0311379	-0.0805189	-0.0167913	0.00845871	0.0227829	-0.047341	0.00975186	0.119464	-0.125971	0.339444	-0.0957823	-0.0040187	0.0368316	0.0743309	0.0159195	-0.0316171	0.113628	-0.0204954	0.104908	-0.011882	-0.0496145	0.098652	0.0255826	0.167213	0.0324059	-0.0126159	0.0138034	-0.080458	0.11195	0.0559145	0.0232296	0.0377089	0.0214725	0.0836978	-0.0062885	0.137858	0.0125746	-0.114416	-0.0584432	0.0166451	-0.0944348	0.0378615	0.0548423	-0.145214
0.8	0.01522	-0.0239022	-0.335479	0.00960149	-0.0080731	0.0501621	-0.0967952	0.0264973	-0.01386	0.0448729	-0.0621587	0.00449846	0.0724643	-0.071699	0.498475	-0.0751155	0.0449605	-0.0698364	0.100782	0.0488988	-0.0450924	0.10999	-0.0038362	0.119068	0.0147157	-0.0181731	0.113141	-0.0003751	0.138851	0.0675018	-0.0140453	0.0101989	-0.10375	0.146126	0.0705154	-0.0262419	0.03159	-0.0827753	0.037993	-0.0304689	0.116815	0.0334839	-0.14444	-0.033966	0.0242227	-0.0708543	-0.0094904	0.0293929	-0.135445
0.9	-0.0199122	-0.0821265	-0.240982	0.0194375	-0.0092421	0.0276475	-0.0842751	0.0052133	-0.0305314	0.0616929	-0.0088266	0.00220295	0.0243561	-0.0856851	0.36429	-0.143809	0.0585934	-0.053633	0.139018	0.0242469	-0.0540928	0.0874361	0.0109605	0.0737903	0.0486876	-0.0279999	0.0997156	0.00109906	0.063359	0.0825248	-0.0908074	-0.0615236	-0.0808254	0.124355	0.0855429	-0.0500999	0.0235874	-0.083663	0.00626278	-0.0183309	0.111847	0.00950656	-0.136801	0.0769403	0.0136301	-0.133448	-0.0250167	0.0418031	-0.125824
1	0.00892791	-0.0944983	-0.175968	-0.0011643	0.00391999	0.0608456	-0.0446553	0.0685851	-0.0353316	0.0605891	0.0270842	0.0513809	0.0254312	-0.108558	0.509419	-0.0823743	0.00788758	-0.168433	0.132719	0.0641767	-0.0532597	0.179495	-0.028367	0.0712086	0.0303289	-0.0326639	0.138711	0.00166038	0.0932688	0.0613498	-0.0075208	0.0318955	-0.124372	0.138525	0.0398428	-0.0412796	0.0133659	-0.120689	0.0141067	-0.0359312	0.117898	0.0232347	-0.099415	0.0674682	-0.0082753	-0.164055	-0.0378104	-0.0437266	-0.141117
1.1	-0.0627176	-0.0957672	-0.184705	0.0186471	0.00382672	0.0288354	-0.0909432	0.0212283	-0.066614	0.111606	-0.0105156	0.0382107	0.0853471	-0.145671	0.4547	-0.136491	0.0689079	-0.286069	0.143106	0.039403	-0.0520468	0.133229	0.0528955	0.0673056	0.00947564	-0.0276045	0.128497	0.0512104	0.0867817	0.132152	-0.0712755	-0.0214092	-0.160689	0.0994585	0.0513047	0.025817	0.008645	-0.0841889	0.0479696	-0.0371735	0.114204	-0.0052047	-0.110054	0.100697	-0.0193978	-0.152629	-0.0139811	-0.0561451	-0.0758332
1.2	-0.0896113	-0.009786	-0.284309	0.0239022	-0.0015003	0.0293614	-0.0930993	-0.0059956	-0.0652555	0.115477	0.00344249	0.0238069	0.0725169	-0.0985851	0.380063	-0.226441	0.0426562	-0.300114	0.0972152	0.0648404	-0.046286	0.147403	0.0765205	0.0561919	0.0617337	-0.0013436	0.227458	0.0111212	0.183812	0.105933	-0.0611047	-0.105927	-0.179215	0.130696	0.066583	0.00093744	0.00899863	-0.135548	-0.0042268	-0.0299237	0.12506	0.0201525	-0.162268	0.150023	0.00423033	-0.148653	-0.051999	-0.138972	-0.0968797
1.3	-0.111794	0.149758	-0.359222	0.0509328	-0.015449	0.0195349	-0.0379374	-0.0288103	-0.0548201	0.101732	-1.347e-05	0.0449821	0.100763	-0.0458113	0.421596	-0.309218	0.00633109	-0.365944	0.129191	0.0265132	-0.0269186	0.161029	0.017199	0.127136	0.0675354	-0.0138357	0.25584	-0.0009748	0.148304	0.107709	0.0120412	-0.14206	-0.188518	0.0927436	0.0594487	0.0463719	0.0153139	-0.108923	0.0362161	-0.0448867	0.0952982	0.0060363	-0.0986908	0.00978965	-0.0092188	-0.17254	-0.0712466	-0.0890876	-0.108624
1.4	-0.169287	-0.0537859	-0.498752	0.0197396	-0.041967	0.0429203	-0.0830396	0.0185687	-0.042581	0.119646	0.0384306	0.0314632	0.143178	-0.0437604	0.307645	-0.514134	0.00551924	-0.266712	0.107333	0.0243371	-0.0361358	0.157729	-0.0161893	0.00924489	0.0705529	-0.0370637	0.266774	-0.007614	0.138333	0.120996	0.00207974	-0.21275	-0.25179	0.143344	0.0498432	0.0409893	0.00869293	-0.117064	0.0486105	-0.0530173	0.0546678	0.0006852	-0.0521399	-0.510061	-0.049943	-0.175034	-0.0732096	-0.0868654	-0.0936133
1.5	-0.288402	-0.357664	-0.534506	0.0282081	-0.027605	0.0616485	-0.169954	-0.0388031	-0.04811	0.0879317	-0.0007931	0.0368572	0.0828385	-0.0328211	0.267608	-0.584439	0.025381	-0.21049	0.158169	-0.0137033	-0.0434116	0.0734679	-0.170318	0.0531246	-0.053788	-0.008891	-0.0564473	-0.0158349	0.274444	0.185943	-0.116495	-0.26565	-0.474409	0.052163	0.016505	0.0457236	0.0320908	-0.127239	0.0178052	-0.071488	0.116104	0.0035278	0.0428055	-0.82428	-0.0172215	-0.125857	-0.104978	-0.141498	-0.154115
1.6	-0.304692	-0.765254	-0.580672	0.0240223	-0.0150612	0.0059673	-0.285747	-0.0467985	-0.0493382	0.0971762	0.0509794	0.0376041	0.138843	-0.0135592	0.279406	-0.55551	0.0264689	-0.151801	0.101085	-0.0118866	-0.0284141	0.0303891	-0.301724	-0.0007659	-0.469475	-0.0034697	-0.46047	0.0498653	0.13903	0.169322	-0.235377	-0.306899	-0.596694	0.10261	-0.0191568	0.0952256	0.0224656	-0.129821	0.00923027	-0.0642118	0.146039	0.0153096	0.085083	-0.879504	0.00178754	-0.265847	-0.128376	-0.174658	-0.235108
1.7	-0.556123	-0.806733	-0.644658	0.0484534	-0.0274896	0.040731	-0.614259	-0.0444986	-0.0214506	0.111976	0.0219114	0.0363939	0.156669	0.0391764	0.306843	-0.472726	0.0202269	-0.128496	0.119962	0.059579	-0.0331154	0.0136062	-0.456534	-0.0417419	-0.654935	0.0470691	-0.658232	0.0134913	0.102254	0.15859	-0.548884	-0.369887	-0.701534	0.0167681	0.0136294	0.140012	0.0113333	-0.178817	0.020756	-0.0279621	0.125466	-0.0045003	0.144374	-0.888537	-0.0317672	-0.225759	-0.21755	-0.2001	-0.467463
1.8	-0.722212	-0.752937	-0.713255	0.0144671	-0.025675	0.0321341	-0.636569	0.00270874	-0.003942	0.103696	0.0321606	0.0232681	0.127601	0.0387302	0.337866	-0.325685	0.0143605	0.0461819	0.133517	0.0535515	-0.0302557	-0.0458281	-0.404524	-0.0715594	-0.705355	0.0541461	-0.687515	0.0160094	0.0838158	0.16165	-0.572625	-0.543266	-0.755444	0.105822	0.0130525	0.0320591	0.0126207	-0.16366	0.0492769	-0.0254371	0.112181	-0.0322661	0.0812478	-0.883159	-0.0024319	-0.228115	-0.163058	-0.170707	-0.515803
1.9	-0.57619	-0.0117754	-0.637201	0.0279505	-0.0081042	0.0427322	-0.278035	0.0667584	-0.0096895	0.108349	0.0754295	0.0343767	0.136764	0.0947335	0.350476	-0.149058	0.0749893	-0.0120181	0.148776	-0.0166552	-0.0190165	-0.0644316	-0.0514334	-0.0597414	-0.38884	0.0916683	-0.437179	0.0788189	0.131563	0.182186	-0.275041	-0.499626	-0.536954	0.0132835	-0.0022228	-0.103147	-0.0294676	-0.0669378	0.068457	0.0601484	0.123185	-0.0658573	0.11358	-0.475201	0.0523168	-0.128868	-0.074426	-0.155207	-0.0087921
2	0.388945	0.832635	-0.399931	0.0732933	0.0155821	0.107916	0.334504	0.158914	0.0446944	0.260292	0.162471	0.0637124	0.193955	0.166738	0.428825	0.120444	0.173641	0.0367157	0.268698	0.174451	0.0341265	0.248624	0.192163	0.126606	0.216009	0.128882	0.376486	0.104769	0.353914	0.20431	0.655619	0.311149	0.521068	0.239449	0.139158	0.0674467	0.0280473	0.116947	0.159071	0.132566	0.171829	0.0100175	0.210766	0.293284	0.159567	0.156706	0.16652	0.0834712	0.302323
2.1	0.873135	0.733599	0.504595	0.128478	0.121909	0.20326	0.243527	0.324394	0.138815	0.502414	0.290787	0.194966	0.399577	0.369377	0.608501	-0.0069938	0.132983	0.0155735	0.242325	0.183717	-0.0471678	0.461565	0.218395	0.288129	-0.373004	0.155438	-0.356528	0.112596	0.522533	0.246683	0.609046	0.652474	0.301566	0.399921	0.270329	0.255592	0.204135	0.334568	0.399719	0.258708	0.217372	0.2645	0.411243	0.590156	0.269379	0.54689	0.610819	0.663594	0.299803
2.2	1.03527	0.601228	0.851296	0.234814	0.205233	0.269243	0.327116	0.402066	0.208	0.593093	0.39815	0.263111	0.477857	0.309827	0.771197	-0.0186396	0.141834	0.0463064	0.178781	0.343564	0.319584	0.446503	0.227796	0.228641	0.220853	0.156727	0.556372	0.171793	0.530969	0.36422	0.507718	0.523549	0.252736	0.579602	0.381172	0.391483	0.481131	0.332968	0.687689	0.384333	0.265866	0.369186	0.273416	0.493726	0.322988	0.480834	0.792503	0.552521	0.400011
2.3	0.784887	0.504652	0.739212	0.311883	0.301182	0.367938	0.269656	0.495108	0.301293	0.639661	0.495638	0.347825	0.560733	-0.657859	0.33686	-0.0257816	0.143009	0.0209074	0.181198	0.348481	0.395848	0.496459	0.258774	0.225274	0.244393	0.190853	0.599892	0.19438	0.51744	0.286146	0.513729	0.507001	0.219441	0.623532	0.402299	0.446248	0.572036	0.424067	0.787103	0.446106	0.362787	0.4365	-0.0953178	0.470958	0.358348	0.448087	0.692009	0.46764	0.329983
2.4	0.652151	0.414569	0.779061	0.342328	0.326225	0.398413	0.257271	0.485189	0.381684	0.764534	0.536975	0.444496	0.672888	-0.729061	-0.634873	-0.107425	0.1429	-0.0479001	0.439443	0.352761	0.435543	0.462637	0.311647	0.195741	0.208911	0.217849	0.563688	0.215621	0.500638	0.379127	0.581742	0.534149	0.308086	0.667885	0.417019	0.551488	0.737948	0.374525	0.805438	0.534174	0.460736	0.434473	-0.341477	0.429207	0.376847	0.400188	0.659107	0.483152	0.382861
2.5	0.588297	0.453549	0.822934	0.26262	0.380822	0.307887	0.301204	0.436822	0.43104	0.749916	0.578871	0.486887	0.682567	-0.111447	-0.6799	-0.0155452	0.128445	-0.0098297	0.45373	0.393054	0.396423	0.402725	0.385772	0.225011	0.18451	0.185965	0.540194	0.312213	0.446035	0.387612	0.581054	0.550394	0.238717	0.625697	0.431862	0.509592	0.717076	0.378728	0.818413	0.470167	0.483341	0.40189	-0.77435	0.382747	0.4397	0.390629	0.611672	0.471921	0.363503
2.6	0.563069	0.370817	0.722644	0.301906	0.369422	0.429539	0.219192	0.467044	0.368179	0.892645	0.545269	0.576696	0.721849	0.368113	-0.716413	-0.0715481	0.148365	0.0190066	0.492463	0.354201	0.39958	0.407332	0.414119	0.229048	0.18726	0.18162	0.571825	0.307678	0.489311	0.42928	0.546542	0.521182	0.117515	0.613505	0.467385	0.496869	0.767403	0.374796	0.864854	-0.265705	0.466351	0.416412	-0.864773	0.193663	0.383816	0.422702	0.589271	0.439295	0.391852
2.7	0.525697	0.410307	0.609488	0.308842	0.377804	0.550511	0.26527	0.453446	0.357872	0.871093	0.589227	0.67986	0.815239	0.540497	-0.59141	-0.01782	0.112662	-0.0344092	0.472049	0.403418	0.370415	0.485497	0.50041	0.131434	0.172595	0.186578	0.608923	0.344389	0.37062	0.45006	0.538531	0.447571	0.106716	0.666461	0.444352	0.49819	0.699359	0.304515	0.838435	-0.329437	0.480992	0.384704	-0.450101	0.49615	0.495498	0.408273	0.458376	0.443489	0.328652
2.8	0.473455	0.387343	0.623181	0.195065	0.468359	0.525857	0.287961	0.481047	0.347075	0.983935	0.573919	0.814028	0.458199	0.635789	0.104849	-0.0203561	0.166407	0.0335878	0.500284	0.361717	0.315623	0.534982	0.52763	0.102904	0.169393	0.18384	0.588339	0.33162	0.498107	0.493081	0.50354	0.479839	0.10089	0.576656	0.448777	0.515941	0.718352	0.381658	0.79502	0.82751	0.49579	0.431697	-0.343607	0.528707	0.361701	0.429897	0.507199	0.498882	0.328941
2.9	0.489259	0.404779	0.635609	0.365043	0.472521	0.529135	0.288901	0.370672	0.41565	0.982363	0.565854	0.892341	0.45827	0.65735	0.916049	0.0196139	0.130426	0.0206285	0.496463	0.374883	0.376035	0.522993	0.525917	0.166627	0.159883	0.187584	0.561625	0.29342	0.50583	0.480661	0.507152	0.420647	0.169835	0.590998	0.419754	0.479684	0.674547	0.340622	0.768501	0.894017	0.522704	0.393956	0.524963	0.413499	0.31458	0.367378	0.485609	0.426593	0.356123
3	0.536147	0.385829	0.658328	0.37964	0.447607	0.518161	0.315573	0.338764	0.4092	0.989745	0.583159	0.945127	0.630838	0.632794	1.01744	0.0287518	0.167813	0.0253831	0.467784	0.362139	0.316602	0.521328	0.434849	0.206858	0.138171	0.171755	0.515211	0.257916	0.552288	0.47462	0.556055	0.288164	0.199441	0.601518	0.426903	0.456206	0.686631	0.308737	0.777515	0.963739	0.503997	0.373037	0.123047	0.439174	0.353661	0.353078	0.474441	0.434192	0.311461
3.1	0.553213	0.410062	0.622911	0.324791	0.487736	0.51184	0.287088	0.323171	0.44621	1.00017	0.549591	0.893347	0.607634	0.65982	1.06311	0.0145488	0.160483	0.00953178	0.469466	0.332634	0.301278	0.527518	0.390283	0.206855	0.16189	0.138686	0.513154	0.269092	0.534352	0.486554	0.426515	0.385011	0.233205	0.599081	0.354745	0.399697	0.649827	0.388382	0.757783	0.984676	0.477072	0.350868	-0.0476581	0.432404	0.547316	0.358112	0.416918	0.499128	0.318731
3.2	0.550459	0.453181	0.585788	0.345313	0.471601	0.542395	0.207444	0.346161	0.491856	1.07607	0.512183	0.87353	0.587599	0.661282	1.13043	0.0725156	0.167344	0.030009	0.412483	0.354324	0.292409	0.461364	0.344533	0.193214	0.125422	0.117188	0.494014	0.258303	0.532867	0.459943	0.434158	0.416428	0.241499	0.589233	0.39847	0.36742	0.647859	0.400042	0.770126	0.967478	0.509567	0.379079	0.0699402	0.46775	0.521265	0.375506	0.483043	0.513523	0.27224
3.3	0.494108	0.368582	0.558531	0.33479	0.460501	0.51505	0.198311	0.367875	0.547605	1.0107	0.514285	0.951578	0.507639	0.684432	0.912591	0.0325065	0.120358	0.0367289	0.385124	0.323458	0.291913	0.472837	0.330325	0.137406	0.141815	0.133616	0.473524	0.328939	0.487423	0.499301	0.476096	0.480816	0.221721	0.54571	0.36315	0.406783	0.653542	0.459728	0.757441	1.00746	0.474135	0.355559	0.29872	0.408829	0.545556	0.343605	0.454591	0.452395	0.265718
3.4	0.540241	0.274987	0.513919	0.323137	0.490354	0.523821	0.263387	0.0225751	0.469144	0.981767	0.51563	0.96085	0.436941	0.701465	0.859065	0.0475182	0.123516	0.0211221	0.443106	0.318613	0.317141	0.479779	0.323271	0.141518	0.101364	0.127651	0.474405	0.310528	0.429948	0.436827	0.438998	0.391397	0.235372	0.550802	0.346146	0.340889	0.669092	0.407462	0.766994	0.974825	0.457145	0.402557	0.258984	0.400389	0.587519	0.367142	0.4707	0.497165	0.271681
3.5	0.436116	0.344895	0.491296	0.314818	0.450229	0.499238	0.276261	-0.421672	0.503074	1.00942	0.52925	0.939472	0.427042	0.608461	0.880989	0.00646012	0.125175	0.0230271	0.423891	0.27811	0.33824	0.500635	0.332877	0.110266	0.0956111	0.110523	0.510563	0.343859	0.435412	0.457292	0.408949	0.4795	0.257472	0.506184	0.356984	0.378368	0.700975	0.366708	0.767965	0.9629	0.416239	0.339013	0.279133	0.409827	0.603252	0.397585	0.538736	0.427718	0.221655
3.6	0.425535	0.314375	0.457398	0.330067	0.460484	0.549741	0.280216	-0.559885	0.473687	1.0032	0.484944	0.975399	0.452941	0.633112	0.949008	-0.0441525	0.0871491	0.0449763	0.354727	0.307189	0.342211	0.462131	0.335454	0.0716866	0.136952	0.127625	0.514329	0.313854	0.448936	0.483622	0.402634	0.419977	0.227097	0.529884	0.275506	0.31151	0.650004	0.340272	0.76509	0.99326	0.44345	0.303301	0.24243	0.379969	0.583954	0.411826	0.421772	0.475844	0.257419
3.7	0.345574	0.366135	0.503407	0.310858	0.450485	0.56149	0.26233	-0.699306	0.518363	0.991131	0.517811	0.95366	0.403433	0.625846	1.08588	-0.046957	0.0735164	0.0431869	0.353576	0.310221	0.328175	0.503998	0.303538	0.100786	0.13338	0.119429	0.496066	0.304303	0.503561	0.517351	0.441606	0.403043	0.223569	0.522219	0.292086	0.280242	0.639518	0.259591	0.762398	0.993877	0.451036	0.183713	0.249796	0.390307	0.529044	0.396263	0.413526	0.418179	0.22761
3.8	0.372339	0.371301	0.492854	0.26352	0.430801	0.497989	0.285087	-0.687568	0.486094	1.01521	0.467931	0.946502	0.382598	0.661508	1.07197	-0.015895	0.075246	0.0178264	0.353889	0.308481	0.304837	0.500228	0.289135	0.127645	0.107577	0.0936938	0.459666	0.340552	0.548265	0.444113	0.341449	0.412405	0.191848	0.450656	0.348684	0.367777	0.600564	0.332025	0.720995	0.93096	0.42725	0.145599	0.190297	0.376244	0.527692	0.317891	0.327781	0.407868	0.215351
3.9	0.39272	0.332062	0.488987	0.276769	0.445676	0.490639	0.258408	-0.238444	0.457145	0.983895	0.456385	0.888073	0.371909	0.628573	1.19485	-0.0288369	0.104925	-0.0288606	0.335311	0.324114	0.302786	0.468748	0.234325	0.175462	0.132577	0.115025	0.43807	0.320888	0.523887	0.473841	0.382402	0.401303	0.157983	0.44209	0.307389	0.282848	0.554651	0.229777	0.738707	0.916688	0.408512	0.193307	0.162195	0.395649	0.555965	0.332642	0.361145	0.414827	0.223616
4	0.403234	0.309028	0.429092	0.236767	0.445304	0.486781	0.238635	0.789985	0.392324	0.92146	0.439079	0.950847	0.393643	0.586156	1.13415	1.7425e-05	0.0980541	0.00513347	0.351454	0.224552	0.344627	0.466393	0.280557	0.159517	0.113306	0.107619	0.438828	0.352992	0.463622	0.476734	0.415474	0.376118	0.162501	0.457415	0.304915	0.280236	0.549822	0.306558	0.718004	0.822339	0.372458	0.277868	0.212406	0.343068	0.552842	0.408191	0.336043	0.429489	0.253732
4.1	0.409927	0.314813	0.42066	0.247866	0.445637	0.514185	0.22855	0.914416	0.404621	0.96745	0.444372	0.853966	0.394208	0.511989	1.19277	0.00599406	0.0830862	-0.0011746	0.364683	0.311955	0.319177	0.390551	0.265063	0.166512	0.121687	0.0992848	0.404256	0.217886	0.432172	0.492822	0.422428	0.392411	0.152543	0.468684	0.316898	0.312575	0.624137	0.260503	0.699672	0.739717	0.339739	0.309958	0.112731	0.253574	0.517618	0.375584	0.347105	0.398584	0.253951
4.2	0.388958	0.309798	0.421017	0.266306	0.473189	0.500774	0.229758	0.850037	0.36035	0.912214	0.41081	0.899948	0.383775	0.482631	1.08252	-0.0062274	0.0546525	0.00656245	0.321421	0.281946	0.361162	0.386663	0.266206	0.138415	0.0929151	0.10961	0.451719	0.268249	0.478019	0.472207	0.434161	0.353193	0.135561	0.484009	0.343964	0.291402	0.624388	0.344424	0.676177	0.780578	0.340015	0.276928	0.103895	0.304471	0.527417	0.407544	0.285815	0.47607	0.191856
4.3	0.463612	0.295151	0.426511	0.226096	0.486309	0.453602	0.209188	0.704748	0.359562	0.957047	0.433454	0.917503	0.370383	0.475403	1.1644	-0.0098161	0.0164723	0.00386755	0.300574	0.237882	0.330986	0.429148	0.193038	0.103114	0.0983017	0.101841	0.470428	0.231841	0.497805	0.428365	0.431124	0.341631	0.168527	0.462795	0.310629	0.216393	0.577855	0.26577	0.677856	0.764471	0.385834	0.255097	0.0871195	0.366583	0.589457	0.366331	0.306082	0.317972	0.2126
4.4	0.487407	0.254935	0.461518	0.241235	0.478048	0.393802	0.204987	0.748745	0.15269	0.884105	0.411911	0.871659	0.329689	0.432529	1.20037	-0.0735685	0.0584201	-0.0047792	0.293751	0.256017	0.352797	0.453596	0.264527	0.124272	0.0870936	0.106193	0.42304	0.267343	0.494188	0.427882	0.459282	0.300303	0.139172	0.429696	0.317158	0.209069	0.611325	0.302145	0.634566	0.762633	0.365925	0.244113	0.0940227	0.276176	0.530161	0.489276	0.301788	0.393289	0.210521
4.5	0.38804	0.287385	0.411368	0.258819	0.44453	0.456966	0.21505	0.798655	-0.090122	0.948414	0.397863	0.888498	0.376221	0.419904	0.992155	-0.0022326	-0.0008094	-0.0291568	0.265922	0.218534	0.354614	0.424422	0.2614	0.0997226	0.10921	0.0816953	0.407957	0.250232	0.458533	0.410208	0.438298	0.2467	0.173768	0.425834	0.270993	0.246096	0.523665	0.17089	0.637614	0.756857	0.36169	0.255705	0.0930927	0.296433	0.636589	0.511437	0.275583	0.377173	0.199396
4.6	0.42849	0.261285	0.343567	0.22953	0.425681	0.483197	0.198197	0.869192	-0.467702	0.918139	0.370775	0.834339	0.347079	0.505688	0.852718	-0.0581893	0.0478456	-0.0083494	0.204297	0.2265	0.304494	0.439076	0.272758	0.144024	0.0809032	0.0971409	0.436553	0.271149	0.478096	0.455235	0.361688	0.321623	0.0904473	0.4479	0.263107	0.262134	0.546916	0.260923	0.648715	0.723811	0.359797	0.277582	0.128549	0.267185	0.573359	0.51726	0.325716	0.38209	0.20226
4.7	0.339902	0.241294	0.42284	0.252906	0.445484	0.427411	0.178861	0.911753	-0.0070414	0.937217	0.353324	0.847169	0.299011	0.532109	0.744132	-0.0737133	0.0612152	-0.0419229	0.213166	0.21179	0.318588	0.429536	0.271035	0.172943	0.0859472	0.0796635	0.427789	0.262238	0.373799	0.427808	0.375277	0.349529	0.0959329	0.352711	0.224814	0.253907	0.440735	0.181901	0.634403	0.736367	0.303389	0.257048	0.137577	0.320657	0.610578	0.479144	0.294156	0.34893	0.174526
4.8	0.376687	0.223657	0.427426	0.250359	0.391692	0.466567	0.186375	0.868161	0.583809	0.882923	0.339632	0.857418	0.250316	0.559385	0.753714	-0.065953	0.0562025	0.0126128	0.208696	0.234543	0.276411	0.407821	0.238077	0.142754	0.0800087	0.0667505	0.461292	0.22093	0.300279	0.42023	0.40598	0.406652	0.101951	0.475511	0.239035	0.163674	0.422114	0.155728	0.616234	0.714296	0.300122	0.279141	0.136618	0.296467	0.563021	0.531442	0.235276	0.34128	0.181486
4.9	0.386214	0.236623	0.41899	0.234173	0.371728	0.478536	0.168288	0.762347	0.483882	0.870917	0.319371	0.862576	0.218414	0.599649	0.699433	-0.0755007	0.0318893	0.0105916	0.223282	0.172964	0.268762	0.383129	0.214172	0.118134	0.0678636	0.0712804	0.440788	0.178609	0.330523	0.384063	0.389528	0.402224	0.00531915	0.408587	0.245411	0.171742	0.456128	0.199097	0.624554	0.721799	0.298649	0.246943	0.0404323	0.301075	0.571537	0.49446	0.306927	0.3364	0.229999
5	0.328274	0.238312	0.447455	0.248923	0.402088	0.482768	0.185583	0.728807	0.552524	0.911131	0.331584	0.823505	0.242777	0.571909	0.659518	-0.0669633	0.0554099	-0.0003507	0.210471	0.171355	0.329844	0.381263	0.194243	0.118824	0.0725496	0.0799975	0.461699	0.219676	0.334089	0.367244	0.366985	0.414372	0.0131443	0.37772	0.211088	0.222201	0.473672	0.193726	0.60638	0.704468	0.337845	0.25489	-0.0074092	0.305894	0.525011	0.447851	0.243204	0.366533	0.2585
5.1	0.356515	0.221337	0.414942	0.250248	0.413026	0.478291	0.126534	0.720546	0.600524	0.801148	0.339711	0.833572	0.230519	0.513769	0.718993	-0.0028437	0.0345178	-0.0319631	0.172568	0.168207	0.251916	0.37467	0.159699	0.148601	0.091098	0.0577299	0.418528	0.229438	0.369816	0.437273	0.315032	0.374035	0.0442048	0.425318	0.201742	0.189297	0.546336	0.235925	0.619755	0.713645	0.344711	0.220133	0.0614762	0.285935	0.52192	0.439343	0.294694	0.308605	0.264372
5.2	0.362159	0.232181	0.337801	0.25375	0.363403	0.405393	0.127448	0.731528	0.609077	0.855458	0.303668	0.794574	0.213397	0.479061	0.780977	-0.0398361	0.098147	0.00640357	0.160171	0.207224	0.258549	0.40268	0.18708	0.127591	0.0634396	0.0582413	0.436718	0.222196	0.424294	0.417383	0.327963	0.354505	-0.0183888	0.43425	0.223478	0.165604	0.565183	0.167009	0.554672	0.69758	0.323323	0.228311	0.0641005	0.264455	0.501412	0.470048	0.248111	0.338072	0.253006
5.3	0.34264	0.231066	0.338407	0.244178	0.378197	0.421462	0.11689	0.714998	0.550408	0.813248	0.325009	0.824261	0.310192	0.435759	1.04034	0.0355937	0.0574861	0.0464608	0.125451	0.177296	0.312556	0.309367	0.173612	0.0842458	0.0416018	0.0294831	0.41824	0.222029	0.391696	0.420505	0.31264	0.272034	-0.0421531	0.385646	0.161941	0.158487	0.541461	0.174805	0.563198	0.652471	0.30502	0.271804	0.104347	0.270038	0.536355	0.489217	0.253875	0.386863	0.238382
5.4	0.320902	0.238522	0.330773	0.290214	0.391194	0.433885	0.0926911	0.755304	0.561546	0.777843	0.312876	0.826423	0.305329	0.445918	1.01172	0.0100383	0.0381987	0.0699333	0.100809	0.169028	0.263988	0.438012	0.213993	0.15744	0.0167584	0.0465145	0.407013	0.194815	0.431261	0.333043	0.387798	0.324455	-0.0956057	0.410849	0.209068	0.202521	0.525079	0.113964	0.566421	0.649176	0.276476	0.232244	0.145579	0.288642	0.496518	0.424067	0.229557	0.292526	0.293235
5.5	0.330827	0.210293	0.366853	0.248631	0.357685	0.46113	0.0987829	0.684766	0.537088	0.816647	0.272502	0.78277	0.294658	0.443275	0.959564	0.0127829	0.0248035	0.0004174	0.0524528	0.175592	0.261837	0.416178	0.237088	0.17658	0.0233366	0.0133357	0.454091	0.168265	0.364586	0.365238	0.391543	0.35324	-0.103165	0.348763	0.220138	0.119796	0.563342	0.149841	0.539727	0.625347	0.242475	0.266546	0.124105	0.254058	0.480994	0.434677	0.220959	0.269837	0.238125
5.6	0.319287	0.19253	0.331528	0.256284	0.34747	0.491263	0.0808381	0.695543	0.525368	0.821075	0.286475	0.769542	0.302246	0.389255	1.02661	0.0493338	0.0345274	0.0361193	0.0338502	0.138641	0.250803	0.361838	0.216492	0.16003	0.0329919	0.0239813	0.384409	0.197197	0.402681	0.335169	0.440196	0.3144	-0.127653	0.364152	0.188085	0.177696	0.484736	0.116469	0.542203	0.635148	0.197444	0.230768	0.175565	0.299236	0.486277	0.391441	0.147159	0.223876	0.207374
5.7	0.275842	0.173983	0.344852	0.232711	0.36942	0.47194	0.107864	0.68173	0.483622	0.760666	0.258379	0.759649	0.296953	0.342088	1.01618	-0.0355235	0.0580382	-0.0335638	0.0439484	0.153605	0.257321	0.333227	0.238597	0.141479	0.0372551	0.0402472	0.39628	0.220084	0.364391	0.27892	0.390243	0.43173	-0.0480737	0.327104	0.207986	0.183889	0.459564	0.126263	0.554087	0.64263	0.220483	0.246893	0.0816274	0.345286	0.486348	0.422534	0.247793	0.279652	0.197534
5.8	0.32415	0.202632	0.330312	0.242252	0.336457	0.438375	0.0726964	0.700272	0.487533	0.740856	0.272261	0.741901	0.245045	0.383461	1.00915	0.0485885	0.0427847	0.0410113	0.0816628	0.123852	0.263769	0.325712	0.190674	0.124975	0.0150635	0.0207087	0.418708	0.219879	0.339009	0.366252	0.333701	0.349417	0.00619279	0.322307	0.195144	0.13176	0.37678	0.133293	0.551823	0.696871	0.204768	0.235555	0.0387967	0.311275	0.470254	0.405662	0.225158	0.335882	0.217247
5.9	0.323291	0.130108	0.293943	0.22486	0.318096	0.379956	0.045662	0.636521	0.513128	0.753414	0.265328	0.807079	0.251295	0.383447	1.05414	0.0209387	0.0304067	-0.0193389	0.0956093	0.100666	0.208256	0.313101	0.142364	0.118879	0.0129269	0.0464736	0.417161	0.260157	0.395713	0.38722	0.370148	0.413107	0.0357613	0.307308	0.164531	0.119552	0.490761	0.177879	0.544586	0.666058	0.21183	0.186222	0.111667	0.272428	0.504478	0.411771	0.253621	0.268379	0.214371
6	0.288914	0.135409	0.343703	0.214005	0.275516	0.350074	0.0319639	0.659954	0.465594	0.765681	0.248268	0.754642	0.25608	0.400798	1.1013	0.0182084	0.07644	-0.0109926	0.060879	0.107661	0.231657	0.244708	0.183963	0.132687	0.0092906	0.0247798	0.396207	0.205449	0.394683	0.403925	0.262072	0.466649	0.0277485	0.304885	0.168432	0.11456	0.486387	0.184656	0.519083	0.706024	0.192586	0.247515	0.0398497	0.249708	0.396678	0.410975	0.255478	0.325222	0.211253
6.1	0.337336	0.130569	0.340298	0.280227	0.316907	0.33825	-0.0021754	0.656648	0.46407	0.78065	0.251462	0.703786	0.253186	0.374662	1.07349	0.0295748	0.0562248	0.00742491	0.111059	0.123049	0.239824	0.262018	0.166913	0.123718	0.02083	0.037296	0.425285	0.211696	0.404053	0.406636	0.357179	0.429172	-0.0456965	0.334114	0.205226	0.0829832	0.484141	0.162236	0.502355	0.684633	0.230544	0.250756	-0.0037558	0.272203	0.418796	0.355086	0.258957	0.294486	0.26101
6.2	0.263332	0.156765	0.327449	0.215278	0.319894	0.400119	0.00715881	0.601087	0.453918	0.779249	0.209905	0.717051	0.248811	0.366689	0.888777	0.00724085	0.0932049	-0.0134856	0.106848	0.104627	0.203774	0.243083	0.208359	0.14788	-0.0085892	0.00648343	0.399336	0.210626	0.409587	0.383776	0.320876	0.46377	-0.053334	0.290692	0.184288	0.0965132	0.462622	0.172327	0.487257	0.690482	0.225742	0.225208	-0.0089512	0.260226	0.392983	0.340817	0.25699	0.227816	0.211872
6.3	0.25802	0.159802	0.245601	0.263365	0.323955	0.339812	-0.0467266	0.579566	0.420681	0.76253	0.226816	0.670086	0.285356	0.31858	0.728849	-0.0062734	0.0466197	0.0487095	0.118846	0.0752987	0.204539	0.290453	0.239806	0.179124	-0.0057379	0.0231587	0.411917	0.258812	0.356215	0.392911	0.358225	0.451292	-0.0880731	0.29485	0.191999	0.136357	0.409874	0.14166	0.489478	0.66768	0.217866	0.208311	-0.0158866	0.255677	0.384623	0.32391	0.270326	0.220163	0.192678
6.4	0.311368	0.130633	0.280472	0.220967	0.264948	0.353338	-0.0010871	0.5926	0.363362	0.749574	0.226968	0.683303	0.328728	0.24228	0.692428	-0.0710889	0.071058	0.0399858	0.0723308	0.105548	0.250048	0.324384	0.208752	0.133202	-0.0047545	0.0467948	0.3749	0.214651	0.366076	0.400694	0.265531	0.408001	-0.0828576	0.282452	0.165312	0.0949259	0.411461	0.0938164	0.495763	0.650058	0.275804	0.184444	-0.0244897	0.239578	0.382886	0.300177	0.298969	0.25525	0.22396
6.5	0.322252	0.120767	0.273444	0.203395	0.278185	0.371053	0.0112848	0.563164	0.387696	0.71646	0.205769	0.673096	0.350388	0.164583	0.754836	0.0221783	0.0434105	0.0346477	0.0866959	0.0940489	0.212136	0.305878	0.154795	0.113663	-0.0318587	0.0432992	0.410463	0.243803	0.373249	0.403763	0.349495	0.342161	-0.0804729	0.328256	0.162261	0.050369	0.408634	0.130808	0.479141	0.681173	0.275874	0.205607	0.0188541	0.209877	0.24967	0.377462	0.220023	0.288948	0.162389
6.6	0.297333	0.159181	0.263382	0.199238	0.258216	0.343146	0.0271574	0.542088	0.313642	0.700135	0.228996	0.642536	0.341413	0.180462	0.70083	-0.0515912	0.0710998	0.0123981	0.0923558	0.114832	0.16944	0.323412	0.164568	0.0966833	-0.011306	0.0402485	0.420757	0.206067	0.363006	0.450859	0.297793	0.399461	-0.114788	0.258819	0.135276	0.0580731	0.381772	0.0331111	0.472765	0.676945	0.228737	0.173576	-0.0233858	0.253827	0.215356	0.310897	0.278682	0.220964	0.183322
6.7	0.234109	0.150091	0.205093	0.153072	0.267687	0.303268	0.00245069	0.527203	0.372556	0.69499	0.199793	0.654823	0.305162	0.204254	0.80744	0.0346294	0.0405253	0.0388312	0.118743	0.0691731	0.13624	0.334743	0.148781	0.082808	-0.0101607	0.045943	0.4039	0.175819	0.351255	0.456062	0.40209	0.386969	-0.131383	0.260532	0.142893	0.0559506	0.306519	0.102408	0.484602	0.676859	0.207668	0.177992	0.110138	0.239452	0.221145	0.364982	0.160407	0.213306	0.188361
6.8	0.210758	0.131219	0.204788	0.192402	0.306452	0.337466	0.00411922	0.565304	0.340218	0.704429	0.202609	0.642205	0.286496	0.240189	0.886726	-0.0288792	0.0692094	0.0498894	0.107384	0.100673	0.115591	0.305211	0.150528	0.0628426	-0.0234865	0.0435044	0.382854	0.162363	0.320854	0.351169	0.375574	0.318953	-0.129047	0.195653	0.126078	0.0462038	0.400291	0.162436	0.457474	0.664016	0.197794	0.191379	0.0332245	0.19307	0.105042	0.271354	0.198994	0.261256	0.137871
6.9	0.243469	0.166762	0.185598	0.194438	0.260746	0.283222	-0.018756	0.480641	0.378154	0.709223	0.196839	0.665633	0.287491	0.190593	0.957322	0.0287376	0.0122423	-0.0165881	0.125759	0.0557432	0.14003	0.275472	0.149176	0.0940787	-0.0508915	0.010678	0.357686	0.21237	0.360312	0.356548	0.437496	0.314535	0.0189409	0.242246	0.138578	0.0674223	0.422972	0.123015	0.458054	0.599008	0.238505	0.145748	0.0052481	0.175892	-0.0751694	0.357215	0.247797	0.197749	0.162421
7	0.244777	0.18531	0.184935	0.162501	0.295935	0.418701	0.00624803	0.488935	0.346245	0.688765	0.204584	0.626637	0.220286	0.243294	0.989174	-0.0088129	0.0177784	0.00051177	0.12114	0.0368615	0.0961238	0.288123	0.158619	0.0346636	-0.0565158	0.0209792	0.38568	0.198028	0.320685	0.337462	0.355947	0.284699	-0.0080779	0.257739	0.15094	0.0252512	0.360593	0.0812607	0.434562	0.622699	0.219403	0.130319	-0.058351	0.115036	0.016883	0.358983	0.211564	0.245115	0.143459
7.1	0.238318	0.180418	0.185598	0.168593	0.269174	0.427878	0.062777	0.504994	0.290035	0.65719	0.227292	0.630409	0.25681	0.21154	0.999079	-0.0419025	0.0496107	-0.0212997	0.157961	0.0167031	0.0919779	0.358421	0.209135	0.13277	-0.0337311	0.0553986	0.36957	0.221659	0.329727	0.309902	0.443245	0.363268	-0.0074029	0.217457	0.127906	0.0238474	0.386022	0.107821	0.430676	0.622171	0.246413	0.126883	0.0128648	0.161739	0.00681191	0.353074	0.234347	0.227537	0.146806
7.2	0.198182	0.185196	0.218151	0.182208	0.275968	0.415172	0.185795	0.421401	0.26529	0.627603	0.204956	0.591623	0.333526	0.15981	0.957658	-0.0371941	0.0206571	-0.0223169	0.100987	-0.0265399	0.0802786	0.409525	0.150727	0.161569	-0.0158742	0.0372528	0.36135	0.18387	0.258362	0.284879	0.34859	0.445818	0.0765143	0.228079	0.15194	0.0125744	0.277483	0.0307029	0.376219	0.626539	0.231947	0.108709	0.0660729	0.209115	-0.017998	0.386371	0.185726	0.232824	0.187099
7.3	0.208081	0.151619	0.181799	0.161922	0.242321	0.388452	0.229934	0.459696	0.252528	0.649677	0.21079	0.58899	0.332716	0.0652828	0.931543	-0.0568648	0.00619618	0.0174531	0.136543	0.00279614	0.0794673	0.432136	0.180235	0.103491	-0.0490402	0.0885234	0.354913	0.137364	0.332036	0.259999	0.378399	0.409791	0.0200321	0.236667	0.163493	-0.0074361	0.312119	0.0606722	0.374257	0.621849	0.215633	0.0854431	0.124819	0.187776	0.0115019	0.300961	0.229614	0.217472	0.138614
7.4	0.187775	0.179371	0.199134	0.165075	0.247198	0.338692	0.27585	0.46161	0.266692	0.623761	0.192253	0.593156	0.375659	0.178862	0.888606	-0.0251	0.0357853	0.0689762	0.124927	-0.0532913	0.082953	0.340434	0.190333	0.111001	-0.0485248	0.0439725	0.359026	0.147761	0.29674	0.272768	0.300515	0.487411	0.0091323	0.235587	0.194103	0.0378332	0.349575	0.015707	0.396109	0.614351	0.203821	0.132302	0.0785405	0.232246	0.0302615	0.333979	0.135036	0.252086	0.173085
7.5	0.164844	0.174849	0.180848	0.161401	0.22368	0.436346	0.223796	0.460167	0.208979	0.648928	0.204413	0.552319	0.367525	0.261037	0.851761	0.00220744	-0.0059989	-0.0006723	0.117774	-0.0321137	0.0417092	0.33238	0.173037	0.068746	-0.0537682	0.0550287	0.36443	0.155425	0.349343	0.316468	0.356179	0.420977	-0.0435142	0.191884	0.147368	0.0104459	0.277014	0.0644728	0.338264	0.614838	0.153646	0.125386	0.0100774	0.205576	0.0607217	0.338876	0.229853	0.263523	0.163054
7.6	0.162648	0.142763	0.217959	0.162638	0.251025	0.460336	0.223861	0.430638	0.206612	0.656539	0.185204	0.52979	0.398873	0.319116	0.821422	-0.0252905	-0.0207163	0.0500397	0.108474	-0.0642406	0.0908795	0.32294	0.191815	0.0876747	-0.0509961	-0.0094675	0.312478	0.148836	0.342629	0.310737	0.322157	0.385155	-0.0075453	0.239565	0.138174	-0.0342026	0.294907	0.0271685	0.36485	0.598422	0.184701	0.122479	0.0707634	0.238071	0.0224799	0.35725	0.142642	0.222361	0.157596
7.7	0.120134	0.140341	0.184811	0.202312	0.225879	0.397434	0.221945	0.399879	0.230797	0.62218	0.197847	0.570698	0.397578	0.355013	0.734089	0.0321746	0.00354218	-0.0371426	0.101884	-0.0440175	0.100318	0.260439	0.144872	0.07743	-0.0463674	0.0348118	0.314548	0.138124	0.320491	0.306071	0.226381	0.370235	-0.0955384	0.167074	0.1976	-0.0274988	0.328651	0.0827515	0.320077	0.579422	0.243868	0.142915	0.124971	0.204912	0.0470487	0.362261	0.179015	0.212271	0.127307
7.8	0.135284	0.115222	0.224925	0.191441	0.268376	0.41203	0.196653	0.351442	0.254846	0.660717	0.204325	0.580117	0.34762	0.354814	0.509928	0.020084	0.0121814	0.0090898	0.0950928	-0.0391958	0.0598369	0.291685	0.140992	0.107032	-0.0350449	0.00036031	0.326223	0.0686629	0.341388	0.364422	0.309625	0.359868	-0.0537915	0.189985	0.141871	-0.119451	0.332956	0.0828195	0.346042	0.580543	0.246067	0.122421	-0.0055598	0.159256	0.110979	0.30892	0.0964948	0.143983	0.130811
7.9	0.125122	0.129326	0.19283	0.210614	0.236873	0.407115	0.172192	0.322042	0.215667	0.608982	0.211031	0.595025	0.381115	0.345658	0.489221	-0.010293	-0.0016664	-0.0099886	0.124244	0.00944232	0.0417822	0.27017	0.166947	0.141988	-0.016599	0.0196527	0.336679	0.0919255	0.304412	0.342236	0.287869	0.468031	-0.0439453	0.172316	0.175313	-0.0792549	0.270885	0.10299	0.274084	0.596136	0.236839	0.110224	-0.0329402	0.225049	0.157368	0.30327	0.131053	0.165649	0.109652
8	0.155269	0.153457	0.246083	0.187802	0.23757	0.438213	0.179749	0.314566	0.176923	0.617458	0.159555	0.577857	0.378026	0.294804	0.430554	-0.0548196	-0.0105752	0.0139086	0.114185	0.00130547	0.0330206	0.258458	0.208313	0.151378	0.00206606	0.0773858	0.326725	0.108905	0.224226	0.341369	0.283801	0.35291	-0.0945372	0.150003	0.150956	-0.0660154	0.247965	0.0549507	0.316991	0.596433	0.172751	0.118579	-0.0277609	0.1891	0.142952	0.269362	0.109444	0.116849	0.132313
8.1	0.121808	0.14652	0.16842	0.185605	0.216045	0.416839	0.154118	0.322369	0.176761	0.603464	0.16097	0.542704	0.398348	0.273518	0.383433	-0.0426653	-0.0160695	0.00297492	0.0918124	-0.0116372	0.0718383	0.287114	0.219631	0.140099	-0.0118855	0.0367145	0.32501	0.14629	0.255159	0.369526	0.347871	0.380225	-0.0488758	0.19215	0.140902	-0.0826158	0.217764	0.113285	0.254018	0.568479	0.167553	0.125025	-0.0899675	0.17669	0.164424	0.270425	0.149042	0.18745	0.124819
8.2	0.100363	0.170885	0.150073	0.155628	0.219687	0.390197	0.112872	0.374826	0.157613	0.626918	0.187905	0.515483	0.441396	0.146921	0.298118	-0.0233726	-0.0218107	0.00631787	0.0959595	-0.0026755	0.105288	0.280759	0.168681	0.0681208	-0.0308906	0.0218388	0.362176	0.116617	0.121617	0.405516	0.28885	0.402494	-0.0901841	0.127723	0.220028	-0.0466685	0.219102	0.0590575	0.281979	0.575053	0.15722	0.123088	-0.0942089	0.189722	0.20181	0.312485	0.17651	0.103897	0.188227
8.3	0.103752	0.128769	0.130875	0.166565	0.292028	0.334995	0.123157	0.364624	0.182641	0.620425	0.187606	0.517322	0.485571	0.0828341	0.249695	-0.0093286	0.0256828	-0.0143911	0.104997	0.0164478	0.103814	0.328565	0.205975	0.112979	0.00336545	0.0563322	0.322253	0.131159	0.154653	0.390178	0.292919	0.423177	-0.0404134	0.0773847	0.154822	-0.04995	0.232098	0.0775293	0.293107	0.551653	0.161099	0.137123	-0.121076	0.198151	0.139609	0.259579	0.147326	0.136958	0.119481
8.4	0.121733	0.208192	0.166095	0.149258	0.241481	0.420831	0.0607614	0.367282	0.144438	0.615721	0.195409	0.522724	0.543427	0.0724561	0.256339	-0.0418671	0.0111674	-0.0168757	0.124058	0.0535769	0.0960214	0.266392	0.159229	0.0984625	-0.0163656	-0.0014928	0.271504	0.0882892	0.125231	0.346986	0.305432	0.372625	-0.063604	-0.0051074	0.180741	-0.0316367	0.186581	0.0667398	0.296382	0.555286	0.135232	0.108301	-0.0989447	0.206265	0.181118	0.259089	0.15747	0.178704	0.0889653
8.5	0.129637	0.115108	0.157558	0.171084	0.233421	0.370952	0.109122	0.363681	0.15226	0.635918	0.175248	0.483391	0.510589	0.121568	0.262292	0.0133055	-0.022154	-0.0218405	0.119174	0.0256374	0.0864291	0.299557	0.13962	0.0872683	-0.0203711	0.0136472	0.272517	0.0493589	0.120618	0.412282	0.317659	0.439023	-0.076476	0.0161924	0.185232	0.00355224	0.216386	0.0757961	0.305029	0.567401	0.159156	0.0949037	-0.0739695	0.224711	0.189237	0.273749	0.0966388	0.14075	0.124348
8.6	0.132049	0.131558	0.163095	0.191759	0.228387	0.473163	0.099683	0.321153	0.161113	0.640962	0.175862	0.506626	0.441563	0.0997501	0.286938	0.0407754	0.0129613	-0.007268	0.117279	0.0217094	0.0872815	0.241531	0.107817	0.0967806	-0.0110463	0.0170204	0.28026	0.0841012	0.128817	0.363141	0.310002	0.393573	-0.0449426	0.0116983	0.14903	-0.0776125	0.178899	0.0418091	0.288435	0.553191	0.197809	0.0786129	-0.0544278	0.271444	0.187905	0.271797	0.0796385	0.181543	0.124041
8.7	0.110237	0.13666	0.214734	0.221879	0.198243	0.437434	0.0925301	0.333306	0.179209	0.622173	0.178683	0.509554	0.346233	0.0866835	0.381496	0.019448	0.0206988	0.0498294	0.0934404	0.00108558	0.100956	0.255938	0.145852	0.119954	0.0261383	0.0851068	0.262881	0.0139738	0.183494	0.337732	0.262189	0.443436	-0.102306	0.0151867	0.12637	-0.0816189	0.185787	0.0484891	0.285726	0.571629	0.151755	0.0970089	-0.0987897	0.201676	0.215673	0.290135	0.120703	0.158221	0.151842
8.8	0.114112	0.13617	0.211048	0.210931	0.206858	0.466435	0.0628249	0.350948	0.200979	0.586495	0.15849	0.492442	0.190983	0.0434178	0.467366	0.0167671	0.0176692	-0.0051223	0.0637039	0.0467875	0.080812	0.270818	0.174117	0.146883	0.0446259	0.0590589	0.291309	0.0184534	0.173764	0.334185	0.353259	0.371653	-0.0368213	0.0285454	0.189474	-0.0761997	0.241733	0.033975	0.262298	0.576153	0.17088	0.0981456	-0.0581719	0.241957	0.285251	0.242445	0.0673941	0.218877	0.154637
8.9	0.146693	0.138078	0.218099	0.167322	0.213913	0.439431	0.062581	0.289052	0.13803	0.588047	0.156324	0.501559	0.237776	0.0192495	0.43875	0.0466917	-0.0326709	-0.0533156	0.0816286	0.028163	0.0918975	0.276686	0.168247	0.142564	0.0126263	0.0223616	0.259495	0.0309103	0.146577	0.320853	0.354556	0.38143	-0.103964	-0.0424239	0.140272	-0.0468826	0.12193	0.00725911	0.221888	0.535726	0.125952	0.07822	-0.0469151	0.19377	0.254895	0.284505	0.192786	0.200822	0.0970413
9	0.134878	0.116342	0.101116	0.207441	0.257903	0.389777	0.0664466	0.262897	0.134987	0.560405	0.190919	0.470847	0.204537	0.0102575	0.456561	0.0356785	-0.0390154	0.0140675	0.113637	-0.0043881	0.0823052	0.355424	0.138559	0.099591	0.0319048	0.0327544	0.278937	0.0212271	0.198043	0.307694	0.306253	0.379188	-0.0548864	-0.0177854	0.207142	-0.0369093	0.156776	0.0190417	0.248694	0.52693	0.142752	0.0823769	-0.0909643	0.248606	0.235762	0.227267	0.117448	0.204725	0.109901
9.1	0.146449	0.16143	0.140392	0.176596	0.227586	0.395048	0.0585995	0.21406	0.114292	0.592888	0.155382	0.468313	0.194505	0.0262472	0.426757	0.0253787	0.00820852	0.00575135	0.0982751	0.00191441	0.0948741	0.323387	0.100474	0.12246	0.0111298	0.0165892	0.30278	-0.0542829	0.160048	0.339166	0.390136	0.377425	0.0292445	0.024313	0.202091	-0.062535	0.122151	-0.0135541	0.276858	0.534043	0.152702	0.0579581	-0.092314	0.27407	0.246513	0.274267	0.111282	0.165965	0.082934
9.2	0.115629	0.136243	0.122904	0.204905	0.208786	0.395119	0.052415	0.242332	0.123769	0.586565	0.152349	0.463578	0.194057	0.0212755	0.471946	0.0542365	-0.0281425	-0.0455701	0.106065	0.0416123	0.0657049	0.243382	0.0941316	0.0723435	0.0218962	0.0134265	0.239048	-0.0202524	0.175358	0.407253	0.395284	0.345501	-0.0857596	-0.0508511	0.150542	-0.0462983	0.142562	0.0209386	0.291546	0.537387	0.150186	0.0232169	-0.048957	0.284293	0.329282	0.278051	0.0903631	0.175319	0.101885
9.3	0.121453	0.100131	0.102823	0.187503	0.188564	0.389716	0.0762255	0.210587	0.129592	0.573307	0.140586	0.463306	0.20339	0.0191706	0.404058	0.0145134	-0.0382419	-0.028303	0.0535178	0.0260615	0.0902486	0.24441	0.0460228	0.0918155	0.0236528	0.0317916	0.246672	-0.0027952	0.152498	0.342809	0.380365	0.371895	-0.0653773	0.162999	0.201824	-0.0562838	0.0950007	0.0131616	0.263961	0.511591	0.147341	0.00300572	-0.136465	0.300156	0.328231	0.287018	0.127843	0.14683	0.107344
9.4	0.115456	0.156777	0.10989	0.183943	0.189698	0.445612	0.0428117	0.226585	0.0876077	0.581885	0.140899	0.464991	0.189173	0.0552608	0.462376	0.0120338	-0.0188423	-0.0403694	0.0760102	0.0449846	0.0966792	0.241427	0.0337253	0.10873	0.0425621	0.0424229	0.244998	0.0265476	0.157784	0.328696	0.470609	0.358012	-0.0583097	0.244601	0.213455	-0.0803864	0.180968	0.00433313	0.292249	0.517591	0.10632	0.0608829	-0.0975203	0.293905	0.326114	0.264226	0.157842	0.143622	0.100354
9.5	0.110365	0.0987365	0.128217	0.171574	0.132802	0.38214	0.0385706	0.211012	0.0954492	0.56543	0.136621	0.451702	0.24245	0.0331772	0.438953	0.0396591	-0.0362716	0.0128702	0.0979423	0.0245945	0.113029	0.163357	0.110879	0.0887086	0.0153499	0.0351599	0.236596	0.0108154	0.159928	0.366695	0.502159	0.319377	-0.0257568	0.183969	0.169386	-0.109236	0.17806	0.0147857	0.243033	0.519658	0.112029	0.0650467	-0.117097	0.313755	0.341623	0.281184	0.205501	0.149266	0.0759047
9.6	0.113088	0.113955	0.137071	0.205432	0.181618	0.364354	-0.0083589	0.217876	0.0939534	0.581466	0.107484	0.463722	0.219659	0.00847478	0.326324	0.0153224	-0.0408863	-0.030607	0.0437965	0.0394717	0.0731171	0.214577	0.133881	0.117331	0.0371691	0.0178582	0.236833	0.00685671	0.196375	0.350143	0.491605	0.394815	-0.0835588	0.141516	0.170932	-0.0976934	0.161149	0.0230498	0.246092	0.502533	0.0875386	0.0519934	-0.108331	0.27978	0.396732	0.23016	0.148614	0.175377	0.0595335
9.7	0.1293	0.134971	0.0864717	0.237185	0.121418	0.385139	0.00671117	0.105678	0.100492	0.58328	0.145321	0.460473	0.264048	0.0347569	0.340098	0.00067107	0.00805753	-0.046128	0.053437	-0.0311985	0.0689079	0.278647	0.117085	0.141137	0.0466469	-0.0064412	0.216867	0.0082806	0.223482	0.334899	0.444047	0.313144	-0.0547439	0.168659	0.156738	-0.0896561	0.148499	-0.0196749	0.224629	0.505221	0.0861442	0.0527858	-0.147281	0.256355	0.395326	0.263759	0.145885	0.126864	0.0861056
9.8	0.0840551	0.157261	0.17205	0.240133	0.169974	0.343477	-7.189e-05	0.155073	0.0830003	0.509452	0.143705	0.422148	0.227516	-0.0208295	0.344208	0.0591356	0.00821164	-0.0812162	0.111534	0.00743311	0.10471	0.310586	0.0959648	0.0784128	0.0570059	-0.0007531	0.222939	0.0562921	0.186217	0.329383	0.474099	0.395015	-0.0820965	0.150541	0.190814	-0.0667647	0.142289	-0.0016172	0.221106	0.490878	0.108737	0.0344944	-0.119072	0.231897	0.380058	0.236383	0.130583	0.188929	0.102851
9.9	0.13107	0.155934	0.183257	0.240724	0.186512	0.348953	-0.0124936	0.145086	0.080742	0.523113	0.148036	0.422063	0.215473	-0.0290125	0.32089	0.0172192	-0.0370064	-0.0426008	0.0856262	0.0149591	0.0643529	0.371712	0.0689785	0.099609	0.0598021	-0.0257118	0.222661	0.0733622	0.198324	0.378152	0.40128	0.392173	-0.0872443	0.171082	0.217566	-0.058651	0.139753	-0.0208769	0.209083	0.498478	0.0963229	0.0498104	-0.167988	0.216181	0.396882	0.251138	0.140857	0.0933347	0.107136
10	0.0952533	0.1414	0.124125	0.232823	0.194422	0.327896	-0.0360281	0.158622	0.075885	0.513075	0.115407	0.388738	0.228773	-0.0829988	0.330095	0.0450634	0.0106347	-0.0972823	0.0778806	-0.0108633	0.08582	0.353963	0.0416758	0.0159264	0.0335887	-0.0118602	0.208147	0.0233559	0.128243	0.37493	0.489502	0.317204	-0.112449	0.171826	0.211389	-0.0966811	0.125094	-0.0417943	0.227581	0.475036	0.0971853	0.0595927	-0.188566	0.192148	0.42435	0.226922	0.114382	0.124651	0.11858
[truncated: 32 more columns]

## Sheet: Panel g
Time (s)	∆F/F Averaged individual taps (left) mel female target male 1 tap 1	∆F/F Averaged individual taps (left) mel female target male 1 tap 2	∆F/F Averaged individual taps (left) mel female target male 1 tap 3	∆F/F Averaged individual taps (left) mel female target male 2 tap 1	∆F/F Averaged individual taps (left) mel female target male 2 tap 2	∆F/F Averaged individual taps (left) mel female target male 2 tap 3	∆F/F Averaged individual taps (left) mel female target male 3 tap 1	∆F/F Averaged individual taps (left) mel female target male 3 tap 2	∆F/F Averaged individual taps (left) mel female target male 3 tap 3	∆F/F Averaged individual taps (left) mel female target male 4 tap 1	∆F/F Averaged individual taps (left) mel female target male 4 tap 2	∆F/F Averaged individual taps (left) mel female target male 4 tap 3	∆F/F Averaged individual taps (left) mel female target male 5 tap 1	∆F/F Averaged individual taps (left) mel female target male 5 tap 2	∆F/F Averaged individual taps (left) mel female target male 5 tap 3	∆F/F Averaged individual taps (left) mel female target male 6 tap 1	∆F/F Averaged individual taps (left) mel female target male 6 tap 2	∆F/F Averaged individual taps (left) mel female target male 6 tap 3	∆F/F Averaged individual taps (left) yak female target male 1 tap 1	∆F/F Averaged individual taps (left) yak female target male 1 tap 2	∆F/F Averaged individual taps (left) yak female target male 1 tap 3	∆F/F Averaged individual taps (left) yak female target male 2 tap 1	∆F/F Averaged individual taps (left) yak female target male 2 tap 2	∆F/F Averaged individual taps (left) yak female target male 2 tap 3	∆F/F Averaged individual taps (left) yak female target male 3 tap 1	∆F/F Averaged individual taps (left) yak female target male 3 tap 2	∆F/F Averaged individual taps (left) yak female target male 3 tap 3	∆F/F Averaged individual taps (left) yak female target male 4 tap 1	∆F/F Averaged individual taps (left) yak female target male 4 tap 2	∆F/F Averaged individual taps (left) yak female target male 4 tap 3	∆F/F Averaged individual taps (left) yak female target male 5 tap 1	∆F/F Averaged individual taps (left) yak female target male 5 tap 2	∆F/F Averaged individual taps (left) yak female target male 5 tap 3	∆F/F Averaged individual taps (left) yak female target male 6 tap 1	∆F/F Averaged individual taps (left) yak female target male 6 tap 2	∆F/F Averaged individual taps (left) yak female target male 6 tap 3		Male	Peak ∆F/F for each male (right) mel female target	Peak ∆F/F for each male (right) yak female target	Peak ∆F/F for each male (right) sim female target	Peak ∆F/F for each male (right) ere female target
0	-0.01092	0.0731764	-0.0491334	0.0236475	-0.024988	-0.000117272	-0.00723857	-0.0167909	0.0197992	-0.135563	-0.0204421	0.0490842	-0.0016786	-0.02826	0.00926569	-0.0675466	-0.00479789	-0.014063	-0.016797	0.00052995	-0.02058	0.00668263	0.0129176	-0.0271708	-0.0305156	0.00536884	0.0337491	-0.0111333	-0.00370322	0.000451199	-0.0478812	-0.00489849	-0.0107555	0.00382244	-0.0441481	-0.0356691		1	0.0509971	0.112667	0.0743081	0.164596
0.1	0.00697427	-0.0317763	-0.0521239	-0.0234173	-0.0084067	0.0130104	-0.0155447	0.00234881	0.00138618	-0.0854458	0.00012097	0.0579325	-0.0089873	0.0294566	0.00603997	-0.046259	0.010948	-0.0462198	-0.0123216	0.0118102	-0.0398375	0.0402779	-0.0108599	0.00598862	-0.0330252	-0.0113195	-0.0409835	0.0201681	-0.0133108	0.0145637	-0.0395578	0.0191937	-0.008991	-0.0217737	-0.0299253	-0.0199491		2	0.0662058	0.10013	0.116467	0.0762011
0.2	-0.0261014	-0.0102037	-0.0060487	0.0404471	0.0179636	-0.0079227	-0.0375703	0.00212683	0.00699499	-0.0302709	0.00112091	0.016533	-0.0270452	-0.0158007	0.0112418	-0.0240627	-0.0368555	-0.0203298	-0.0444882	0.00839978	0.028237	0.00204269	-0.0020122	-0.0371993	-0.0233735	-0.020069	0.0139887	0.00468424	-0.0125939	0.00703455	-0.0199628	0.00470266	-0.0330132	-0.012804	-0.0696469	0.0614658		3	0.0721506	0.059947	0.0770406	0.0640202
0.3	0.0263017	0.00497086	-0.0330043	0.0162551	0.0138054	-0.023371	-0.0235752	-0.017731	-0.0059264	-0.0339554	0.0172749	0.0270088	-0.0055103	-0.0341138	0.0162182	-0.020906	0.00903827	-0.0164618	0.0118345	-0.0328017	-0.0180967	0.00326569	-0.0007093	-0.0345589	-0.0353975	0.0131663	0.00496811	0.00503241	0.0403074	-0.0071747	-0.0227387	-0.0181622	-0.0324442	-0.0587036	0.00221495	0.0113398		4	0.0635125	0.0921866	0.107439	0.0696803
0.4	0.00965562	0.0165247	-0.049217	0.00807677	0.00399097	-0.0131989	-0.0202725	-0.0310828	0.0229093	-0.0916268	-0.029885	-0.0046976	0.0045031	-0.0462086	-0.0144427	-0.0162262	-0.0284071	-0.038031	0.0265584	-0.019711	-0.0149538	-0.0215174	0.0107952	-0.0114258	-0.0392284	-0.0344512	0.00438016	-0.0247263	-0.0093957	0.0141027	0.00995827	-0.0280874	0.00403049	-0.0449047	-0.0901632	-0.0096857		5	0.0962284	0.05686	0.066853	0.103876
0.5	-0.0230816	-0.0140567	-0.0464781	0.0274292	-0.018337	-0.0163522	-0.0236158	0.00800139	0.0140112	-0.126354	-0.0317751	0.0340757	-0.0033746	-0.0630789	0.0052854	-0.0020972	-0.0022697	-0.0140157	-0.0026206	-0.0360684	-0.007001	0.0295391	0.0021238	-0.0036009	-0.0216445	-0.0164645	0.00811833	-0.0382964	0.0230682	-0.0204839	-0.0320578	-0.0092331	-0.0354865	-0.0658502	-0.13185	0.0238602		6	0.103844	0.0766463	0.0719345	0.0709392
0.6	0.0440588	-0.0173206	-0.040941	-0.0392601	-0.034671	0.0142133	-0.0059518	-0.0378807	0.00916422	-0.0991727	-0.043845	0.031179	-0.00021	-0.0356585	-0.0052165	-0.0233142	-0.0179344	-0.0459225	-0.0003732	0.0124613	-0.0072573	0.0336911	0.00442579	-0.0196043	-0.0523207	-0.0393866	-0.0009869	0.00104876	0.00556659	-0.0167194	-0.001467	-0.0369592	-0.0308502	-0.0796949	-0.1387	-0.0545889
0.7	-0.0004396	0.00189051	-0.0067472	0.00080479	-0.0120092	-0.0152913	-0.012603	-0.019913	0.0159417	-0.105706	-0.070812	0.0289399	0.0115793	-0.0421334	-0.0051914	-0.0277108	-0.0078374	-0.041176	-0.0262386	-0.0476247	-0.0239585	-0.0062187	0.00934542	-0.0096385	0.00481619	-0.0174907	-0.0179551	-0.0046673	0.0526985	0.0158006	-0.0431404	0.0100631	-0.0198083	-0.0612919	-0.111782	-0.0149013
0.8	-0.0031535	0.024619	-0.0445989	0.00420376	-0.0022201	0.00548408	-0.0315245	-0.0008654	-0.0064947	-0.141899	-0.0695584	0.0144266	-0.0304878	-0.0322742	-0.0007151	-0.010111	0.02017	-0.0654316	0.00192232	-0.0310103	-0.0070473	0.00694991	0.0383647	-0.0177262	-0.0451902	0.00619121	0.0112628	-0.0417108	-0.0183393	0.0066932	-0.0289926	0.00522932	-0.0089616	0.0185712	-0.141806	-0.0300534
0.9	-0.0089339	-0.0022829	-0.0643073	0.00159552	0.0225549	0.00190854	0.010441	-0.0263969	0.00428512	-0.154674	-0.0569515	-0.0116982	-0.0105448	-0.0581908	0.0426924	-0.0327589	0.00949425	-0.0256285	-0.0085272	-0.0544437	-0.0174677	0.0230576	0.0311191	0.00026022	-0.0544851	0.00300019	-0.0054857	-0.023326	0.0129365	0.0261389	-0.030054	-0.0054801	-0.0019965	-0.0253079	-0.171872	-0.0139674
1	0.0185982	-0.0197023	-0.0181858	0.00550351	0.00259322	-0.0237109	0.0148837	-0.0327276	0.0457846	-0.0876429	0.00062051	-0.0147114	0.0230219	-0.0478984	0.0315481	0.0122129	0.0103979	-0.0392115	0.00618643	-0.0369222	0.00609693	-0.0069527	0.00774327	0.00357854	-0.0432972	-0.0044174	-0.0128729	0.0149563	-0.0271982	0.039573	-0.0165716	0.00981694	-0.0567827	-0.0336483	-0.11208	-0.0458745
1.1	0.00066121	-0.0106773	-0.0235548	0.00235613	0.00408149	0.0180073	-0.0100076	0.00268621	0.0296436	-0.0738618	0.00338971	0.0205909	-0.023728	-0.0703419	0.0296612	0.0338815	0.00444991	-0.0248398	-0.0295189	-0.055051	-0.0266163	0.00495037	0.00788368	-0.0195091	-0.0047617	-0.0056579	-0.0111776	-0.0400265	-0.0085621	0.00631489	-0.0420679	0.00688714	-0.0530327	-0.0143065	-0.122373	-0.0249157
1.2	-0.0314967	-0.0002276	-0.0576338	0.00870139	0.0172316	0.0120298	-0.0011065	-0.0759826	0.00528128	-0.0571181	-8.243e-05	-0.0017048	-0.0225899	-0.0825541	0.0239743	0.072969	-0.0086903	-0.0528265	-0.0380286	-0.0400157	-0.0341699	0.0335959	-0.0001336	-0.0040615	-0.016989	-0.0051262	-0.0319343	-0.0198482	0.0214756	0.033829	-0.0533518	-0.0155346	-0.000272	-0.0120467	-0.0848525	-0.0284066
1.3	0.0137295	-0.0012628	-0.0438118	0.000322	-0.004597	-0.0494676	-0.0052486	-0.0328153	0.0283943	-0.0288516	-0.0255967	0.0111394	0.0154111	-0.064554	0.0154586	0.019386	0.0176141	-0.0535968	-0.0058379	-0.0367099	-0.0281542	-0.0138291	0.0202295	-0.0013757	-0.0282842	-0.0273047	-0.0547672	-0.0092348	-0.0140306	0.0246212	-0.0228689	-0.0076314	-0.0269803	-0.064834	-0.027581	0.0220742
1.4	0.00144692	-0.0240856	-0.0379355	-0.0016121	0.00955666	-0.0005796	0.0125474	-0.052824	-0.0095782	-0.0578355	-0.0205791	0.0127252	0.0108526	-0.0269662	0.0234252	0.061231	0.0294768	-0.0621968	-0.0068032	-0.0074836	-0.0362806	0.0259288	0.00688016	-0.0259825	-0.0086157	-0.0053579	-0.0221291	0.00265493	-0.0004869	0.0206447	-0.0264893	-0.0117256	-0.0029464	0.00625201	-0.0791583	0.0147297
1.5	-0.0239832	-0.0134625	-0.0118143	0.0255107	-0.0152193	-0.019288	0.0076719	-0.0308219	0.00741734	-0.0219766	0.00049626	0.00158753	0.0387511	-0.0039158	0.061724	0.00987974	0.0224591	-0.0307814	0.00532768	-0.0650777	-0.0002046	0.032053	0.00618031	0.00126361	-0.0275162	-0.0095682	-0.0020507	-0.0166695	-0.0016605	-0.0083509	0.00271972	-0.0122362	-0.0308796	-0.0146113	-0.0103451	-0.0535499
1.6	-0.0101933	-0.0028507	-0.0124977	0.00794563	-0.0053689	0.00315361	0.00857793	-0.0257887	0.0254998	-0.0043946	0.0254897	0.0230963	0.0205537	-0.035066	0.0578951	0.00779007	0.0360562	-0.0605867	0.0182163	-0.0318841	0.0143918	-0.0286611	0.00906896	0.00424026	0.00672529	-0.0141132	0.0327916	-0.0014221	-0.0002209	0.0263095	-0.0244911	-0.0315484	-0.0464014	-0.0575603	-0.0100629	-0.0160573
1.7	-0.0178023	-0.0043594	0.00058352	-0.0035666	-0.0111876	-0.0067903	-0.0169896	-0.0265489	0.0292544	-0.0395896	-0.0164117	0.029202	-0.0188764	-0.0318963	0.0354803	-0.0027795	0.0197675	-0.0423894	0.0173715	-0.037519	0.0155216	-0.0079661	-0.0040997	0.00113494	-0.0389119	-0.0154047	-0.003818	-0.0011673	-0.0140553	-0.0221863	-0.00875	1.4284e-05	-0.0258471	0.00372217	0.0302122	-0.0279436
1.8	-0.0070423	-0.0226934	-0.0234662	-0.027406	-0.0426788	-0.0082881	0.00525027	-0.0058609	0.0262626	0.00651322	0.00783626	0.0169822	0.00238155	-0.0078651	0.0398284	0.0198059	-0.0376373	-0.0303653	0.0148555	-0.0317166	-0.0020333	0.028474	-0.0285368	-0.0156189	-0.0214701	0.00302914	0.00415024	0.00910558	-0.0095443	0.00777796	0.0170845	-0.0007757	-0.0069773	0.00982175	-0.0281653	-0.0021113
1.9	-0.0134286	-0.0034286	-0.0527238	-0.0178929	-0.0230802	-0.0221769	0.0109548	-0.0161128	0.0377622	0.00279146	0.00834007	0.0130493	-0.0109552	0.0133657	0.0635819	-0.0122188	0.0344759	-0.0150447	-0.0105013	-0.0287659	0.0172074	0.0367456	-0.0478289	0.00022129	0.0068327	-0.0328412	0.00938803	0.019973	0.00531143	0.0160355	0.00049897	-0.0008822	-0.014161	0.00123022	0.00169629	-0.0362181
2	0.0231823	0.0336542	0.0125958	0.0176452	0.0269954	0.038092	0.0248688	0.0112922	0.0553316	0.0180895	0.0427091	0.0482981	0.0261269	0.056979	0.0974585	0.046253	0.069071	0.0408668	0.034943	0.0252312	0.123254	0.0719992	0.0341601	0.0113699	0.0130486	0.023417	0.0409177	0.0651329	0.0233734	0.0529702	0.0201541	0.0358349	0.0273168	0.0145032	0.0333874	0.0576599
2.1	0.00800697	0.010001	-0.0371534	-0.0025135	-0.032441	0.027671	0.0359627	-0.0487952	0.0701248	-0.0256797	0.0134113	0.0139817	0.0553758	0.0592576	0.0713721	0.0448937	0.0683759	0.0853691	0.0706252	-0.0257314	0.0560023	0.0486486	0.00459994	0.0329558	0.0214611	0.0132057	0.0138434	0.0239077	0.0538047	0.0245614	0.0204912	-0.0141069	-0.0062073	-0.0021919	-0.0079582	-0.0532038
2.2	0.0348642	0.0203351	0.0291164	0.00592121	0.0236908	-0.0015083	0.0168019	-0.0159175	0.0477205	-0.0054532	0.0189446	0.0435825	0.00938904	0.0419245	0.0580614	0.00585516	0.0459002	0.112818	0.0205416	-0.0243541	0.00798778	0.0616805	0.00858897	0.0245978	0.0197379	0.0340881	0.0434468	0.0436407	0.0577488	-0.0194458	0.0343008	0.0194399	0.0105065	0.0310799	-0.044779	-0.0447456
2.3	0.02304	0.0407558	-0.0516438	0.00237653	0.026975	-0.0117667	-0.0241754	-0.023812	0.0109984	0.022935	0.0304562	0.0418343	0.0288762	0.0419292	0.0377841	-0.0594622	0.125744	0.0958255	-0.0272854	-0.0312673	-0.0320641	0.0441929	0.0257761	0.0169416	0.0302478	-0.0103338	0.0158578	0.0257457	0.117492	0.0472086	0.0317095	0.0212431	0.0236021	0.0125182	-0.0292912	-0.0117876
2.4	-0.0080537	0.0179482	-0.0007673	0.0193568	-0.0330513	-0.0013663	-0.0004959	-0.0495122	0.0610808	-0.0013669	0.004759	0.0308175	0.0294897	0.0244797	0.00654502	-0.0399673	0.0907602	0.0462272	0.00918789	-0.0484737	-0.0199717	0.0554977	0.0390188	0.0139152	0.0084935	-0.0107589	-0.0108585	0.0500684	0.0752678	0.0165431	0.0131103	-0.001963	0.0204387	-0.009903	-0.0301806	-0.0120795
2.5	0.0114313	0.0144005	-0.0387548	0.0384227	0.0204252	-0.0172769	0.036721	-0.0005879	0.0547953	0.0262171	0.0290282	0.021582	0.0174194	0.0552702	0.0520609	-0.123738	0.014737	0.0948283	0.00259487	-0.0020162	-0.0162768	0.0314131	0.0437414	0.0700228	0.0302305	-0.0143854	0.0327528	0.0218072	0.134546	0.0362835	0.00902257	0.00408098	-0.0143856	0.0388171	-0.0368449	-0.0614044
2.6	0.00457143	-0.0008481	-0.039699	-0.009906	-0.0507071	0.0132386	0.0304714	-0.0270428	0.116292	0.0138024	0.0310562	0.0168869	0.0316112	0.0499727	0.0135166	-0.0370577	0.0503889	0.044924	-0.0300182	-0.065566	0.00112926	0.0808427	-0.0018152	-0.0074068	0.0273605	-0.0061965	0.00740227	0.0437004	0.134553	0.0479555	0.0076997	0.00563232	0.0445761	0.0724133	-0.0653063	0.0346494
2.7	0.00451349	0.0122509	-0.0210816	0.0155498	-0.0039916	-0.0323951	-0.0224549	-0.0152815	0.0834585	-0.0403744	0.043555	0.0153803	0.0274278	0.0231448	0.050217	-0.108462	0.018634	0.0250316	-0.0061075	-0.0014642	0.0237751	0.0434741	0.0360344	0.0243794	-0.0061465	0.00030258	0.00375904	0.0216243	0.0935638	0.0156801	-0.007742	-0.0011959	-0.0065294	0.0420773	-0.0207887	-0.0068289
2.8	0.0182241	0.00952851	-0.046159	0.0387248	-0.0059899	-0.0087858	0.0306191	-0.0392437	0.0737169	-0.0256154	-0.0027682	0.0319617	0.0157274	0.0572309	0.0625969	-0.0873121	-0.0096705	0.0828284	-0.0396034	-0.0495941	0.00798778	0.0702355	-0.0015953	0.0198058	-0.0124801	-0.0174733	-0.001966	0.0317242	0.107806	0.00939234	0.0287656	-0.0041188	-0.0039291	-0.029608	-0.0331977	0.024958
2.9	-0.0069315	-0.0154712	-0.0259443	0.0304707	-0.0207792	-0.0108625	0.0105065	-0.0186644	0.0595174	0.0543579	0.0359436	0.0116924	0.0279473	0.0157091	0.0854665	-0.118101	-0.0232086	0.0482013	-0.0006326	-0.0352688	0.0191751	0.0404824	0.0551219	0.0145261	-0.0104971	-0.0163452	0.033128	0.0315934	0.132014	0.00166001	-0.0086521	0.0172165	-0.0046133	-0.0159023	-0.0564796	0.00197542
3	0.0100673	-0.0199436	-0.0185824	0.0377126	-0.0090784	0.0136804	0.0389044	-0.0309196	0.0166017	0.00256035	0.0686353	0.0399483	0.0103129	0.0480911	0.0498984	-0.0503053	0.0390182	-0.0083579	-0.0110534	-0.0127787	0.0182455	0.0285844	0.03486	0.00660601	0.00736975	-0.0237743	0.0463797	0.0454634	0.101117	-0.0022383	0.0178076	0.0133181	-0.0098938	-0.0412118	-0.0387093	-0.0180462
3.1	0.0162634	0.00150724	-0.0350819	0.0101061	0.0121653	-0.02433	-0.0126279	-0.0498485	0.0164613	-0.005112	0.0524524	0.0103193	-0.0083485	-0.0435198	0.0728873	-0.0527144	-0.0216237	0.0774158	-0.0045373	-0.0157294	0.00166655	0.0393849	0.0170927	-0.041521	0.0215916	-0.0033066	0.00478852	0.0189323	0.0737818	0.0328744	-0.0103711	0.0445556	0.0126402	-0.0046301	-0.0947196	-0.051491
3.2	0.027924	0.0299016	0.0011945	-0.0025592	0.0152333	-0.0441209	0.0219832	-0.023236	0.0152285	-0.0031049	0.0701382	0.00799261	-0.0379784	-0.0298	0.0292143	-0.0569472	-0.032724	0.06185	-0.0459862	-0.0015574	0.018281	0.0511523	0.0250991	0.0102325	-0.0239105	-0.00159	-0.0033433	-0.0113728	0.0649549	0.0267846	0.00234922	0.0647482	-0.0279172	-0.0190772	-0.0915982	-0.0301544
3.3	-0.019393	-0.0017151	-0.0474112	0.0155654	-0.0094161	-0.0192577	0.0236112	-0.0457542	-0.0129051	0.0327462	0.0644304	0.0107481	-0.0239796	-0.0248337	0.0298616	-0.024346	0.0492194	0.0251928	-0.0151017	-0.0185269	0.0128588	0.0564797	0.0163308	-0.0132758	0.0178115	-0.0172359	0.00276272	0.024982	0.0771365	0.0388762	-0.0146768	0.0104661	-0.0082598	-0.0624273	-0.0734451	-0.0634163
3.4	0.00962411	0.02157	-0.027275	0.0599355	0.0581235	-0.0007217	0.0249145	-0.0483768	0.0437668	-0.0429508	0.0508321	-0.0117603	0.0190356	-0.0263413	0.0601057	-0.0825119	-0.0229474	0.0209561	-0.0001185	-0.0298909	0.012153	0.022769	-0.0045068	-0.0183371	-0.0397712	-0.0088547	-4.091e-05	0.0305305	0.0766298	0.0403991	-0.0044054	-0.0177752	0.015492	-0.0624968	-0.0607538	-0.0767394
3.5	0.0335519	0.0130976	-0.0117257	0.0180172	0.023468	-0.0116501	0.0113563	-0.0125501	0.023001	-0.007043	0.0265467	0.0156423	-0.0211961	-0.0374562	0.0470013	-0.0387139	-0.0243291	0.00308986	-0.0051228	-0.0445655	0.0340219	-0.0182848	0.0610461	-0.0149128	0.0299314	-0.0193949	-0.0029292	0.0350942	0.0791053	-0.0205807	0.0221846	0.0254781	-0.0150979	-0.0419959	-0.081433	-0.0165553
3.6	0.00087771	0.0348476	-0.006408	0.0301589	0.028873	0.0213644	0.00082207	-0.0311915	0.019106	0.0167882	0.0150137	-0.0035534	-0.0202763	-0.0391364	0.0725296	-0.0831146	-0.0020436	0.013135	-0.0282748	-0.016055	-0.0131497	0.00190095	0.0232597	0.012435	-0.0210913	0.00191257	-0.0036395	0.036007	0.0750481	0.0459584	0.00286102	0.0192441	-0.0130278	-0.0395703	-0.0675343	-0.053211
3.7	0.00171017	0.0314884	-0.0076763	0.0394747	0.0319148	0.0142593	0.0051889	-0.0284712	0.0201662	0.00143351	0.037763	0.0220023	-0.0003929	-0.0361766	0.0546784	-0.0383908	-0.026429	0.0483104	-0.0077398	-0.0342922	0.00292843	-0.0108262	0.0221201	0.0051539	-0.0009758	0.0164129	0.0139269	0.0387702	0.0529856	0.00220019	-0.0014125	-0.0039849	-0.015708	-0.0216387	-0.0410037	0.0138657
3.8	0.0137874	0.017423	0.0101015	0.00527717	0.0132	-0.0182516	-0.0186893	-0.0400805	0.030925	-0.0573802	0.019028	0.00256501	-0.0066575	-0.0384218	0.0915662	-0.0599138	-0.0366838	0.0451133	-0.0213307	-0.0454145	0.0222165	-0.0180013	0.00245577	-0.0169812	0.0208744	-0.0076929	-0.0128729	0.031927	0.035144	0.00757913	0.0274805	-0.002232	0.00319115	0.0112241	-0.0519074	0.0080741
3.9	0.0207317	0.00916045	-0.0305735	0.0191305	-0.0023972	-0.0303585	-0.0249139	-0.0214613	0.00848316	-0.0506758	0.0494415	-0.0010888	0.00147694	-0.0450836	0.0382261	-0.0399981	-0.0254986	-0.0056473	0.0222461	-0.0221334	0.0312872	0.00941718	0.0059376	0.0173903	0.0136641	0.00188941	0.0154048	0.0138376	0.083169	-0.0051494	0.0592151	-0.0176687	0.00267273	-0.0286423	-0.0536752	-0.068519
4	-0.0147194	-0.0058205	-0.0264194	0.00147992	-0.0116412	-0.0104765	0.0129042	-0.0511193	0.0308277	0.027803	0.0501496	-0.0435628	-0.0120135	-0.0768311	0.0601598	-0.026108	0.00139285	0.00837983	0.0238497	-0.0257856	0.0101399	0.00782666	0.0340023	-0.0157421	-0.0467158	-0.011733	-0.0165504	0.0439437	0.0540954	-0.0069811	-0.014955	0.0170367	0.0189552	-0.0234192	-0.0266062	-0.0894427
4.1	0.0306907	0.00678986	-0.0637497	0.011264	-0.0327836	-0.0029767	-0.0116668	-0.0210595	-0.015972	-0.0177313	0.0648304	-0.0551377	0.0101794	-0.0882351	0.0469863	-0.0795417	-0.0149539	0.0232699	0.0147109	-0.0616282	0.0356979	0.0284052	0.0384833	0.00240215	-0.0336685	-0.0040096	0.0252535	-0.0241195	0.0486131	0.0474848	0.0319065	0.0115366	0.0222443	-0.0166706	-0.0243394	0.0167416
4.2	0.00132494	0.00460787	-0.0503916	0.0305164	0.00963258	0.00890191	0.0230973	-0.0223514	0.00351229	-0.0263064	0.0182203	-0.0670989	-0.0353091	-0.042371	0.0618804	-0.0574603	-0.0126962	0.0194492	-0.0020972	-0.0503241	-0.0025805	0.0504285	0.0351538	-0.0028278	-0.0023825	-0.0116484	-0.0092022	-0.0120691	0.0260293	0.0307383	0.0207905	-0.012796	-0.0070866	-0.0222948	-0.0226221	-0.0861618
4.3	0.00072423	0.00970696	-0.0573832	-0.0263636	0.0713194	-0.0121938	-0.008878	-0.0363602	0.0214001	-0.0216695	-0.0019232	-0.0583628	0.00010738	-0.0547187	0.0497962	-0.0488971	0.0265416	0.0371271	0.0207287	-0.0375095	0.00855562	-0.0169413	0.052132	-0.0099964	-0.0109313	-0.0071485	-0.0116981	0.0250868	0.0364698	0.0068322	0.0197836	-0.0092331	-0.0006917	-0.014256	0.0118813	-0.082021
4.4	-0.0109261	-0.012911	-0.0543102	-0.0073531	0.0303058	0.00395003	0.00732655	-0.0252348	0.0301787	-0.016202	0.0486799	-0.0677403	-0.0144706	-0.0870262	0.094816	-0.0564422	-0.0103748	0.0247575	0.0408644	-0.0482958	-0.0096894	-0.0042505	0.0777706	0.00788944	-0.0210232	-0.0019641	-0.0357	0.0397619	0.060096	0.0244778	0.0251563	0.0187449	0.00608298	-0.0083617	-0.0580775	-0.037242
4.5	-0.0206839	0.025717	-0.0081725	0.0324553	0.0132953	-0.0171858	0.0131278	-0.0340961	0.0342518	-0.0293681	0.0398531	-0.0512712	-0.0160433	-0.0551852	0.0582728	-0.0197594	-0.0057551	0.0377362	-0.0005409	-0.05252	0.00324587	0.0449593	0.0280389	-0.0096331	-0.0244418	-0.0190995	-0.0195828	0.0327014	0.0389526	0.00557676	0.0367451	0.0041989	-0.0177323	-0.001775	-0.0038311	-0.0196611
4.6	0.00236882	0.0172446	-0.0587501	-0.0138693	0.0161619	0.0167828	0.0304308	-0.0424856	0.0103107	-0.0205085	-0.0508982	-0.0494396	-0.0240838	-0.0823347	0.0906784	-0.0398207	0.0163311	0.0627005	0.00026596	-0.0338335	-0.0162413	0.03263	0.0650699	-0.0174299	-0.0103389	-0.0163116	-0.0355101	0.0369804	-0.023262	0.0469772	0.0307961	-0.0150755	-0.0040678	0.0166549	0.0194627	-0.0820051
4.7	-0.00504	0.0385271	-0.0374241	0.0341572	0.0574733	-0.0073281	0.0291534	-0.0349218	-0.0003983	-0.0069065	-0.0201842	0.0105226	0.00165988	-0.0710938	0.0566495	-0.0270157	0.0230729	0.0351569	0.00171111	-0.0649739	-0.0149538	0.0183387	0.0713272	0.0125971	-0.007813	-0.0136765	0.0171892	0.0252253	0.0131206	0.0272412	0.0434452	0.0109092	-0.0221488	0.0136576	-0.0091884	-0.0591935
4.8	0.00760141	0.0235523	-0.0196936	-0.0086072	0.038924	-0.0116295	0.051413	-0.0588074	0.00860699	-0.0363906	-0.0423753	0.0154551	-0.0192817	-0.0545364	0.0476537	-0.0654615	0.0181153	0.0510818	-0.044617	-0.0494456	-0.0007153	0.0293032	0.0437469	0.0264867	-0.0544285	-0.0297139	-0.0371161	0.0160046	0.0407967	-0.0056984	-0.0061366	-0.0271577	-0.0311382	-0.0040198	-0.0408139	-0.0633153
4.9	-0.0053246	0.0387107	-0.0140478	-0.0066178	0.0471791	-0.0193282	0.0301406	-0.0605288	-0.0123147	-0.0402798	-0.0375126	-0.0019336	0.0120534	-0.0498029	-0.0104133	-0.0549416	0.0071553	0.0409904	-0.0055739	-0.0422953	-0.0100877	0.00262483	0.0782049	0.0228441	0.0022453	0.00187319	-0.0310501	0.03427	0.00885756	-0.0091348	0.0469076	0.0236462	0.00392704	-0.0074537	-0.0367564	-0.0156523
5	-0.0201472	0.0229733	-0.0208099	0.0477142	0.0443388	-0.0232084	0.0329398	-0.0518684	0.0349716	0.0159801	-0.0578178	0.0102862	-0.0112766	-0.0705852	0.0247931	-0.0390153	-0.0011852	0.0457031	-0.0048588	-0.0317061	-0.007415	0.0407659	0.0750899	0.0477644	-0.0266685	-0.0301436	-0.0059673	0.0450334	0.00841828	0.00257849	0.0203277	0.00964292	-0.0241966	0.00558007	-0.0563326	-0.0359929
5.1	-0.0257376	0.0374757	0.00861485	0.00457678	0.00621121	0.0113343	0.0347519	-0.0237365	-0.0142782	-0.0015794	-0.0319291	0.0233669	0.0119897	-0.0412651	-0.0024016	-0.0586115	-0.0448212	0.0668465	0.0224138	-0.0248671	-0.0119539	0.00528649	0.0938399	0.0458582	0.00727389	-0.0106674	0.0300109	0.0367822	0.00191752	0.0404449	0.0208673	-0.0035819	-0.0229941	-0.0042551	-0.0243244	-0.0411067
5.2	0.00534595	0.0303903	-0.0273847	0.0420237	0.0153443	0.00574857	-0.0002057	-0.0514722	-0.0072299	-0.002023	-0.0356514	0.0150638	-0.0204784	-0.0765649	0.0609444	-0.0296819	0.0336988	0.0939595	0.00232066	-0.0140903	-0.000802	0.0143558	0.0660234	0.0829479	-0.0156042	-0.021723	-0.0200587	-0.0019126	-0.0685774	0.00622252	-0.0158907	-0.0103093	0.00074014	-0.0202672	-0.0466314	-0.0183103
5.3	0.00142557	0.0275097	0.0101327	0.0150612	0.0171109	0.0202516	-0.0074633	-0.0526176	0.00970597	0.02951	0.0245153	0.00949498	0.00746458	-0.06137	0.0766031	-0.0453992	-0.0080312	0.0360971	-0.0328705	-0.009077	-0.0159396	0.0447548	0.0935809	0.0658579	0.0465832	-0.0224944	-0.0124988	0.0352809	-0.0262442	0.0468487	0.0413613	0.00236706	-0.0263761	0.0208081	-0.0513618	-0.0295864
5.4	0.00150993	0.0272684	0.0334527	0.019518	0.0114138	-0.0118333	-0.0035895	-0.026913	0.0374758	0.0229381	-0.0134561	0.0134491	0.0377818	-0.0667381	0.00169191	-0.0536176	-0.0425866	0.00460155	-0.012883	-0.0197405	-0.0049317	0.0393536	0.0675243	0.0899046	0.0413849	-0.0363265	0.0117947	0.0186668	0.00666624	0.00540169	0.0307905	-0.0086229	-0.0124635	0.055389	-0.0005159	-0.0334472
5.5	-0.0211799	0.0289343	-0.0395691	0.0636473	0.0482137	-0.0078561	-0.0213918	-0.0247465	-0.0271089	-0.033238	0.015372	-0.0091469	0.00141225	-0.0494575	0.068431	-0.0568892	-0.0227166	0.00967336	0.0374794	-0.0264024	-0.0053862	0.0334228	0.0620061	0.0625904	0.0313496	-0.0312776	-0.0104273	0.0583755	-0.0486649	0.0340603	-0.0229178	-0.0005513	-0.01021	-0.0287	0.0184491	-0.019428
5.6	-0.0122536	0.0178641	-0.0037215	0.027233	-0.0042797	0.00345239	0.0111629	-0.0096944	0.00166259	0.0305724	0.038163	0.00356375	0.00615971	-0.0681159	0.066975	-0.0314883	0.0294362	0.0497217	0.0045875	-0.0281491	-0.0399499	0.0327617	0.0662944	0.055718	0.0366439	-0.0046895	0.00833109	0.0742373	-0.0389616	0.0268911	0.0366472	0.0061315	-0.0303271	0.0220288	-0.0225684	-0.0331202
5.7	-0.0453811	0.0112309	-0.059502	0.0148145	0.00526218	-0.0258896	0.00931128	-0.0299263	0.0105982	0.0448003	0.0147763	0.0393783	-0.0021082	-0.0692074	0.059778	-0.0329001	-0.0056655	0.0595458	-0.0025826	-0.0328807	0.0156182	0.0164232	0.0449038	0.0717549	0.0629637	-0.0362465	-0.005313	0.00183922	0.00035395	0.00776388	0.0443876	-0.0015199	-0.022143	0.022148	-0.0156369	-0.0326302
5.8	-0.0309173	0.0101217	0.00391824	0.00562396	0.0055503	-0.0115845	0.0390064	-0.0401937	0.0275065	-0.0083444	0.0332663	0.0134823	0.023501	-0.0712245	0.0677005	-0.0402189	0.00737682	0.0213335	0.0227982	-0.0382738	-0.0096283	0.0223803	0.054496	0.0619795	0.0629071	-0.0340597	0.00080441	0.00573257	-0.0281202	0.00943809	0.0191795	0.00336999	-0.0357792	0.0189344	0.0479549	-0.0236237
5.9	-0.032261	-0.0024826	-0.0032676	0.0170205	-0.0328693	-0.0192675	0.0517293	-0.0161727	-0.0125148	-0.01226	0.0315013	0.0226888	-0.0143574	-0.0104651	0.0306172	-0.0556186	0.0518159	0.0315022	-0.0140021	-0.0494208	0.00223341	0.019426	0.0818946	0.0804654	0.0680881	-0.0170147	-0.0230693	0.0390357	-0.0448346	0.0094293	0.0428689	0.0429928	-0.0035953	0.0194516	0.0125699	0.0136978
6	-0.0016359	-0.0251056	0.0174122	0.0177957	0.0163692	0.00315851	0.00601795	-0.032136	0.0076451	-0.0120591	-0.0005488	-0.0171334	0.0134431	-0.0350193	0.049247	-0.05046	0.0493819	0.0354687	0.00138965	-0.0116232	-0.0217049	0.0102403	0.0557597	0.0219304	0.0370851	-0.0301274	-0.0282911	0.0317548	-0.0427882	0.0340647	0.0192562	0.0295894	0.003237	0.0243155	0.0197639	-0.0388879
6.1	0.00501358	0.010658	0.0129823	0.0491033	0.0226007	-0.0239852	0.0592968	-0.023307	0.0257972	-0.0279148	0.0486756	0.0257106	0.0112529	-0.0089614	0.0400098	-0.0397148	-0.0177812	0.0314684	-0.0067022	-0.0301375	-0.0135736	-0.0082132	0.0501685	0.0753922	0.00807541	0.00226353	-0.0474864	0.0257985	-0.0401569	0.0269412	0.0612556	0.0136363	0.00171232	-0.0084541	-0.0212219	-0.0552977
6.2	-0.0232239	0.00894448	-0.0073421	0.0171361	-0.0079171	-0.0197298	-0.0046838	-0.0048454	0.0138764	-0.0173521	0.020039	0.00097501	0.0170141	-0.0444997	0.00705008	-0.0388958	-0.0137032	0.0944084	0.0154937	-0.063134	-0.0041805	0.0168646	0.0530005	0.0840238	0.0129181	-0.0201142	-0.0427119	0.0477621	-0.0570837	-0.0179563	-0.0142963	0.017742	0.0144681	0.0307435	0.0226964	-0.0216731
6.3	-0.006215	-0.0038281	-0.0191038	0.0208625	0.0130734	-0.01329	0.0206652	-0.0349107	0.0136431	-0.0900137	0.040374	-0.0132133	-0.003503	-0.0588826	0.0231256	-0.0299471	-0.0050148	0.006009	-0.0286685	-0.0588555	-0.0293294	0.0323577	0.0329988	0.0664298	0.0361415	-0.0240859	-0.0355776	0.0611348	-0.0352059	0.0217611	0.0280302	0.0163417	-0.0033202	0.0271548	-0.0502755	-0.0037772
6.4	-0.0015302	-0.0141459	-0.0171943	0.0184854	0.0303516	-0.014296	0.0248688	-0.0284868	0.00124024	-0.0262373	-0.0306968	-0.0486067	0.0186949	-0.0393091	0.0445943	-0.0504383	0.0333102	0.0601549	0.00172037	-0.001409	0.00383343	0.04835	0.0450388	0.0959693	0.0126305	-0.0102423	-0.0428412	0.0734584	0.0173938	0.0388534	-0.009718	-0.0070154	-0.0011395	0.0128001	-0.0196826	-0.0214869
6.5	-0.0008777	-0.0202488	-0.0738464	0.0380603	0.00310813	-0.0100152	-0.0015642	-0.0375123	0.00935881	-0.144043	-0.0196966	-0.0500759	-0.0161969	-0.0352988	0.0178606	-0.0467631	0.0621889	0.0301981	-0.0225507	-0.0439639	-0.0036284	0.0495831	-0.002577	0.0715246	0.00985055	-0.0354937	-0.0082676	0.0445429	-0.0233005	0.0425994	0.0176719	0.0121297	-0.0199929	-0.0223841	-0.0002843	0.00876305
6.6	0.00604119	-0.0044588	-0.0119713	0.00780478	0.0304265	-0.0161954	0.0327515	-0.0306433	0.0318018	-0.0933795	0.0534677	-0.0349595	0.0190811	-0.0637373	0.0561795	-0.0428715	0.0554065	0.03546	0.0276394	-0.0432824	-0.0037812	0.0826742	0.0346684	0.0656503	0.00701403	-0.0058455	-0.0368702	0.0392867	0.0015877	0.027126	0.0112978	0.00232813	-0.016116	0.013198	-0.0699213	0.0243741
6.7	0.013824	-0.0050053	-0.0191249	0.0296751	0.0161415	0.00312227	0.0113668	-0.0304202	0.0117558	-0.106609	-0.0042626	-0.017313	0.0159205	-0.025244	0.046844	-0.0171113	0.0421029	0.0183535	-0.0108663	0.00449723	0.0309609	0.0701565	0.0326821	0.0438633	0.016727	0.0084174	0.0111176	0.0435022	0.00241407	0.0207414	-0.0026853	-0.0173161	-0.0163346	-0.111854	-0.0093394	0.056056
6.8	0.0107463	-0.0171208	-0.0129044	0.0175587	-0.0099155	-0.0139404	0.00998742	0.0185951	0.00115953	-0.114707	0.0328212	0.00468756	0.0264241	-0.0419044	0.0157863	-0.0694463	0.0402107	0.0216366	-0.0126292	-0.0249214	-0.0137215	0.0716104	-0.0120049	0.0586612	-0.0095027	-0.029934	-0.0261807	0.0432772	0.0247209	0.00975657	-0.0248615	-0.0122018	0.0146644	-0.0486908	-0.0074791	0.0460687
6.9	-0.0051975	0.021202	-0.0026878	0.00194814	0.0220858	-0.0175052	0.0255147	-0.0333203	-0.0060779	-0.125963	0.0135525	-0.0131257	0.0108576	-0.0603291	-0.0187667	-0.0563046	0.00286507	0.0258203	-0.0499529	0.00994462	-0.010063	0.110581	0.0481876	0.0489862	0.0137831	-0.0249592	-0.0342678	0.0573945	0.0304946	0.0376542	0.0125061	-0.0116637	0.0183451	-0.0487445	-0.0086856	-0.0263676
7	-0.0087022	0.0170134	-0.0450065	-0.0073376	-0.018045	-0.0279409	0.0509907	-0.0517219	-0.01615	-0.102417	-0.007419	0.00951965	-0.0069153	-0.0439625	-0.0016571	-0.0352206	0.0474362	0.0144671	-0.0085856	-0.0018687	-0.0181676	0.0763921	0.0366776	0.0350069	-0.0441669	-0.0334528	-0.0460417	0.0567096	0.00183271	0.0189608	-0.0294877	-0.0261662	0.00591606	-0.032644	-0.0114322	0.00392531
7.1	0.0179924	0.0245348	0.00318245	0.00822734	-0.0123528	-0.0110359	0.0346905	-0.0172316	-0.006781	-0.0456946	-0.0076522	-0.0172007	-0.0033938	-0.0269576	0.00842294	-0.0368767	0.0436333	-0.011834	-0.0133925	-0.0235307	0.00821846	0.0883478	0.0103947	0.066312	-0.0003545	0.0255876	-0.0290861	0.0152073	-0.0177261	0.0421015	-0.0179434	-0.018319	-0.0061956	0.0036061	-0.0412472	0.00812104
7.2	-0.0050664	-0.0084851	-0.0212638	0.00345869	-0.0181657	0.0168396	0.0127669	-0.0398252	0.0199606	-0.0934966	-0.0034593	0.00363947	0.0318538	-0.0306731	0.0270087	-0.0568005	0.0119015	0.0226328	0.0142163	0.0132504	-0.0155719	0.0713006	0.0206693	0.0686604	0.00060068	0.00477349	-0.0212952	0.026266	0.00841466	0.010573	-0.0560621	0.00166065	-0.0160125	-0.0648956	-0.0512851	-0.0359221
7.3	0.01444	-0.0562386	-0.0055887	-0.0066333	0.011479	-0.0468422	0.0194482	-0.0232315	0.0127884	-0.0654845	0.00996806	0.0176483	0.00030447	-0.0396679	0.00352473	-0.0378813	0.00792695	-0.0056	0.00085606	-0.002692	-0.0196247	0.0752116	0.0256694	0.0433638	-0.0071293	-0.0025583	0.00083187	0.0518353	0.0143478	-0.0036591	-0.0030068	-0.0196964	-0.0346919	-0.0110574	-0.0287725	-0.052631
7.4	0.00586738	-0.0370843	-0.0616359	0.0600919	-0.0132307	-0.0329329	0.0107509	-0.0421005	-0.0015725	-0.0289393	0.00123324	-0.020954	-0.0001008	-0.0587843	0.0494675	-0.0773624	0.0475303	0.00250487	0.00848199	0.00397371	-0.0425101	0.103044	0.0165224	0.0451976	-0.020843	-0.002417	-0.047682	0.0738892	0.0419282	0.0253638	0.00277868	-0.0260987	0.0211464	-0.0113819	-0.0241188	-0.0262586
7.5	-0.0168214	-0.0425463	-0.0175698	0.00723553	-0.0159201	0.00477289	-0.0171935	-0.0331893	0.0403206	-0.0267725	-0.0399397	0.0016743	0.00684702	-0.05673	0.049722	-0.0573191	0.00533509	0.0284981	-0.0064438	0.0142527	0.0210768	0.0833363	0.0244667	0.0278329	-0.0435802	-0.0106847	0.00557207	-0.0051134	-0.0098887	-0.0355703	-0.0314859	-0.0215225	-0.0126998	-0.0294454	-0.0515903	-0.0234869
7.6	-0.0028323	-0.0454523	-0.0688942	0.00787569	-0.0245538	0.00020306	-0.0159358	-0.0324512	0.0361834	-0.0394601	0.0266803	0.0356572	0.0141698	-0.0305004	0.00630051	-0.0781687	0.0146198	0.0317194	-0.0087292	-0.0463568	-0.016819	0.0476828	0.0337487	0.0460042	0.00946595	0.00605454	0.0277048	0.0268162	-0.0122895	-0.0057811	-0.0102031	-0.0583059	-0.0004613	-0.0149398	-0.0541979	-0.0640623
7.7	-0.0098924	-0.0438442	-0.0289972	-0.0164125	-0.0161625	-0.0253665	0.012227	0.00082828	-0.0177941	-0.0646345	0.0322715	-0.0070158	0.0416641	-0.0448642	0.0149285	-0.0486536	0.00886659	0.0403195	-0.0124847	-0.0136858	-0.0041243	0.0628296	0.0298838	0.0033158	0.0134158	0.00208747	0.00617604	0.0437562	0.0129147	0.00793896	-0.0251286	-0.0346351	-0.0256461	-0.0188341	-0.0321691	0.00485133
7.8	0.0236722	0.0115148	-0.0078384	-0.0045681	0.00863877	-0.0247062	-0.0193613	-0.0186921	0.0068977	0.00694209	0.00938937	0.00996969	-0.0104155	-0.03669	0.0389415	-0.0895746	0.0185842	0.0193642	-0.0318867	-0.0080852	-0.0055242	0.0359316	0.0217816	0.0246378	-0.000202	-0.0061629	0.0124056	0.0286955	0.00959187	0.0225679	-0.0507717	-0.029325	0.0294798	-0.0368817	-0.0353641	-0.0029371
7.9	-0.0075688	0.0294078	-0.0485698	-0.0081332	0.0263803	-0.0145037	0.0212249	-0.0319629	-0.0013016	-0.0530629	0.0224916	0.0421253	-0.0113211	-0.0437202	0.0138302	-0.051461	0.0101579	0.0332774	0.0109415	-0.0283956	-0.0209941	0.0423716	0.0296922	0.0240204	0.0201618	0.0169967	-0.0178704	0.0110148	0.0214299	0.00892606	-0.069164	-0.0380354	-0.0143961	-0.0250221	-0.0216323	-0.051032
8	-0.0354435	-0.004695	-0.0362605	0.00429507	-0.0284999	0.0235068	-0.0105413	-0.0054758	0.00286329	-0.120922	0.00229446	0.0116422	0.0163905	-0.0412041	0.044903	-0.0499025	-0.0024451	0.0366638	-0.029581	-0.0321754	-0.0373275	0.0463707	0.0278354	0.0357411	0.00046439	0.0221591	0.00392718	0.0531384	0.0377681	-0.0104589	-0.0487902	-0.0155907	-0.0150403	-0.0077087	-0.10538	0.00661427
8.1	0.0125484	-0.0462726	-0.0565799	0.00649532	-0.0004641	-0.0106548	0.0022222	-0.0332059	0.00851522	-0.0244319	0.0441874	0.0133241	0.0121575	-0.0922445	-0.0048437	-0.0719124	0.011716	0.0444945	0.00709891	-0.0159407	-0.005887	0.0700523	0.0253581	0.0169589	0.0036012	-0.0099481	0.0185939	0.0371824	0.0268419	0.037612	-0.0555937	-0.025343	-0.0021352	-0.0061635	-0.0309001	-0.0414417
8.2	-0.0200892	-0.0063934	-0.0652414	0.0210033	-0.0020896	-0.0097967	-0.027606	-0.0744133	-0.012894	-0.103092	0.0721994	0.0130408	-0.0122459	-0.0405037	0.0412454	-0.0203259	-0.0065544	0.00958841	0.0052267	-0.0078386	-0.0089076	0.0141877	0.018672	0.0242615	-0.0354437	-0.0135294	0.0314991	0.0367149	0.0394317	0.0105959	-0.0073348	-0.0087351	-0.0212637	-0.0037718	-0.0205412	-0.0218839
8.3	-0.0375089	-0.0301935	-0.03433	0.0129562	-0.0028917	-0.0360206	-0.0150714	-0.0423557	-0.0082095	-0.0832984	0.0358644	0.0332812	0.0183442	-0.0184752	0.0331906	-0.0764556	-0.0016051	0.0159315	-0.0085226	-0.0453603	-0.0055853	0.0271457	0.00044221	0.0537783	-0.0483882	-0.0021738	0.0100995	0.0184418	0.0135678	-0.0167062	-0.0296624	-0.028709	-0.0297005	-0.0172304	-0.0653411	0.0354625
8.4	-0.0032012	-0.0448693	-0.054279	0.0205905	-0.0047683	-0.0058509	0.0113668	-0.0234535	0.00790934	-0.126506	0.0427594	0.0242618	0.0314475	-0.0512217	0.0157372	-0.146129	-0.0256749	0.0503028	0.0239506	-0.0305372	-0.0087538	0.00534926	-0.0048333	0.00192533	-0.0647802	0.0361672	-0.018996	0.0601653	-0.0074096	0.0262726	-0.0144321	0.0082427	-0.0368607	0.00857735	-0.0974315	0.0263009
8.5	-0.0218009	0.00227479	-0.0140166	0.0026631	0.0166865	0.0162607	-0.0443182	-0.0148964	0.0342032	-0.0820692	0.00039159	0.00856259	0.0411597	-0.0798186	0.0478351	-0.14093	-0.0218093	0.0444327	-0.0091182	-0.0453498	0.00034256	-0.0055414	0.0228363	0.0173903	-0.0472691	0.00363492	0.019215	0.0128788	0.0597096	0.0370217	-0.0068497	-0.0153503	-0.025565	-0.0006277	-0.0813009	-0.006241
8.6	-0.0065738	-0.0113231	0.0248164	0.0230686	-0.0394852	-0.000757	-0.0014727	-0.0258264	-0.0039363	-0.0437441	0.0222959	0.00041353	0.0157921	-0.0631066	0.00090727	-0.104854	-0.0258826	0.0431816	0.00131276	-0.0241228	0.00336318	0.0141401	0.0187286	0.0152094	0.00749448	0.016538	-0.0233324	0.0595584	0.00228287	-0.0075899	-0.019135	0.0167906	-0.0255426	-0.0111466	-0.0739559	-0.0054821
8.7	-0.0333933	-0.0478705	-0.054289	0.0392532	-0.0102532	-0.0281084	0.0154226	-0.0177743	0.0209943	-0.0323004	0.0492671	-0.0172168	0.00862694	-0.0517217	0.0306262	-0.145177	-0.0190817	0.0529758	0.0175447	-0.0503194	0.0432061	-0.0050372	0.0497451	0.0148288	-0.0352855	0.0104015	-0.0065724	0.0438351	-0.0112362	0.00271662	-0.0346435	-0.0508286	0.0025928	-0.0136496	-0.0472853	-0.0251647
8.8	0.0229556	-0.0273819	-0.0350819	-0.0207479	-0.0147949	-0.0100406	0.0209191	0.0115741	-0.0290615	0.00106126	0.00994253	-0.0678398	0.0269831	-0.0463393	0.00450076	-0.161714	-0.0148321	0.038104	-0.0211241	-0.048488	-0.0025036	0.00881277	0.0316502	-0.008607	-0.0146837	0.0578534	-0.0474361	0.0622688	0.00697504	-0.0156909	-0.0171702	-0.0203295	-0.0098127	-0.0086239	-0.0323391	-0.0691148
8.9	0.0130495	-0.0341834	0.00222219	0.0150311	0.00174056	-0.0568616	0.0207152	0.0068671	0.0223299	-0.0466841	-0.0126519	-0.068722	0.0259389	-0.0359104	0.0245085	-0.0604052	-0.0156674	0.0653831	-0.0187275	-0.040702	3.596e-05	-0.0056619	-0.0063397	-0.0106808	0.0334851	0.0433021	-0.0212506	0.0653541	0.0121456	-0.005606	-0.0129134	-0.0311179	-0.0153225	-4.813e-05	-0.0283661	-0.0478283
9	-0.0098873	-0.0033657	-0.021139	-0.0053841	-0.0032956	-0.0231418	0.00603356	0.00571616	0.0284639	-0.0565721	-0.0350889	-0.0626828	-0.0253249	-0.0350612	0.0405148	-0.111885	0.0353694	0.0727311	-0.0033219	0.0167789	0.0194364	0.0276337	-0.0060578	-0.0099856	-0.0193566	-0.0018842	-0.0329753	0.0181426	-0.0007885	-0.0084759	-0.0133929	0.00880828	-0.0466895	-0.0060474	-0.033155	-0.0164734
9.1	0.0448232	-0.0362538	-0.0143297	0.0103324	-0.0294985	-0.0179264	0.0137332	-0.0022006	0.0205123	-0.039381	-0.0739675	-0.0735167	0.0332972	-0.0275874	0.00721642	-0.111571	0.0105779	0.00211295	-0.0315023	-0.0397796	0.0046152	-0.0431205	0.0140626	-0.0046724	-0.0483374	0.00303378	-0.0150897	0.0556988	0.0257104	0.0202936	0.00059132	0.0216575	-0.0455504	-0.0086515	0.00840723	-0.0564688
9.2	-0.0098873	-0.0395867	-0.009169	0.0293983	0.0199561	-0.0158036	-0.0032129	-0.0227476	0.0516698	-0.0008923	-0.0411677	-0.0341232	-0.0068748	-0.0769103	0.0331174	-0.0775045	0.0317392	-0.0068559	-0.0114953	-0.0635823	0.0227577	0.00056252	0.00799143	0.0137573	-0.0418397	-0.0084354	-0.0050717	0.0477437	0.0382117	0.0155648	-0.0127009	-0.0340638	-0.0480413	-0.0149745	-0.0716275	-0.004019
9.3	-0.0201889	-0.0147036	-0.0223549	0.0127852	-0.0097948	-0.0477817	-0.0240537	-0.0235079	0.00934886	-0.0692861	-0.053858	-0.01725	0.0322986	-0.0271017	0.048752	-0.0813435	0.0579716	-0.0204949	-0.0158604	-0.0279615	-0.0040474	0.00710177	0.0157605	0.0556121	-0.0250574	-0.0385932	-0.0200198	0.0409151	0.0282888	-0.0134721	-0.0238001	0.021977	-0.0311958	-0.0566602	-0.0671714	-0.0146404
9.4	-0.01531	-0.023024	-0.0205492	0.0688589	0.0155156	-0.0591725	-0.0356563	-0.0377231	-0.0028594	-0.0499018	-0.0647161	-0.0153648	0.0106494	-0.0520995	0.0532133	-0.110876	0.00607167	0.00771375	0.00012608	-0.0433271	-0.0063523	0.00870342	-0.0267659	0.0443055	-0.021939	0.0207031	-0.0137067	0.0357936	0.0335232	0.0217558	-0.0064147	0.00353257	-0.0051999	-0.0441554	-0.0167778	0.00116555
9.5	-0.0373615	-0.0544256	-0.0143347	0.0282802	-0.0122467	-0.008628	-0.0080073	0.00703469	0.00276047	-0.0441916	-0.0174525	0.00751791	0.032244	-0.0551566	0.0463981	-0.0594794	-0.0306288	0.016087	0.014999	-0.037815	0.00627635	-0.0246873	-0.0060295	0.0583692	-0.0028965	-0.0048193	-0.0349061	0.0466992	0.0115534	0.00784658	-0.028917	0.00764392	-0.0116759	-0.0234926	-0.0773825	-0.0135195
9.6	-0.020015	-0.0266559	-0.0587189	0.0482067	-0.0328595	-0.0398087	-0.004974	-0.0186267	-0.0191518	-0.0722153	-0.0090053	-0.0144579	-0.0412381	-0.0506711	0.0454621	-0.0871302	0.0214068	0.047654	-0.031632	-0.0377655	-0.008182	0.036378	0.014018	0.0280675	0.00904787	-0.0151846	-0.0142112	0.0657283	0.0269514	-0.016129	0.0133228	-0.0004059	-0.0512846	-0.0662829	-0.0922829	-0.0261886
9.7	-0.0012456	-0.0707196	-0.0087151	-0.0014761	-0.0022055	-0.0129912	-0.0104549	0.00722558	0.0301953	-0.153657	0.00912725	0.018015	0.0190851	-0.0518381	-0.0043387	-0.0810639	-0.0130848	-0.0037581	-0.0394256	-0.0319136	0.0137688	0.00487646	0.00905808	0.0521986	-0.0086099	0.0408535	0.00444765	0.0291118	-0.0236556	0.0166672	0.0223915	0.0102428	-0.0435378	-0.0698637	-0.028846	-0.0292244
9.8	-0.0039229	-0.0415415	-0.0113502	0.00513048	-0.0110757	-0.0291546	-0.0078544	0.00376056	0.0176023	-0.154367	0.00664144	-0.0125931	0.00143752	-0.0413443	0.00886887	-0.0809625	0.00595813	0.0261369	-0.0347677	0.00881003	-0.0013186	0.0201134	0.0430927	0.034822	0.010212	0.0295662	-0.033585	0.0285088	0.011752	0.0353105	-0.0161955	0.018706	-0.0506404	-0.0300518	-0.0378585	-0.0109387
9.9	0.00710031	-0.0555339	-0.0247546	0.0505235	-0.0312292	-0.0335069	-0.0156206	-0.0038842	0.0350523	-0.084357	-0.0076769	-0.017159	0.0267556	-0.0352616	-0.0182376	-0.041362	0.00360534	0.0125548	-0.0380573	-0.0529388	-0.0165735	0.00733868	-0.0153452	0.0138362	0.00461754	0.0281832	-0.055847	0.00917292	0.00265546	0.0064539	-0.0014937	0.00226058	-0.0409211	-0.028186	-0.037143	-0.0192252
10	-0.0144298	-0.024117	-0.0188119	0.0453061	-0.0172371	-0.0042257	-0.0008111	-0.0139519	0.0355985	-0.103218	0.014698	0.0167993	-0.0005162	-0.0536863	-0.0125307	-0.0506637	-0.0218637	0.0338962	-0.0036776	-0.0160302	-0.0261658	0.00144941	-0.013151	0.0418057	0.00025535	0.0340985	-0.0118216	0.036082	-0.0025543	0.0390055	0.00483142	-0.0221728	-0.0017379	-0.0462842	-0.0126158	-0.0186142
