# Supplementary material for: A modular circuit coordinates the diversification of courtship strategies
Source: Nature. 2024 Oct 9;635(8037):142–50. doi: 10.1038/s41586-024-08028-1 (PMC11540906; doi:10.1038/s41586-024-08028-1)
Supplement: Supplementary file 18 — Source Data Extended Data Fig. 4 [file 41586_2024_8028_MOESM18_ESM.xlsx]

## Sheet: Panel b
Time Courting (%) in the dark yak wildtype male yak female target	Time Courting (%) in the dark yak ∆ppk25 male yak female target		Courtship Latency (s) in the dark yak wildtype male yak female target	Courtship Latency (s) in the dark yak ∆ppk25 male yak female target		Average Bout Length (s) in the dark yak wildtype male yak female target	Average Bout Length (s) in the dark yak ∆ppk25 male yak female target
47.3333	3		980	6883		142	9
43.3333	1.5		1808	1024		130	4.5
84.6667	70.1667		5020	679		169.333	60.1429
98.8333	52.6667		2095	95		296.5	22.5714
98.6667	59.1667		5765	3952		296	88.75
100	58.3333		9614	1223		600	116.667
100	91.6667		182	2064		600	183.333
35.3333	65.1667		3000	2218		30.2857	195.5
95.5	72.5		5665	940		286.5	108.75
40.3333	41.1667		3934	297		121	16.4667
45.8333	52.1667		4134	2609		275	104.333
18	44.3333		7771	53		108	15.6471
100	82.5		241	771		600	61.875
56	2.5		7429	417		168	3.75
52.6667	55.6667		289	330		79	41.75
16.8333	7.66667		665	373		33.6667	7.66667
16.9089	43.6667		2294	940		285	21.8333
89.5	62.5		1196	2022		268.5	41.6667
31.8333	22.6667		90	3727		31.8333	22.6667
84.3333	0.5		894	445		168.667	3

## Sheet: Panel c
Male	Peak ∆F/F wildtype yak male mel female target	Peak ∆F/F wildtype yak male yak female target	Peak ∆F/F ∆ppk23 yak male mel female target	Peak ∆F/F ∆ppk23 yak male yak female target	Peak ∆F/F ∆ppk25 yak male mel female target	Peak ∆F/F ∆ppk25 yak male yak female target
1	0.9438	1.63698	0.198406	0.343982	1.137	0.427
2	1.27351	1.28599	0.224868	0.435473	0.794	0.356
3	1.67551	1.15937	0.216087	0.22138	1.004	0.302
4	1.56638	0.778314	0.262047	0.18087	1.325	0.25
5	1.17765	1.20778			1.08983	0.227585
6	0.987025	0.804536			1.23252	0.479745
7	0.982853	0.709549			1.39313	0.651277
8	1.29613	1.15731			1.80057	0.573155
9	1.44573	0.790394
