# Supplementary material for: A modular circuit coordinates the diversification of courtship strategies
Source: Nature. 2024 Oct 9;635(8037):142–50. doi: 10.1038/s41586-024-08028-1 (PMC11540906; doi:10.1038/s41586-024-08028-1)
Supplement: Supplementary file 19 — Source Data Extended Data Fig. 5 [file 41586_2024_8028_MOESM19_ESM.xlsx]

## Sheet: Panel b
Sample ID	Fru- Dsx+ neuron # per pC1 cluster	Fru+ Dsx+ neuron # per pC1 cluster
Male 1 hemisphere 1	0	12
Male 1 hemisphere 2	0	11
Male 2 hemisphere 1	0	9
Male 2 hemisphere 2	0	13
Male 3 hemisphere 1	0	10
Male 3 hemisphere 2	0	11
Male 4 hemisphere 1	0	12
Male 4 hemisphere 2	0	11
Male 5 hemisphere 1	0	12
Male 5 hemisphere 2	0	8
Male 6 hemisphere 1	0	11
Male 6 hemisphere 2	0	12
Male 7 hemisphere 1	0	15
Male 7 hemisphere 2	0	14

## Sheet: Panel c
Sample ID	Fru- Dsx+ neuron # per pC1 cluster	Fru+ Dsx+ neuron # per pC1 cluster
Male 1 hemisphere 1	10	8
Male 1 hemisphere 2	7	7
Male 2 hemisphere 1	4	4
Male 2 hemisphere 2	10	8
Male 3 hemisphere 1	10	10
Male 3 hemisphere 2	8	12
Male 4 hemisphere 1	8	12
Male 4 hemisphere 2	9	10
Male 5 hemisphere 1	4	12
Male 5 hemisphere 2	6	11
Male 6 hemisphere 1	5	10
Male 6 hemisphere 2	5	12
Male 7 hemisphere 1	4	7
Male 7 hemisphere 2	6	11
Male 8 hemisphere 1	3	14
Male 8 hemisphere 2	6	7

## Sheet: Panel d
Sample ID	Fru- Dsx+ neuron # per pC1 cluster	Fru+ Dsx+ neuron # per pC1 cluster
Male 1 hemisphere 1	0	10
Male 1 hemisphere 2	0	13
Male 2 hemisphere 1	0	12
Male 2 hemisphere 2	0	10
Male 3 hemisphere 1	0	12
Male 3 hemisphere 2	0	14
Male 4 hemisphere 1	0	16
Male 4 hemisphere 2	0	12
Male 5 hemisphere 1	0	11
Male 5 hemisphere 2	0	14
Male 6 hemisphere 1	0	12
Male 6 hemisphere 2	0	13
Male 7 hemisphere 1	0	11
Male 7 hemisphere 2	0	14

## Sheet: Panel e
Sample ID	Fru- Dsx+ neuron # per pC1 cluster	Fru+ Dsx+ neuron # per pC1 cluster
Male 1 hemisphere 1	6	7
Male 1 hemisphere 2	5	8
Male 2 hemisphere 1	9	9
Male 2 hemisphere 2	9	7
Male 3 hemisphere 1	7	9
Male 3 hemisphere 2	7	9
Male 4 hemisphere 1	10	7
Male 4 hemisphere 2	8	7
Male 5 hemisphere 1	11	7
Male 5 hemisphere 2	8	8
