# Supplementary material for: A modular circuit coordinates the diversification of courtship strategies
Source: Nature. 2024 Oct 9;635(8037):142–50. doi: 10.1038/s41586-024-08028-1 (PMC11540906; doi:10.1038/s41586-024-08028-1)
Supplement: Supplementary file 20 — Source Data Extended Data Fig. 6 [file 41586_2024_8028_MOESM20_ESM.xlsx]

## Sheet: Panel a – Fru∩P1>GCaMP
Time (s)	∆F/F Averaged individual taps (left) mel female target male 1 tap 1	∆F/F Averaged individual taps (left) mel female target male 1 tap 2	∆F/F Averaged individual taps (left) mel female target male 1 tap 3	∆F/F Averaged individual taps (left) mel female target male 2 tap 1	∆F/F Averaged individual taps (left) mel female target male 2 tap 2	∆F/F Averaged individual taps (left) mel female target male 2 tap 3	∆F/F Averaged individual taps (left) mel female target male 3 tap 1	∆F/F Averaged individual taps (left) mel female target male 3 tap 2	∆F/F Averaged individual taps (left) mel female target male 3 tap 3	∆F/F Averaged individual taps (left) mel female target male 4 tap 1	∆F/F Averaged individual taps (left) mel female target male 4 tap 2	∆F/F Averaged individual taps (left) mel female target male 4 tap 3	∆F/F Averaged individual taps (left) mel female target male 5 tap 1	∆F/F Averaged individual taps (left) mel female target male 5 tap 2	∆F/F Averaged individual taps (left) mel female target male 5 tap 3	∆F/F Averaged individual taps (left) mel female target male 6 tap 1	∆F/F Averaged individual taps (left) mel female target male 6 tap 2	∆F/F Averaged individual taps (left) mel female target male 6 tap 3	∆F/F Averaged individual taps (left) mel female target male 7 tap 1	∆F/F Averaged individual taps (left) mel female target male 7 tap 2	∆F/F Averaged individual taps (left) mel female target male 7 tap 3	∆F/F Averaged individual taps (left) mel female target male 8 tap 1	∆F/F Averaged individual taps (left) mel female target male 8 tap 2	∆F/F Averaged individual taps (left) mel female target male 8 tap 3	∆F/F Averaged individual taps (left) mel female target male 9 tap 1	∆F/F Averaged individual taps (left) mel female target male 9 tap 2	∆F/F Averaged individual taps (left) mel female target male 9 tap 3	∆F/F Averaged individual taps (left) mel female target male 10 tap 1	∆F/F Averaged individual taps (left) mel female target male 10 tap 2	∆F/F Averaged individual taps (left) mel female target male 10 tap 3	∆F/F Averaged individual taps (left) ere female target male 1 tap 1	∆F/F Averaged individual taps (left) ere female target male 1 tap 2	∆F/F Averaged individual taps (left) ere female target male 1 tap 3	∆F/F Averaged individual taps (left) ere female target male 2 tap 1	∆F/F Averaged individual taps (left) ere female target male 2 tap 2	∆F/F Averaged individual taps (left) ere female target male 2 tap 3	∆F/F Averaged individual taps (left) ere female target male 3 tap 1	∆F/F Averaged individual taps (left) ere female target male 3 tap 2	∆F/F Averaged individual taps (left) ere female target male 3 tap 3	∆F/F Averaged individual taps (left) ere female target male 4 tap 1	∆F/F Averaged individual taps (left) ere female target male 4 tap 2	∆F/F Averaged individual taps (left) ere female target male 4 tap 3	∆F/F Averaged individual taps (left) ere female target male 5 tap 1	∆F/F Averaged individual taps (left) ere female target male 5 tap 2	∆F/F Averaged individual taps (left) ere female target male 5 tap 3	∆F/F Averaged individual taps (left) ere female target male 6 tap 1	∆F/F Averaged individual taps (left) ere female target male 6 tap 2	∆F/F Averaged individual taps (left) ere female target male 6 tap 3	∆F/F Averaged individual taps (left) ere female target male 7 tap 1
0	-0.000871	0.006233	0.004114	0.012381	0.029521	-0.006451	0.014193	0.105193	0.035565	0.002037	0.005101	0.005605	-0.015947	0.015108	0.015306	0.021644	-0.016067	0.028211	0.010429	0.047389	0.000493	0.038872	0.011925	-0.003664	0.070272	0.015487	0.071495	0.008133	-0.018471	-0.02133	0.006332	0.012194	0.048003	0.003545	0.003545	0.04443	-0.002009	-0.008058	-0.015409	0.012978	0.007677	0.009288	0.021126	0.029844	0.009325	0.021913	0.008189	0.022777	0.030015
0.1	0.006138	0.021464	-0.00744	0.012746	0.03237	0.002454	0.012287	0.13284	0.020203	0.002903	0.010254	0.004613	-0.0119	0.007467	-0.005856	0.012335	-0.027671	0.020327	0.01292	0.044567	0.005454	0.065905	0.007989	0.009911	0.050849	0.019663	0.076929	-0.009814	-0.01187	-0.005452	0.012327	0.002676	0.078219	0.00566	0.00566	0.035929	0.00269	-0.009337	-0.006643	0.00772	0.010357	-0.005605	-0.006049	0.002024	-0.00536	0.00907	-0.00967	0.017854	0.046899
0.2	-0.005676	0.010621	0.000353	0.000367	0.030944	-0.006491	0.013667	0.122747	0.021893	0.011711	0.022654	-0.007709	-0.01827	0.022044	-0.002747	0.03622	0.020154	0.007156	0.003801	0.042446	0.012513	0.050539	0.013391	0.002774	0.030756	0.018036	0.05675	0.008411	-0.007077	0.001247	0.022082	0.001845	0.067475	0.017812	0.017812	0.039406	0.00148	-0.001799	-0.006596	0.01212	-0.002399	-0.003846	0.002269	-0.012601	-0.005356	0.004808	0.003928	0.014754	0.021805
0.3	0.007393	0.011432	-0.001135	0.00363	0.022586	-0.011937	0.02384	0.122845	0.022526	0.006704	0.004889	0.008149	-0.005007	0.021921	-0.019643	0.024156	0.022788	-0.014842	0.007861	0.041755	0.006416	0.038818	0.006667	6.38e-05	0.043569	0.032922	0.069587	0.01876	-0.0231	-0.009965	0.013837	-0.010543	0.083605	0.006623	0.006623	0.039286	-0.013185	0.003744	-0.016498	0.005556	-0.023055	-0.004548	0.028102	0.016816	0.021369	0.022219	0.028127	-0.007322	0.029129
0.4	0.013462	0.004526	0.001588	0.000647	0.022049	-0.009774	0.009068	0.107849	0.017402	0.013845	0.01193	0.003793	-0.010996	-0.001875	0.002192	0.012228	0.019288	-0.00177	0.007538	0.049992	0.005128	0.050016	0.013655	-0.006963	0.073347	0.02539	0.0953	0.005117	-0.027458	-0.015462	0.014466	-0.00506	0.097969	0.007039	0.007039	0.032793	-0.005956	0.014893	-0.013807	0.010528	-0.008011	-0.00296	0.022951	-0.023407	-0.020086	0.028259	0.017697	0.008741	0.035758
0.5	0.006707	0.031237	-0.003566	-0.002191	0.02662	-0.004073	0.021681	0.110279	0.010739	0.016383	0.016241	-0.00416	-0.012827	0.014382	0.019984	0.014446	0.024559	0.003441	-0.002879	0.068398	0.010559	0.041244	0.002957	0.003801	0.076621	0.027262	0.099542	0.00035	-0.027701	-0.02049	0.023329	0.007855	0.092775	0.015112	0.015112	0.0256	-0.004378	0.000569	-0.018156	0.02068	-0.004397	-0.010077	0.031198	0.031633	0.003774	0.02108	0.023132	0.006396	0.0309
0.6	0.015012	0.035058	-0.006018	-0.012809	0.01639	-0.00614	0.025881	0.086396	0.023019	0.013736	0.01169	0.008916	-0.000765	0.027366	-0.006132	0.002555	0.036772	-0.012911	-0.003399	0.090104	0.00459	0.028715	0.003403	0.007996	0.087908	0.040997	0.106767	-0.003776	-0.013323	-0.018206	-0.003887	0.003898	0.098304	0.007995	0.007995	0.034501	0.001233	0.006242	-0.01341	0.014212	-0.000356	0.002948	0.033003	-0.009654	-0.019864	0.016653	0.030632	0.009042	0.035149
0.7	0.008183	0.040852	-0.010648	-0.006254	0.018336	-0.000345	0.033273	0.081156	0.020409	0.007982	0.010732	-0.006897	-0.01244	0.00881	-0.005384	0.015073	0.025644	-0.015154	-0.007427	0.094152	0.008262	0.040365	-0.002714	3.02e-06	0.107172	0.029124	0.109195	-0.037913	-0.043668	-0.018757	0.016281	0.009986	0.090137	0.004801	0.004801	0.013486	-0.00266	0.010104	-0.027575	0.020097	0.017674	0.006719	0.037611	-0.011682	-0.018	0.00994	0.004404	0.027	0.010307
0.8	-0.009815	0.033409	-0.005702	-0.012905	0.023881	0.004347	0.030062	0.102595	0.022055	0.016391	-0.004878	0.00188	-0.010901	0.047362	0.005685	0.025033	0.019338	-0.00568	0.012463	0.097323	0.008765	0.038312	-0.005925	0.000659	0.109883	0.040094	0.09521	-0.041301	-0.025273	-0.020002	0.004547	0.009028	0.087876	0.010458	0.010458	0.022784	-0.003559	-0.000563	-0.015203	0.019557	0.03304	0.017642	0.047042	0.013926	0.006261	0.024071	0.019935	-0.005715	0.030678
0.9	0.008293	0.023951	-0.009358	-0.012813	0.010525	0.010024	0.050518	0.088484	0.016387	0.002607	-0.008293	0.000638	-0.012855	0.023195	-0.009027	0.018489	0.01592	-0.006951	-0.000542	0.092394	0.009184	0.032308	-0.009629	0.000653	0.109147	0.045329	0.10246	-0.019699	-0.034402	-0.019484	0.010215	0.022398	0.090595	-0.003132	-0.003132	0.023017	-0.004617	-0.008624	-0.018594	0.013618	0.041421	-0.009381	0.031619	-0.004422	-0.013747	0.022346	0.011447	0.009444	0.020192
1	0.000333	0.046612	-0.002884	-0.002839	0.017995	0.010622	0.036372	0.082816	-0.001334	-0.005483	-0.004269	-0.017667	-0.022371	0.032752	-0.012693	0.028803	0.006656	0.000735	0.002804	0.084756	0.010389	0.052125	0.002588	-0.005118	0.109449	0.053746	0.089773	-0.00253	-0.035472	-0.032437	0.003577	0.027548	0.101783	0.000587	0.000587	0.022952	0.000271	-0.002072	-0.011419	0.028307	0.030916	0.007365	0.017869	0.011972	0.012359	0.018086	0.017381	0.001896	0.012463
1.1	-0.00335	0.033325	-0.00625	-0.008596	0.023995	0.021505	0.033718	0.089092	0.02763	0.003909	-0.008879	-0.014617	4.45e-05	0.044063	-0.004528	0.035298	-0.00374	-0.014932	-0.00527	0.074374	0.002079	0.05698	-0.010692	0.006833	0.091044	0.027148	0.111704	0.007216	-0.029313	-0.018597	0.008252	0.028363	0.09734	-0.000868	-0.000868	0.01663	-0.008964	0.000847	-0.024271	0.021906	0.028331	-0.00269	0.028046	-0.020365	-0.004597	0.035958	0.025256	-0.0161	0.015037
1.2	0.003571	0.037927	-0.00677	-0.010962	0.025208	0.017496	0.028109	0.058446	0.032802	0.006854	-0.003829	0.005882	-0.012315	0.014801	-0.00394	0.018752	0.003678	-0.008226	0.01204	0.093527	-0.00133	0.038543	-0.004471	0.003253	0.1257	0.049541	0.095585	0.000213	-0.031837	-0.015717	0.012209	0.012393	0.05341	-0.017034	-0.017034	0.027259	-0.004572	0.001682	-0.016382	0.047928	0.027542	0.026629	0.00563	-0.014692	-0.017477	0.006661	0.014813	0.006034	0.018362
1.3	-0.004985	0.032884	-0.005025	-0.01251	0.02241	0.001217	0.044108	0.056459	0.021858	0.002698	0.010244	-0.002849	-0.015335	0.037423	0.00914	0.024462	-0.009161	-0.003239	0.004519	0.080921	0.00889	0.053815	-0.012128	0.013019	0.153406	0.037615	0.087682	-0.000691	-0.020832	-0.021485	0.008536	0.011979	0.044489	-0.031925	-0.031925	0.028531	-0.00501	-0.003856	-0.01081	0.027749	0.028941	0.030607	0.014365	0.01293	0.014959	0.013317	0.025017	0.003553	0.014925
1.4	-0.015131	0.026632	-0.005226	-0.013344	0.026448	-0.002013	0.044548	0.054052	0.020706	0.012466	0.010761	-0.00605	-0.020759	0.034439	0.008957	0.021375	-0.008902	-0.023326	0.001163	0.078238	0.020519	0.070034	-0.018492	0.012034	0.16771	0.039507	0.082069	0.004176	-0.024461	-0.021054	-0.004406	0.024266	0.04439	-0.008833	-0.008833	0.015931	-0.00539	-0.007961	-0.009571	0.047103	0.005338	0.026783	0.054303	-0.013155	-0.004313	0.002248	0.014424	-0.013683	0.017179
1.5	-0.005527	0.031272	-0.004317	-0.013465	0.034345	0.0005	0.050798	0.051003	0.019543	0.011592	0.010316	0.010676	-0.021447	-0.003061	-0.017297	0.020332	-0.016983	-0.015295	-0.001745	0.071338	0.023383	0.059734	-0.002975	0.006599	0.152304	0.04294	0.089345	0.011306	-0.029077	-0.02291	-0.014915	0.015244	0.0168	-0.000656	-0.000656	0.015068	0.002207	-0.002789	-0.013031	0.040668	-0.01282	0.034813	0.023516	0.012912	0.022177	-0.012676	0.011936	0.012971	0.001775
1.6	-0.019425	0.032322	-0.018419	0.009086	0.02867	0.003887	0.039898	0.037841	0.022689	0.014924	0.015067	0.002426	-0.014459	0.013422	-0.006574	0.013302	-0.014459	-0.007609	0.009067	0.067227	0.031089	0.063887	0.000805	0.009113	0.161942	0.030303	0.075107	-0.007602	-0.019149	-0.00906	-0.005706	0.017117	0.060217	0.01176	0.01176	0.015636	0.001203	0.020442	-0.004152	0.031416	0.008225	0.000261	0.016147	-0.00352	0.029956	0.025125	0.000539	0.016528	0.012722
1.7	-0.008788	0.023472	0.001992	0.021076	0.029325	-0.000547	0.029616	0.049118	0.015917	0.003109	0.016172	-0.003173	-0.004506	0.030714	0.008491	-0.002318	-0.006463	0.031809	0.005463	0.065784	0.031135	0.055185	0.00588	0.000682	0.172977	0.042848	0.07301	0.028918	-0.027424	-0.012785	-0.00144	0.020346	0.029975	-0.006931	-0.006931	0.02728	0.003644	-0.004289	0.009912	0.035318	0.001604	0.024456	0.043588	-0.00566	0.009966	0.017445	0.011452	0.009893	-0.000176
1.8	0.000101	0.037859	-0.005263	0.028312	0.032161	-0.005804	0.054034	0.07475	0.018396	-0.006504	0.013323	0.012293	-0.005203	-0.003532	0.001057	0.021832	-0.016496	0.020458	-0.002001	0.053024	0.027287	0.046209	0.007304	0.000905	0.184201	0.046825	0.067582	0.013175	-0.021624	-0.012612	0.007487	0.016469	0.067144	0.013192	0.013192	0.04158	-0.015348	0.021628	0.023447	0.025959	0.02238	0.029302	0.020107	0.016221	0.051125	0.017771	0.002819	0.013009	0.008699
1.9	-0.007747	0.023111	0.004494	0.03197	0.036075	0.011478	0.358634	0.079363	0.018562	-0.010733	0.038258	0.016191	-0.012674	0.024637	0.009239	0.033276	0.017551	0.022343	0.012131	0.073563	0.019146	0.048247	0.00361	0.013579	0.191237	0.052119	0.090633	0.003872	-0.007613	0.007956	0.020957	0.013904	0.071221	0.021933	0.021933	0.030838	0.001833	0.00628	0.02232	0.038383	0.008782	0.022705	0.021392	0.001961	0.011956	0.035322	0.034601	-0.000937	0.007358
2	0.171686	0.096037	0.047284	0.169911	0.111016	0.160623	0.825571	0.225648	0.202128	0.146511	0.054591	0.160152	0.062814	0.100066	0.060143	0.072978	0.143693	0.098037	0.054234	0.105335	0.04829	0.21872	0.040301	0.031789	0.228213	0.085575	0.180855	0.126478	0.007881	0.062401	0.091236	0.035548	0.134659	0.04599	0.04599	0.070722	0.044185	0.057268	0.034654	0.046271	0.075509	0.055914	0.049932	0.099065	0.1099	0.04937	0.06174	0.029923	0.046282
2.1	0.455306	0.292419	0.100744	0.29483	0.319957	0.333501	1.18377	0.441375	0.391751	0.387991	0.093875	0.337122	0.111353	0.131633	0.040893	0.122054	0.341945	0.312012	0.058535	0.140386	0.098868	0.37961	0.150016	0.22322	0.361359	0.194083	0.339757	0.387218	0.215843	0.158018	0.200853	0.079908	0.225793	0.065753	0.065753	0.15539	0.031068	0.221661	0.038455	0.090796	0.149674	0.08235	0.054791	0.12066	0.149641	0.015396	0.156688	0.124962	0.138221
2.2	0.608546	0.389352	0.142684	0.395316	0.481178	0.471753	1.38224	0.565607	0.52076	0.593799	0.118524	0.410034	0.16717	0.250225	0.092297	0.359642	0.419922	0.358664	0.058226	0.183517	0.120885	0.472534	0.303051	0.43342	0.499158	0.265445	0.439327	0.486079	0.357728	0.246612	0.307248	0.148276	0.274998	0.145901	0.145901	0.207345	0.221845	0.324146	0.091147	0.123214	0.189495	0.130346	0.083183	0.153178	0.188676	0.034956	0.251336	0.175618	0.202635
2.3	0.623887	0.460069	0.144788	0.510387	0.579256	0.525379	1.56409	0.672109	0.604946	0.776424	0.14651	0.529991	0.196357	0.289895	0.117973	0.566222	0.48295	0.475254	0.088549	0.194946	0.17678	0.589585	0.476055	0.606399	0.59575	0.33311	0.54845	0.544662	0.422593	0.29992	0.392433	0.214458	0.303257	0.20962	0.20962	0.321809	0.394514	0.41533	0.141633	0.162396	0.23574	0.167606	0.155126	0.29116	0.309817	0.033995	0.327393	0.204163	0.301396
2.4	0.810691	0.556469	0.193221	0.598605	0.66733	0.607754	1.83459	0.755615	0.648344	0.87595	0.18894	0.607537	0.15575	0.274324	0.096251	0.584025	0.573818	0.579733	0.086721	0.209876	0.240935	0.712713	0.612827	0.781276	0.722645	0.393117	0.622206	0.628834	0.457099	0.329789	0.45331	0.270763	0.328411	0.33091	0.33091	0.511486	0.568977	0.620069	0.137007	0.202826	0.300974	0.179546	0.149704	0.241745	0.251558	0.077746	0.320501	0.21599	0.323028
2.5	0.849544	0.590112	0.251387	0.688616	0.732985	0.725147	1.89097	0.909805	0.645623	0.957064	0.238705	0.610195	0.194238	0.351052	0.162561	0.726659	0.689665	0.661772	0.070061	0.204271	0.31582	0.759319	0.711958	0.872345	0.848892	0.480323	0.682387	0.706935	0.522382	0.34515	0.568163	0.271433	0.357978	0.435108	0.435108	0.704053	0.639956	0.599688	0.204654	0.207314	0.36952	0.178482	0.182019	0.347324	0.41753	0.150571	0.380834	0.275064	0.318406
2.6	0.863708	0.585862	0.264107	0.766633	0.798171	0.795122	2.04284	1.01291	0.718831	1.03814	0.258196	0.729629	0.199209	0.346278	0.204133	0.763439	0.741446	0.683315	0.076869	0.240308	0.330122	0.77782	0.827154	0.918575	0.961586	0.522541	0.755881	0.769482	0.554557	0.362834	0.616816	0.322748	0.414147	0.518241	0.518241	0.917476	0.647993	0.682398	0.205305	0.250242	0.397771	0.185517	0.215548	0.292398	0.437419	0.198972	0.342098	0.26376	0.372932
2.7	0.889254	0.60104	0.27907	0.83992	0.806234	0.842845	2.03755	1.00459	0.770268	1.11034	0.269345	0.797342	0.159152	0.351088	0.166982	0.751165	0.96484	0.830215	0.076155	0.330448	0.360523	0.866616	0.851769	0.977727	1.13105	0.544381	0.793547	0.820425	0.577011	0.346405	0.658938	0.387433	0.449105	0.621929	0.621929	1.06423	0.725769	0.754245	0.25433	0.251611	0.424332	0.168327	0.192658	0.283234	0.447715	0.293095	0.35377	0.226568	0.347101
2.8	0.889295	0.607264	0.327089	0.947129	0.851104	0.883885	2.06525	1.15956	0.77829	1.22358	0.281966	0.780101	0.255218	0.397805	0.237247	0.77134	0.931611	0.746179	0.054562	0.379406	0.355688	0.88357	0.857344	0.994856	1.2148	0.569945	0.867564	0.823674	0.583869	0.37414	0.788663	0.439524	0.427355	0.690374	0.690374	1.18091	0.708228	0.831856	0.249679	0.233987	0.480843	0.178069	0.204077	0.364894	0.631843	0.347452	0.361981	0.240389	0.411152
2.9	0.852243	0.603356	0.362642	1.09179	0.870527	0.959398	2.06902	1.17684	0.757662	1.23558	0.297281	0.789647	0.30358	0.333918	0.268671	0.758909	1.14114	0.753279	0.064894	0.415531	0.309631	0.842483	0.893031	0.979199	1.3904	0.610506	0.992627	0.846684	0.585756	0.353209	0.871265	0.485036	0.426974	0.784406	0.784406	1.30858	0.806305	0.853202	0.294028	0.252119	0.475779	0.17439	0.263663	0.324195	0.505662	0.327174	0.426133	0.233107	0.42272
3	0.942218	0.611369	0.365896	1.23109	0.890291	0.979035	1.93933	1.17591	0.852407	1.23513	0.305669	0.920036	0.261665	0.328304	0.22033	0.736667	1.04264	0.87279	0.066133	0.45541	0.312499	0.830982	0.919604	1.0479	1.46445	0.648081	1.0563	0.893942	0.556045	0.345208	0.901149	0.553626	0.430075	0.906014	0.906014	1.38339	0.759751	0.863396	0.30389	0.300953	0.413329	0.144198	0.278742	0.397882	0.511559	0.346442	0.379644	0.209869	0.389036
3.1	0.991814	0.618784	0.384879	1.28271	0.891675	1.01008	2.24064	1.14666	0.818062	1.28457	0.308453	0.862761	0.334916	0.368526	0.254632	0.662748	1.22331	0.939312	0.051502	0.459497	0.302719	0.879135	0.890576	1.04685	1.52097	0.656524	1.21388	0.907122	0.572553	0.330699	0.956411	0.564916	0.436626	0.946573	0.946573	1.45879	0.808603	0.857298	0.372595	0.371975	0.415133	0.157981	0.291794	0.373293	0.581722	0.408952	0.355461	0.251904	0.421908
3.2	0.952405	0.557954	0.389033	1.35674	0.892752	1.04826	2.19487	1.08818	0.771024	1.27078	0.318685	0.90226	0.316733	0.318435	0.260033	0.71023	1.11599	1.02317	0.055204	0.473913	0.317683	0.90918	0.893845	1.07481	1.65368	0.694281	1.30522	0.922072	0.564886	0.398746	1.00568	0.570029	0.422062	1.01322	1.01322	1.46377	0.809632	0.846537	0.420225	0.389045	0.42537	0.114528	0.312164	0.309685	0.515736	0.460588	0.299901	0.229535	0.396464
3.3	1.01981	0.584046	0.388648	1.42555	0.901563	1.02926	2.13344	1.15195	0.839279	1.27024	0.301106	0.892478	0.30601	0.34084	0.234395	0.694979	1.26103	1.00945	0.056053	0.429901	0.302851	0.941666	0.875824	1.09339	1.73865	0.736969	1.43173	0.932494	0.605805	0.457452	1.00973	0.603935	0.395914	1.07848	1.07848	1.4872	0.780983	0.835644	0.472183	0.427892	0.42875	0.107268	0.298913	0.395455	0.613766	0.559128	0.27638	0.258528	0.393422
3.4	1.06159	0.6901	0.410571	1.45132	0.913093	1.04072	2.14542	1.07894	0.805656	1.35509	0.297212	0.850881	0.321828	0.328517	0.296856	0.579463	1.43602	0.908432	0.036833	0.471619	0.273919	0.918422	0.883015	1.07585	1.76479	0.720173	1.50608	0.946101	0.62984	0.474622	1.0411	0.676438	0.370948	1.07674	1.07674	1.51612	0.85065	0.819744	0.521051	0.401186	0.434826	0.100812	0.265177	0.287884	0.468192	0.672689	0.282212	0.254247	0.375359
3.5	0.983369	0.739411	0.435502	1.4977	0.929466	1.05074	2.103	1.11636	0.759693	1.29358	0.296818	0.902138	0.294339	0.23478	0.301091	0.575203	1.44692	1.0175	0.041625	0.414648	0.268069	0.913184	0.962042	1.07815	1.78777	0.70131	1.57728	0.971	0.64937	0.518609	1.0063	0.692532	0.363627	1.12039	1.12039	1.52819	0.801931	0.808103	0.554205	0.438473	0.429768	0.097261	0.323282	0.321471	0.431494	0.658496	0.276455	0.266558	0.335414
3.6	1.00218	0.73191	0.412982	1.60763	0.927449	1.03046	2.0075	1.12561	0.767864	1.25589	0.3224	0.909343	0.295744	0.292081	0.288354	0.582034	1.39821	1.02543	0.039649	0.3997	0.250485	0.901007	1.02013	1.03367	1.73569	0.742392	1.58779	0.986899	0.663899	0.5373	0.968318	0.70413	0.347008	1.09766	1.09766	1.51505	0.869119	0.779148	0.571824	0.495825	0.421319	0.080346	0.283716	0.252183	0.510677	0.883299	0.308237	0.272882	0.370631
3.7	0.98634	0.813631	0.429163	1.58818	0.939024	1.06082	1.96361	1.00023	0.785077	1.28417	0.288994	0.887898	0.284018	0.305239	0.307484	0.608237	1.21386	0.915889	0.032099	0.420145	0.243955	0.849233	1.10826	0.973408	1.69089	0.73336	1.62255	1.02397	0.683189	0.583416	0.91537	0.69331	0.312393	1.08771	1.08771	1.52226	0.861089	0.762779	0.60274	0.540852	0.385498	0.101577	0.241682	0.256834	0.416065	0.902633	0.270304	0.279487	0.329054
3.8	0.962713	0.815771	0.427068	1.62648	0.922978	1.02944	1.94204	1.18763	0.769019	1.24774	0.301417	0.897958	0.222112	0.221201	0.249293	0.490439	1.17235	0.822167	0.039616	0.423667	0.263943	0.883032	1.16807	0.945091	1.72077	0.721354	1.63028	0.995679	0.683815	0.600632	0.864296	0.680725	0.279697	1.10296	1.10296	1.47315	0.8627	0.830288	0.607149	0.553236	0.403129	0.086991	0.259934	0.287521	0.498187	0.703217	0.215488	0.287552	0.306846
3.9	0.886926	0.831	0.415476	1.60844	0.904083	1.03397	1.83904	1.19306	0.764769	1.19576	0.304992	0.891554	0.249654	0.259957	0.236004	0.505429	0.894398	0.86625	0.032253	0.393959	0.27235	0.876393	1.1616	0.882727	1.66131	0.707651	1.69736	0.992879	0.702399	0.634417	0.860779	0.660235	0.242984	1.1313	1.1313	1.48858	0.829853	0.790876	0.606738	0.526576	0.367935	0.08259	0.225393	0.216585	0.400684	0.755956	0.240395	0.262327	0.308247
4	0.848374	0.836099	0.419054	1.6109	0.877713	0.989082	1.74749	1.15192	0.758342	1.17761	0.289351	0.833464	0.262873	0.26442	0.272724	0.459861	0.931385	0.947937	0.034549	0.387577	0.309026	0.853403	1.20333	0.829931	1.60844	0.70951	1.64991	0.89825	0.690359	0.667906	0.824412	0.655517	0.234304	1.12094	1.12094	1.50284	0.788513	0.777727	0.609878	0.487626	0.331052	0.07986	0.212767	0.235341	0.360465	0.675083	0.227042	0.197016	0.2598
4.1	0.846132	0.814984	0.422034	1.60855	0.832228	0.988678	1.75914	1.13107	0.694232	1.17612	0.284499	0.787968	0.243318	0.181451	0.213095	0.469845	0.849982	0.856115	0.032824	0.3545	0.307753	0.882092	1.20757	0.850598	1.58297	0.725378	1.71871	0.865426	0.729182	0.695819	0.772601	0.634004	0.205137	1.12773	1.12773	1.44981	0.686175	0.774324	0.615859	0.48152	0.307413	0.07976	0.232049	0.23228	0.425751	0.604561	0.200169	0.211534	0.27206
4.2	0.759382	0.769234	0.408899	1.55117	0.832971	1.00393	1.69103	1.07446	0.701616	1.10033	0.269385	0.767173	0.280132	0.25247	0.24713	0.519716	0.825534	0.829835	0.02953	0.370513	0.312285	0.879256	1.15924	0.75687	1.4919	0.760984	1.69233	0.842341	0.666346	0.719209	0.736525	0.618076	0.197684	1.09244	1.09244	1.43315	0.777314	0.700563	0.557874	0.460274	0.313236	0.069007	0.199398	0.197738	0.312787	0.587675	0.206187	0.189752	0.274537
4.3	0.713837	0.752244	0.385792	1.50429	0.827453	1.01529	1.62396	1.02306	0.6582	1.05878	0.265929	0.757243	0.255036	0.266778	0.319372	0.512229	0.720248	0.75879	0.06087	0.363556	0.311709	0.823844	1.16329	0.740764	1.4704	0.778913	1.54692	0.832518	0.666402	0.738158	0.711068	0.572705	0.171268	1.053	1.053	1.41845	0.746481	0.732655	0.633131	0.454421	0.305167	0.065612	0.23249	0.244594	0.311461	0.547977	0.221013	0.163416	0.243089
4.4	0.703128	0.721124	0.389057	1.49363	0.811674	1.03758	1.57275	0.936602	0.606701	1.05292	0.300488	0.768555	0.249729	0.204788	0.308498	0.514266	0.801202	0.758836	0.12743	0.337367	0.272822	0.843601	1.11097	0.67997	1.43216	0.777078	1.61109	0.7972	0.660282	0.750994	0.643886	0.581753	0.157457	0.99769	0.99769	1.31749	0.728181	0.6459	0.611029	0.447874	0.262082	0.061852	0.165588	0.198801	0.277386	0.438944	0.2403	0.183496	0.246849
4.5	0.645791	0.684255	0.374211	1.46747	0.810092	1.00142	1.53967	0.902386	0.59156	1.04267	0.260082	0.728127	0.259273	0.236955	0.344976	0.481669	0.779972	0.827409	0.214889	0.345389	0.277905	0.816102	1.03457	0.639885	1.36879	0.78383	1.57186	0.76432	0.699961	0.728159	0.626988	0.544392	0.150695	0.927815	0.927815	1.30368	0.659441	0.71331	0.623253	0.445796	0.235172	0.066601	0.143375	0.17458	0.231521	0.412786	0.238433	0.165403	0.213934
4.6	0.584778	0.644915	0.367721	1.40952	0.763656	1.01794	1.52828	0.853345	0.596716	0.973409	0.250287	0.718105	0.251301	0.263815	0.345968	0.452347	0.708547	0.856178	0.246549	0.371302	0.259641	0.789604	1.02932	0.620226	1.33414	0.857861	1.52484	0.755594	0.686599	0.764098	0.55603	0.542315	0.128673	0.944785	0.944785	1.25952	0.638919	0.611768	0.585607	0.43283	0.245125	0.047274	0.176538	0.179996	0.284387	0.356485	0.226023	0.180899	0.224729
4.7	0.583947	0.635657	0.372291	1.38583	0.751285	0.995247	1.3962	0.782167	0.511381	0.864887	0.232991	0.77315	0.220191	0.18328	0.283458	0.487181	0.742024	0.722749	0.296722	0.365359	0.24694	0.784285	0.984556	0.562869	1.25944	0.922454	1.39928	0.719608	0.710595	0.717676	0.526103	0.513435	0.130693	0.88283	0.88283	1.21357	0.60693	0.599972	0.518577	0.441329	0.258151	0.010633	0.165408	0.123655	0.215613	0.358998	0.189556	0.174391	0.194165
4.8	0.571864	0.687358	0.324643	1.31781	0.739311	1.0198	1.38378	0.736043	0.511767	0.934285	0.230475	0.740743	0.226064	0.229171	0.283993	0.414268	0.696825	0.659533	0.348961	0.355495	0.209793	0.735378	0.930339	0.513812	1.20993	1.00913	1.43847	0.696421	0.667656	0.694244	0.483406	0.464264	0.109903	0.822777	0.822777	1.20103	0.623844	0.620813	0.569413	0.43031	0.283501	0.023917	0.149526	0.174095	0.168073	0.465944	0.185653	0.117549	0.193851
4.9	0.533482	0.657785	0.308245	1.28507	0.699045	0.957278	1.32929	0.696787	0.455664	0.893452	0.239935	0.701422	0.209223	0.198623	0.289267	0.397088	0.613806	0.673879	0.393293	0.350332	0.213499	0.730442	0.899604	0.501222	1.17506	1.06313	1.39611	0.656867	0.709553	0.693605	0.477422	0.413108	0.116179	0.818908	0.818908	1.16115	0.572183	0.566965	0.513956	0.436258	0.305501	0.027396	0.17198	0.108904	0.189412	0.391925	0.150433	0.113422	0.186735
5	0.492992	0.661272	0.299403	1.26397	0.690568	0.941417	1.26056	0.637675	0.447369	0.825817	0.230045	0.66265	0.169369	0.165746	0.221327	0.371671	0.542496	0.686885	0.430056	0.340521	0.206021	0.675923	0.842437	0.456423	1.11502	1.14082	1.34296	0.62168	0.657855	0.690729	0.429402	0.412647	0.110429	0.79319	0.79319	1.10972	0.534833	0.546661	0.51384	0.367091	0.294145	0.04054	0.13445	0.099541	0.152303	0.426622	0.169646	0.157885	0.172442
5.1	0.470292	0.614556	0.276698	1.16065	0.669606	0.906404	1.25348	0.585848	0.429311	0.873997	0.247481	0.631433	0.173812	0.186034	0.259545	0.332415	0.515555	0.569607	0.465207	0.320952	0.173882	0.638135	0.808186	0.416952	1.07201	1.23147	1.28043	0.635068	0.707271	0.653353	0.405646	0.36926	0.07565	0.693534	0.693534	1.02702	0.49958	0.505972	0.445908	0.303632	0.271138	0.021866	0.138468	0.1253	0.155443	0.341783	0.179311	0.120692	0.166906
5.2	0.437311	0.613617	0.309492	1.15829	0.668381	0.885343	1.2027	0.60154	0.3631	0.829129	0.217325	0.591981	0.148273	0.179337	0.319756	0.336899	0.434497	0.553855	0.484074	0.318559	0.181401	0.633176	0.742455	0.40711	1.03398	1.21974	1.21438	0.595128	0.722188	0.642381	0.386929	0.35915	0.071038	0.676953	0.676953	1.02442	0.463416	0.510318	0.425395	0.29907	0.242244	0.032906	0.125796	0.081519	0.134499	0.341079	0.10502	0.092419	0.151968
5.3	0.426285	0.569472	0.241335	1.1387	0.630398	0.817279	1.13762	0.569208	0.365177	0.798704	0.234632	0.599364	0.140075	0.132473	0.354067	0.303459	0.360929	0.536502	0.469041	0.284406	0.155638	0.600021	0.696136	0.401806	1.01898	1.25979	1.13405	0.582351	0.689491	0.587648	0.347072	0.307132	0.076124	0.64289	0.64289	1.0031	0.461764	0.491616	0.382686	0.312482	0.237961	0.028569	0.100563	0.158391	0.104233	0.338918	0.11834	0.085923	0.145809
5.4	0.411032	0.530717	0.249736	1.07286	0.589063	0.793054	1.11751	0.535978	0.347033	0.765907	0.287759	0.530499	0.142621	0.150753	0.444079	0.246496	0.407772	0.461379	0.459633	0.275782	0.151236	0.545799	0.677337	0.372049	0.952279	1.20014	1.09877	0.563089	0.66894	0.576663	0.315162	0.286724	0.080065	0.611877	0.611877	0.936771	0.468004	0.459873	0.358502	0.279277	0.206815	0.021669	0.137615	0.092338	0.151278	0.304316	0.103151	0.092021	0.151673
5.5	0.356771	0.508074	0.243707	1.01584	0.555999	0.760081	1.05929	0.516063	0.306639	0.754569	0.367812	0.48859	0.122234	0.119978	0.465067	0.234911	0.332859	0.384401	0.473759	0.260217	0.152183	0.542822	0.606571	0.363463	0.929804	1.1789	1.0907	0.527032	0.613745	0.457847	0.303674	0.272127	0.065647	0.58619	0.58619	0.8849	0.45898	0.450014	0.328918	0.293595	0.18431	0.036688	0.11053	0.100558	0.121914	0.239278	0.095404	0.097209	0.123959
5.6	0.360904	0.475736	0.21462	0.99412	0.524909	0.729794	1.02518	0.503521	0.349136	0.696327	0.437185	0.503197	0.119722	0.119224	0.516169	0.205796	0.299158	0.422003	0.456924	0.242612	0.118165	0.514256	0.547713	0.313696	0.897483	1.12917	1.02234	0.483262	0.588974	0.431065	0.300946	0.250214	0.065992	0.588018	0.588018	0.85633	0.448997	0.432629	0.310403	0.27684	0.157965	0.017459	0.100267	0.109548	0.107662	0.232775	0.122277	0.065065	0.136259
5.7	0.334726	0.442042	0.196007	0.992927	0.496797	0.724936	1.01609	0.469046	0.340882	0.735545	0.469518	0.433669	0.108944	0.116106	0.558985	0.19707	0.312232	0.363666	0.418454	0.221841	0.120175	0.469685	0.560033	0.30907	0.863583	1.10007	0.973455	0.471594	0.531065	0.389994	0.280271	0.241321	0.054158	0.525211	0.525211	0.835669	0.437508	0.415399	0.288183	0.253235	0.162856	0.025061	0.129717	0.101765	0.093399	0.24504	0.110105	0.063904	0.107497
5.8	0.305914	0.412183	0.205013	0.961189	0.474467	0.706096	1.00803	0.431691	0.29553	0.661742	0.584939	0.439837	0.108623	0.075692	0.544709	0.160611	0.353246	0.327153	0.417945	0.199714	0.120437	0.452034	0.504137	0.284155	0.847546	1.02135	0.955273	0.457469	0.532934	0.334549	0.252839	0.197002	0.047663	0.512611	0.512611	0.789041	0.427072	0.402936	0.274715	0.242108	0.172376	0.016255	0.105723	0.166637	0.083211	0.205028	0.116418	0.05209	0.109375
5.9	0.282724	0.381413	0.182936	0.926302	0.453774	0.656968	0.962465	0.429289	0.2938	0.66308	0.647303	0.425222	0.091032	0.102046	0.588889	0.22321	0.30693	0.353287	0.415856	0.195795	0.114761	0.43974	0.462511	0.246927	0.775073	0.957093	0.909368	0.413962	0.458784	0.35982	0.250067	0.198141	0.055745	0.468638	0.468638	0.772896	0.40292	0.377106	0.249205	0.219074	0.159724	0.01507	0.110471	0.15097	0.104695	0.220468	0.103713	0.040972	0.112676
6	0.246415	0.33828	0.191103	0.874523	0.447895	0.619536	0.921265	0.389282	0.275131	0.648429	0.682418	0.373616	0.079287	0.077198	0.585728	0.180879	0.283851	0.318565	0.408927	0.175316	0.107698	0.429725	0.464235	0.270588	0.737566	0.951098	0.85478	0.422468	0.44973	0.312824	0.24544	0.187992	0.044109	0.453117	0.453117	0.715107	0.406884	0.382853	0.250536	0.198758	0.138823	0.0184	0.126714	0.133965	0.033897	0.155886	0.071555	0.041117	0.096808
6.1	0.237805	0.340274	0.170377	0.835889	0.437373	0.605078	0.884806	0.387234	0.244097	0.611402	0.770999	0.354396	0.069321	0.044525	0.532204	0.201238	0.308269	0.21959	0.415253	0.17345	0.101233	0.382633	0.432097	0.238735	0.737582	0.919089	0.833897	0.381568	0.414535	0.334725	0.23143	0.165977	0.027238	0.437343	0.437343	0.660931	0.390547	0.385793	0.227309	0.183912	0.101844	-0.013288	0.101484	0.156695	0.038241	0.186936	0.088074	0.041763	0.091147
6.2	0.217916	0.417431	0.184974	0.84037	0.425433	0.560775	0.870426	0.399713	0.232419	0.588111	0.800474	0.358343	0.079372	0.070665	0.496539	0.174672	0.296444	0.245306	0.392123	0.157995	0.079139	0.345837	0.401231	0.232211	0.675959	0.840702	0.79153	0.368907	0.384378	0.338401	0.213524	0.142484	0.035218	0.374241	0.374241	0.623544	0.356763	0.361376	0.219107	0.170033	0.117133	-0.008312	0.065762	0.137793	0.066678	0.174841	0.083437	0.05606	0.075056
6.3	0.234895	0.416671	0.157573	0.814207	0.380603	0.535534	0.825564	0.498952	0.216482	0.544497	0.852264	0.339706	0.044827	0.07828	0.506976	0.168239	0.305721	0.224438	0.394634	0.143873	0.090969	0.341106	0.402045	0.200112	0.660167	0.819052	0.763442	0.359115	0.350291	0.357998	0.210516	0.148355	0.031156	0.395454	0.395454	0.620457	0.33362	0.343719	0.207144	0.159886	0.100826	0.013655	0.113619	0.148843	0.031587	0.10944	0.051159	0.0363	0.074281
6.4	0.289786	0.373157	0.178204	0.769167	0.371081	0.509989	0.851686	0.620416	0.205326	0.55015	0.872796	0.310686	0.055657	0.051036	0.449418	0.152934	0.326761	0.207316	0.356977	0.135307	0.086532	0.311325	0.367539	0.191262	0.615173	0.805203	0.695614	0.355862	0.341984	0.329074	0.228059	0.142417	0.023119	0.371408	0.371408	0.538694	0.34929	0.351093	0.205598	0.147899	0.099854	0.013936	0.094878	0.132305	0.073595	0.122305	0.052967	0.023083	0.081668
6.5	0.368706	0.340228	0.140189	0.744351	0.346789	0.458322	0.889188	0.664725	0.18341	0.534831	0.862223	0.29551	0.059026	0.06676	0.436309	0.140231	0.260675	0.188364	0.366791	0.111247	0.078428	0.282892	0.331527	0.196929	0.610173	0.77821	0.675275	0.32861	0.314585	0.312708	0.183948	0.128591	0.03815	0.317644	0.317644	0.538902	0.335412	0.341858	0.187138	0.131287	0.098575	0.01508	0.063458	0.121778	0.048062	0.126254	0.040639	0.024193	0.063702
6.6	0.369673	0.354025	0.144762	0.724717	0.347598	0.447005	0.986907	0.684031	0.179683	0.490719	0.895799	0.264413	0.057185	0.059174	0.433052	0.138526	0.250666	0.173209	0.32539	0.113834	0.086282	0.291826	0.345023	0.179107	0.594984	0.717991	0.614911	0.29682	0.299118	0.268125	0.168508	0.117099	0.02417	0.311783	0.311783	0.494986	0.334075	0.335906	0.171944	0.115463	0.087219	0.00615	0.073656	0.133611	0.012088	0.143449	0.056612	0.024422	0.066626
6.7	0.431208	0.330619	0.133482	0.689794	0.316689	0.429747	0.97722	0.677384	0.170751	0.482857	0.978226	0.254117	0.043703	0.016125	0.410006	0.110051	0.188226	0.133095	0.317554	0.112288	0.068127	0.258781	0.322934	0.146992	0.5802	0.687645	0.563882	0.30147	0.294883	0.248904	0.152954	0.13268	0.032646	0.305153	0.305153	0.493341	0.308098	0.346162	0.188274	0.121028	0.069863	0.01166	0.079263	0.099328	0.051224	0.145224	0.060313	0.044102	0.054166
6.8	0.44096	0.303092	0.12412	0.652082	0.305727	0.403956	0.964845	0.570122	0.16265	0.469354	0.967963	0.260497	0.049362	0.052697	0.334975	0.123286	0.168347	0.130121	0.309776	0.100663	0.065846	0.245452	0.295041	0.149303	0.54267	0.664909	0.531191	0.283652	0.269656	0.256491	0.146101	0.115533	0.019751	0.264421	0.264421	0.475012	0.303367	0.323551	0.186721	0.08936	0.058231	0.012623	0.046132	0.099811	0.01642	0.115916	0.033239	0.032255	0.053352
6.9	0.409962	0.295723	0.11211	0.616604	0.295484	0.37314	0.940703	0.640521	0.168027	0.448991	1.02838	0.2494	0.043881	0.059198	0.325632	0.108483	0.156981	0.123981	0.26947	0.096263	0.057831	0.2407	0.277044	0.142217	0.515029	0.635084	0.513183	0.270834	0.268697	0.264335	0.156016	0.118833	0.024209	0.248252	0.248252	0.464048	0.287586	0.355133	0.160916	0.099453	0.051057	0.012646	0.078433	0.066545	0.043301	0.143711	0.035545	0.019177	0.052325
7	0.416408	0.288975	0.109532	0.577535	0.296826	0.377991	0.857423	0.615929	0.178263	0.392256	1.04241	0.228697	0.029195	0.025279	0.27531	0.079438	0.131923	0.124709	0.276633	0.087634	0.042617	0.220208	0.265538	0.135183	0.522257	0.575585	0.46668	0.257984	0.249222	0.240887	0.14027	0.110314	0.019149	0.243146	0.243146	0.458308	0.281844	0.306737	0.159706	0.09298	0.022448	-0.001732	0.075183	0.062095	0.0196	0.105767	0.033554	0.046606	0.043023
7.1	0.427204	0.26283	0.101798	0.600137	0.266905	0.336796	0.866593	0.563983	0.162712	0.422871	1.0398	0.212569	0.033648	0.039594	0.255809	0.074478	0.139754	0.101337	0.265489	0.077851	0.053723	0.223222	0.258962	0.125196	0.506515	0.561771	0.442346	0.231013	0.244729	0.214744	0.115048	0.097516	0.021696	0.229136	0.229136	0.436736	0.283887	0.338039	0.155334	0.093763	0.029071	0.005131	0.038348	0.08833	0.016181	0.088231	0.010708	0.037734	0.052089
7.2	0.378098	0.248659	0.078405	0.54981	0.270289	0.313789	0.848401	0.538436	0.177197	0.382281	1.07206	0.177947	0.039663	0.063591	0.248894	0.074249	0.147362	0.102487	0.253738	0.06502	0.046072	0.187666	0.247664	0.110153	0.478417	0.509969	0.420851	0.230607	0.230787	0.204011	0.123666	0.101196	0.015048	0.201053	0.201053	0.414878	0.2757	0.299985	0.135205	0.081854	0.052717	-0.011622	0.067141	0.057984	0.062172	0.075148	0.045869	0.030539	0.036062
7.3	0.388496	0.22948	0.092649	0.539347	0.245966	0.295447	0.852566	0.521247	0.163765	0.365236	1.03548	0.167677	0.026848	0.013812	0.19777	0.039977	0.114515	0.104877	0.244672	0.071692	0.049446	0.163776	0.216468	0.106573	0.456412	0.461725	0.391276	0.217449	0.209434	0.182641	0.106739	0.08628	0.010104	0.183164	0.183164	0.415249	0.268184	0.318233	0.131806	0.06951	0.038958	-0.003634	0.051296	0.064306	0.006635	0.081577	0.064432	0.036305	0.037385
7.4	0.347596	0.178598	0.081481	0.444104	0.232368	0.290105	0.814216	0.493663	0.134629	0.344423	1.05832	0.177028	0.034028	0.032363	0.203603	0.05073	0.090947	0.103197	0.237269	0.065257	0.042208	0.15952	0.218773	0.092574	0.438877	0.478981	0.370381	0.203337	0.231869	0.166414	0.115309	0.084639	0.025501	0.165556	0.165556	0.37147	0.274677	0.29149	0.123046	0.076232	0.04409	-0.040175	0.029851	0.021472	0.010363	0.054621	0.055743	0.02498	0.038155
7.5	0.295646	0.176048	0.074186	0.398387	0.226858	0.252943	0.79697	0.443788	0.149857	0.320545	1.00166	0.150499	0.018279	0.041188	0.210992	0.082804	0.107922	0.077477	0.219527	0.072282	0.04662	0.149715	0.212787	0.093873	0.431383	0.444377	0.385265	0.203314	0.22265	0.171678	0.097292	0.08134	0.008449	0.124064	0.124064	0.35308	0.273604	0.278344	0.11563	0.066551	0.028525	-0.036674	0.06866	0.021831	0.014076	0.063868	0.053152	0.03706	0.044635
7.6	0.271063	0.202329	0.064103	0.448309	0.223723	0.273625	0.760183	0.436831	0.154875	0.280489	1.0128	0.152442	0.023386	0.022681	0.152188	0.06086	0.072715	0.105962	0.185905	0.063062	0.031793	0.125042	0.200328	0.092232	0.407896	0.422997	0.370521	0.202977	0.205084	0.151334	0.103194	0.059886	0.010409	0.1274	0.1274	0.34401	0.258807	0.288784	0.135514	0.069027	0.03073	-0.033396	0.056575	0.067695	0.008276	0.055941	0.028148	0.027603	0.041651
7.7	0.267227	0.206612	0.085546	0.46333	0.206206	0.271913	0.77717	0.407195	0.162448	0.295907	0.909463	0.150885	0.030678	0.036529	0.162188	0.068355	0.069545	0.108146	0.178158	0.058912	0.034163	0.139955	0.199928	0.092283	0.39223	0.410597	0.357876	0.198465	0.208056	0.135512	0.102071	0.068573	0.013857	0.138583	0.138583	0.317053	0.239788	0.267917	0.135154	0.052069	0.02195	-0.001119	0.038876	0.034706	0.044723	0.045175	0.038001	0.017958	0.029383
7.8	0.239306	0.177921	0.082439	0.447868	0.177028	0.248086	0.770212	0.379074	0.147245	0.274371	0.900575	0.135885	0.031078	0.011964	0.155095	0.065934	0.126116	0.084985	0.169583	0.058161	0.045905	0.129294	0.174789	0.08296	0.380463	0.366798	0.324548	0.179413	0.196975	0.137583	0.084435	0.066102	0.020676	0.147301	0.147301	0.305031	0.275613	0.259682	0.135266	0.055872	0.033989	-0.000823	0.047369	0.059404	0.020196	0.064809	0.051186	0.04355	0.042184
7.9	0.219563	0.14278	0.079771	0.414539	0.173376	0.243103	0.760074	0.368769	0.163013	0.261078	0.916638	0.117006	0.000138	0.002299	0.119968	0.03309	0.157386	0.100198	0.167003	0.052676	0.038877	0.106008	0.168491	0.091515	0.346136	0.375589	0.339023	0.164021	0.170832	0.113359	0.091479	0.065181	0.009944	0.141444	0.141444	0.270202	0.248724	0.259121	0.126396	0.055525	0.013104	-0.006452	0.040288	0.05946	0.012656	0.054209	0.028768	0.041286	0.031048
8	0.202567	0.099813	0.07317	0.395897	0.176238	0.25709	0.856429	0.354446	0.142357	0.252743	0.833648	0.101577	0.017629	0.011007	0.143906	0.043038	0.110986	0.116786	0.15212	0.050065	0.024133	0.123168	0.161412	0.099384	0.357242	0.355142	0.363259	0.153715	0.157319	0.132246	0.086412	0.066594	0.011256	0.146418	0.146418	0.26656	0.23851	0.246301	0.135231	0.050628	0.032734	-0.007332	0.034823	0.02729	0.043111	0.061509	0.040599	0.046515	0.048928
8.1	0.189217	0.103324	0.063018	0.380082	0.146522	0.221874	0.838074	0.317598	0.13756	0.23963	0.762272	0.096754	0.020021	0.003491	0.132273	0.034357	0.117203	0.06458	0.139508	0.047821	0.036694	0.109162	0.146288	0.072571	0.354334	0.384666	0.358369	0.130838	0.127322	0.12519	0.078732	0.045877	0.011324	0.142667	0.142667	0.244304	0.246155	0.259363	0.130015	0.040181	0.016484	-0.003889	0.048636	0.07826	0.004472	0.06837	0.029106	0.0314	0.01043
8.2	0.17113	0.120594	0.072154	0.366614	0.156012	0.225576	0.804116	0.279909	0.118186	0.238367	0.766426	0.088127	-0.022449	0.007552	0.101693	0.031656	0.131063	0.115816	0.124185	0.049654	0.038771	0.108144	0.139495	0.069308	0.365293	0.35084	0.338374	0.151343	0.124854	0.114683	0.070837	0.039055	0.002365	0.12079	0.12079	0.228904	0.24045	0.248288	0.125454	0.041477	0.024875	0.003696	0.026473	0.048077	0.023118	0.071905	0.017388	0.012594	0.032909
8.3	0.156642	0.151027	0.069524	0.335837	0.148415	0.206413	0.854166	0.287993	0.120129	0.239598	0.736113	0.112047	0.008335	0.019477	0.118344	0.038801	0.112266	0.106634	0.130272	0.046344	0.035455	0.10231	0.129595	0.075337	0.357714	0.371524	0.345766	0.119458	0.11333	0.119692	0.068926	0.044789	0.001426	0.129554	0.129554	0.21647	0.241192	0.218741	0.118509	0.012198	0.005093	-0.011977	0.030938	0.067244	6.22e-05	0.06279	0.027025	0.029332	0.031159
8.4	0.142316	0.161488	0.050541	0.349917	0.151643	0.204572	0.825951	0.255846	0.112284	0.238697	0.664158	0.087009	0.011308	-0.002952	0.09892	0.025477	0.099608	0.084726	0.103521	0.042773	0.037225	0.091113	0.126149	0.077073	0.367084	0.326379	0.353048	0.108405	0.121522	0.116191	0.059758	0.042536	-0.000584	0.120339	0.120339	0.201635	0.239387	0.23173	0.118859	0.038685	-0.014192	-0.010095	0.040687	0.052554	-0.018613	0.05179	-0.000607	0.033132	0.025842
8.5	0.138033	0.138128	0.063918	0.342995	0.135062	0.189326	0.771844	0.228951	0.103362	0.240899	0.627696	0.099184	0.006653	0.007034	0.084205	0.029539	0.110372	0.0694	0.112672	0.030821	0.024914	0.103085	0.127354	0.078899	0.325681	0.344736	0.332846	0.104937	0.10575	0.131859	0.056436	0.023981	0.010983	0.11353	0.11353	0.198895	0.227273	0.232819	0.122397	0.025252	-0.018414	-0.012625	0.014527	0.049244	0.008455	0.034983	-0.000797	0.02932	0.032464
8.6	0.128157	0.120713	0.049199	0.327837	0.143902	0.170581	0.806167	0.223145	0.110838	0.218176	0.574689	0.098892	0.009712	0.012936	0.094556	0.005977	0.078829	0.059928	0.096173	0.030528	0.01765	0.082651	0.108424	0.085857	0.318459	0.333071	0.309155	0.11601	0.11674	0.131153	0.05914	0.038962	-0.000963	0.113115	0.113115	0.20262	0.254061	0.217168	0.127717	0.050438	-0.030876	-0.015222	0.028863	0.079424	-0.012454	0.032509	0.009679	0.025191	0.033227
8.7	0.129031	0.113764	0.044177	0.316385	0.142544	0.180187	0.757861	0.253222	0.109148	0.213088	0.546636	0.061364	0.008693	-0.004335	0.096865	0.025751	0.092092	0.063067	0.091089	0.043434	0.028317	0.079469	0.105738	0.082551	0.30259	0.307075	0.300557	0.083392	0.115757	0.116127	0.062185	0.033231	0.010999	0.099738	0.099738	0.196947	0.256812	0.206971	0.131537	0.031868	-0.002596	-0.008188	0.024064	0.043344	-0.006731	0.041234	-0.003946	0.01271	0.020853
8.8	0.120442	0.116279	0.055326	0.344581	0.125003	0.169463	0.748543	0.230037	0.085852	0.217	0.546256	0.078609	0.013505	0.00053	0.093487	-0.002615	0.064671	0.07903	0.087969	0.028029	0.015959	0.06034	0.109456	0.076187	0.304188	0.303083	0.29306	0.081372	0.091799	0.103716	0.079864	0.029371	0.007053	0.093382	0.093382	0.18252	0.251971	0.223853	0.125107	0.033942	0.002901	-0.008772	0.019129	0.039215	-0.008591	0.016132	0.043008	0.032907	0.033487
8.9	0.104617	0.096718	0.038047	0.34465	0.127076	0.158003	0.72192	0.211766	0.101903	0.221319	0.480629	0.063099	0.008168	0.022593	0.07396	0.005866	0.088557	0.05583	0.076245	0.026616	0.010402	0.065245	0.098226	0.056694	0.291108	0.287703	0.255743	0.086142	0.10324	0.109534	0.076051	0.055198	0.012417	0.100061	0.100061	0.180829	0.218667	0.224432	0.121776	0.033679	0.004887	-0.00792	-0.005552	0.026843	-0.023292	0.048451	0.040586	0.007605	0.035179
9	0.092908	0.098622	0.042984	0.326642	0.110055	0.152292	0.736225	0.21319	0.080483	0.201681	0.46144	0.046361	0.021671	0.031685	0.073399	0.02272	0.084215	0.062263	0.081037	0.02212	0.02584	0.066512	0.076728	0.059777	0.251644	0.273488	0.259612	0.092599	0.099936	0.109199	0.067529	0.051437	-0.003794	0.095201	0.095201	0.172054	0.223198	0.231454	0.110987	0.030739	-0.00381	-0.015109	0.045794	0.021345	0.00954	0.051607	0.036386	0.011583	0.028837
9.1	0.092669	0.087967	0.045446	0.33501	0.120268	0.137857	0.722374	0.189719	0.076198	0.226213	0.441792	0.037246	0.002632	0.011312	0.078374	0.033869	0.063477	0.047412	0.087798	0.02055	0.015141	0.049012	0.085515	0.065532	0.266073	0.264803	0.241991	0.08051	0.099187	0.094775	0.055423	0.044722	-0.001948	0.094686	0.094686	0.168912	0.241573	0.19532	0.092443	0.042862	0.003802	-0.01784	0.01915	0.036514	-0.012108	0.014779	0.035442	0.008579	0.027699
9.2	0.097625	0.087067	0.033688	0.313368	0.109657	0.129037	0.719155	0.161016	0.090969	0.188425	0.396083	0.050401	-0.011866	0.032286	0.073356	0.009464	0.10476	0.042461	0.074733	0.036573	0.020937	0.045224	0.072335	0.058009	0.254015	0.25365	0.237555	0.080181	0.101266	0.09647	0.047769	0.041088	-0.001652	0.123043	0.123043	0.168034	0.210551	0.186295	0.113078	0.036947	0.002665	-0.023406	-0.002885	-0.02527	-0.030404	0.029216	0.021938	0.021989	0.030834
9.3	0.105894	0.093226	0.031274	0.316881	0.116682	0.127627	0.70435	0.16235	0.059688	0.14647	0.369863	0.05302	0.021432	0.036322	0.082948	0.031883	0.093857	0.010378	0.064551	0.020498	0.024459	0.066266	0.077084	0.059502	0.243302	0.239629	0.227327	0.092584	0.095407	0.080919	0.052927	0.038721	0.005835	0.177584	0.177584	0.159315	0.205529	0.189055	0.096183	0.032509	-0.007148	-0.004039	0.031743	0.013183	0.013051	0.029352	0.017453	0.046525	0.037827
9.4	0.091245	0.086211	0.026456	0.319985	0.105709	0.105976	0.686711	0.173601	0.076084	0.183767	0.36124	0.03721	-0.001336	0.024043	0.066914	0.032384	0.097702	0.036284	0.049484	0.028544	0.00836	0.044749	0.078874	0.050083	0.215518	0.21919	0.213994	0.071515	0.10958	0.071989	0.057342	0.046315	-0.004143	0.185953	0.185953	0.151187	0.203641	0.200697	0.097362	0.028652	-0.00417	-0.00321	0.002101	-0.020191	-0.029455	0.022792	0.016687	0.03113	0.009021
9.5	0.07687	0.073518	0.034393	0.299388	0.102137	0.110058	0.664105	0.130471	0.06725	0.15724	0.330642	0.051474	-0.019028	0.034962	0.067671	0.018854	0.092136	0.029628	0.042698	0.014682	0.021302	0.04522	0.075423	0.068242	0.245276	0.2342	0.240417	0.085081	0.092962	0.044546	0.034887	0.034125	0.011364	0.208256	0.208256	0.139121	0.20021	0.184311	0.097162	0.025075	-0.014067	-0.013422	-0.00219	-0.01635	-0.020884	0.04453	0.00218	0.039318	0.031326
9.6	0.068305	0.078198	0.040603	0.304552	0.091	0.116184	0.682327	0.157327	0.08161	0.151487	0.30002	0.05028	0.009407	0.026546	0.061397	0.015042	0.093111	0.016148	0.053609	0.018573	0.025138	0.047551	0.065919	0.049678	0.216123	0.221644	0.252406	0.088087	0.088243	0.027035	0.038115	0.036098	-0.002241	0.219309	0.219309	0.129765	0.182213	0.186545	0.090769	0.026426	-0.015437	-0.002207	0.030213	0.043597	-0.012423	0.03967	0.01933	0.026355	0.019848
9.7	0.064507	0.065072	0.032525	0.276077	0.093758	0.102669	0.66955	0.170303	0.071393	0.155504	0.301951	0.049255	0.002506	0.021318	0.071079	0.030198	0.081849	0.033419	0.052089	0.00727	0.010312	0.042543	0.049123	0.051303	0.206586	0.212232	0.239836	0.08011	0.097884	0.041234	0.050518	0.027609	-0.002794	0.204205	0.204205	0.119673	0.183368	0.184288	0.091379	0.023225	-0.008301	-0.005164	0.005834	0.019514	-0.026485	0.05265	0.016733	0.020661	0.005458
9.8	0.066854	0.065862	0.041188	0.277279	0.083138	0.106488	0.644791	0.172466	0.069458	0.131317	0.291225	0.032462	-0.015741	0.035727	0.049906	0.021939	0.053605	0.027607	0.051851	0.012393	0.019871	0.036685	0.058996	0.043822	0.220999	0.195571	0.259514	0.077649	0.055885	0.050531	0.038135	0.01767	-0.00391	0.21314	0.21314	0.119656	0.200683	0.166214	0.084325	0.011745	-0.015747	-0.000299	0.002602	0.054488	0.00786	0.038416	-0.000269	0.007828	0.018015
9.9	0.071483	0.055666	0.023824	0.260724	0.083716	0.094654	0.616571	0.132893	0.078714	0.114634	0.271118	0.018133	0.007519	0.02658	0.047906	0.010732	0.076365	0.001423	0.042508	0.020854	0.008931	0.050437	0.058269	0.027254	0.204917	0.189638	0.277902	0.070534	0.035685	0.053737	0.039961	0.022388	-0.009794	0.217907	0.217907	0.106194	0.194733	0.179994	0.089369	0.024205	-0.004997	-0.011967	0.029838	0.039348	-0.019049	0.015833	0.017387	0.003928	0.006164
10	0.061014	0.060662	0.015888	0.30223	0.065776	0.084752	0.623525	0.148944	0.06547	0.134106	0.254597	0.020408	-0.006183	0.0323	0.055614	0.026761	0.080502	0.022942	0.043892	0.020334	0.002312	0.050127	0.073654	0.032158	0.179844	0.184239	0.276295	0.07566	0.079338	0.055144	0.02947	0.027078	-0.004241	0.192651	0.192651	0.099022	0.195455	0.156465	0.078905	0.012774	-0.033757	-0.009679	-0.002852	0.022781	-0.016361	0.015172	0.012542	0.001277	0.017323
[truncated: 17 more columns]

## Sheet: Panel a – Fru∩P1>CsChrimson
Average Bout Length mel Fru∩P1>CsChrimson male suz female target – pre stimulus	Average Bout Length mel Fru∩P1>CsChrimson male suz female target – during stimulus		% Time Pursuing mel Fru∩P1>CsChrimson male suz female target – pre stimulus	% Time Pursuing mel Fru∩P1>CsChrimson male suz female target – during stimulus		% Time Extending Wing mel Fru∩P1>CsChrimson male suz female target – pre stimulus	% Time Extending Wing mel Fru∩P1>CsChrimson male suz female target – during stimulus		Time (s)	Fraction Pursuing mel Fru∩P1>CsChrimson male suz female target	Fraction Extending Wing mel Fru∩P1>CsChrimson male suz female target
0.1	23		0.444444	75.3889		0	10.5		0.0333333	4.06576e-20	-2.03288e-20
6.33333	34		18.6944	89.9167		5.41667	9.80556		0.0666667	0.000137778	8.88889e-06
1	68		0.75	54.9722		0	9.88889		0.1	0.000275556	1.77778e-05
1	10.75		1.30556	32.7222		0.138889	7.19444		0.133333	0.000413333	2.66667e-05
0.1	4.5		1.33333	14.2222		0	4.66667		0.166667	0.000551111	3.55556e-05
1	32.6667		9.66667	79.3056		0.305556	2.77778		0.2	0.000688889	4.44444e-05
1	2.33333		3	5.30556		0	0		0.233333	0.000826667	5.33333e-05
0.1	113		2.61111	91.6667		0	8.41667		0.266667	0.00096	6.22222e-05
1	54.5		0.472222	90.3056		0.416667	22.1667		0.3	0.00109333	7.11111e-05
1	60		2.52778	50.3056		0	7.75		0.333333	0.00122667	8e-05
									0.366667	0.00136	8.88889e-05
									0.4	0.00149333	9.77778e-05
									0.433333	0.00162667	0.000106667
									0.466667	0.00176	0.000115556
									0.5	0.00189333	0.000124444
									0.533333	0.00202667	0.000133333
									0.566667	0.00216444	0.000142222
									0.6	0.00230667	0.000151111
									0.633333	0.00245778	0.00016
									0.666667	0.00261778	0.000168889
									0.7	0.00278222	0.000177778
									0.733333	0.00295556	0.000186667
									0.766667	0.00313778	0.000195556
									0.8	0.00332889	0.000204444
									0.833333	0.00352889	0.000213333
									0.866667	0.00373333	0.000222222
									0.9	0.00394667	0.000231111
									0.933333	0.00416889	0.00024
									0.966667	0.00439111	0.000248889
									1	0.00461333	0.000257778
									1.03333	0.00483556	0.000266667
									1.06667	0.00505778	0.000275556
									1.1	0.00528	0.000284444
									1.13333	0.00550222	0.000293333
									1.16667	0.00572444	0.000302222
									1.2	0.00594667	0.000311111
									1.23333	0.00617333	0.00032
									1.26667	0.00640444	0.000328889
									1.3	0.00664	0.000337778
									1.33333	0.00688	0.000346667
									1.36667	0.00712444	0.000355556
									1.4	0.00737333	0.000364444
									1.43333	0.00762667	0.000373333
									1.46667	0.00788444	0.000382222
									1.5	0.00814667	0.000391111
									1.53333	0.00841333	0.0004
									1.56667	0.00868444	0.000408889
									1.6	0.00896	0.000417778
									1.63333	0.00923556	0.000426667
									1.66667	0.00951556	0.000435556
									1.7	0.0098	0.000444444
									1.73333	0.0100889	0.000453333
									1.76667	0.0103822	0.000462222
									1.8	0.0106756	0.000471111
									1.83333	0.0109689	0.00048
									1.86667	0.0112622	0.000488889
									1.9	0.0115556	0.000497778
									1.93333	0.0118489	0.000506667
									1.96667	0.0121422	0.000515556
									2	0.01244	0.000524444
									2.03333	0.0127378	0.000533333
									2.06667	0.0130356	0.000542222
									2.1	0.0133333	0.000551111
									2.13333	0.0136311	0.00056
									2.16667	0.0139289	0.000568889
									2.2	0.0142267	0.000568889
									2.23333	0.0145244	0.000568889
									2.26667	0.0148222	0.000568889
									2.3	0.01512	0.000568889
									2.33333	0.0154178	0.000568889
									2.36667	0.0157156	0.000568889
									2.4	0.0160133	0.000568889
									2.43333	0.0163111	0.000568889
									2.46667	0.0166089	0.000568889
									2.5	0.0169067	0.000568889
									2.53333	0.0172044	0.000568889
									2.56667	0.0175067	0.000568889
									2.6	0.0178133	0.000568889
									2.63333	0.0181244	0.000568889
									2.66667	0.0184356	0.000568889
									2.7	0.0187467	0.000568889
									2.73333	0.0190578	0.000568889
									2.76667	0.0193689	0.000568889
									2.8	0.01968	0.000568889
									2.83333	0.0199911	0.000568889
									2.86667	0.0203022	0.000568889
									2.9	0.0206178	0.000568889
									2.93333	0.0209333	0.000564444
									2.96667	0.0212489	0.00056
									3	0.0215644	0.000555556
									3.03333	0.02188	0.000551111
									3.06667	0.0221956	0.000546667
									3.1	0.0225111	0.000542222
									3.13333	0.0228267	0.000537778
									3.16667	0.0231422	0.000533333
									3.2	0.0234578	0.000528889
									3.23333	0.0237733	0.000524444
									3.26667	0.0240889	0.00052
									3.3	0.0244044	0.000515556
									3.33333	0.02472	0.000511111
									3.36667	0.0250356	0.000506667
									3.4	0.0253511	0.000502222
									3.43333	0.0256667	0.000497778
									3.46667	0.0259822	0.000493333
									3.5	0.0262889	0.000488889
									3.53333	0.0265956	0.000484444
									3.56667	0.0269022	0.00048
									3.6	0.0272089	0.000475556
									3.63333	0.0275156	0.000471111
									3.66667	0.0278222	0.000466667
									3.7	0.0281289	0.000462222
									3.73333	0.0284356	0.000457778
									3.76667	0.0287422	0.000453333
									3.8	0.0290489	0.000448889
									3.83333	0.0293556	0.000444444
									3.86667	0.0296622	0.00044
									3.9	0.0299689	0.000435556
									3.93333	0.0302756	0.000431111
									3.96667	0.0305822	0.000426667
									4	0.0308889	0.000422222
									4.03333	0.0311956	0.000417778
									4.06667	0.0315022	0.000413333
									4.1	0.0318089	0.000408889
									4.13333	0.0321156	0.000404444
									4.16667	0.0324222	0.0004
									4.2	0.0327289	0.000395556
									4.23333	0.0330356	0.000391111
									4.26667	0.0333422	0.000386667
									4.3	0.0336489	0.000382222
									4.33333	0.0339556	0.000377778
									4.36667	0.0342622	0.000373333
									4.4	0.0345689	0.000368889
									4.43333	0.0348756	0.000364444
									4.46667	0.0351822	0.00036
									4.5	0.0354889	0.000355556
									4.53333	0.0357956	0.000351111
									4.56667	0.0361022	0.000346667
									4.6	0.0364	0.000342222
									4.63333	0.0366889	0.000337778
									4.66667	0.0369689	0.000333333
									4.7	0.03724	0.000328889
									4.73333	0.0375022	0.000324444
									4.76667	0.0377556	0.00032
									4.8	0.038	0.000315556
									4.83333	0.0382356	0.000311111
									4.86667	0.0384622	0.000306667
									4.9	0.03868	0.000302222
									4.93333	0.0388889	0.000297778
									4.96667	0.0390889	0.000293333
									5	0.03928	0.000288889
									5.03333	0.0394622	0.000284444
									5.06667	0.0396356	0.00028
									5.1	0.0398	0.000275556
									5.13333	0.0399556	0.000271111
									5.16667	0.0401022	0.000266667
									5.2	0.04024	0.000262222
									5.23333	0.0403689	0.000257778
									5.26667	0.0404978	0.000253333
									5.3	0.0406178	0.000248889
									5.33333	0.0407289	0.000244444
									5.36667	0.0408311	0.00024
									5.4	0.0409244	0.000235556
									5.43333	0.0410089	0.000231111
									5.46667	0.0410844	0.000226667
									5.5	0.0411511	0.000222222
									5.53333	0.0412089	0.000217778
									5.56667	0.0412578	0.000213333
									5.6	0.0412978	0.000208889
									5.63333	0.04132	0.000204444
									5.66667	0.0413244	0.0002
									5.7	0.04132	0.000195556
									5.73333	0.0412978	0.000191111
									5.76667	0.0412578	0.000186667
									5.8	0.0412	0.000182222
									5.83333	0.0411244	0.000177778
									5.86667	0.04104	0.000173333
									5.9	0.0409378	0.000168889
									5.93333	0.0408178	0.000164444
									5.96667	0.0406978	0.00016
									6	0.0405778	0.000155556
									6.03333	0.0404578	0.000151111
									6.06667	0.0403378	0.000146667
									6.1	0.0402178	0.000142222
									6.13333	0.0400978	0.000137778
									6.16667	0.0399778	0.000133333
									6.2	0.0398578	0.000128889
									6.23333	0.0397289	0.000124444
									6.26667	0.0395911	0.00012
									6.3	0.0394444	0.000115556
									6.33333	0.0392889	0.000111111
									6.36667	0.0391244	0.000106667
									6.4	0.0389511	0.000102222
									6.43333	0.0387689	9.77778e-05
									6.46667	0.0385778	9.33333e-05
									6.5	0.0383778	8.88889e-05
									6.53333	0.0381689	8.44444e-05
									6.56667	0.0379511	8e-05
									6.6	0.0377244	7.55556e-05
									6.63333	0.0374889	7.11111e-05
									6.66667	0.0372444	6.66667e-05
									6.7	0.0369911	6.22222e-05
									6.73333	0.0367289	5.77778e-05
									6.76667	0.0364578	5.33333e-05
									6.8	0.0361867	4.88889e-05
									6.83333	0.0359156	4.44444e-05
									6.86667	0.0356444	4e-05
									6.9	0.0353733	3.55556e-05
									6.93333	0.0351022	3.11111e-05
									6.96667	0.0348311	2.66667e-05
									7	0.0345511	2.22222e-05
									7.03333	0.0342711	1.77778e-05
									7.06667	0.0339911	1.33333e-05
									7.1	0.0337111	8.88889e-06
									7.13333	0.0334311	4.44444e-06
									7.16667	0.0331511	0
									7.2	0.0328711	0
									7.23333	0.0325911	0
									7.26667	0.0323111	0
									7.3	0.0320311	0
									7.33333	0.0317511	0
									7.36667	0.0314711	0
									7.4	0.0311911	0
									7.43333	0.0309111	0
									7.46667	0.0306311	0
									7.5	0.0303511	0
									7.53333	0.0300711	0
									7.56667	0.0297822	0
									7.6	0.0294844	0
									7.63333	0.0291778	0
									7.66667	0.0288711	0
									7.7	0.0285644	0
									7.73333	0.0282578	0
									7.76667	0.0279511	0
									7.8	0.0276444	0
									7.83333	0.0273378	0
									7.86667	0.0270311	0
									7.9	0.0267156	0
									7.93333	0.0264	0
									7.96667	0.0260844	0
									8	0.0257689	0
									8.03333	0.0254533	0
									8.06667	0.0251378	0
									8.1	0.0248222	0
									8.13333	0.0245067	0
									8.16667	0.0241911	0
									8.2	0.0238756	0
									8.23333	0.02356	0
									8.26667	0.0232444	0
									8.3	0.0229289	0
									8.33333	0.0226133	0
									8.36667	0.0222978	0
									8.4	0.0219822	0
									8.43333	0.0216667	0
									8.46667	0.0213511	0
									8.5	0.02104	0
									8.53333	0.0207289	0
									8.56667	0.0204178	0
									8.6	0.0201067	0
									8.63333	0.0197956	0
									8.66667	0.0194844	0
									8.7	0.0191733	0
									8.73333	0.0188622	0
									8.76667	0.0185511	0
									8.8	0.01824	0
									8.83333	0.0179289	0
									8.86667	0.0176178	0
									8.9	0.0173067	0
									8.93333	0.0169956	0
									8.96667	0.0166844	0
									9	0.0163733	0
									9.03333	0.0160622	0
									9.06667	0.0157511	0
									9.1	0.01544	0
									9.13333	0.0151289	0
									9.16667	0.0148178	0
									9.2	0.0145067	0
									9.23333	0.0141956	0
									9.26667	0.0138844	0
									9.3	0.0135733	0
									9.33333	0.0132622	0
									9.36667	0.0129511	0
									9.4	0.01264	0
									9.43333	0.0123289	0
									9.46667	0.0120178	0
									9.5	0.0117067	0
									9.53333	0.0113956	0
									9.56667	0.0110844	0
									9.6	0.0107778	0
									9.63333	0.0104756	0
									9.66667	0.0101778	0
									9.7	0.00988444	0
									9.73333	0.00959556	0
									9.76667	0.00931111	0
									9.8	0.00903111	0
									9.83333	0.00875556	0
									9.86667	0.00848444	0
									9.9	0.00821778	0
									9.93333	0.00795556	0
									9.96667	0.00769778	0
									10	0.00744444	0
									10.0333	0.00719556	0
									10.0667	0.00695111	0
									10.1	0.00671111	0
									10.1333	0.00647556	0
									10.1667	0.00624444	0
									10.2	0.00601778	0
									10.2333	0.00579556	0
									10.2667	0.00557333	0
									10.3	0.00535556	0
									10.3333	0.00514222	0
									10.3667	0.00493333	0
									10.4	0.00472889	0
									10.4333	0.00452889	0
									10.4667	0.00433333	0
									10.5	0.00414222	0
									10.5333	0.00395556	0
									10.5667	0.00377333	0
									10.6	0.0036	0
									10.6333	0.00343556	0
									10.6667	0.00328444	0
									10.7	0.00314222	0
									10.7333	0.00300889	0
									10.7667	0.00288889	0
									10.8	0.00278222	0
									10.8333	0.00268889	0
									10.8667	0.00260444	0
									10.9	0.00253333	0
									10.9333	0.00247556	0
									10.9667	0.00242222	0
									11	0.00237333	0
									11.0333	0.00232889	0
									11.0667	0.00228889	0
									11.1	0.00225333	0
									11.1333	0.00222222	0
									11.1667	0.00219556	0
									11.2	0.00217333	0
									11.2333	0.00216	0
									11.2667	0.00215556	0
									11.3	0.00216	0
									11.3333	0.00217333	0
									11.3667	0.00219556	0
									11.4	0.00222667	0
									11.4333	0.00226667	0
									11.4667	0.00231556	0
									11.5	0.00236889	0
									11.5333	0.00243111	0
									11.5667	0.00250222	0
									11.6	0.00257778	0
									11.6333	0.00265778	0
									11.6667	0.00274222	0
									11.7	0.00283111	0
									11.7333	0.00292444	0
									11.7667	0.00302222	0
									11.8	0.00312	0
									11.8333	0.00321778	0
									11.8667	0.00331556	0
									11.9	0.00341333	0
									11.9333	0.00351111	0
									11.9667	0.00360889	0
									12	0.00371111	0
									12.0333	0.00381333	0
									12.0667	0.00391556	0
									12.1	0.00401778	0
									12.1333	0.00412	0
									12.1667	0.00422222	0
									12.2	0.00432444	0
									12.2333	0.00442667	0
									12.2667	0.00452889	0
									12.3	0.00463111	0
									12.3333	0.00473333	0
									12.3667	0.00483556	0
									12.4	0.00493778	0
									12.4333	0.00504	0
									12.4667	0.00514222	0
									12.5	0.00524444	0
									12.5333	0.00534667	0
									12.5667	0.00545333	0
									12.6	0.00556444	0
									12.6333	0.00568	0
									12.6667	0.00579556	0
									12.7	0.00591111	0
									12.7333	0.00602667	0
									12.7667	0.00614222	0
									12.8	0.00625778	0
									12.8333	0.00637333	0
									12.8667	0.00648889	0
									12.9	0.00660889	0
									12.9333	0.00672889	0
									12.9667	0.00684889	0
									13	0.00696889	0
									13.0333	0.00708889	0
									13.0667	0.00720889	0
									13.1	0.00732889	0
									13.1333	0.00744889	0
									13.1667	0.00756889	0
									13.2	0.00768889	0
									13.2333	0.00780889	0
									13.2667	0.00792889	0
									13.3	0.00804889	0
									13.3333	0.00816889	0
									13.3667	0.00828889	0
									13.4	0.00840889	0
									13.4333	0.00852889	0
									13.4667	0.00864889	0
									13.5	0.00876889	0
									13.5333	0.00888889	0
									13.5667	0.00900889	0
									13.6	0.00912889	0
									13.6333	0.00924889	0
									13.6667	0.00936889	0
									13.7	0.00948889	0
									13.7333	0.00960889	0
									13.7667	0.00972889	0
									13.8	0.00984889	0
									13.8333	0.00996889	0
									13.8667	0.0100889	0
									13.9	0.0102089	0
									13.9333	0.0103289	0
									13.9667	0.0104489	0
									14	0.0105689	0
									14.0333	0.0106889	0
									14.0667	0.0108089	0
									14.1	0.0109289	0
									14.1333	0.0110489	0
									14.1667	0.0111689	0
									14.2	0.0112889	0
									14.2333	0.0114089	0
									14.2667	0.0115333	0
									14.3	0.0116622	0
									14.3333	0.0117956	0
									14.3667	0.0119333	0
									14.4	0.0120756	0
									14.4333	0.0122222	0
									14.4667	0.0123733	0
									14.5	0.0125289	4.44444e-06
									14.5333	0.0126889	1.33333e-05
									14.5667	0.0128533	2.66667e-05
									14.6	0.0130222	4.44444e-05
									14.6333	0.0131956	6.66667e-05
									14.6667	0.0133733	9.33333e-05
									14.7	0.0135511	0.000124444
									14.7333	0.0137289	0.00016
									14.7667	0.0139067	0.000195556
									14.8	0.0140844	0.000231111
									14.8333	0.0142622	0.000266667
									14.8667	0.01444	0.000302222
									14.9	0.0146178	0.000337778
									14.9333	0.0147956	0.000373333
									14.9667	0.0149733	0.000408889
									15	0.0151511	0.000444444
									15.0333	0.0153289	0.00048
									15.0667	0.0155067	0.000515556
									15.1	0.0156844	0.000551111
									15.1333	0.0158622	0.000586667
									15.1667	0.01604	0.000626667
									15.2	0.0162178	0.000666667
									15.2333	0.0163956	0.000706667
									15.2667	0.0165733	0.000746667
									15.3	0.0167511	0.000786667
									15.3333	0.0169289	0.000826667
									15.3667	0.0171067	0.000866667
									15.4	0.0172844	0.000906667
									15.4333	0.0174622	0.000946667
									15.4667	0.01764	0.000986667
									15.5	0.0178178	0.00102667
									15.5333	0.0179956	0.00106667
									15.5667	0.0181733	0.00110667
									15.6	0.0183422	0.00114667
									15.6333	0.0185111	0.00118667
									15.6667	0.0186711	0.00122667
									15.7	0.0188222	0.00126667
									15.7333	0.0189733	0.00130667
									15.7667	0.0191156	0.00134667
									15.8	0.0192489	0.00138667
									15.8333	0.0193733	0.00142667
									15.8667	0.0194889	0.00146667
									15.9	0.0195956	0.00150667
									15.9333	0.0196933	0.00154667
									15.9667	0.0197822	0.00158667
									16	0.0198622	0.00162667
									16.0333	0.0199333	0.00166667
									16.0667	0.0199956	0.00170667
									16.1	0.0200489	0.00174667
									16.1333	0.0200933	0.00178667
									16.1667	0.0201289	0.00182667
									16.2	0.0201556	0.00186667
									16.2333	0.0201733	0.00190667
									16.2667	0.0201822	0.00194667
									16.3	0.0201822	0.00198667
									16.3333	0.0201733	0.00202667
									16.3667	0.0201556	0.00206667
									16.4	0.0201289	0.00210667
									16.4333	0.0200978	0.00214667
									16.4667	0.0200622	0.00218667
									16.5	0.0200311	0.00222667
									16.5333	0.0199956	0.00226667
									16.5667	0.0199556	0.00230667
									16.6	0.01992	0.00234667
									16.6333	0.0198889	0.00238667
									16.6667	0.0198622	0.00242667
									16.7	0.0198444	0.00246667
									16.7333	0.0198356	0.00250667
									16.7667	0.0198356	0.00254667
									16.8	0.0198444	0.00258667
									16.8333	0.0198622	0.00262667
									16.8667	0.0198889	0.00266667
									16.9	0.0199244	0.00270667
									16.9333	0.0199689	0.00274667
									16.9667	0.0200222	0.00278667
									17	0.0200844	0.00282667
									17.0333	0.0201556	0.00286667
									17.0667	0.0202356	0.00290667
									17.1	0.0203244	0.00294667
									17.1333	0.0204222	0.00298667
									17.1667	0.0205289	0.00302667
									17.2	0.0206444	0.00306667
									17.2333	0.0207689	0.00310667
									17.2667	0.0209022	0.00314667
									17.3	0.0210444	0.00318667
									17.3333	0.0211956	0.00322667
									17.3667	0.0213556	0.00326667
									17.4	0.0215244	0.00330667
									17.4333	0.0217022	0.00334667
									17.4667	0.0218889	0.00338667
									17.5	0.02208	0.00342667
									17.5333	0.0222756	0.00346667
									17.5667	0.0224756	0.00350667
									17.6	0.02268	0.00354667
									17.6333	0.0228889	0.00358667
									17.6667	0.0231022	0.00362667
									17.7	0.02332	0.00366667
									17.7333	0.0235422	0.00370667
									17.7667	0.0237689	0.00374667
									17.8	0.024	0.00378667
									17.8333	0.0242356	0.00382667
									17.8667	0.0244711	0.00386667
									17.9	0.0247111	0.00390667
									17.9333	0.0249556	0.00394667
									17.9667	0.0252044	0.00398667
									18	0.0254578	0.00402667
									18.0333	0.0257111	0.00406667
									18.0667	0.0259689	0.00410667
									18.1	0.0262311	0.00414667
									18.1333	0.0264978	0.00418667
									18.1667	0.0267689	0.00422667
									18.2	0.0270444	0.00426667
									18.2333	0.0273244	0.00430667
									18.2667	0.0276089	0.00434667
									18.3	0.0278978	0.00438667
									18.3333	0.0281911	0.00442667
									18.3667	0.0284889	0.00446667
									18.4	0.0287911	0.00450667
									18.4333	0.0290978	0.00454667
									18.4667	0.0294089	0.00458667
									18.5	0.0297244	0.00462667
									18.5333	0.0300444	0.00466667
									18.5667	0.0303689	0.00470667
									18.6	0.0306978	0.00474667
									18.6333	0.0310311	0.00478667
									18.6667	0.0313689	0.00482667
									18.7	0.0317111	0.00486667
									18.7333	0.0320578	0.00490667
									18.7667	0.0324089	0.00494667
									18.8	0.03276	0.00498667
									18.8333	0.0331111	0.00502667
									18.8667	0.0334622	0.00506667
									18.9	0.0338133	0.00510667
									18.9333	0.0341644	0.00514667
									18.9667	0.0345156	0.00518667
									19	0.0348667	0.00522667
									19.0333	0.0352178	0.00526667
									19.0667	0.0355689	0.00530667
									19.1	0.03592	0.00534667
									19.1333	0.0362711	0.00538667
									19.1667	0.0366222	0.00542667
									19.2	0.0369733	0.00546667
									19.2333	0.0373244	0.00550667
									19.2667	0.0376667	0.00554667
									19.3	0.038	0.00558667
									19.3333	0.0383244	0.00562667
									19.3667	0.03864	0.00566667
									19.4	0.0389467	0.00570667
									19.4333	0.0392444	0.00574667
									19.4667	0.0395333	0.00578667
									19.5	0.0398133	0.00581778
									19.5333	0.0400844	0.00584
									19.5667	0.0403467	0.00585333
									19.6	0.0406	0.00585778
									19.6333	0.0408444	0.00585333
									19.6667	0.04108	0.00584
									19.7	0.0413156	0.00581778
									19.7333	0.0415511	0.00578667
									19.7667	0.0417867	0.00575556
									19.8	0.0420222	0.00572444
									19.8333	0.0422578	0.00569333
									19.8667	0.0424933	0.00566222
									19.9	0.0427289	0.00563111
									19.9333	0.0429644	0.0056
									19.9667	0.0432	0.00556889
									20	0.0434356	0.00553778
									20.0333	0.0436711	0.00550667
									20.0667	0.0439067	0.00547556
									20.1	0.0441422	0.00544444
									20.1333	0.0443778	0.00541333
									20.1667	0.0446133	0.00537333
									20.2	0.0448489	0.00533333
									20.2333	0.0450844	0.00529333
									20.2667	0.04532	0.00525333
									20.3	0.0455556	0.00521333
									20.3333	0.0457911	0.00517333
									20.3667	0.0460267	0.00513333
									20.4	0.0462622	0.00509333
									20.4333	0.0464978	0.00505333
									20.4667	0.0467333	0.00501333
									20.5	0.0469689	0.00497333
									20.5333	0.0472044	0.00493333
									20.5667	0.04744	0.00489333
									20.6	0.04768	0.00485333
									20.6333	0.04792	0.00481333
									20.6667	0.0481644	0.00477333
									20.7	0.0484133	0.00473333
									20.7333	0.0486622	0.00469333
									20.7667	0.0489156	0.00465333
									20.8	0.0491733	0.00461333
									20.8333	0.0494356	0.00457333
									20.8667	0.0497022	0.00453333
									20.9	0.0499733	0.00449333
									20.9333	0.0502489	0.00445333
									20.9667	0.0505289	0.00441333
									21	0.0508133	0.00437333
									21.0333	0.0511022	0.00433333
									21.0667	0.0513956	0.00429333
									21.1	0.0516933	0.00425333
									21.1333	0.0519956	0.00421333
									21.1667	0.0523022	0.00417333
									21.2	0.0526133	0.00413333
									21.2333	0.0529289	0.00409333
									21.2667	0.0532489	0.00405333
									21.3	0.0535733	0.00401333
									21.3333	0.0539022	0.00397333
									21.3667	0.0542356	0.00393333
									21.4	0.0545733	0.00389333
									21.4333	0.0549067	0.00385333
									21.4667	0.0552356	0.00381333
									21.5	0.0555556	0.00377333
									21.5333	0.0558711	0.00373333
									21.5667	0.0561822	0.00369333
									21.6	0.0564844	0.00365333
									21.6333	0.0567778	0.00361333
									21.6667	0.0570622	0.00357333
									21.7	0.0573289	0.00353333
									21.7333	0.0575778	0.00349333
									21.7667	0.0578089	0.00345333
									21.8	0.0580222	0.00341333
									21.8333	0.0582178	0.00337333
									21.8667	0.0583956	0.00333333
									21.9	0.0585556	0.00329333
									21.9333	0.0586978	0.00325333
									21.9667	0.0588222	0.00321333
									22	0.0589289	0.00317333
									22.0333	0.0590178	0.00313333
									22.0667	0.0590889	0.00309333
									22.1	0.0591422	0.00305333
									22.1333	0.0591778	0.00301333
									22.1667	0.0591956	0.00297333
									22.2	0.0591956	0.00293333
									22.2333	0.0591778	0.00289333
									22.2667	0.0591422	0.00285333
									22.3	0.0590889	0.00281333
									22.3333	0.0590178	0.00277333
									22.3667	0.0589289	0.00273333
									22.4	0.0588222	0.00269333
									22.4333	0.0586978	0.00265333
									22.4667	0.0585556	0.00261333
									22.5	0.0584044	0.00257333
									22.5333	0.0582444	0.00253333
									22.5667	0.0580756	0.00249333
									22.6	0.0578978	0.00245333
									22.6333	0.0577111	0.00241333
									22.6667	0.0575156	0.00237333
									22.7	0.0573111	0.00233333
									22.7333	0.0570978	0.00229333
									22.7667	0.0568756	0.00225333
									22.8	0.0566444	0.00221333
									22.8333	0.0564044	0.00217333
									22.8667	0.0561644	0.00213333
									22.9	0.0559156	0.00209333
									22.9333	0.0556578	0.00205333
									22.9667	0.0553911	0.00201333
									23	0.0551156	0.00197333
									23.0333	0.05484	0.00193333
									23.0667	0.0545556	0.00189333
									23.1	0.0542622	0.00185333
									23.1333	0.05396	0.00181333
									23.1667	0.0536489	0.00177333
									23.2	0.0533289	0.00173333
									23.2333	0.053	0.00169333
									23.2667	0.0526622	0.00165333
									23.3	0.0523156	0.00161333
									23.3333	0.05196	0.00157333
									23.3667	0.0515956	0.00153333
									23.4	0.0512222	0.00149333
									23.4333	0.05084	0.00145333
									23.4667	0.0504489	0.00141333
									23.5	0.0500489	0.00137333
									23.5333	0.04964	0.00133333
									23.5667	0.0492222	0.00129333
									23.6	0.0487956	0.00125333
									23.6333	0.04836	0.00121333
									23.6667	0.0479156	0.00117333
									23.7	0.0474622	0.00113333
									23.7333	0.047	0.00109333
									23.7667	0.0465289	0.00105333
									23.8	0.0460578	0.00101333
									23.8333	0.0455867	0.000973333
									23.8667	0.0451156	0.000933333
									23.9	0.0446444	0.000893333
									23.9333	0.0441733	0.000853333
									23.9667	0.0437022	0.000813333
									24	0.0432311	0.000773333
									24.0333	0.04276	0.000733333
									24.0667	0.0422889	0.000693333
									24.1	0.0418178	0.000653333
									24.1333	0.0413467	0.000613333
									24.1667	0.0408756	0.000573333
									24.2	0.0404044	0.000533333
									24.2333	0.0399333	0.000493333
									24.2667	0.0394667	0.000453333
									24.3	0.0390044	0.000413333
									24.3333	0.0385467	0.000373333
									24.3667	0.0380933	0.000333333
									24.4	0.0376444	0.000293333
									24.4333	0.0372	0.000253333
									24.4667	0.03676	0.000213333
									24.5	0.0363244	0.000177778
									24.5333	0.0358933	0.000146667
									24.5667	0.0354667	0.00012
									24.6	0.0350444	9.77778e-05
									24.6333	0.0346267	8e-05
									24.6667	0.0342133	6.66667e-05
									24.7	0.0338	5.77778e-05
									24.7333	0.0333867	5.33333e-05
									24.7667	0.0329733	4.88889e-05
									24.8	0.03256	4.44444e-05
									24.8333	0.0321467	4e-05
									24.8667	0.0317333	3.55556e-05
									24.9	0.03132	3.11111e-05
									24.9333	0.0309067	2.66667e-05
									24.9667	0.0304933	2.22222e-05
									25	0.03008	1.77778e-05
									25.0333	0.0296667	1.33333e-05
									25.0667	0.0292533	8.88889e-06
									25.1	0.02884	4.44444e-06
									25.1333	0.0284267	0
									25.1667	0.0280133	0
									25.2	0.0276	0
									25.2333	0.0271867	0
									25.2667	0.0267733	0
									25.3	0.02636	0
									25.3333	0.0259467	0
									25.3667	0.0255333	0
									25.4	0.02512	0
									25.4333	0.0247067	0
									25.4667	0.0242933	0
									25.5	0.02388	0
									25.5333	0.0234667	0
									25.5667	0.0230533	0
									25.6	0.02264	0
									25.6333	0.0222311	0
									25.6667	0.0218222	0
									25.7	0.0214133	0
									25.7333	0.0210044	0
									25.7667	0.0205956	0
									25.8	0.0201867	0
									25.8333	0.0197778	0
									25.8667	0.0193733	0
									25.9	0.0189689	0
									25.9333	0.0185644	0
									25.9667	0.0181644	0
									26	0.0177689	0
									26.0333	0.0173778	0
									26.0667	0.0169911	0
									26.1	0.0166089	0
									26.1333	0.0162311	0
									26.1667	0.0158533	0
									26.2	0.01548	0
									26.2333	0.0151111	0
									26.2667	0.0147467	0
									26.3	0.0143867	0
									26.3333	0.0140311	0
									26.3667	0.01368	0
									26.4	0.0133333	0
									26.4333	0.0129956	0
									26.4667	0.0126667	0
									26.5	0.0123467	4.44444e-06
									26.5333	0.0120356	1.33333e-05
									26.5667	0.0117333	2.66667e-05
									26.6	0.01144	4.44444e-05
									26.6333	0.0111556	6.66667e-05
									26.6667	0.01088	9.33333e-05
									26.7	0.0106178	0.000124444
									26.7333	0.0103689	0.00016
									26.7667	0.0101333	0.0002
									26.8	0.00991111	0.000244444
									26.8333	0.00970222	0.000288889
									26.8667	0.00950667	0.000333333
									26.9	0.00932444	0.000377778
									26.9333	0.00915556	0.000422222
									26.9667	0.009	0.000466667
									27	0.00885778	0.000511111
									27.0333	0.00872889	0.00056
									27.0667	0.00861333	0.000608889
									27.1	0.00851111	0.000662222
									27.1333	0.00842222	0.00072
									27.1667	0.00834667	0.000782222
									27.2	0.00828444	0.000848889
									27.2333	0.00823556	0.00092
									27.2667	0.0082	0.000995556
									27.3	0.00817778	0.00107556
									27.3333	0.00816889	0.00116
									27.3667	0.00817333	0.00124889
									27.4	0.00819111	0.00134222
									27.4333	0.00822222	0.00144
									27.4667	0.00826667	0.00154222
									27.5	0.00832	0.00164889
									27.5333	0.00838222	0.00176
									27.5667	0.00845333	0.00187556
									27.6	0.00853333	0.00199556
									27.6333	0.00862222	0.00212
									27.6667	0.00872	0.00224889
									27.7	0.00882667	0.00238222
									27.7333	0.00894222	0.00252
									27.7667	0.00906667	0.00266222
									27.8	0.0092	0.00280889
									27.8333	0.00934222	0.00296
									27.8667	0.00948889	0.00311556
									27.9	0.00964444	0.00327556
									27.9333	0.00980889	0.00344
									27.9667	0.00998222	0.00360889
									28	0.0101644	0.00378222
									28.0333	0.0103511	0.00396
									28.0667	0.0105467	0.00414222
									28.1	0.0107511	0.00432889
									28.1333	0.0109644	0.00452
									28.1667	0.0111867	0.00471556
									28.2	0.0114178	0.00491556
									28.2333	0.0116578	0.00512
									28.2667	0.0119067	0.00532889
									28.3	0.0121644	0.00554222
									28.3333	0.0124311	0.00576
									28.3667	0.0127067	0.00598222
									28.4	0.0129911	0.00620889
									28.4333	0.0132844	0.00644
									28.4667	0.0135867	0.00667556
									28.5	0.0138978	0.00691556
									28.5333	0.0142178	0.00716
									28.5667	0.0145467	0.00740889
									28.6	0.0148844	0.00766222
									28.6333	0.0152311	0.00792
									28.6667	0.0155867	0.00818222
									28.7	0.0159511	0.00844889
									28.7333	0.0163244	0.00872
									28.7667	0.0167067	0.00899556
									28.8	0.0170933	0.00927556
									28.8333	0.0174844	0.00955556
									28.8667	0.01788	0.00983556
									28.9	0.01828	0.0101156
									28.9333	0.0186844	0.0103956
									28.9667	0.0190933	0.0106756
									29	0.0195067	0.0109556
									29.0333	0.0199244	0.0112356
									29.0667	0.0203467	0.0115156
									29.1	0.0207733	0.0117956
									29.1333	0.0212044	0.0120756
									29.1667	0.02164	0.0123556
									29.2	0.02208	0.0126356
									29.2333	0.0225244	0.0129156
									29.2667	0.0229733	0.0131956
									29.3	0.0234267	0.0134756
									29.3333	0.0238844	0.0137556
									29.3667	0.0243467	0.0140356
									29.4	0.0248133	0.0143156
									29.4333	0.0252844	0.0145956
									29.4667	0.02576	0.0148756
									29.5	0.02624	0.0151556
									29.5333	0.0267244	0.0154356
									29.5667	0.0272133	0.0157156
									29.6	0.0277067	0.0159956
									29.6333	0.0282044	0.0162756
									29.6667	0.0287067	0.0165556
									29.7	0.0292133	0.0168356
									29.7333	0.0297244	0.0171156
									29.7667	0.03024	0.0173956
									29.8	0.03076	0.0176756
									29.8333	0.0312844	0.0179556
									29.8667	0.0318133	0.0182356
									29.9	0.0323467	0.0185156
									29.9333	0.0328844	0.0187956
									29.9667	0.0334267	0.0190756
									30	0.0339733	0.0193556
									30.0333	0.0345244	0.0196356
									30.0667	0.0350844	0.0199156
									30.1	0.0356533	0.0201956
									30.1333	0.0362267	0.0204756
									30.1667	0.0368044	0.0207556
									30.2	0.0373867	0.0210356
									30.2333	0.0379733	0.0213156
									30.2667	0.0385644	0.0215956
									30.3	0.03916	0.0218756
									30.3333	0.03976	0.0221556
									30.3667	0.0403644	0.0224356
									30.4	0.0409733	0.0227156
									30.4333	0.0415911	0.0229956
									30.4667	0.0422133	0.0232756
									30.5	0.04284	0.0235556
									30.5333	0.0434711	0.0238356
									30.5667	0.0441067	0.0241156
									30.6	0.0447467	0.0243956
									30.6333	0.0453822	0.0246756
									30.6667	0.0460222	0.0249556
									30.7	0.0466667	0.0252356
									30.7333	0.0473156	0.0255156
									30.7667	0.0479689	0.0257956
									30.8	0.0486267	0.0260756
									30.8333	0.0492889	0.0263556
									30.8667	0.0499467	0.0266356
									30.9	0.0506089	0.0269156
									30.9333	0.0512756	0.0271956
									30.9667	0.0519378	0.0274756
									31	0.0525956	0.0277556
									31.0333	0.0532489	0.0280356
									31.0667	0.0538978	0.0283156
									31.1	0.0545422	0.0285956
									31.1333	0.0551822	0.0288756
									31.1667	0.0558267	0.0291556
									31.2	0.0564667	0.0294356
									31.2333	0.0571022	0.0297156
									31.2667	0.0577333	0.0299956
									31.3	0.05836	0.0302756
									31.3333	0.0589822	0.0305556
									31.3667	0.0596	0.0308356
									31.4	0.0602133	0.0311156
									31.4333	0.0608222	0.0313956
									31.4667	0.0614267	0.0316756
									31.5	0.0620267	0.0319467
									31.5333	0.0626222	0.0322089
									31.5667	0.0632133	0.0324622
									31.6	0.0638	0.0327067
									31.6333	0.0643822	0.0329422
									31.6667	0.06496	0.0331689
									31.7	0.0655333	0.0333867
									31.7333	0.0661022	0.0335956
									31.7667	0.0666667	0.0337956
									31.8	0.0672267	0.0339867
									31.8333	0.0677822	0.0341778
									31.8667	0.0683333	0.0343689
									31.9	0.06888	0.03456
									31.9333	0.0694222	0.0347511
									31.9667	0.06996	0.0349422
									32	0.0704933	0.0351333
									32.0333	0.0710222	0.0353156
									32.0667	0.0715467	0.0354978
									32.1	0.0720667	0.0356711
									32.1333	0.0725822	0.0358356
									32.1667	0.0730933	0.0359911
									32.2	0.0736	0.0361378
									32.2333	0.0741022	0.0362756
									32.2667	0.0746	0.0364044
									32.3	0.0750933	0.0365244
									32.3333	0.0755822	0.0366356
									32.3667	0.0760667	0.0367378
									32.4	0.0765467	0.0368311
									32.4333	0.0770222	0.0369156
									32.4667	0.0774933	0.0369911
									32.5	0.07796	0.0370578
									32.5333	0.0784222	0.0371156
									32.5667	0.07888	0.0371644
									32.6	0.0793333	0.0372044
									32.6333	0.0797822	0.0372356
									32.6667	0.0802267	0.0372578
									32.7	0.0806667	0.0372756
									32.7333	0.0811022	0.0372889
									32.7667	0.0815333	0.0372978
									32.8	0.08196	0.0373022
									32.8333	0.0823822	0.0372978
									32.8667	0.0828	0.0372889
									32.9	0.0832133	0.0372756
									32.9333	0.0836222	0.0372578
									32.9667	0.0840267	0.0372356
									33	0.0844267	0.0372089
									33.0333	0.0848222	0.0371778
									33.0667	0.0852133	0.0371422
									33.1	0.0856	0.0371022
									33.1333	0.0859822	0.0370578
									33.1667	0.08636	0.0370089
									33.2	0.0867333	0.0369556
									33.2333	0.0871022	0.0368978
									33.2667	0.0874667	0.0368356
									33.3	0.0878267	0.0367689
									33.3333	0.0881822	0.0366978
									33.3667	0.0885333	0.0366222
									33.4	0.08888	0.0365422
									33.4333	0.0892222	0.0364578
									33.4667	0.08956	0.0363689
									33.5	0.0898933	0.0362756
									33.5333	0.0902222	0.0361778
									33.5667	0.0905467	0.0360756
									33.6	0.0908667	0.0359689
									33.6333	0.0911822	0.0358578
									33.6667	0.0914933	0.0357422
									33.7	0.0918	0.0356222
									33.7333	0.0921022	0.0354978
									33.7667	0.0924	0.0353689
									33.8	0.0926933	0.0352356
									33.8333	0.0929822	0.0351067
									33.8667	0.0932667	0.0349822
									33.9	0.0935467	0.0348622
									33.9333	0.0938222	0.0347467
									33.9667	0.0940933	0.0346356
									34	0.09436	0.0345289
									34.0333	0.0946222	0.0344267
									34.0667	0.09488	0.0343289
									34.1	0.0951333	0.0342356
									34.1333	0.0953822	0.0341467
									34.1667	0.0956267	0.0340622
									34.2	0.0958667	0.0339822
									34.2333	0.0961022	0.0339067
									34.2667	0.0963333	0.0338356
									34.3	0.09656	0.0337689
									34.3333	0.0967822	0.0337067
									34.3667	0.097	0.0336489
									34.4	0.0972133	0.0335956
									34.4333	0.0974222	0.0335467
									34.4667	0.0976267	0.0335022
									34.5	0.0978267	0.0334622
									34.5333	0.0980222	0.0334267
									34.5667	0.0982133	0.0333956
									34.6	0.0984	0.0333689
									34.6333	0.0985822	0.0333467
									34.6667	0.09876	0.0333289
									34.7	0.0989333	0.0333156
									34.7333	0.0991022	0.0333067
									34.7667	0.0992667	0.0333022
									34.8	0.0994267	0.0333022
									34.8333	0.0995822	0.0333067
									34.8667	0.0997333	0.0333156
									34.9	0.09988	0.0333289
									34.9333	0.100022	0.0333467
									34.9667	0.10016	0.0333689
									35	0.100293	0.0333956
									35.0333	0.100422	0.0334267
									35.0667	0.100538	0.0334622
									35.1	0.10064	0.0335022
									35.1333	0.100738	0.0335467
									35.1667	0.100831	0.0335956
									35.2	0.10092	0.0336489
									35.2333	0.101004	0.0337067
									35.2667	0.101084	0.0337689
									35.3	0.10116	0.0338356
									35.3333	0.101231	0.0339067
									35.3667	0.101298	0.0339822
									35.4	0.10136	0.0340622
									35.4333	0.101409	0.0341422
									35.4667	0.101453	0.0342222
									35.5	0.101493	0.0343022
									35.5333	0.101529	0.0343822
									35.5667	0.10156	0.0344667
									35.6	0.101587	0.0345511
									35.6333	0.101613	0.03464
									35.6667	0.101636	0.0347333
									35.7	0.101653	0.0348311
									35.7333	0.101667	0.0349333
									35.7667	0.101676	0.03504
									35.8	0.10168	0.0351511
									35.8333	0.10168	0.0352667
									35.8667	0.10168	0.0353867
									35.9	0.101676	0.0355111
									35.9333	0.101667	0.03564
									35.9667	0.101658	0.0357733
									36	0.101649	0.0359111
									36.0333	0.10164	0.0360533
									36.0667	0.101631	0.0362
									36.1	0.101622	0.0363511
									36.1333	0.101618	0.0365067
									36.1667	0.101609	0.0366667
									36.2	0.1016	0.0368311
									36.2333	0.101591	0.037
									36.2667	0.101582	0.0371733
									36.3	0.101573	0.0373511
									36.3333	0.101564	0.0375333
									36.3667	0.101556	0.03772
									36.4	0.101547	0.0379111
									36.4333	0.101538	0.0381067
									36.4667	0.101529	0.0383067
									36.5	0.10152	0.0385156
									36.5333	0.101511	0.0387333
									36.5667	0.101502	0.03896
									36.6	0.101493	0.0391956
									36.6333	0.101484	0.03944
									36.6667	0.101476	0.0396933
									36.7	0.101467	0.0399556
									36.7333	0.101458	0.0402267
									36.7667	0.101449	0.0405067
									36.8	0.10144	0.0407956
									36.8333	0.101431	0.0410889
									36.8667	0.101422	0.0413867
									36.9	0.101413	0.0416889
									36.9333	0.101404	0.0419956
									36.9667	0.101396	0.0423067
									37	0.101387	0.0426222
									37.0333	0.101373	0.0429467
									37.0667	0.101356	0.0432711
									37.1	0.101333	0.0436
									37.1333	0.101307	0.0439333
									37.1667	0.101276	0.0442711
									37.2	0.10124	0.0446133
									37.2333	0.1012	0.04496
									37.2667	0.101156	0.0453111
									37.3	0.101107	0.0456667
									37.3333	0.101053	0.0460267
									37.3667	0.100996	0.0463911
									37.4	0.100933	0.04676
									37.4333	0.100867	0.0471333
									37.4667	0.1008	0.0475111
									37.5	0.100733	0.0478933
									37.5333	0.100671	0.04828
									37.5667	0.100609	0.0486711
									37.6	0.100551	0.0490667
									37.6333	0.100498	0.0494667
									37.6667	0.100449	0.0498711
									37.7	0.100404	0.0502711
									37.7333	0.100364	0.0506667
									37.7667	0.100329	0.0510578
									37.8	0.100298	0.0514444
									37.8333	0.100267	0.0518356
									37.8667	0.10024	0.0522222
									37.9	0.100218	0.0526044
									37.9333	0.1002	0.0529822
									37.9667	0.100187	0.0533556
									38	0.100178	0.0537244
									38.0333	0.100173	0.0540889
									38.0667	0.100173	0.0544489
									38.1	0.100178	0.0548044
									38.1333	0.100187	0.0551556
									38.1667	0.1002	0.0555022
									38.2	0.100218	0.0558444
									38.2333	0.10024	0.0561822
									38.2667	0.100267	0.0565156
									38.3	0.100298	0.0568444
									38.3333	0.100333	0.0571689
									38.3667	0.100373	0.0574889
									38.4	0.100418	0.0578044
									38.4333	0.100467	0.0581156
									38.4667	0.10052	0.0584222
									38.5	0.100578	0.0587244
									38.5333	0.10064	0.0590222
									38.5667	0.100707	0.0593156
									38.6	0.100778	0.0596044
									38.6333	0.100858	0.0598889
									38.6667	0.100947	0.0601689
									38.7	0.101044	0.0604444
									38.7333	0.101151	0.0607156
									38.7667	0.101267	0.0609822
									38.8	0.101387	0.0612444
									38.8333	0.101511	0.0614978
									38.8667	0.10164	0.0617422
									38.9	0.101773	0.0619778
									38.9333	0.101911	0.0622044
									38.9667	0.102053	0.0624222
									39	0.1022	0.0626311
									39.0333	0.102351	0.0628311
									39.0667	0.102507	0.0630222
									39.1	0.102667	0.0632044
									39.1333	0.102831	0.0633778
									39.1667	0.103	0.0635422
									39.2	0.103173	0.0636978
									39.2333	0.103351	0.0638444
									39.2667	0.103533	0.0639822
									39.3	0.10372	0.0641111
									39.3333	0.103911	0.0642311
									39.3667	0.104107	0.0643422
									39.4	0.104307	0.0644444
									39.4333	0.104511	0.0645378
									39.4667	0.10472	0.0646222
									39.5	0.104933	0.0646978
									39.5333	0.105151	0.0647644
									39.5667	0.105373	0.0648222
									39.6	0.1056	0.0648711
									39.6333	0.105831	0.0649111
									39.6667	0.106067	0.0649422
									39.7	0.106307	0.0649644
									39.7333	0.106551	0.0649778
									39.7667	0.1068	0.0649822
									39.8	0.107053	0.0649778
									39.8333	0.107311	0.0649644
									39.8667	0.107573	0.0649422
									39.9	0.10784	0.0649111
									39.9333	0.108111	0.0648711
									39.9667	0.108387	0.0648222
									40	0.108671	0.0647644
									40.0333	0.108964	0.0646978
									40.0667	0.109271	0.0646222
									40.1	0.109591	0.0645378
									40.1333	0.109916	0.0644444
									40.1667	0.110244	0.0643422
									40.2	0.110578	0.0642311
									40.2333	0.110916	0.0641111
									40.2667	0.111258	0.0639822
									40.3	0.111604	0.0638444
									40.3333	0.111956	0.0636978
									40.3667	0.112307	0.0635422
									40.4	0.112658	0.0633778
									40.4333	0.113013	0.0632133
									40.4667	0.113369	0.0630489
									40.5	0.113724	0.0628844
									40.5333	0.11408	0.06272
									40.5667	0.114436	0.0625467
									40.6	0.114791	0.0623733
									40.6333	0.115147	0.0621911
									40.6667	0.115502	0.062
									40.7	0.115858	0.0618
									40.7333	0.116213	0.0615911
									40.7667	0.116569	0.0613733
									40.8	0.116924	0.0611467
									40.8333	0.11728	0.0609111
									40.8667	0.117636	0.0606667
									40.9	0.117991	0.0604133
									40.9333	0.118347	0.0601511
									40.9667	0.118702	0.05988
									41	0.119058	0.0596
									41.0333	0.119413	0.0593111
									41.0667	0.119769	0.0590133
									41.1	0.120124	0.0587067
									41.1333	0.120471	0.0583911
									41.1667	0.120818	0.0580667
									41.2	0.121164	0.0577333
									41.2333	0.121511	0.0573911
									41.2667	0.121858	0.05704
									41.3	0.122204	0.05668
									41.3333	0.122551	0.0563111
									41.3667	0.122902	0.0559333
									41.4	0.123258	0.0555467
									41.4333	0.123618	0.0551511
									41.4667	0.123982	0.0547467
									41.5	0.124351	0.0543333
									41.5333	0.124724	0.0539111
									41.5667	0.125102	0.05348
									41.6	0.125484	0.05304
									41.6333	0.125871	0.0525911
									41.6667	0.126262	0.0521333
									41.7	0.126658	0.0516667
									41.7333	0.127053	0.0511911
									41.7667	0.127449	0.0507067
									41.8	0.12784	0.0502133
									41.8333	0.128231	0.0497111
									41.8667	0.128618	0.0492
									41.9	0.129	0.04868
									41.9333	0.129378	0.0481511
									41.9667	0.129751	0.0476133
									42	0.13012	0.0470667
									42.0333	0.130493	0.0465111
									42.0667	0.130871	0.0459556
									42.1	0.131253	0.0454
									42.1333	0.13164	0.0448444
									42.1667	0.132031	0.0442889
									42.2	0.132427	0.0437333
									42.2333	0.132827	0.0431778
									42.2667	0.133231	0.0426222
									42.3	0.13364	0.0420667
									42.3333	0.134053	0.0415111
									42.3667	0.134471	0.0409556
									42.4	0.134893	0.0404
									42.4333	0.13532	0.0398444
									42.4667	0.135742	0.0392889
									42.5	0.13616	0.0387333
									42.5333	0.136564	0.0381778
									42.5667	0.136964	0.0376222
									42.6	0.137351	0.0370667
									42.6333	0.137724	0.0365111
									42.6667	0.138084	0.0359556
									42.7	0.138431	0.0354044
									42.7333	0.138764	0.0348578
									42.7667	0.139084	0.0343156
									42.8	0.139391	0.0337778
									42.8333	0.139693	0.03324
									42.8667	0.139982	0.0327067
									42.9	0.140258	0.0321778
									42.9333	0.14052	0.0316533
									42.9667	0.140769	0.0311333
									43	0.141004	0.0306178
									43.0333	0.141231	0.0301067
									43.0667	0.141449	0.0296
									43.1	0.141658	0.0290978
									43.1333	0.141858	0.0286
									43.1667	0.142049	0.0281067
									43.2	0.142231	0.0276178
									43.2333	0.142404	0.0271333
									43.2667	0.142569	0.0266533
									43.3	0.142724	0.0261778
									43.3333	0.142871	0.0257067
									43.3667	0.143009	0.02524
									43.4	0.143138	0.0247778
									43.4333	0.143258	0.02432
									43.4667	0.143369	0.0238667
									43.5	0.143471	0.0234178
									43.5333	0.143564	0.0229733
									43.5667	0.143649	0.0225333
									43.6	0.14372	0.0220978
									43.6333	0.143769	0.0216667
									43.6667	0.143796	0.02124
									43.7	0.143804	0.0208178
									43.7333	0.143796	0.0204
									43.7667	0.143764	0.0199867
									43.8	0.143724	0.0195778
									43.8333	0.143676	0.0191733
									43.8667	0.143618	0.0187733
									43.9	0.143551	0.0183778
									43.9333	0.143476	0.0179867
									43.9667	0.143387	0.0176
									44	0.143289	0.0172178
									44.0333	0.143182	0.01684
									44.0667	0.143067	0.0164667
									44.1	0.142938	0.0160978
									44.1333	0.142796	0.0157333
									44.1667	0.14264	0.0153733
									44.2	0.142471	0.0150178
									44.2333	0.142289	0.0146667
									44.2667	0.142093	0.01432
									44.3	0.141884	0.0139778
									44.3333	0.141662	0.01364
									44.3667	0.141427	0.0133067
									44.4	0.141178	0.0129778
									44.4333	0.140916	0.0126533
									44.4667	0.14064	0.0123333
									44.5	0.140351	0.0120178
									44.5333	0.140049	0.0117067
									44.5667	0.139733	0.0114
									44.6	0.139404	0.0110978
									44.6333	0.139062	0.0108
									44.6667	0.138707	0.0105067
									44.7	0.138338	0.0102178
									44.7333	0.137956	0.00993333
									44.7667	0.13756	0.00965333
									44.8	0.137151	0.00937778
									44.8333	0.136729	0.00910667
									44.8667	0.136293	0.00884
									44.9	0.135844	0.00857778
									44.9333	0.135382	0.00832
									44.9667	0.134907	0.00806667
									45	0.134409	0.00781778
									45.0333	0.133889	0.00757333
									45.0667	0.133347	0.00733333
									45.1	0.132782	0.00709778
									45.1333	0.132204	0.00686667
									45.1667	0.131613	0.00664
									45.2	0.131009	0.00641778
									45.2333	0.130391	0.0062
									45.2667	0.12976	0.00598667
									45.3	0.129116	0.00577778
									45.3333	0.128458	0.00557333
									45.3667	0.127796	0.00537333
									45.4	0.127133	0.00517778
									45.4333	0.126471	0.00498222
									45.4667	0.125809	0.00478667
									45.5	0.125147	0.00459111
									45.5333	0.124484	0.00439556
									45.5667	0.123822	0.00420444
									45.6	0.123164	0.00401333
									45.6333	0.122507	0.00382667
									45.6667	0.121849	0.00364444
									45.7	0.121191	0.00346667
									45.7333	0.120533	0.00329333
									45.7667	0.119876	0.00312444
									45.8	0.119218	0.00296
									45.8333	0.11856	0.0028
									45.8667	0.117902	0.00264444
									45.9	0.117244	0.00249333
									45.9333	0.116587	0.00234667
									45.9667	0.115929	0.00220444
									46	0.115271	0.00206667
									46.0333	0.114613	0.00193333
									46.0667	0.113956	0.00180444
									46.1	0.113298	0.00168
									46.1333	0.112644	0.00156
									46.1667	0.111991	0.00144444
									46.2	0.111342	0.00133333
									46.2333	0.110698	0.00122667
									46.2667	0.110053	0.00112444
									46.3	0.109409	0.00102667
									46.3333	0.108764	0.000933333
									46.3667	0.108111	0.000844444
									46.4	0.107449	0.00076
									46.4333	0.106778	0.00068
									46.4667	0.106093	0.000604444
									46.5	0.105396	0.000533333
									46.5333	0.104689	0.000466667
									46.5667	0.103973	0.000404444
									46.6	0.103249	0.000346667
									46.6333	0.102516	0.000293333
									46.6667	0.101773	0.000244444
									46.7	0.101022	0.0002
									46.7333	0.100271	0.00016
									46.7667	0.09952	0.000124444
									46.8	0.0987778	9.33333e-05
									46.8333	0.0980356	6.66667e-05
									46.8667	0.0973022	4.44444e-05
									46.9	0.0965778	2.66667e-05
									46.9333	0.0958622	1.33333e-05
									46.9667	0.0951556	4.44444e-06
									47	0.0944578	0
									47.0333	0.0937644	0
									47.0667	0.0930756	0
									47.1	0.0923911	0
									47.1333	0.0917067	0
									47.1667	0.0910222	0
									47.2	0.0903378	0
									47.2333	0.0896533	0
									47.2667	0.0889689	0
									47.3	0.0882844	0
									47.3333	0.0876	0
									47.3667	0.0869156	0
									47.4	0.0862311	0
									47.4333	0.0855467	0
									47.4667	0.0848667	0
									47.5	0.0841911	0
									47.5333	0.0835244	0
									47.5667	0.0828622	0
									47.6	0.0822089	0
									47.6333	0.0815644	0
									47.6667	0.0809289	0
									47.7	0.0803022	0
									47.7333	0.0796844	0
									47.7667	0.0790756	0
									47.8	0.0784756	0
									47.8333	0.07788	0
									47.8667	0.0772933	0
									47.9	0.0767156	0
									47.9333	0.0761467	0
									47.9667	0.0755867	0
									48	0.0750356	0
									48.0333	0.0744844	0
									48.0667	0.0739333	0
									48.1	0.0733822	0
									48.1333	0.0728311	0
									48.1667	0.07228	0
									48.2	0.0717289	0
									48.2333	0.0711778	0
									48.2667	0.0706267	0
									48.3	0.0700756	0
									48.3333	0.0695244	0
									48.3667	0.0689733	0
									48.4	0.0684222	0
									48.4333	0.0678711	0
									48.4667	0.06732	0
									48.5	0.0667689	0
									48.5333	0.0662178	0
									48.5667	0.0656667	0
									48.6	0.0651244	0
									48.6333	0.0645956	0
									48.6667	0.06408	0
									48.7	0.0635689	0
									48.7333	0.0630622	0
									48.7667	0.0625689	0
									48.8	0.0620756	0
									48.8333	0.0615822	0
									48.8667	0.0610889	0
									48.9	0.0605956	0
									48.9333	0.0601022	0
									48.9667	0.0596178	0
									49	0.0591333	0
									49.0333	0.0586489	0
									49.0667	0.0581644	0
									49.1	0.0576889	0
									49.1333	0.0572222	0
									49.1667	0.0567644	0
									49.2	0.0563156	0
									49.2333	0.0558756	0
									49.2667	0.0554444	0
									49.3	0.0550222	0
									49.3333	0.0546089	0
									49.3667	0.0542044	0
									49.4	0.0538089	0
									49.4333	0.0534222	0
									49.4667	0.0530444	0
									49.5	0.0526756	0
									49.5333	0.0523156	0
									49.5667	0.0519644	0
									49.6	0.0516222	0
									49.6333	0.0512889	0
									49.6667	0.0509644	0
									49.7	0.0506489	0
									49.7333	0.0503422	0
									49.7667	0.0500444	0
									49.8	0.0497556	0
									49.8333	0.0494756	0
									49.8667	0.0492044	0
									49.9	0.0489422	0
									49.9333	0.0486889	0
									49.9667	0.0484444	0
									50	0.0482133	0
									50.0333	0.0479956	0
									50.0667	0.0477911	0
									50.1	0.0476	0
									50.1333	0.0474178	0
									50.1667	0.0472444	0
									50.2	0.04708	0
									50.2333	0.0469244	0
									50.2667	0.0467778	0
									50.3	0.04664	0
									50.3333	0.0465111	0
									50.3667	0.0463867	0
									50.4	0.0462578	0
									50.4333	0.0461244	0
									50.4667	0.0459867	0
									50.5	0.0458444	0
									50.5333	0.0456978	0
									50.5667	0.0455467	0
									50.6	0.0453822	0
									50.6333	0.0452133	0
									50.6667	0.04504	0
									50.7	0.0448622	0
									50.7333	0.04468	0
									50.7667	0.0444933	0
									50.8	0.0443022	0
									50.8333	0.0441067	0
									50.8667	0.0439067	0
									50.9	0.0437022	0
									50.9333	0.0434933	0
									50.9667	0.04328	0
									51	0.0430622	0
									51.0333	0.04284	0
									51.0667	0.0426133	0
									51.1	0.0423822	0
									51.1333	0.0421467	0
									51.1667	0.0419067	0
									51.2	0.0416533	0
									51.2333	0.0413867	0
									51.2667	0.0411156	0
									51.3	0.04084	0
									51.3333	0.04056	0
									51.3667	0.04028	0
									51.4	0.04	0
									51.4333	0.03972	0
									51.4667	0.0394489	0
									51.5	0.0391867	0
									51.5333	0.0389244	0
									51.5667	0.0386622	0
									51.6	0.0384	0
									51.6333	0.0381378	0
									51.6667	0.0378756	0
									51.7	0.0376133	0
									51.7333	0.0373467	0
									51.7667	0.0370756	0
									51.8	0.0367956	0
									51.8333	0.0365111	0
									51.8667	0.0362178	0
									51.9	0.0359156	0
									51.9333	0.0356044	0
									51.9667	0.0352844	0
									52	0.0349556	0
									52.0333	0.0346178	0
									52.0667	0.0342711	0
									52.1	0.0339156	0
									52.1333	0.03356	0
									52.1667	0.0332044	0
									52.2	0.0328489	0
									52.2333	0.0324933	0
									52.2667	0.0321378	0
									52.3	0.0317822	0
									52.3333	0.0314267	0
									52.3667	0.0310711	0
									52.4	0.0307156	0
									52.4333	0.03036	0
									52.4667	0.0300044	0
									52.5	0.0296489	0
									52.5333	0.0292933	0
									52.5667	0.0289378	0
									52.6	0.0285822	0
									52.6333	0.0282267	0
									52.6667	0.0278711	0
									52.7	0.0275156	0
									52.7333	0.02716	0
									52.7667	0.0268089	0
									52.8	0.0264578	0
									52.8333	0.0261111	0
									52.8667	0.0257644	0
									52.9	0.0254178	0
									52.9333	0.0250711	0
									52.9667	0.0247244	0
									53	0.0243778	0
									53.0333	0.0240356	0
									53.0667	0.0236978	0
									53.1	0.0233644	0
									53.1333	0.0230356	0
									53.1667	0.0227111	0
									53.2	0.0223911	0
									53.2333	0.0220756	0
									53.2667	0.0217644	0
									53.3	0.0214578	0
									53.3333	0.0211556	0
									53.3667	0.0208578	0
									53.4	0.0205644	0
									53.4333	0.0202756	0
									53.4667	0.0199911	0
									53.5	0.0197111	0
									53.5333	0.0194356	0
									53.5667	0.0191644	0
									53.6	0.0188933	0
									53.6333	0.0186222	0
									53.6667	0.0183511	0
									53.7	0.0180844	0
									53.7333	0.0178222	0
									53.7667	0.01756	0
									53.8	0.0173022	0
									53.8333	0.0170489	0
									53.8667	0.0168	0
									53.9	0.0165556	0
									53.9333	0.0163156	0
									53.9667	0.0160756	0
									54	0.01584	0
									54.0333	0.0156089	0
									54.0667	0.0153822	0
									54.1	0.0151556	0
									54.1333	0.0149289	0
									54.1667	0.0147022	0
									54.2	0.0144756	0
									54.2333	0.0142489	0
									54.2667	0.0140222	0
									54.3	0.0137956	0
									54.3333	0.0135689	0
									54.3667	0.0133422	0
									54.4	0.0131156	0
									54.4333	0.0128889	0
									54.4667	0.0126622	0
									54.5	0.0124356	0
									54.5333	0.0122089	0
									54.5667	0.0119822	0
									54.6	0.0117556	0
									54.6333	0.0115289	0
									54.6667	0.0113022	0
									54.7	0.0110756	0
									54.7333	0.0108489	0
									54.7667	0.0106222	0
									54.8	0.0103956	0
									54.8333	0.0101689	0
									54.8667	0.00994222	0
									54.9	0.00971556	0
									54.9333	0.00948889	0
									54.9667	0.00926222	0
									55	0.00903556	0
									55.0333	0.00880889	0
									55.0667	0.00858222	0
									55.1	0.00835556	0
									55.1333	0.00812889	0
									55.1667	0.00790222	0
									55.2	0.00767556	0
									55.2333	0.00744889	0
									55.2667	0.00722222	0
									55.3	0.00699556	0
									55.3333	0.00676889	0
									55.3667	0.00654222	0
									55.4	0.00632444	0
									55.4333	0.00611556	0
									55.4667	0.00591111	0
									55.5	0.00571111	0
									55.5333	0.00551556	0
									55.5667	0.00532444	0
									55.6	0.00514222	0
									55.6333	0.00496444	0
									55.6667	0.00479111	0
									55.7	0.00462222	0
									55.7333	0.00445778	0
									55.7667	0.00429778	0
									55.8	0.00414222	0
									55.8333	0.00399111	0
									55.8667	0.00384444	0
									55.9	0.00370222	0
									55.9333	0.00356444	0
									55.9667	0.00343111	0
									56	0.00330222	0
									56.0333	0.00317778	0
									56.0667	0.00305778	0
									56.1	0.00294222	0
									56.1333	0.00283111	0
									56.1667	0.00272444	0
									56.2	0.00262667	0
									56.2333	0.00253778	0
									56.2667	0.00245333	0
									56.3	0.00237333	0
									56.3333	0.00229778	0
									56.3667	0.00222667	0
									56.4	0.00216	0
									56.4333	0.00209778	0
									56.4667	0.00204	0
									56.5	0.00198667	0
									56.5333	0.00194222	0
									56.5667	0.00190667	0
									56.6	0.00188	0
									56.6333	0.00186222	0
									56.6667	0.00185333	0
									56.7	0.00185333	0
									56.7333	0.00186222	0
									56.7667	0.00187556	0
									56.8	0.00189333	0
									56.8333	0.00191556	0
									56.8667	0.00194222	0
									56.9	0.00197333	0
									56.9333	0.00200889	0
									56.9667	0.00204889	0
									57	0.00209333	0
									57.0333	0.00214222	0
									57.0667	0.00219556	0
									57.1	0.00225333	0
									57.1333	0.00231111	0
									57.1667	0.00236889	0
									57.2	0.00242667	0
									57.2333	0.00248444	0
									57.2667	0.00254222	0
									57.3	0.0026	0
									57.3333	0.00265778	0
									57.3667	0.00271556	0
									57.4	0.00277333	0
									57.4333	0.00283111	0
									57.4667	0.00288889	0
									57.5	0.00294667	0
									57.5333	0.00300444	0
									57.5667	0.00306222	0
									57.6	0.00312	0
									57.6333	0.00317778	0
									57.6667	0.00323556	0
									57.7	0.00329333	0
									57.7333	0.00335111	0
									57.7667	0.0034	0
									57.8	0.00344889	0
									57.8333	0.00348889	0
									57.8667	0.00352889	0
									57.9	0.00356889	0
									57.9333	0.00360889	0
									57.9667	0.00364889	0
									58	0.00368889	0
									58.0333	0.00372889	0
									58.0667	0.00376889	0
									58.1	0.00380889	0
									58.1333	0.00384889	0
									58.1667	0.00388889	0
									58.2	0.00392889	0
									58.2333	0.00396889	0
									58.2667	0.00400889	0
									58.3	0.00404889	0
									58.3333	0.00408889	0
									58.3667	0.00412889	0
									58.4	0.00416889	0
									58.4333	0.00420889	0
									58.4667	0.00424889	0
									58.5	0.00428889	0
									58.5333	0.00432889	0
									58.5667	0.00436889	0
									58.6	0.00440889	0
									58.6333	0.00444889	0
									58.6667	0.00448889	0
									58.7	0.00452889	0
									58.7333	0.00456889	0
									58.7667	0.00460889	0
									58.8	0.00464889	0
									58.8333	0.00469333	0
									58.8667	0.00474222	0
									58.9	0.00479111	0
									58.9333	0.00484	0
									58.9667	0.00488889	0
									59	0.00493778	0
									59.0333	0.00498667	0
									59.0667	0.00503556	0
									59.1	0.00508444	0
									59.1333	0.00513333	0
									59.1667	0.00518222	0
									59.2	0.00523111	0
									59.2333	0.00528	0
									59.2667	0.00532889	0
									59.3	0.00537778	0
									59.3333	0.00542667	0
									59.3667	0.00547556	0
									59.4	0.00552444	0
									59.4333	0.00557333	0
									59.4667	0.00562222	0
									59.5	0.00567111	0
									59.5333	0.00572	0
									59.5667	0.00576889	0
									59.6	0.00581778	0
									59.6333	0.00586667	0
									59.6667	0.00591556	0
									59.7	0.00596444	0
									59.7333	0.00601333	0
									59.7667	0.00606222	0
									59.8	0.00611111	0
									59.8333	0.00616	0
									59.8667	0.00620889	0
									59.9	0.00625778	0
									59.9333	0.00630667	0
									59.9667	0.00635556	0
									60	0.00640444	0
									60.0333	0.00645333	0
									60.0667	0.00650222	0
									60.1	0.00655111	0
									60.1333	0.0066	0
									60.1667	0.00664889	0
									60.2	0.00669778	0
									60.2333	0.00674667	0
									60.2667	0.00679556	0
									60.3	0.00684444	0
									60.3333	0.00689333	0
									60.3667	0.00694222	0
									60.4	0.00698222	0
									60.4333	0.00701333	0
									60.4667	0.00704444	0
									60.5	0.00707556	0
									60.5333	0.00710667	0
									60.5667	0.00713778	0
									60.6	0.00716889	0
									60.6333	0.0072	0
									60.6667	0.00723111	0
									60.7	0.00726222	0
									60.7333	0.00729333	0
									60.7667	0.00732444	0
									60.8	0.00735556	0
									60.8333	0.00738667	0
									60.8667	0.00741778	0
									60.9	0.00744889	0
									60.9333	0.00748	0
									60.9667	0.00751111	0
									61	0.00754222	0
									61.0333	0.00757333	0
									61.0667	0.00760444	0
									61.1	0.00763556	0
									61.1333	0.00766667	0
									61.1667	0.00769778	0
									61.2	0.00772889	0
									61.2333	0.00776	0
									61.2667	0.00779111	0
									61.3	0.00782222	0
									61.3333	0.00785333	0
									61.3667	0.00788444	0
									61.4	0.00791556	0
									61.4333	0.00794667	0
									61.4667	0.00796889	0
									61.5	0.00798222	0
									61.5333	0.00798667	0
									61.5667	0.00798222	0
									61.6	0.00796889	0
									61.6333	0.00794667	0
									61.6667	0.00791556	0
									61.7	0.00787556	0
									61.7333	0.00782667	0
									61.7667	0.00777778	0
									61.8	0.00772889	0
									61.8333	0.00768	0
									61.8667	0.00763111	0
									61.9	0.00758222	0
									61.9333	0.00753333	0
									61.9667	0.00748444	0
									62	0.00743556	0
									62.0333	0.00738667	0
									62.0667	0.00733778	0
									62.1	0.00728889	0
									62.1333	0.00724	0
									62.1667	0.00719111	0
									62.2	0.00714222	0
									62.2333	0.00709333	0
									62.2667	0.00704444	0
									62.3	0.00699556	0
									62.3333	0.00694667	0
									62.3667	0.00689778	0
									62.4	0.00684889	0
									62.4333	0.0068	0
									62.4667	0.00675111	0
									62.5	0.00670222	0
									62.5333	0.00665333	0
									62.5667	0.00660444	0
									62.6	0.00655556	0
									62.6333	0.00650667	0
									62.6667	0.00645778	0
									62.7	0.00640889	0
									62.7333	0.00636	0
									62.7667	0.00631556	0
									62.8	0.00627111	0
									62.8333	0.00623111	0
									62.8667	0.00619111	0
									62.9	0.00615111	0
									62.9333	0.00611111	0
									62.9667	0.00607111	0
									63	0.00603111	0
									63.0333	0.00599111	0
									63.0667	0.00595111	0
									63.1	0.00591111	0
									63.1333	0.00587111	0
									63.1667	0.00583111	0
									63.2	0.00579111	0
									63.2333	0.00575556	0
									63.2667	0.00572444	0
									63.3	0.00569778	0
									63.3333	0.00567556	0
									63.3667	0.00565778	0
									63.4	0.00564444	0
									63.4333	0.00563556	0
									63.4667	0.00563111	4.44444e-06
									63.5	0.00563111	1.33333e-05
									63.5333	0.00563556	2.22222e-05
									63.5667	0.00564444	3.55556e-05
									63.6	0.00565778	5.33333e-05
									63.6333	0.00567556	7.55556e-05
									63.6667	0.00569778	0.000102222
									63.7	0.00572444	0.000128889
									63.7333	0.00575556	0.00016
									63.7667	0.00579111	0.000191111
									63.8	0.00583111	0.000222222
									63.8333	0.00586667	0.000253333
									63.8667	0.00589778	0.000284444
									63.9	0.00593333	0.000315556
									63.9333	0.00597333	0.000346667
									63.9667	0.00601778	0.000377778
									64	0.00606667	0.000408889
									64.0333	0.00612	0.00044
									64.0667	0.00617778	0.000471111
									64.1	0.00624	0.000502222
									64.1333	0.00630667	0.000533333
									64.1667	0.00637778	0.000564444
									64.2	0.00645333	0.000595556
									64.2333	0.00653333	0.000626667
									64.2667	0.00661778	0.000657778
									64.3	0.00670667	0.000688889
									64.3333	0.0068	0.00072
									64.3667	0.00689778	0.000751111
									64.4	0.007	0.000782222
									64.4333	0.00710667	0.000813333
									64.4667	0.00721778	0.000844444
									64.5	0.00733333	0.000875556
									64.5333	0.00745333	0.000906667
									64.5667	0.00757778	0.000937778
									64.6	0.00770667	0.000968889
									64.6333	0.00784	0.001
									64.6667	0.00797778	0.00103111
									64.7	0.00812	0.00106222
									64.7333	0.00826667	0.00109333
									64.7667	0.00841778	0.00112444
									64.8	0.00857333	0.00115556
									64.8333	0.00873333	0.00118667
									64.8667	0.00889778	0.00121778
									64.9	0.00906667	0.00124889
									64.9333	0.00924	0.00128
									64.9667	0.00941778	0.00131111
									65	0.0096	0.00134222
									65.0333	0.00978667	0.00137333
									65.0667	0.00997333	0.00140444
									65.1	0.0101644	0.00143556
									65.1333	0.01036	0.00146667
									65.1667	0.0105556	0.00149778
									65.2	0.0107511	0.00152889
									65.2333	0.0109511	0.00156
									65.2667	0.0111556	0.00159111
									65.3	0.0113644	0.00162222
									65.3333	0.0115778	0.00165333
									65.3667	0.0117956	0.00168444
									65.4	0.0120222	0.00171556
									65.4333	0.0122578	0.00174667
									65.4667	0.0124978	0.00177778
									65.5	0.0127422	0.00180889
									65.5333	0.0129911	0.00184
									65.5667	0.0132444	0.00187111
									65.6	0.0135022	0.00190222
									65.6333	0.0137644	0.00193333
									65.6667	0.0140311	0.00196444
									65.7	0.0143022	0.00199556
									65.7333	0.0145778	0.00202667
									65.7667	0.0148578	0.00205778
									65.8	0.0151422	0.00208889
									65.8333	0.0154311	0.00212
									65.8667	0.0157244	0.00215111
									65.9	0.0160222	0.00218222
									65.9333	0.0163244	0.00221333
									65.9667	0.0166311	0.00224444
									66	0.0169422	0.00227556
									66.0333	0.0172578	0.00230667
									66.0667	0.0175778	0.00233778
									66.1	0.0179022	0.00236889
									66.1333	0.0182311	0.0024
									66.1667	0.0185644	0.00243111
									66.2	0.0189022	0.00246222
									66.2333	0.0192489	0.00249333
									66.2667	0.0196044	0.00252444
									66.3	0.0199689	0.00255556
									66.3333	0.0203422	0.00258667
									66.3667	0.0207244	0.00261778
									66.4	0.0211156	0.00264889
									66.4333	0.0215156	0.00268
									66.4667	0.0219289	0.00271111
									66.5	0.0223556	0.00274222
									66.5333	0.0227956	0.00277333
									66.5667	0.0232489	0.00280444
									66.6	0.0237156	0.00284
									66.6333	0.0241956	0.00287556
[truncated: 8,801 more rows]

## Sheet: Panel b – Dsx∩P1>GCaMP
Time (s)	∆F/F Averaged individual taps (left) mel female target male 1 tap 1	∆F/F Averaged individual taps (left) mel female target male 1 tap 2	∆F/F Averaged individual taps (left) mel female target male 1 tap 3	∆F/F Averaged individual taps (left) mel female target male 2 tap 1	∆F/F Averaged individual taps (left) mel female target male 2 tap 2	∆F/F Averaged individual taps (left) mel female target male 2 tap 3	∆F/F Averaged individual taps (left) mel female target male 3 tap 1	∆F/F Averaged individual taps (left) mel female target male 3 tap 2	∆F/F Averaged individual taps (left) mel female target male 3 tap 3	∆F/F Averaged individual taps (left) mel female target male 4 tap 1	∆F/F Averaged individual taps (left) mel female target male 4 tap 2	∆F/F Averaged individual taps (left) mel female target male 4 tap 3	∆F/F Averaged individual taps (left) mel female target male 5 tap 1	∆F/F Averaged individual taps (left) mel female target male 5 tap 2	∆F/F Averaged individual taps (left) mel female target male 5 tap 3	∆F/F Averaged individual taps (left) mel female target male 6 tap 1	∆F/F Averaged individual taps (left) mel female target male 6 tap 2	∆F/F Averaged individual taps (left) mel female target male 6 tap 3	∆F/F Averaged individual taps (left) mel female target male 7 tap 1	∆F/F Averaged individual taps (left) mel female target male 7 tap 2	∆F/F Averaged individual taps (left) mel female target male 7 tap 3	∆F/F Averaged individual taps (left) mel female target male 8 tap 1	∆F/F Averaged individual taps (left) mel female target male 8 tap 2	∆F/F Averaged individual taps (left) mel female target male 8 tap 3	∆F/F Averaged individual taps (left) mel female target male 9 tap 1	∆F/F Averaged individual taps (left) mel female target male 9 tap 2	∆F/F Averaged individual taps (left) mel female target male 9 tap 3	∆F/F Averaged individual taps (left) mel female target male 10 tap 1	∆F/F Averaged individual taps (left) mel female target male 10 tap 2	∆F/F Averaged individual taps (left) mel female target male 10 tap 3	∆F/F Averaged individual taps (left) ere female target male 1 tap 1	∆F/F Averaged individual taps (left) ere female target male 1 tap 2	∆F/F Averaged individual taps (left) ere female target male 1 tap 3	∆F/F Averaged individual taps (left) ere female target male 2 tap 1	∆F/F Averaged individual taps (left) ere female target male 2 tap 2	∆F/F Averaged individual taps (left) ere female target male 2 tap 3	∆F/F Averaged individual taps (left) ere female target male 3 tap 1	∆F/F Averaged individual taps (left) ere female target male 3 tap 2	∆F/F Averaged individual taps (left) ere female target male 3 tap 3	∆F/F Averaged individual taps (left) ere female target male 4 tap 1	∆F/F Averaged individual taps (left) ere female target male 4 tap 2	∆F/F Averaged individual taps (left) ere female target male 4 tap 3	∆F/F Averaged individual taps (left) ere female target male 5 tap 1	∆F/F Averaged individual taps (left) ere female target male 5 tap 2	∆F/F Averaged individual taps (left) ere female target male 5 tap 3	∆F/F Averaged individual taps (left) ere female target male 6 tap 1	∆F/F Averaged individual taps (left) ere female target male 6 tap 2	∆F/F Averaged individual taps (left) ere female target male 6 tap 3	∆F/F Averaged individual taps (left) ere female target male 7 tap 1
0	-0.076168	0.006056	-0.083546	-0.043203	-0.028536	0.116377	-0.006632	-0.01874	0.025592	0.005428	0.013575	0.012898	0.001896	-0.009178	-0.011926	0.023496	0.015273	0.015803	0.019975	-0.05034	0.014498	0.141694	-0.005141	0.126354	-0.005817	0.005644	0.009627	0.012642	0.010444	-0.025532	0.0123983	0.0173892	-0.0483449	0.00011263	-0.0488903	-0.0368634	0.00406198	0.0120753	-0.0085808	-0.0040628	0.0154779	0.0284544	0.0374952	0.0363227	0.0202879	0.0182419	0.0253122	0.00550651	0.00902784
0.1	-0.06856	-0.026968	-0.067064	-0.029258	-0.02512	0.157109	-0.017819	-0.030746	0.011531	0.005574	-0.002261	0.009856	-0.013895	-0.02975	0.009369	0.029572	0.007364	0.007445	0.030622	-0.058121	0.010793	0.125554	-0.023933	0.084568	-0.008213	0.000912	0.008789	0.000816	0.033764	-0.006506	0.0215477	0.039227	-0.0516657	-0.0046877	-0.0498922	-0.049038	-0.001464	-0.022133	-0.0066225	0.0178176	-0.0029786	0.0150862	0.0378143	0.0305588	0.0198077	0.0154896	0.0333538	0.0046817	-0.0056784
0.2	-0.07765	-0.012165	-0.075716	-0.000312	-0.019599	0.16263	-0.009557	-0.01501	0.020787	0.000399	0.008033	0.015116	-0.018196	-0.02465	0.009478	0.028135	0.003961	-0.009702	0.022859	-0.060977	0.013184	0.121221	-0.046417	0.102498	0.014668	-0.005283	-0.008867	-0.110702	0.028583	-0.014344	0.0222233	0.0206803	-0.0222861	-0.0026857	-0.0692391	-0.0423434	-0.0034318	-0.0028808	-0.0013672	-0.009192	-0.0001158	0.0137457	0.0352175	0.0252453	-0.0105979	0.0014424	0.018098	0.0307912	0.0310499
0.3	-0.083565	-0.012679	-0.072262	0.000145	-0.024051	0.222119	-0.021146	-0.022033	0.030238	-0.007161	0.014247	0.047372	0.002599	-0.013939	-0.002345	0.031903	0.007018	0.001978	0.015764	-0.04919	0.02005	0.104066	0.007114	0.063053	0.007668	0.006829	0.007097	-0.054499	0.00788	-0.017947	0.00650465	0.0269265	-0.0302596	0.0176448	-0.059498	-0.0255938	-0.0105452	-0.009827	0.0171632	-0.0059994	-0.0094926	0.0235038	0.0465894	0.0230347	0.0258722	-0.008656	0.0343998	-0.000249	0.0187009
0.4	-0.072387	-0.020469	-0.056671	0.024214	-0.038634	0.190347	-0.005465	-0.01698	0.013278	0.009189	0.004768	0.024686	-0.022286	-0.028692	0.006742	0.032945	0.00835	0.014699	0.025814	-0.063842	0.016769	0.100465	0.00077	0.115259	-0.005794	0.008551	0.007122	-0.05401	0.02274	-0.006564	0.0296462	0.00304071	-0.0224327	0.0124563	-0.0583544	-0.039215	-0.0126762	0.00246629	0.00576746	0.00633581	-0.0035284	-0.0017644	0.0397894	0.0180301	0.00832278	0.024553	0.0308714	0.00653783	0.0196607
0.5	-0.079106	-0.024961	-0.062963	0.011566	-0.018817	0.165916	-0.011149	-0.019435	0.018259	-0.001898	0.019066	0.030123	-0.023981	-0.014751	0.028865	0.021463	-0.004208	0.005929	0.012065	-0.045838	0.009168	0.090297	0.00276	0.152015	0.021265	0.003119	0.00629	-0.011121	0.014725	-0.020331	0.0108099	0.0309723	-0.0370953	-0.0050988	-0.0585796	-0.0264104	0.00964478	-0.0103925	0.00563514	-0.0175535	-0.0113352	0.0108309	0.0224761	0.0069278	0.00365266	-0.0004279	0.0245546	0.0119309	0.0166089
0.6	-0.083168	-0.012139	-0.08361	0.014451	-0.028496	0.156913	-0.023972	-0.022708	0.022241	0.000833	0.007478	0.036223	0.001423	-0.004971	0.01467	0.012758	0.013204	0.014772	0.028327	-0.052276	0.007668	0.072877	0.031164	0.1297	0.011038	0.012362	0.012864	-0.04923	0.029217	-0.020508	0.0140437	0.0279073	-0.0357146	0.0149865	-0.0656538	-0.0396892	0.0154504	0.00077284	0.0115556	0.0124901	-0.0038543	0.00874344	0.0328817	0.0233254	0.0214707	0.0245475	0.0062938	0.00689243	-0.0086776
0.7	-0.074489	-0.006394	-0.059789	0.007953	-0.018863	0.130938	-0.006823	-0.023981	0.020154	0.00125	0.01225	0.033226	0.019354	0.017334	0.016063	0.00962	0.012482	-0.002173	0.030062	-0.070733	0.02719	0.070072	0.037651	0.100494	0.009912	-0.007686	-0.021697	-0.074431	0.018388	-0.01574	0.0211043	0.0271741	-0.0341166	0.0119137	-0.0646778	-0.0234609	0.0050078	0.0140862	0.00692924	0.0143435	0.00199304	0.0157786	0.0578534	0.0108107	0.0104346	0.00675384	0.0182236	0.0143025	0.0135157
0.8	-0.073228	-0.017452	-0.049151	0.012847	-0.04592	0.115543	-0.018942	-0.01483	0.015013	-0.002685	0.002641	0.026029	0.010502	0.007548	0.024412	0.022015	0.006832	0.008054	0.030464	-0.069428	0.015441	0.062652	0.002138	0.111311	0.019379	0.002374	0.011361	-0.155159	0.010312	-0.003714	0.0603013	0.0409552	-0.0339951	-0.0105895	-0.06602	-0.0228529	0.0123301	0.010137	0.00662881	0.0236748	0.0042435	0.0131418	0.0398305	0.00627707	0.00515152	0.0148588	0.0142173	0.010608	0.01511
0.9	-0.062994	-0.018097	-0.056632	0.022297	-0.018045	0.150253	-0.020735	-0.019779	0.014819	-0.005772	0.006966	0.018833	0.008783	0.000337	0.043582	0.026484	0.010086	0.006829	0.030172	-0.093651	0.016514	0.073188	0.023614	0.087016	0.014009	0.003549	-0.016266	-0.035601	0.025193	0.010514	0.0487929	0.0422547	-0.047602	-0.0064478	-0.0669585	-0.0384057	0.00368065	-0.0074799	0.00794314	0.0116451	0.00588367	-0.0006145	0.0282149	0.0106832	0.00660446	0.00584868	0.0143338	0.00577349	0.0117511
1	-0.046682	-0.018337	-0.043017	0.01239	-0.032758	0.142129	-0.017606	-0.041432	0.009959	0.013009	0.000646	0.024321	0.029972	-0.00279	0.03411	0.013658	0.012321	0.005184	0.030503	-0.097886	0.027853	0.087449	0.021352	0.088308	0.001507	0.007326	0.007233	-0.035387	0.014576	-0.004401	0.0438771	0.023908	-0.0126797	-0.0035658	-0.0885133	-0.0339262	0.0117437	0.00367263	0.00887921	0.016785	0.00820635	0.00159974	0.0390865	0.0175669	0.0152885	0.00527084	0.0269146	0.00327109	0.00939834
1.1	-0.036571	-0.012043	-0.051338	0.013149	-0.032272	0.142481	-0.010309	-0.032465	-0.004228	0.009115	0.013686	0.024904	0.020983	0.027434	0.014227	0.019206	0.013645	0.009114	0.03025	-0.111555	0.017204	0.098655	0.040696	0.10208	0.020913	0.012591	0.011689	-0.032687	0.019542	-0.018862	0.0287109	0.0195174	0.0262621	-0.0053058	-0.0874482	-0.0239055	0.0174775	0.00694589	0.0164005	0.00494526	0.00248403	-0.0092129	0.0416472	0.0240361	0.0100876	0.0173273	-0.0091553	0.0270535	0.0273512
1.2	-0.020208	-0.013883	-0.046138	0.021813	-0.03189	0.139597	-0.023799	-0.026101	0.016709	-0.002723	0.007859	0.016261	-0.004055	0.009016	0.031741	0.037188	0.010455	-0.01141	0.021112	-0.1305	0.021705	0.061998	0.056448	0.076626	0.006749	0.023368	0.000898	-0.019626	0.008757	4.88e-05	0.0451512	-0.0272509	0.0508398	-0.0011293	-0.0610154	-0.024686	0.0135802	0.00219793	0.0104753	0.0031873	-0.0053711	0.0005294	0.0227065	0.017491	0.00050906	0.0102361	0.019929	0.0085153	0.0164217
1.3	-0.035382	-0.007917	-0.065368	0.018939	-0.037529	0.105329	-0.010324	-0.034278	0.003316	0.007059	0.018368	0.028831	0.007778	0.014492	0.027902	0.009676	0.012212	0.005453	0.024501	-0.120828	0.033517	0.067359	0.047968	0.09515	0.018649	0.003641	0.007171	-0.028843	0.019755	-0.001619	0.0461275	-0.024431	0.031124	0.00881419	-0.0537486	-0.0142394	0.0205501	0.00564726	0.0155246	0.00602008	0.00263904	0.0132755	0.0187017	0.011922	0.00339935	0.0105952	0.0112466	0.00318142	0.00211456
1.4	-0.019386	-0.012615	-0.064775	-0.000345	-0.024817	0.10311	-0.017305	-0.028758	0.004214	0.006942	0.008109	0.01275	0.023593	0.010411	-0.008898	0.017813	0.005493	0.005065	0.039196	-0.115785	0.021425	0.058764	0.033233	0.062736	0.004728	0.012927	0.012755	-0.034482	0.034607	0.001093	0.0355484	-0.0010005	0.046591	0.00292392	-0.0633978	-0.0061362	0.0112702	0.00154808	0.00139481	-0.0226708	0.0184381	-0.0026739	0.0234598	0.0200627	0.0175024	0.00232953	0.0138632	0.0181958	0.0135811
1.5	0.001762	-0.014751	-0.080041	0.000781	-0.032691	0.111904	-0.019814	-0.032948	-0.000349	0.009816	0.012511	0.018342	0.032409	0.025249	-0.011461	0.023914	0.010369	0.005865	0.051057	-0.097274	0.014242	0.098472	0.03698	0.051798	0.007617	0.014806	0.003134	-0.053368	-0.015668	-0.011433	0.0137835	0.0080662	0.0368411	-0.0023812	-0.0588795	-0.0267578	0.0211333	0.0111593	0.00708854	-0.0086898	-0.0009306	0.0442449	0.0287355	0.0190522	0.0255055	0.00832426	0.0112623	0.00724785	0.00427127
1.6	0.002125	-0.019743	-0.09629	0.005476	-0.040719	0.102366	-0.029347	-0.026851	-0.003646	0.017348	0.008087	0.017443	0.016041	0.009025	-0.059442	0.022971	0.013999	0.024018	0.035358	-0.090881	0.003386	0.074476	0.031072	0.072169	0.018597	0.009244	0.012733	-0.062999	0.007618	-0.009804	-0.017249	-0.0005221	0.0364309	-0.0198819	-0.0523263	-0.0235768	0.0178529	0.00937029	0.00866803	-0.006937	0.00156657	-0.0007372	0.0246498	0.010265	0.00855406	0.0144291	0.0065301	-0.0145303	0.0159262
1.7	0.039173	-0.022257	-0.083725	-0.017533	-0.032193	0.078148	-0.028763	-0.032347	-0.004688	0.004797	0.0071	0.030352	0.056084	0.033131	-0.019799	0.017428	0.022158	0.022808	0.033321	-0.085623	0.015949	0.056934	0.017823	0.06399	0.025105	0.020226	0.005957	-0.070947	-0.017071	0.009774	0.008063	-0.0034899	0.0608594	-0.0025902	-0.0404682	-0.0212933	0.0322904	0.00903843	0.00771068	-0.0163372	0.00496498	0.0239537	0.0250204	0.0282778	0.0328876	0.00897345	0.0121022	-0.0002778	0.0117647
1.8	0.029691	-0.019891	-0.080935	-0.011877	-0.023927	0.055978	-0.008567	-0.035274	-0.012001	0.00918	0.015812	0.038968	0.032995	0.024331	-0.028271	0.014559	0.009301	0.041183	0.02666	-0.059973	0.030455	0.045176	0.041621	0.061707	-0.001619	0.01277	0.022458	-0.087006	0.002508	0.006165	-0.0309054	0.0192576	0.0389119	-0.0146446	-0.0226999	-0.0468311	0.0261848	0.0182286	-0.0050093	0.00704281	0.0165727	0.0100718	0.0328536	0.0235883	0.0260656	0.0189287	0.0130515	0.00471831	0.0108749
1.9	0.004253	0.006103	-0.080447	-0.0113	-0.02265	0.069524	-0.009576	0.023322	0.004205	0.026343	0.023505	0.025348	0.037028	0.045956	0.010507	0.016248	0.033463	0.027129	0.021247	-0.038403	0.051147	0.046273	0.044826	0.075902	0.036656	0.010552	0.018882	-0.025465	0.031219	0.034798	-0.0239528	0.0236113	0.0515175	-0.0009816	0.00921161	-0.0225467	0.0302686	0.012834	0.00073064	0.00869222	0.00777014	0.00811725	0.0478774	0.0219305	0.0348299	0.0389647	0.0327313	0.00157582	0.0189702
2	0.075014	0.116012	0.03359	0.053227	0.067434	0.153301	0.19008	0.126421	0.040952	0.206449	0.13199	0.060413	0.245673	0.085376	0.175178	0.052303	0.109357	0.052786	0.143303	0.198353	0.064006	0.214497	0.06397	0.125467	0.119237	0.06516	0.065265	0.179282	0.102655	0.144885	0.0479536	0.0697616	0.131418	0.131041	0.0786995	0.0567919	0.0676906	0.0780752	0.0703022	0.123824	0.0634286	0.113339	0.0623565	0.0373911	0.0965556	0.0563562	0.131659	0.0692346	0.148907
2.1	0.206891	0.20434	0.117048	0.20479	0.22516	0.314911	0.452917	0.229547	0.066355	0.337849	0.225976	0.118942	0.41442	0.154086	0.357169	0.054051	0.181052	0.086674	0.295498	0.450888	0.142277	0.389865	0.07073	0.21949	0.137561	0.077562	0.163023	0.31613	0.243023	0.204752	0.136281	0.151195	0.170623	0.296857	0.0748657	0.168204	0.0939389	0.167382	0.132356	0.327507	0.192198	0.246766	0.0602094	0.0497201	0.104746	0.0589882	0.171026	0.0747927	0.228163
2.2	0.312214	0.259348	0.198933	0.400725	0.372372	0.437283	0.665344	0.285124	0.084458	0.457138	0.323205	0.323294	0.486937	0.280127	0.456029	0.065875	0.229014	0.145363	0.478159	0.726204	0.21332	0.568758	0.071564	0.243154	0.21535	0.12627	0.213026	0.432059	0.313118	0.219469	0.169168	0.196365	0.230203	0.35338	0.0881878	0.26765	0.110711	0.204646	0.178972	0.559035	0.315349	0.328178	0.0954771	0.066065	0.106944	0.0656917	0.156209	0.102496	0.309047
2.3	0.378475	0.346197	0.324109	0.560605	0.466238	0.496281	0.768791	0.316637	0.264854	0.614361	0.383229	0.564957	0.573506	0.328221	0.524034	0.144173	0.238717	0.254133	0.568126	0.877011	0.240472	0.663748	0.137304	0.340588	0.352409	0.187326	0.276867	0.584642	0.367098	0.226695	0.218622	0.258228	0.2487	0.401701	0.0704767	0.326068	0.107931	0.276399	0.210036	0.684537	0.366856	0.389314	0.10278	0.0780966	0.0894908	0.0693288	0.20099	0.137172	0.392677
2.4	0.507828	0.413135	0.366356	0.743242	0.539209	0.545023	0.883113	0.360453	0.411833	0.692667	0.438763	0.753484	0.624195	0.381423	0.618439	0.192435	0.2476	0.344862	0.7254	1.02034	0.239145	0.721698	0.182604	0.416981	0.475003	0.27886	0.317685	0.842463	0.415468	0.295419	0.196446	0.283421	0.275404	0.458944	0.0841246	0.354472	0.0976022	0.355876	0.210231	0.797579	0.414193	0.447559	0.131426	0.0556851	0.121774	0.0817597	0.2908	0.228916	0.405295
2.5	0.648704	0.508748	0.406678	0.869513	0.635604	0.602382	0.974443	0.381646	0.536241	0.808776	0.550074	0.838337	0.623648	0.436386	0.743427	0.195914	0.245157	0.409937	0.828013	1.09562	0.37433	0.757742	0.239204	0.486979	0.60921	0.324184	0.354936	0.950878	0.432109	0.336045	0.286682	0.341235	0.315153	0.495555	0.0874888	0.358709	0.113982	0.442964	0.253548	0.921199	0.541199	0.493349	0.137531	0.0656134	0.12121	0.0878905	0.301843	0.247904	0.470069
2.6	0.740655	0.732254	0.522036	1.01647	0.653153	0.62735	0.994003	0.409553	0.600087	0.835934	0.578624	0.99445	0.622055	0.482396	0.759186	0.220506	0.236191	0.424974	1.02094	1.1694	0.509045	0.705564	0.289006	0.551061	0.697619	0.358068	0.431437	1.05017	0.50283	0.363652	0.295641	0.316439	0.329896	0.514184	0.0822414	0.382969	0.0817445	0.484681	0.254512	0.951374	0.667473	0.502882	0.119841	0.0832069	0.103423	0.0708001	0.315414	0.236599	0.505834
2.7	0.867344	0.91166	0.654883	1.10573	0.697303	0.641015	0.994541	0.427997	0.724889	0.951415	0.677932	1.07467	0.713773	0.488501	0.816087	0.208502	0.231244	0.427667	1.12509	1.19957	0.611017	0.73206	0.27513	0.518649	0.818563	0.396284	0.500639	1.09047	0.639059	0.387444	0.313396	0.357824	0.344545	0.493911	0.12825	0.328272	0.0879866	0.530515	0.242045	0.996372	0.708446	0.488145	0.134264	0.0673506	0.0826782	0.0797212	0.349063	0.248366	0.517643
2.8	0.883057	0.997839	0.704684	1.12836	0.739521	0.785204	1.02888	0.484393	0.86855	0.954502	0.692174	1.23316	0.773122	0.503677	0.792066	0.191923	0.253112	0.412333	1.21622	1.19665	0.681659	0.727575	0.3228	0.554543	0.900191	0.3854	0.558982	1.1265	0.746669	0.399423	0.291011	0.365162	0.361815	0.500685	0.138771	0.318782	0.073065	0.540501	0.271613	1.04733	0.779275	0.467168	0.117777	0.0678233	0.112467	0.0825708	0.349387	0.242551	0.5626
2.9	0.862438	1.04327	0.740033	1.11217	0.740551	0.763174	1.18987	0.625049	0.841628	0.985054	0.738727	1.30588	0.839288	0.556195	0.900034	0.199083	0.263749	0.419468	1.30798	1.19902	0.704203	0.662863	0.375867	0.542856	1.04658	0.370674	0.58978	1.17428	0.743766	0.39838	0.362534	0.325995	0.350768	0.532117	0.139467	0.303256	0.0737302	0.507448	0.276107	1.08715	0.833772	0.479133	0.135653	0.0866952	0.102717	0.0918765	0.347239	0.229013	0.556642
3	0.959165	1.13381	0.753827	1.10419	0.758799	0.852844	1.29522	0.626547	0.9031	1.04532	0.739584	1.40521	0.909882	0.593149	0.868095	0.202842	0.24003	0.408928	1.32241	1.11591	0.750734	0.711185	0.357098	0.535086	1.1283	0.411978	0.684991	1.22503	0.822993	0.410525	0.40916	0.294709	0.339708	0.499108	0.123834	0.284071	0.0635351	0.500452	0.287597	1.13053	0.862898	0.488851	0.126923	0.0900906	0.112901	0.117818	0.353769	0.235518	0.556148
3.1	0.981816	1.3069	0.796441	1.05279	0.841756	0.904998	1.26865	0.674264	0.813291	1.04389	0.723988	1.44046	0.957911	0.585381	0.89521	0.223853	0.23505	0.392755	1.33653	1.11885	0.742185	0.879761	0.376945	0.513787	1.16135	0.383679	0.672302	1.21919	0.82279	0.549972	0.481012	0.301076	0.261002	0.46813	0.116777	0.264346	0.0392742	0.535436	0.276047	1.15213	0.920561	0.500276	0.167483	0.0766338	0.116531	0.110332	0.33245	0.208079	0.549237
3.2	0.96065	1.34512	0.689326	0.980661	0.7745	0.945755	1.28336	0.688086	0.909677	1.09139	0.746215	1.48	0.959857	0.578928	0.883716	0.240765	0.227656	0.34837	1.39336	1.15305	0.748459	0.865935	0.401382	0.473806	1.21572	0.364771	0.682518	1.25569	0.808467	0.63674	0.483989	0.284792	0.273117	0.470457	0.135972	0.213969	0.0478016	0.485422	0.254561	1.16059	0.898666	0.499429	0.224429	0.0858987	0.102941	0.0942521	0.304062	0.204925	0.570499
3.3	1.01722	1.36919	0.791537	0.965733	0.79752	1.08771	1.29755	0.641098	0.917743	1.04314	0.793451	1.51894	0.989947	0.661555	0.959498	0.25402	0.220768	0.342602	1.30381	1.17936	0.751945	1.02895	0.423668	0.442821	1.27058	0.376861	0.665486	1.24788	0.860485	0.691166	0.448433	0.265892	0.273365	0.411109	0.12161	0.213447	0.128978	0.496314	0.257941	1.16227	0.881194	0.517982	0.230302	0.0913884	0.110987	0.0886432	0.333103	0.241274	0.510086
3.4	0.995839	1.37685	0.768963	0.927195	0.795155	1.05939	1.25538	0.620059	0.845984	1.06131	0.780778	1.54048	1.05588	0.619455	0.926088	0.241043	0.219716	0.316491	1.30974	1.20612	0.775709	1.03844	0.515466	0.491592	1.27864	0.400357	0.667189	1.25703	0.889459	0.756467	0.46523	0.213742	0.275469	0.387694	0.119636	0.19709	0.316204	0.469497	0.243818	1.09289	0.887761	0.514112	0.239667	0.0792462	0.150991	0.100229	0.309681	0.26617	0.494062
3.5	0.934673	1.39816	0.643594	1.02251	0.75682	1.00938	1.24364	0.564746	0.831197	1.09363	0.782334	1.56461	0.988534	0.59011	0.955011	0.267275	0.183535	0.320239	1.2978	1.26348	0.793564	0.919592	0.564758	0.512816	1.31636	0.385889	0.646601	1.24871	0.922885	0.844837	0.46034	0.242677	0.259116	0.364695	0.0984055	0.15451	0.445622	0.452806	0.211246	1.07399	0.871955	0.514061	0.235001	0.0615631	0.150805	0.089379	0.271544	0.297745	0.493584
3.6	0.942424	1.33115	0.681172	1.14582	0.7088	1.06025	1.26966	0.618475	0.775001	1.08075	0.700203	1.63397	1.00029	0.552088	0.938045	0.285981	0.181036	0.301378	1.25287	1.2296	0.787742	0.843935	0.531114	0.499969	1.22741	0.408653	0.679629	1.21862	0.93834	0.933594	0.411344	0.25978	0.257955	0.359147	0.13493	0.137814	0.531143	0.465896	0.253881	1.03486	0.915247	0.506459	0.263945	0.0771194	0.155075	0.083523	0.275994	0.315494	0.543491
3.7	0.909645	1.30854	0.677192	1.19393	0.6846	0.977155	1.19228	0.698499	0.857117	1.05282	0.71789	1.58605	1.02777	0.582581	0.997284	0.275877	0.214059	0.275123	1.23784	1.23058	0.779369	0.998737	0.575393	0.489523	1.16256	0.418407	0.649518	1.25673	0.971663	0.964765	0.366268	0.281048	0.268112	0.377141	0.131462	0.135236	0.5585	0.454858	0.257908	1.00179	0.875379	0.475262	0.283664	0.067696	0.132576	0.140463	0.238001	0.345863	0.526618
3.8	0.892488	1.33646	0.600931	1.27532	0.626977	0.919604	1.21442	0.762002	0.8396	1.01592	0.692049	1.65741	0.973975	0.566465	0.96367	0.263344	0.222953	0.254122	1.21955	1.24469	0.795931	1.06571	0.584817	0.448095	1.13735	0.421318	0.658737	1.26581	0.972802	0.956462	0.37205	0.286564	0.26432	0.369534	0.15182	0.104844	0.566775	0.456628	0.24426	0.970262	0.860506	0.518711	0.26206	0.0552941	0.148336	0.145011	0.226444	0.356835	0.518331
3.9	0.755084	1.28354	0.637481	1.26442	0.576409	0.955705	1.15267	0.753323	0.852665	0.955587	0.652696	1.64923	0.955337	0.564952	0.968124	0.247559	0.25608	0.267309	1.19867	1.20104	0.735608	1.1499	0.557116	0.533242	1.08625	0.436562	0.663622	1.2887	0.977988	1.00381	0.345904	0.304729	0.220799	0.37486	0.0968828	0.0917662	0.594269	0.492032	0.247557	0.97276	0.870994	0.514361	0.233966	0.0713147	0.123076	0.151618	0.224456	0.34565	0.549796
4	0.863493	1.21166	0.589629	1.24516	0.555757	0.886336	1.05089	0.757674	0.897412	0.945786	0.63633	1.6804	0.98578	0.555161	1.0178	0.248954	0.321859	0.229267	1.16062	1.17525	0.817346	1.14922	0.550905	0.610873	1.03392	0.464522	0.655199	1.28026	0.966048	1.03643	0.35246	0.319456	0.208381	0.385299	0.0849024	0.0796121	0.529325	0.485767	0.239246	0.907515	0.83616	0.51077	0.222934	0.0777598	0.119026	0.179667	0.193591	0.370946	0.536647
4.1	0.86611	1.21105	0.556151	1.18572	0.533081	0.847488	0.95406	0.724322	0.732871	0.925191	0.556843	1.62483	0.994108	0.572749	1.03667	0.266221	0.38469	0.214535	1.11192	1.13744	0.828338	1.0315	0.489268	0.740973	0.99509	0.526818	0.606659	1.26381	0.93135	1.00344	0.294147	0.304802	0.205003	0.379362	0.108315	0.0899459	0.555445	0.460003	0.242686	0.952628	0.870493	0.527618	0.228656	0.0733693	0.167615	0.147418	0.189637	0.335971	0.506647
4.2	0.845275	1.1422	0.505048	1.13101	0.487232	0.877751	0.913139	0.726526	0.727028	0.886278	0.521451	1.5989	0.925202	0.502778	0.979585	0.260996	0.400951	0.21956	1.10841	1.09054	0.841393	1.19872	0.535556	0.792962	0.907728	0.572596	0.601659	1.2432	0.933271	0.974183	0.308984	0.328592	0.194267	0.431084	0.0797068	0.0706325	0.581327	0.442032	0.251613	0.89285	0.834052	0.522563	0.241462	0.0646228	0.138553	0.124988	0.206068	0.319666	0.510099
4.3	0.867337	1.09521	0.508474	1.01558	0.483329	0.821235	0.871586	0.719001	0.692253	0.853189	0.499367	1.59037	0.989874	0.503027	0.995873	0.255432	0.411629	0.202367	1.16118	1.06525	0.841098	1.19568	0.499204	0.820311	0.882677	0.584459	0.583369	1.18513	0.951134	0.95332	0.341253	0.294918	0.231798	0.452437	0.076743	0.0626991	0.540507	0.472246	0.225838	0.897688	0.79496	0.539724	0.211434	0.0738235	0.131439	0.128086	0.217708	0.331632	0.521355
4.4	0.792467	1.03689	0.468988	1.00495	0.439495	0.801209	0.759857	0.68633	0.674198	0.820491	0.469857	1.46843	0.993565	0.480463	0.994745	0.264768	0.431097	0.182551	1.15181	1.00763	0.869635	1.0939	0.478659	0.847526	0.818644	0.701559	0.545247	1.29974	0.951459	0.919	0.327964	0.311346	0.238089	0.431041	0.152051	0.0751358	0.556855	0.474619	0.218886	0.84782	0.71032	0.557729	0.201288	0.0752098	0.133564	0.139453	0.195028	0.291521	0.475749
4.5	0.711782	0.905291	0.401137	0.880556	0.394769	0.747469	0.717635	0.711582	0.665615	0.776355	0.446584	1.45615	0.978547	0.469274	1.09923	0.231609	0.440643	0.163507	1.12422	0.935757	0.907901	1.06616	0.501607	0.888311	0.772993	0.685447	0.510257	1.3377	0.943031	0.988508	0.304556	0.296193	0.277306	0.40964	0.163483	0.0701095	0.537611	0.450649	0.208799	0.826546	0.658475	0.53296	0.197119	0.0541844	0.129294	0.11803	0.201663	0.296947	0.446012
4.6	0.643045	0.925508	0.385535	0.883485	0.38145	0.712248	0.714257	0.705449	0.572352	0.749964	0.427275	1.40411	0.952087	0.470762	0.934245	0.227757	0.496867	0.167469	1.09261	0.887495	0.89452	1.01459	0.542735	0.906924	0.729972	0.746828	0.484995	1.31902	0.957724	0.977274	0.284481	0.304311	0.297658	0.420357	0.196855	0.0667624	0.50716	0.426941	0.20499	0.800121	0.619224	0.512134	0.225639	0.0610798	0.110544	0.127275	0.201286	0.343138	0.381365
4.7	0.693057	0.843261	0.358283	0.835358	0.363855	0.622409	0.668473	0.682522	0.504702	0.709531	0.386644	1.34178	0.977237	0.418284	0.999728	0.207666	0.533797	0.164255	1.09109	0.847904	0.888944	0.900748	0.611683	0.918974	0.688763	0.744158	0.458397	1.27884	0.849716	0.905604	0.290102	0.242125	0.294231	0.435534	0.189639	0.0641219	0.46416	0.413243	0.188119	0.759662	0.595614	0.498282	0.183034	0.0795232	0.112002	0.10398	0.207749	0.352305	0.391148
4.8	0.70374	0.752284	0.295135	0.820886	0.310768	0.580871	0.751881	0.736034	0.53798	0.655505	0.356391	1.32892	0.922191	0.453993	0.902289	0.226077	0.544052	0.173059	1.05457	0.803394	0.862969	0.854862	0.711239	0.903494	0.646358	0.716344	0.435573	1.29242	0.890761	0.883006	0.305168	0.261007	0.325456	0.467541	0.199394	0.0904562	0.434779	0.385418	0.183869	0.723623	0.532933	0.448476	0.2023	0.0647151	0.114568	0.0889132	0.21885	0.349605	0.349182
4.9	0.591456	0.752051	0.318332	0.702214	0.30487	0.492978	0.742432	0.777853	0.492291	0.605086	0.368522	1.22671	0.895235	0.373387	0.965694	0.192761	0.516953	0.132479	1.02661	0.716563	0.877277	0.889425	0.76519	0.866788	0.602364	0.708608	0.396297	1.30316	0.856797	0.882011	0.292016	0.242603	0.294195	0.444348	0.209002	0.0716787	0.430674	0.336718	0.194327	0.731071	0.53421	0.410042	0.192345	0.0436249	0.109209	0.0916413	0.221155	0.389434	0.336452
5	0.597952	0.720152	0.295264	0.732299	0.255644	0.471123	0.715105	0.796519	0.464176	0.565247	0.331171	1.17228	0.910627	0.353738	0.904231	0.201868	0.47318	0.140385	1.00948	0.660345	0.826301	0.804361	0.772818	0.848844	0.576691	0.695362	0.358513	1.32666	0.792356	0.820111	0.240811	0.219654	0.303505	0.449305	0.181257	0.0674694	0.435426	0.337089	0.174926	0.735467	0.491057	0.420033	0.189158	0.0387421	0.120761	0.0672841	0.223569	0.363939	0.300013
5.1	0.573097	0.689571	0.221429	0.701941	0.254155	0.450486	0.700269	0.787434	0.420802	0.537342	0.304349	1.11133	0.852661	0.355565	0.817802	0.188508	0.498072	0.169553	1.01244	0.603757	0.781823	0.824281	0.71415	0.891778	0.523504	0.681777	0.327048	1.40819	0.746549	0.789847	0.260673	0.254441	0.298191	0.448022	0.167747	0.0747998	0.400247	0.293254	0.171756	0.689449	0.475533	0.406288	0.194694	0.0458295	0.125015	0.0745125	0.207567	0.345498	0.285239
5.2	0.521332	0.619338	0.218907	0.655912	0.220045	0.439488	0.660293	0.745678	0.423036	0.517488	0.301395	1.06124	0.874577	0.411672	0.855015	0.177263	0.462895	0.187225	1.04288	0.557846	0.786989	0.822469	0.734691	0.876776	0.530473	0.683445	0.317255	1.35702	0.715059	0.72764	0.250713	0.254999	0.274235	0.384827	0.144543	0.0851003	0.351056	0.286693	0.139748	0.66122	0.447181	0.352158	0.16165	0.0423883	0.0930319	0.0666008	0.207121	0.332481	0.273829
5.3	0.476745	0.601437	0.198621	0.623588	0.194526	0.46744	0.602779	0.751353	0.412925	0.501852	0.295872	1.02521	0.969223	0.354492	0.842517	0.257565	0.4383	0.245096	1.01063	0.537114	0.746415	0.796388	0.815836	0.833382	0.482427	0.672994	0.311734	1.39479	0.603156	0.686087	0.19988	0.238723	0.281764	0.43448	0.13441	0.0805624	0.340126	0.265399	0.140821	0.64347	0.405143	0.345758	0.17437	0.047961	0.0851572	0.0667098	0.19925	0.29925	0.271686
5.4	0.460153	0.577067	0.177443	0.573977	0.189964	0.42946	0.5782	0.72811	0.368969	0.463866	0.289852	0.935837	0.926302	0.328426	0.74587	0.299187	0.386138	0.29157	1.02459	0.482673	0.745449	0.703154	0.819936	0.707602	0.455385	0.649876	0.28198	1.34414	0.575081	0.663486	0.150871	0.23531	0.26068	0.42147	0.114337	0.0711447	0.345364	0.242335	0.145577	0.612203	0.380719	0.319659	0.21145	0.0534239	0.0944521	0.0580936	0.212082	0.286576	0.225526
5.5	0.45514	0.512583	0.14543	0.537237	0.186733	0.412611	0.562981	0.687464	0.33544	0.423658	0.264304	0.868986	0.923472	0.340081	0.713625	0.392464	0.350978	0.274839	0.993207	0.498471	0.687893	0.647718	0.836926	0.780499	0.414284	0.640152	0.264778	1.33675	0.548701	0.620437	0.15242	0.200069	0.241512	0.511781	0.126693	0.0644569	0.337129	0.245797	0.12402	0.568116	0.369943	0.311783	0.216319	0.0574063	0.099646	0.0497903	0.191112	0.269129	0.21866
5.6	0.40915	0.490851	0.136159	0.522631	0.168515	0.375979	0.481498	0.618361	0.324425	0.401041	0.270445	0.841279	0.864768	0.253592	0.702306	0.460655	0.34464	0.281648	0.993514	0.502625	0.676459	0.614442	0.781987	0.777244	0.434514	0.618084	0.24474	1.29742	0.536371	0.652659	0.180323	0.147539	0.200203	0.486866	0.117516	0.0636038	0.343559	0.229684	0.125906	0.546325	0.336454	0.295046	0.200922	0.0662427	0.0977902	0.0421283	0.161408	0.248853	0.215787
5.7	0.390534	0.447639	0.109973	0.531873	0.149893	0.321428	0.449767	0.597098	0.300191	0.3737	0.240368	0.813945	0.854529	0.197722	0.737865	0.517649	0.306679	0.285852	0.939631	0.443256	0.64919	0.575425	0.746521	0.86696	0.402227	0.553414	0.230167	1.26079	0.532247	0.543134	0.18801	0.131386	0.130943	0.453259	0.1277	0.0373215	0.301706	0.219007	0.104141	0.528291	0.325539	0.292186	0.192169	0.0517741	0.101733	0.0370372	0.165311	0.222873	0.192989
5.8	0.369121	0.439844	0.04327	0.503679	0.137916	0.286164	0.462734	0.544038	0.268145	0.367109	0.213213	0.78263	0.818064	0.194601	0.619711	0.520355	0.2929	0.298443	0.947348	0.464532	0.59839	0.552915	0.716192	0.700603	0.3796	0.530241	0.204372	1.09835	0.487612	0.55501	0.16019	0.169861	0.0757424	0.441738	0.115624	0.0482254	0.267886	0.212061	0.112432	0.4694	0.305932	0.263672	0.193399	0.0565456	0.0720217	0.0343926	0.173053	0.211664	0.195449
5.9	0.353411	0.418784	0.043117	0.453147	0.144208	0.274277	0.430685	0.514614	0.266456	0.343476	0.219356	0.752833	0.773764	0.319553	0.583996	0.512753	0.271907	0.264861	0.905097	0.436667	0.586515	0.498149	0.806052	0.643284	0.336977	0.465057	0.200026	1.01161	0.464925	0.514208	0.148084	0.158395	0.0485311	0.423798	0.11098	0.043829	0.261858	0.189982	0.0917094	0.452565	0.264774	0.26247	0.215295	0.0571788	0.0685754	0.0293458	0.127711	0.207063	0.198199
6	0.360495	0.400003	-0.015672	0.435923	0.126564	0.223277	0.416534	0.477496	0.250901	0.304395	0.198443	0.720073	0.774315	0.242774	0.566544	0.529242	0.26809	0.272122	0.838275	0.446824	0.554373	0.556215	0.750899	0.63632	0.339277	0.420049	0.18936	0.93211	0.429934	0.484511	0.145635	0.146249	0.0832903	0.384726	0.0843085	0.0325042	0.243775	0.179628	0.0517832	0.446251	0.256438	0.225751	0.201312	0.0545407	0.0831448	0.0584006	0.105641	0.201654	0.197796
6.1	0.38818	0.376432	-0.004534	0.404159	0.101499	0.172108	0.372028	0.435776	0.228678	0.290391	0.185622	0.692337	0.731977	0.259944	0.571795	0.511395	0.265167	0.265161	0.935661	0.411745	0.553037	0.532166	0.781584	0.558175	0.31469	0.341025	0.171896	0.826098	0.422909	0.49819	0.121902	0.134836	0.120333	0.469398	0.0798461	0.0445232	0.230628	0.151467	0.0637176	0.365931	0.244876	0.232505	0.185125	0.0461858	0.0673854	0.0324494	0.101169	0.160135	0.185813
6.2	0.432998	0.330446	0.023434	0.363149	0.090618	0.126871	0.333166	0.398413	0.215378	0.300244	0.167962	0.661004	0.690542	0.250777	0.542122	0.500091	0.234332	0.240844	1.03456	0.408277	0.547232	0.496388	0.708402	0.59192	0.31928	0.351548	0.173948	0.819836	0.412053	0.47299	0.129926	0.146042	0.103595	0.519861	0.0598144	0.0365706	0.225262	0.150754	0.0530114	0.394579	0.225329	0.211312	0.180902	0.0606269	0.0662468	0.0176053	0.110963	0.162789	0.182604
6.3	0.443396	0.31139	0.032782	0.332213	0.062703	0.182405	0.311048	0.368143	0.194986	0.252788	0.166065	0.623756	0.705441	0.27459	0.525016	0.508773	0.24798	0.231061	0.996712	0.397433	0.498682	0.448917	0.668537	0.600486	0.305659	0.334311	0.168902	0.728831	0.384115	0.459738	0.110495	0.149591	0.0631245	0.540436	0.0547205	0.0313873	0.205252	0.140148	0.0474588	0.358895	0.20486	0.209266	0.166213	0.060159	0.0610982	0.00673856	0.0916607	0.156651	0.159105
6.4	0.427374	0.327777	-0.006618	0.316896	0.082249	0.174823	0.300364	0.326677	0.171226	0.253299	0.154515	0.596996	0.693432	0.239257	0.480564	0.498363	0.236125	0.221142	0.988533	0.37395	0.48719	0.48629	0.63297	0.589417	0.264698	0.314385	0.139887	0.73539	0.365054	0.407071	0.118723	0.150342	0.0635623	0.567304	0.0389343	0.0154374	0.193447	0.144622	0.0761075	0.33447	0.219381	0.211257	0.169912	0.0658192	0.0661914	0.00987705	0.105157	0.117835	0.14976
6.5	0.412167	0.313675	0.032537	0.267631	0.070529	0.180861	0.295701	0.338699	0.184728	0.227777	0.14751	0.557834	0.678145	0.217689	0.54694	0.487749	0.248841	0.196505	0.954083	0.374867	0.473497	0.526799	0.578262	0.524584	0.271176	0.274473	0.136041	0.818672	0.356657	0.382254	0.126155	0.122205	0.0872986	0.608	0.034182	0.0185736	0.186794	0.123045	0.0636854	0.318856	0.224435	0.195387	0.162527	0.0783	0.0572213	0.0254456	0.0904606	0.125156	0.134891
6.6	0.390698	0.312372	0.035347	0.258435	0.067223	0.172679	0.274429	0.298677	0.193787	0.22055	0.135129	0.55172	0.686153	0.214572	0.512104	0.455357	0.223155	0.2058	0.952409	0.336998	0.45398	0.453919	0.511692	0.452072	0.263737	0.237239	0.126623	0.78628	0.347107	0.350484	0.115768	0.112935	0.0976433	0.577155	0.0254158	0.0141384	0.185637	0.124687	0.0869449	0.297003	0.195858	0.181507	0.151894	0.0460926	0.0636786	0.0292749	0.0774567	0.111663	0.131045
6.7	0.38324	0.29742	0.009485	0.25543	0.073866	0.156181	0.240367	0.274299	0.165882	0.211132	0.120076	0.539698	0.653624	0.190567	0.483436	0.438973	0.231962	0.194826	0.910982	0.346733	0.437664	0.493109	0.47339	0.427199	0.220822	0.21482	0.129422	0.790935	0.313593	0.318643	0.109311	0.109103	0.0774266	0.583942	0.0219452	-0.0069779	0.181752	0.109977	0.0670846	0.282618	0.206447	0.181105	0.155239	0.0444071	0.061412	0.00830662	0.0739796	0.107307	0.142479
6.8	0.361112	0.271447	0.037528	0.234076	0.075021	0.164317	0.206111	0.242452	0.148098	0.199986	0.103736	0.497856	0.635331	0.19052	0.456352	0.409641	0.195188	0.179975	0.904647	0.303378	0.411016	0.438621	0.462153	0.41259	0.211677	0.209564	0.131012	0.779672	0.299914	0.318821	0.0977669	0.104273	0.0585492	0.588942	-0.0099159	-0.0208268	0.150276	0.0904261	0.0487924	0.253737	0.193099	0.177196	0.151913	0.0161515	0.0687801	0.00275409	0.0596141	0.0988507	0.1275
6.9	0.339904	0.278092	0.044281	0.193483	0.056308	0.16423	0.199255	0.219791	0.133181	0.177606	0.110881	0.474605	0.600692	0.193138	0.490829	0.386521	0.192268	0.163913	0.83201	0.308276	0.39045	0.394328	0.450577	0.353679	0.213414	0.186647	0.122531	0.741138	0.284197	0.287351	0.109692	0.103375	0.0792821	0.563191	-0.003001	-0.0296479	0.148176	0.074668	0.0429227	0.25139	0.186763	0.173606	0.137608	0.0142292	0.0642553	0.010596	0.0608964	0.106817	0.0989373
7	0.289353	0.249716	0.029169	0.213379	0.058713	0.154845	0.206607	0.222452	0.122114	0.169678	0.104401	0.483385	0.6271	0.19413	0.439937	0.379589	0.183745	0.129499	0.840222	0.302439	0.380863	0.335583	0.46886	0.334181	0.18596	0.167898	0.095192	0.747847	0.277958	0.315529	0.0889567	0.0804706	0.0479456	0.547529	-0.0036238	-0.0181849	0.155507	0.0815746	0.039096	0.246603	0.17168	0.1629	0.146509	0.00235604	0.0558364	0.0122766	0.0572044	0.0968659	0.0888389
7.1	0.301314	0.223678	0.014073	0.211845	0.052037	0.138498	0.216924	0.209518	0.108992	0.198995	0.105418	0.473191	0.552743	0.160292	0.450718	0.373958	0.178474	0.136366	0.826826	0.284829	0.354075	0.322177	0.420954	0.262444	0.179665	0.17509	0.103491	0.666676	0.240779	0.267413	0.108248	0.0865167	0.0642601	0.490613	-0.0104327	-0.0148643	0.128329	0.0814242	0.0471413	0.188438	0.182215	0.156084	0.142544	0.0251379	0.0458579	0.00360438	0.0638546	0.107675	0.0689812
7.2	0.285245	0.23156	0.017038	0.206066	0.041406	0.127937	0.233997	0.208132	0.120372	0.158151	0.090259	0.439844	0.504692	0.142833	0.425636	0.36253	0.1608	0.137858	0.762032	0.343925	0.338728	0.286475	0.366849	0.287656	0.181231	0.153833	0.095425	0.705392	0.244735	0.237544	0.0806345	0.0960863	0.0531618	0.47558	-0.0158952	-0.0049596	0.125829	0.0799959	0.0411897	0.204857	0.161352	0.156431	0.167286	0.0466074	0.0306385	0.00236364	0.0573432	0.0868991	0.0484415
7.3	0.265011	0.208397	0.009434	0.191024	0.036686	0.131542	0.218735	0.20398	0.118539	0.173998	0.106	0.426439	0.538691	0.144832	0.456598	0.368048	0.156935	0.126824	0.703198	0.366559	0.331657	0.273614	0.346737	0.297803	0.177693	0.125651	0.106858	0.652896	0.069365	0.262458	0.0805784	0.0702523	0.0318618	0.452093	-0.0235766	-0.0045985	0.116947	0.0739909	0.0474573	0.202518	0.166105	0.158992	0.136637	0.0272459	0.0313672	0.00143691	0.0493148	0.0664274	0.0830375
7.4	0.249215	0.201706	0.008159	0.189051	0.034366	0.115813	0.217682	0.189282	0.091881	0.173147	0.084663	0.400422	0.491829	0.112482	0.419433	0.320809	0.136517	0.129291	0.71448	0.372455	0.311951	0.225995	0.328863	0.321259	0.17454	0.137708	0.094532	0.623557	0.113392	0.233111	0.0727286	0.0672287	0.051861	0.390407	-0.0357259	-0.0105514	0.112792	0.0829752	0.0323463	0.183071	0.142829	0.16096	0.11854	0.0359124	0.0488005	0.00397601	0.0450378	0.079426	0.0603887
7.5	0.251282	0.188325	-0.004467	0.192005	0.039878	0.096515	0.210175	0.17174	0.091034	0.171334	0.08627	0.418492	0.470286	0.091387	0.40929	0.323992	0.116535	0.127282	0.690885	0.348625	0.309936	0.208401	0.288924	0.338152	0.151679	0.136758	0.076551	0.587715	0.056827	0.221878	0.0797347	0.0810932	0.0350133	0.408462	-0.0410396	-0.0292627	0.108109	0.0729452	0.0294992	0.183373	0.131179	0.102003	0.0976713	0.0532255	0.0373509	-0.0007145	0.0501803	0.0862425	0.072802
7.6	0.238979	0.185729	-0.000206	0.173473	0.028459	0.103143	0.209631	0.140806	0.094054	0.147381	0.087692	0.396321	0.485569	0.081355	0.418439	0.302071	0.106234	0.121267	0.647589	0.360426	0.300169	0.242785	0.271092	0.285001	0.131176	0.127531	0.076241	0.5473	0.099624	0.190623	0.0699322	0.0829662	0.04033	0.366499	-0.052378	-0.0113196	0.115244	0.07023	0.0266583	0.153463	0.138842	0.120405	0.100432	0.0553674	0.0426503	0.00648766	0.0482903	0.0617328	0.0629406
7.7	0.202817	0.182776	-0.015509	0.1798	0.0376	0.105248	0.192547	0.148145	0.103653	0.137142	0.082116	0.399089	0.436011	0.083365	0.436887	0.27666	0.058866	0.103332	0.623358	0.333206	0.282253	0.247484	0.279695	0.277132	0.135393	0.135059	0.095338	0.498205	0.142966	0.192092	0.0635937	0.0817946	0.0311656	0.329538	-0.0585784	-0.0143147	0.103093	0.0891269	0.0231403	0.16651	0.104018	0.106111	0.112705	0.049263	0.0463943	0.00672288	0.0415896	0.0772375	0.0623462
7.8	0.19317	0.164096	-0.003448	0.177047	0.030151	0.087434	0.220255	0.135547	0.110135	0.142349	0.07333	0.366737	0.404571	0.06828	0.426243	0.256339	0.03818	0.083354	0.607327	0.325407	0.298643	0.281498	0.250141	0.260447	0.131328	0.112628	0.076964	0.455274	0.142193	0.183731	0.0409155	0.0864016	0.0304396	0.297569	-0.0489591	-0.0160552	0.114903	0.107808	0.024673	0.143204	0.0968191	0.116414	0.0956902	0.0367325	0.0450609	-0.0066841	0.0312519	0.0540006	0.0570665
7.9	0.198785	0.144516	-0.013763	0.185295	0.043501	0.081231	0.193804	0.121042	0.129027	0.142097	0.065215	0.365083	0.43466	0.057596	0.395067	0.240682	0.068044	0.103077	0.585819	0.287998	0.29607	0.277135	0.217072	0.260069	0.121532	0.122221	0.08198	0.446573	0.127103	0.181183	0.0292039	0.0921878	0.0318961	0.281496	-0.061898	-0.0321356	0.101063	0.124188	0.0237536	0.157977	0.114627	0.135239	0.119422	0.0498931	0.0513733	0.004978	0.0367223	0.0736491	0.0685942
8	0.16798	0.157409	-0.023631	0.172838	0.029947	0.083012	0.221654	0.124432	0.101002	0.120768	0.062279	0.357665	0.404721	0.070788	0.40493	0.235126	0.051345	0.075806	0.526157	0.299185	0.262069	0.291073	0.220421	0.272002	0.099609	0.118327	0.083719	0.439107	0.114015	0.174297	0.0217329	0.0764662	0.00402803	0.244389	-0.0567353	-0.0178549	0.078447	0.0885155	0.0535614	0.137442	0.0845921	0.107513	0.105355	0.0515744	0.0408692	-0.0056927	0.0187454	0.065536	0.0515518
8.1	0.134773	0.14665	-0.017856	0.171856	0.027391	0.087401	0.17355	0.116545	0.102378	0.119296	0.060195	0.336049	0.370641	0.101383	0.421081	0.19889	0.040274	0.076294	0.54283	0.269312	0.25206	0.275786	0.183173	0.244159	0.089938	0.089513	0.073601	0.401147	0.096293	0.172842	0.024732	0.0649439	-0.0050452	0.24063	-0.0269037	-0.04731	0.0886239	0.108279	0.0474236	0.121522	0.085187	0.124695	0.131965	0.0540818	0.0488876	0.00266746	0.032571	0.0477621	0.063379
8.2	0.124707	0.12223	-0.026925	0.151005	0.019902	0.083045	0.196114	0.115123	0.093784	0.108403	0.056367	0.328291	0.37903	0.070214	0.440372	0.189326	0.061475	0.076999	0.510871	0.245964	0.255761	0.241808	0.162252	0.2223	0.082641	0.102041	0.076563	0.436874	0.117694	0.165928	0.0191366	0.0494898	0.0211321	0.273923	-0.0376766	-0.0480626	0.072982	0.0906987	0.0504538	0.134228	0.0774699	0.122674	0.117659	0.0470706	0.0408122	-0.0061423	0.0313573	0.0375472	0.0409259
8.3	0.100208	0.111775	-0.025456	0.146542	0.013448	0.064345	0.223036	0.080228	0.109167	0.106215	0.050897	0.344726	0.340288	0.087415	0.416942	0.180557	0.062087	0.075811	0.517629	0.245486	0.249168	0.264129	0.150869	0.249249	0.078538	0.095698	0.058876	0.42664	0.103566	0.157066	0.0228804	0.0248381	0.0154535	0.289461	-0.0416381	-0.0311807	0.0810097	0.103185	0.0451503	0.107987	0.0731889	0.141883	0.111364	0.0282103	0.0425574	-0.021128	0.001914	0.0417614	0.0539949
8.4	0.102949	0.10963	-0.018809	0.145613	0.027713	0.075878	0.183252	0.090141	0.092193	0.10528	0.058059	0.332809	0.35121	0.114169	0.403151	0.161559	0.055707	0.064815	0.471372	0.225437	0.254113	0.277767	0.153442	0.251942	0.072801	0.09716	0.05287	0.391278	0.100574	0.132339	0.0208546	0.0255089	0.00074114	0.292758	-0.0409419	-0.0370081	0.0805454	0.0855474	0.0450009	0.102595	0.0762107	0.156003	0.102977	0.0419536	0.0591785	-0.0055253	0.0418036	0.0451515	0.0728994
8.5	0.078374	0.097152	-0.018734	0.141291	0.014823	0.059693	0.191814	0.083491	0.084591	0.098721	0.072174	0.34364	0.317536	0.087053	0.400444	0.167638	0.05851	0.068819	0.48751	0.199507	0.236959	0.267783	0.144519	0.237087	0.062148	0.081785	0.072634	0.392246	0.099462	0.135429	0.0591368	0.0337616	-0.0044043	0.252877	-0.0455962	-0.0331534	0.113158	0.0775037	0.0449812	0.0891986	0.100184	0.137764	0.134505	0.0487355	0.0498342	-0.0141113	0.0128647	0.0271333	0.0753556
8.6	0.074632	0.089582	-0.040969	0.144662	0.011182	0.079174	0.182542	0.091175	0.062202	0.086124	0.046954	0.325542	0.330429	0.07076	0.412587	0.144749	0.035267	0.04736	0.504481	0.198453	0.21403	0.210353	0.134676	0.265401	0.06161	0.093193	0.054503	0.381091	0.091938	0.126138	0.0333585	0.0194192	0.00230999	0.24359	-0.0566865	-0.0505534	0.0969895	0.0707737	0.0493989	0.0900439	0.0996007	0.148379	0.105278	0.0392769	0.0339096	-0.0159491	0.0176721	0.0179925	0.0794501
8.7	0.067208	0.100318	-0.028658	0.137802	0.005942	0.111723	0.173111	0.067975	0.052367	0.093556	0.066197	0.295974	0.294817	0.051871	0.375776	0.14376	0.04492	0.041084	0.482063	0.175031	0.216776	0.22911	0.115023	0.238067	0.058385	0.067987	0.073939	0.391956	0.078318	0.135028	0.0381962	0.022473	0.0115544	0.250526	-0.0561384	-0.0032479	0.117567	0.0862885	0.041459	0.0993065	0.0851075	0.153701	0.0828248	0.0438323	0.0410368	-0.0187708	0.00910213	0.0385893	0.0745711
8.8	0.067538	0.091815	-0.010815	0.112221	-0.008811	0.088857	0.14842	0.064886	0.062929	0.093123	0.064313	0.328719	0.309122	0.076009	0.341555	0.13196	0.043355	0.04547	0.474511	0.22587	0.226387	0.22891	0.127716	0.262778	0.064472	0.06597	0.056516	0.353294	0.089425	0.110005	0.0239033	0.0321055	0.0290343	0.203858	-0.0466439	0.0465069	0.102528	0.0769804	0.0462135	0.104392	0.0832332	0.141888	0.075217	0.0465595	0.0346919	-0.0041415	0.013087	0.0276759	0.0610875
8.9	0.049919	0.083386	-0.036926	0.101243	0.006114	0.093818	0.151288	0.068696	0.046673	0.093471	0.064158	0.269548	0.298123	0.042909	0.390269	0.124498	0.011272	0.045823	0.451167	0.184398	0.199418	0.236157	0.136684	0.276974	0.070669	0.077531	0.045216	0.362442	0.078251	0.104447	0.0375206	0.0451673	0.0220411	0.181701	-0.0410237	0.0750997	0.10817	0.0729399	0.0341878	0.09496	0.0944534	0.145595	0.0803953	0.0311936	0.033954	-0.0242484	0.0268721	0.0175886	0.0607506
9	0.044135	0.076039	-0.04616	0.086555	0.009282	0.098236	0.135208	0.105564	0.068419	0.085941	0.07549	0.282712	0.274175	0.024972	0.348436	0.108872	0.016395	0.042526	0.440197	0.176953	0.190636	0.209858	0.229637	0.249076	0.06648	0.081206	0.054073	0.364489	0.083346	0.100378	0.0382907	0.0441538	0.0157816	0.186027	-0.0468909	0.0868435	0.113662	0.0609918	0.0331106	0.0883902	0.0766271	0.147501	0.0923187	0.0183021	0.0374194	-0.0074309	0.0118551	0.0485503	0.0463553
9.1	0.022089	0.084311	-0.035195	0.062183	0.006014	0.084652	0.131435	0.133147	0.05338	0.077919	0.056401	0.257374	0.276439	0.057401	0.305566	0.104548	0.013972	0.03119	0.46321	0.172025	0.182131	0.175231	0.273096	0.255218	0.064467	0.056437	0.048172	0.357543	0.092175	0.100253	0.0405847	0.0321669	0.0867869	0.152187	-0.0369029	0.0844107	0.0825784	0.0660791	0.0301426	0.104496	0.0609428	0.141889	0.0822106	-0.0045764	0.0482974	-0.0218011	0.0206089	0.0277146	0.0528298
9.2	0.028136	0.080683	-0.021826	0.11808	0.012478	0.077813	0.132568	0.138167	0.04525	0.084116	0.051273	0.253568	0.29072	0.040937	0.303365	0.11756	0.02806	0.024085	0.450641	0.142126	0.158291	0.208248	0.298274	0.223932	0.052037	0.046976	0.04276	0.334892	0.072488	0.104055	0.0214216	0.0384443	0.0642509	0.157692	-0.0454456	0.10638	0.0857206	0.0589083	0.0214466	0.0769056	0.0615121	0.12731	0.078132	-0.0069158	0.0505664	-0.0248295	0.0146122	0.0229167	0.0587889
9.3	0.028667	0.071625	-0.037318	0.160391	0.011859	0.097789	0.104052	0.174153	0.038518	0.069851	0.047607	0.243266	0.259141	0.023928	0.330313	0.125369	0.023871	-0.000264	0.440429	0.136045	0.157276	0.203205	0.294703	0.246272	0.081318	0.057675	0.057812	0.316853	0.074116	0.104582	0.0183109	0.0361835	0.0790985	0.128021	-0.0379293	0.130225	0.0755447	0.0649571	0.0291749	0.0992095	0.0590925	0.13611	0.0729077	0.0227627	0.0444058	-0.0436024	-0.0006812	0.0347046	0.0657356
9.4	0.008404	0.073282	-0.032687	0.200462	-0.004062	0.077437	0.109921	0.192104	0.049596	0.088099	0.049962	0.248905	0.250954	0.017171	0.281085	0.116664	0.013592	-0.005776	0.455288	0.130209	0.157449	0.234638	0.29032	0.265507	0.047665	0.056563	0.040525	0.308914	0.079338	0.085962	0.0339089	0.0453407	0.0429586	0.11339	-0.034229	0.135104	0.0678052	0.0660092	0.0196591	0.100049	0.0554465	0.137701	0.0809425	0.0160235	0.0354346	-0.0059487	0.00518295	0.0281251	0.0447568
9.5	0.017856	0.060674	-0.026981	0.17331	-0.012016	0.091152	0.115451	0.187464	0.04373	0.087837	0.04018	0.248767	0.25754	0.035093	0.261412	0.10063	0.009084	-0.011339	0.40884	0.124381	0.136988	0.208424	0.285319	0.237211	0.045046	0.054555	0.024894	0.290644	0.068705	0.07845	0.0212589	0.0277922	0.037485	0.102051	-0.0451845	0.139718	0.0733778	0.0733037	0.0177667	0.109164	0.0582983	0.129598	0.096681	-0.0092357	0.0367739	-0.0164391	0.00545189	0.0202337	0.0521688
9.6	0.013559	0.067825	-0.044924	0.179252	0.012609	0.075899	0.104869	0.200764	0.051821	0.082648	0.052384	0.23154	0.222767	0.027973	0.26121	0.098111	0.027269	0.008008	0.416486	0.116535	0.1459	0.182948	0.254842	0.223048	0.054924	0.050949	0.030824	0.273466	0.088872	0.074644	0.0317656	0.0112417	0.0128413	0.109992	-0.0360679	0.131902	0.0788106	0.0548817	0.0323012	0.0986699	0.0751277	0.138609	0.0707925	0.0186576	0.0364959	-0.020059	-0.0024666	0.0386596	0.041481
9.7	-0.023462	0.067203	-0.043602	0.163066	-0.001377	0.029455	0.094816	0.178088	0.038199	0.072211	0.051587	0.236903	0.224081	0.041705	0.296712	0.090855	0.011866	-0.006179	0.401549	0.115439	0.130265	0.189371	0.235676	0.219118	0.042236	0.048428	0.044371	0.282562	0.066395	0.076932	0.0276305	0.032659	0.0331133	0.0948134	-0.0399113	0.124384	0.0634874	0.0560923	0.020509	0.107068	0.0801638	0.147249	0.0815666	0.0159639	0.0436201	-0.0093271	0.00795079	0.0290038	0.0411276
9.8	-0.015281	0.074086	-0.055837	0.161649	-0.008064	0.052485	0.086828	0.173652	0.050186	0.073312	0.055079	0.20281	0.235369	0.072541	0.246275	0.081861	0.035918	-0.009535	0.393156	0.094934	0.13963	0.164683	0.240747	0.222812	0.052171	0.043242	0.030286	0.255135	0.073222	0.072127	0.0254526	0.0276954	0.0337572	0.0912407	-0.0492478	0.100755	0.0622197	0.0588923	0.0161229	0.101635	0.0768511	0.141257	0.0710272	0.00388181	0.0362777	-0.0220739	0.00126583	0.0131848	0.0571277
9.9	-0.03766	0.078745	-0.061876	0.146087	-0.014461	0.01919	0.077055	0.170204	0.055819	0.06681	0.039324	0.205649	0.220325	0.04955	0.238845	0.095432	0.01723	-0.002534	0.374654	0.094786	0.141364	0.182109	0.29124	0.217335	0.060413	0.033794	0.048603	0.26347	0.082559	0.068279	0.0341256	0.0388315	0.024923	0.110969	-0.0524969	0.117552	0.0730415	0.0458756	0.0183857	0.0854254	0.0820933	0.116246	0.0899216	0.0365261	0.035845	-0.0267636	0.0085246	0.0159254	0.038544
10	-0.025014	0.069335	-0.03689	0.135516	-0.018638	0.072035	0.063628	0.142766	0.042226	0.059471	0.042684	0.187857	0.216446	0.045508	0.262653	0.086622	0.01945	0.001912	0.376595	0.09347	0.138462	0.14375	0.248182	0.198064	0.042013	0.026577	0.04529	0.232526	0.077229	0.077959	0.0173195	0.0369754	0.0531695	0.0906302	-0.0455403	0.114061	0.0683338	0.0628154	0.0220599	0.095859	0.0643603	0.115566	0.0596828	0.0244782	0.0530441	-0.0207517	0.0334166	0.0219944	0.0366029
[truncated: 17 more columns]

## Sheet: Panel b – Dsx∩P1>CsChrimson
Average Bout Length mel Dsx∩P1>CsChrimson male suz female target – pre stimulus	Average Bout Length mel Dsx∩P1>CsChrimson male suz female target – during stimulus		% Time Pursuing mel Dsx∩P1>CsChrimson male suz female target – pre stimulus	% Time Pursuing mel Dsx∩P1>CsChrimson male suz female target – during stimulus		% Time Extending Wing mel Dsx∩P1>CsChrimson male suz female target – pre stimulus	% Time Extending Wing mel Dsx∩P1>CsChrimson male suz female target – during stimulus		Time (s)	Fraction Pursuing mel Dsx∩P1>CsChrimson male suz female target	Fraction Extending Wing mel Dsx∩P1>CsChrimson male suz female target
1	20.6667		1.33333	54.8889		0.694444	17.0278		0.0333333	0	1.35525e-20
0.1	27		1.44444	65.2222		0.111111	10.7222		0.0666667	0	8.88889e-05
1.25	1.33333		3.72222	0.805556		0.805556	0.361111		0.1	0	0.000177778
1.25	18.4		3.44444	73.1389		0	13.3056		0.133333	0	0.000266667
1	118		1.52778	97.9444		0	3.72222		0.166667	0	0.000355556
0.1	28.3333		0.888889	66.25		0	2.75		0.2	0	0.000444444
0.1	28		0	43.5278		0	1		0.233333	0	0.000533333
5	28		2.02778	15.6667		0.805556	4.63889		0.266667	0	0.000622222
0.1	0.1		6.58333	92.8056		0	20.3333		0.3	4.44444e-06	0.000711111
1	4		0	0.0833333		0.0277778	0		0.333333	1.33333e-05	0.0008
									0.366667	2.22222e-05	0.000888889
									0.4	3.11111e-05	0.000977778
									0.433333	4.44444e-05	0.00106667
									0.466667	5.77778e-05	0.00115556
									0.5	7.11111e-05	0.00124444
									0.533333	8.44444e-05	0.00133333
									0.566667	9.77778e-05	0.00141778
									0.6	0.000111111	0.00150222
									0.633333	0.000124444	0.00158667
									0.666667	0.000137778	0.00167111
									0.7	0.000151111	0.00175111
									0.733333	0.000164444	0.00183111
									0.766667	0.000177778	0.00191111
									0.8	0.000191111	0.00199111
									0.833333	0.000204444	0.00207111
									0.866667	0.000217778	0.00215111
									0.9	0.000231111	0.00223111
									0.933333	0.000244444	0.00231111
									0.966667	0.000257778	0.00239111
									1	0.000271111	0.00246667
									1.03333	0.000284444	0.00254222
									1.06667	0.000297778	0.00261333
									1.1	0.000311111	0.00268
									1.13333	0.000324444	0.00274222
									1.16667	0.000337778	0.0028
									1.2	0.000351111	0.00285333
									1.23333	0.000364444	0.00290667
									1.26667	0.000377778	0.00295556
									1.3	0.000391111	0.00300444
									1.33333	0.000404444	0.00305333
									1.36667	0.000417778	0.00310222
									1.4	0.000431111	0.00315111
									1.43333	0.000444444	0.0032
									1.46667	0.000457778	0.00324889
									1.5	0.000471111	0.00329778
									1.53333	0.000484444	0.00334667
									1.56667	0.000497778	0.00339556
									1.6	0.000511111	0.00344444
									1.63333	0.000524444	0.00349333
									1.66667	0.000537778	0.00354222
									1.7	0.000551111	0.00359111
									1.73333	0.000564444	0.00364
									1.76667	0.000577778	0.00368889
									1.8	0.000591111	0.00373778
									1.83333	0.000604444	0.00378667
									1.86667	0.000617778	0.00383556
									1.9	0.000631111	0.00388444
									1.93333	0.000644444	0.00393333
									1.96667	0.000657778	0.00398222
									2	0.000671111	0.00403111
									2.03333	0.000684444	0.00408
									2.06667	0.000697778	0.00412889
									2.1	0.000711111	0.00417778
									2.13333	0.000724444	0.00421778
									2.16667	0.000737778	0.00425778
									2.2	0.000751111	0.00429778
									2.23333	0.000764444	0.00433778
									2.26667	0.000777778	0.00437778
									2.3	0.000791111	0.00441778
									2.33333	0.000804444	0.00445778
									2.36667	0.000817778	0.00449778
									2.4	0.000831111	0.00453778
									2.43333	0.000844444	0.00457778
									2.46667	0.000857778	0.00461778
									2.5	0.000871111	0.00465778
									2.53333	0.000884444	0.00469778
									2.56667	0.000897778	0.00473778
									2.6	0.000911111	0.00477778
									2.63333	0.000924444	0.00481778
									2.66667	0.000937778	0.00485778
									2.7	0.000951111	0.00489778
									2.73333	0.000964444	0.00493778
									2.76667	0.000977778	0.00497778
									2.8	0.000991111	0.00501778
									2.83333	0.00100444	0.00505778
									2.86667	0.00101778	0.00509778
									2.9	0.00103111	0.00513778
									2.93333	0.00104444	0.00517778
									2.96667	0.00105778	0.00521778
									3	0.00107111	0.00525333
									3.03333	0.00108444	0.00528889
									3.06667	0.00109778	0.00532444
									3.1	0.00111111	0.00536
									3.13333	0.00112444	0.00539556
									3.16667	0.00113778	0.00543111
									3.2	0.00115111	0.00546667
									3.23333	0.00116444	0.00550222
									3.26667	0.00117778	0.00553778
									3.3	0.00119111	0.00557333
									3.33333	0.00120444	0.00560889
									3.36667	0.00121778	0.00564444
									3.4	0.00123111	0.00568
									3.43333	0.00124444	0.00571556
									3.46667	0.00125778	0.00575111
									3.5	0.00127111	0.00578667
									3.53333	0.00128444	0.00582222
									3.56667	0.00129778	0.00585778
									3.6	0.00131111	0.00589333
									3.63333	0.00132444	0.00592889
									3.66667	0.00133778	0.00596444
									3.7	0.00135111	0.006
									3.73333	0.00136444	0.00603556
									3.76667	0.00137778	0.00607111
									3.8	0.00139111	0.00610667
									3.83333	0.00140444	0.00614222
									3.86667	0.00141778	0.00616889
									3.9	0.00143111	0.00619556
									3.93333	0.00144444	0.00621333
									3.96667	0.00145778	0.00622222
									4	0.00147111	0.00622222
									4.03333	0.00148444	0.00621333
									4.06667	0.00149778	0.00619556
									4.1	0.00151111	0.00617778
									4.13333	0.00152444	0.00615111
									4.16667	0.00153778	0.00612444
									4.2	0.00155111	0.00609778
									4.23333	0.00156444	0.00607111
									4.26667	0.00157778	0.00604444
									4.3	0.00159111	0.00601778
									4.33333	0.00160444	0.00599111
									4.36667	0.00161778	0.00596444
									4.4	0.00163111	0.00593778
									4.43333	0.00164444	0.00590222
									4.46667	0.00165778	0.00586667
									4.5	0.00167111	0.00583111
									4.53333	0.00168444	0.00579556
									4.56667	0.00169778	0.00575111
									4.6	0.00171111	0.00570667
									4.63333	0.00172444	0.00566222
									4.66667	0.00173778	0.00561778
									4.7	0.00175111	0.00557333
									4.73333	0.00176444	0.00552889
									4.76667	0.00177778	0.00548444
									4.8	0.00179111	0.00544
									4.83333	0.00180444	0.00539556
									4.86667	0.00181778	0.00535111
									4.9	0.00183111	0.00530667
									4.93333	0.00184444	0.00526222
									4.96667	0.00185778	0.00521778
									5	0.00187111	0.00517333
									5.03333	0.00188444	0.00512889
									5.06667	0.00189778	0.00508444
									5.1	0.00191111	0.00504
									5.13333	0.00192444	0.00499556
									5.16667	0.00194222	0.00495111
									5.2	0.00196444	0.00490667
									5.23333	0.00199111	0.00486222
									5.26667	0.00201778	0.00481778
									5.3	0.00203556	0.00477333
									5.33333	0.00204444	0.00472889
									5.36667	0.00205333	0.00468444
									5.4	0.00206222	0.00464
									5.43333	0.00206222	0.00459556
									5.46667	0.00206222	0.00455111
									5.5	0.00206222	0.00450667
									5.53333	0.00206222	0.00446222
									5.56667	0.00206222	0.00441778
									5.6	0.00206222	0.00437333
									5.63333	0.00206222	0.00432889
									5.66667	0.00206222	0.00428444
									5.7	0.00206222	0.00424
									5.73333	0.00206222	0.00419556
									5.76667	0.00206222	0.00415111
									5.8	0.00206222	0.00410667
									5.83333	0.00206222	0.00406222
									5.86667	0.00206222	0.00401778
									5.9	0.00206222	0.00397333
									5.93333	0.00206222	0.00392889
									5.96667	0.00206222	0.00388444
									6	0.00206222	0.00384
									6.03333	0.00206222	0.00379556
									6.06667	0.00206222	0.00375111
									6.1	0.00206222	0.00370667
									6.13333	0.00206667	0.00366222
									6.16667	0.00207556	0.00361778
									6.2	0.00208444	0.00357333
									6.23333	0.00209333	0.00352889
									6.26667	0.00210222	0.00348444
									6.3	0.00211111	0.00344
									6.33333	0.00212	0.00339556
									6.36667	0.00212889	0.00335111
									6.4	0.00213778	0.00330667
									6.43333	0.00214667	0.00326222
									6.46667	0.00215556	0.00321778
									6.5	0.00216444	0.00317333
									6.53333	0.00217333	0.00312889
									6.56667	0.00218222	0.00308444
									6.6	0.00219111	0.00304
									6.63333	0.0022	0.00299556
									6.66667	0.00220889	0.00295111
									6.7	0.00221778	0.00290667
									6.73333	0.00222667	0.00286222
									6.76667	0.00223556	0.00281778
									6.8	0.00224444	0.00277333
									6.83333	0.00225333	0.00272889
									6.86667	0.00226222	0.00268444
									6.9	0.00227111	0.00264
									6.93333	0.00228	0.00259556
									6.96667	0.00228889	0.00255111
									7	0.00229778	0.00250667
									7.03333	0.00230667	0.00246222
									7.06667	0.00231556	0.00241778
									7.1	0.00232444	0.00237333
									7.13333	0.00233333	0.00233333
									7.16667	0.00234222	0.00229333
									7.2	0.00235111	0.00225333
									7.23333	0.00236	0.00221333
									7.26667	0.00236889	0.00217333
									7.3	0.00237778	0.00213333
									7.33333	0.00238667	0.00209333
									7.36667	0.00239556	0.00205333
									7.4	0.00240444	0.00201333
									7.43333	0.00241333	0.00197333
									7.46667	0.00242222	0.00193333
									7.5	0.00243111	0.00189333
									7.53333	0.00244	0.00185333
									7.56667	0.00244889	0.00181333
									7.6	0.00245778	0.00177333
									7.63333	0.00246667	0.00173333
									7.66667	0.00247556	0.00169333
									7.7	0.00248444	0.00165333
									7.73333	0.00249333	0.00161333
									7.76667	0.00250222	0.00157333
									7.8	0.00251111	0.00153333
									7.83333	0.00252	0.00149333
									7.86667	0.00252889	0.00145333
									7.9	0.00253778	0.00141333
									7.93333	0.00254667	0.00137333
									7.96667	0.00255556	0.00133333
									8	0.00256444	0.00129333
									8.03333	0.00257333	0.00125333
									8.06667	0.00258222	0.00121333
									8.1	0.00259111	0.00117333
									8.13333	0.0026	0.00113333
									8.16667	0.00260889	0.00109333
									8.2	0.00261778	0.00105333
									8.23333	0.00262667	0.00101333
									8.26667	0.00263556	0.000973333
									8.3	0.00264444	0.000933333
									8.33333	0.00265333	0.000893333
									8.36667	0.00266222	0.000853333
									8.4	0.00267111	0.000813333
									8.43333	0.00268	0.000773333
									8.46667	0.00268889	0.000733333
									8.5	0.00269778	0.000693333
									8.53333	0.00270667	0.000653333
									8.56667	0.00271556	0.000613333
									8.6	0.00272444	0.000573333
									8.63333	0.00273333	0.000533333
									8.66667	0.00274222	0.000493333
									8.7	0.00275111	0.000453333
									8.73333	0.00276	0.000413333
									8.76667	0.00276889	0.000373333
									8.8	0.00277778	0.000333333
									8.83333	0.00278667	0.000293333
									8.86667	0.00279556	0.000257778
									8.9	0.00280444	0.000222222
									8.93333	0.00281333	0.000191111
									8.96667	0.00282222	0.000164444
									9	0.00283111	0.000142222
									9.03333	0.00284	0.000124444
									9.06667	0.00284889	0.000111111
									9.1	0.00285778	9.77778e-05
									9.13333	0.00286667	8.88889e-05
									9.16667	0.00287556	8e-05
									9.2	0.00288444	7.11111e-05
									9.23333	0.00289333	6.22222e-05
									9.26667	0.00290222	5.33333e-05
									9.3	0.00291111	4.44444e-05
									9.33333	0.00292	3.55556e-05
									9.36667	0.00292889	2.66667e-05
									9.4	0.00293778	1.77778e-05
									9.43333	0.00294667	1.33333e-05
									9.46667	0.00295556	8.88889e-06
									9.5	0.00296444	4.44444e-06
									9.53333	0.00297333	0
									9.56667	0.00298222	0
									9.6	0.00299111	0
									9.63333	0.003	0
									9.66667	0.00300889	0
									9.7	0.00301778	0
									9.73333	0.00302667	0
									9.76667	0.00303556	0
									9.8	0.00304444	0
									9.83333	0.00305333	0
									9.86667	0.00306222	0
									9.9	0.00307111	0
									9.93333	0.00308	0
									9.96667	0.00308889	0
									10	0.00309778	0
									10.0333	0.00310667	0
									10.0667	0.00311556	0
									10.1	0.00312444	0
									10.1333	0.00313333	0
									10.1667	0.00313333	0
									10.2	0.00312444	0
									10.2333	0.00310667	0
									10.2667	0.00308889	0
									10.3	0.00307556	0
									10.3333	0.00306667	0
									10.3667	0.00305778	0
									10.4	0.00304889	0
									10.4333	0.00304444	0
									10.4667	0.00304	0
									10.5	0.00303556	0
									10.5333	0.00303111	0
									10.5667	0.00303111	0
									10.6	0.00303556	0
									10.6333	0.00304444	0
									10.6667	0.00305778	0
									10.7	0.00307556	0
									10.7333	0.00309778	0
									10.7667	0.00312444	0
									10.8	0.00315556	0
									10.8333	0.00319111	0
									10.8667	0.00322667	0
									10.9	0.00326222	0
									10.9333	0.00330222	0
									10.9667	0.00334222	0
									11	0.00338222	0
									11.0333	0.00342222	0
									11.0667	0.00346222	0
									11.1	0.00350222	0
									11.1333	0.00353333	0
									11.1667	0.00355556	0
									11.2	0.00357778	0
									11.2333	0.0036	0
									11.2667	0.00362222	0
									11.3	0.00364444	0
									11.3333	0.00366667	0
									11.3667	0.00368889	0
									11.4	0.00371111	0
									11.4333	0.00373333	0
									11.4667	0.00375556	0
									11.5	0.00377778	0
									11.5333	0.0038	0
									11.5667	0.00382222	0
									11.6	0.00384444	0
									11.6333	0.00386667	0
									11.6667	0.00388889	0
									11.7	0.00391111	0
									11.7333	0.00393333	0
									11.7667	0.00395556	0
									11.8	0.00397778	0
									11.8333	0.004	0
									11.8667	0.00402222	0
									11.9	0.00404444	0
									11.9333	0.00406667	0
									11.9667	0.00408889	0
									12	0.00411111	0
									12.0333	0.00413333	0
									12.0667	0.00415556	0
									12.1	0.00417778	0
									12.1333	0.0042	0
									12.1667	0.00422222	0
									12.2	0.00424444	0
									12.2333	0.00426667	0
									12.2667	0.00428889	0
									12.3	0.00431111	0
									12.3333	0.00433333	0
									12.3667	0.00435556	0
									12.4	0.00437778	0
									12.4333	0.0044	0
									12.4667	0.00442222	0
									12.5	0.00444444	0
									12.5333	0.00446667	0
									12.5667	0.00448889	0
									12.6	0.00451111	0
									12.6333	0.00453333	0
									12.6667	0.00455556	0
									12.7	0.00457778	0
									12.7333	0.0046	0
									12.7667	0.00462222	0
									12.8	0.00464444	0
									12.8333	0.00466667	0
									12.8667	0.00468889	0
									12.9	0.00471111	0
									12.9333	0.00473333	0
									12.9667	0.00475556	0
									13	0.00477778	0
									13.0333	0.0048	0
									13.0667	0.00482222	0
									13.1	0.00484444	0
									13.1333	0.00486667	0
									13.1667	0.00488889	0
									13.2	0.00491111	0
									13.2333	0.00493333	0
									13.2667	0.00495556	0
									13.3	0.00497778	0
									13.3333	0.005	0
									13.3667	0.00502222	0
									13.4	0.00504444	0
									13.4333	0.00506667	0
									13.4667	0.00508889	0
									13.5	0.00511111	0
									13.5333	0.00513333	0
									13.5667	0.00515556	0
									13.6	0.00517778	0
									13.6333	0.0052	0
									13.6667	0.00522222	0
									13.7	0.00524444	0
									13.7333	0.00526667	0
									13.7667	0.00528889	0
									13.8	0.00531111	0
									13.8333	0.00533333	0
									13.8667	0.00535556	0
									13.9	0.00537778	0
									13.9333	0.0054	0
									13.9667	0.00542222	0
									14	0.00544444	0
									14.0333	0.00546667	0
									14.0667	0.00548889	0
									14.1	0.00551111	0
									14.1333	0.00553333	0
									14.1667	0.00555556	0
									14.2	0.00557778	0
									14.2333	0.0056	0
									14.2667	0.00562222	0
									14.3	0.00564444	0
									14.3333	0.00566667	0
									14.3667	0.00568889	0
									14.4	0.00571111	0
									14.4333	0.00573333	0
									14.4667	0.00575556	0
									14.5	0.00577778	0
									14.5333	0.0058	0
									14.5667	0.00582222	0
									14.6	0.00584444	0
									14.6333	0.00586667	0
									14.6667	0.00588889	0
									14.7	0.00591556	0
									14.7333	0.00594222	0
									14.7667	0.00596889	0
									14.8	0.00599556	0
									14.8333	0.00602222	0
									14.8667	0.00604889	0
									14.9	0.00607556	0
									14.9333	0.00610222	0
									14.9667	0.00612889	0
									15	0.00615556	0
									15.0333	0.00618222	0
									15.0667	0.00620889	0
									15.1	0.00623556	0
									15.1333	0.00626222	0
									15.1667	0.00629333	0
									15.2	0.00633333	0
									15.2333	0.00637778	0
									15.2667	0.00642667	0
									15.3	0.00648	0
									15.3333	0.00653333	0
									15.3667	0.00658667	0
									15.4	0.00664	0
									15.4333	0.00669333	0
									15.4667	0.00674667	0
									15.5	0.00680444	0
									15.5333	0.00686222	0
									15.5667	0.00691111	0
									15.6	0.00695111	0
									15.6333	0.00698222	0
									15.6667	0.00700444	0
									15.7	0.00701778	0
									15.7333	0.00702222	0
									15.7667	0.00701778	0
									15.8	0.00700444	0
									15.8333	0.00698222	0
									15.8667	0.00696	0
									15.9	0.00693778	0
									15.9333	0.00690667	0
									15.9667	0.00687556	0
									16	0.00684444	0
									16.0333	0.00681333	0
									16.0667	0.00678222	0
									16.1	0.00675111	0
									16.1333	0.00672444	0
									16.1667	0.00670222	0
									16.2	0.00668	0
									16.2333	0.00665778	0
									16.2667	0.00663556	0
									16.3	0.00661333	0
									16.3333	0.00659111	0
									16.3667	0.00656889	0
									16.4	0.00654667	0
									16.4333	0.00652444	0
									16.4667	0.00650222	0
									16.5	0.00648	0
									16.5333	0.00645778	0
									16.5667	0.00643556	0
									16.6	0.00641333	0
									16.6333	0.00639111	0
									16.6667	0.00636889	0
									16.7	0.00634667	0
									16.7333	0.00632444	0
									16.7667	0.00630222	0
									16.8	0.00628	0
									16.8333	0.00625778	0
									16.8667	0.00623556	0
									16.9	0.00621333	0
									16.9333	0.00619111	0
									16.9667	0.00616889	0
									17	0.00614667	0
									17.0333	0.00612444	0
									17.0667	0.00610222	0
									17.1	0.00608	0
									17.1333	0.00605778	0
									17.1667	0.00603556	0
									17.2	0.00601333	0
									17.2333	0.00599111	0
									17.2667	0.00596889	0
									17.3	0.00594667	0
									17.3333	0.00592444	0
									17.3667	0.00590222	0
									17.4	0.00588	0
									17.4333	0.00585778	0
									17.4667	0.00583556	0
									17.5	0.00581333	0
									17.5333	0.00579111	0
									17.5667	0.00576889	0
									17.6	0.00574667	0
									17.6333	0.00572444	0
									17.6667	0.00570222	0
									17.7	0.00568	0
									17.7333	0.00565778	0
									17.7667	0.00563556	0
									17.8	0.00561333	0
									17.8333	0.00559111	0
									17.8667	0.00556889	0
									17.9	0.00554667	0
									17.9333	0.00552444	0
									17.9667	0.00550222	0
									18	0.00548	0
									18.0333	0.00545778	0
									18.0667	0.00543556	0
									18.1	0.00541333	0
									18.1333	0.00539111	0
									18.1667	0.00536889	0
									18.2	0.00534667	0
									18.2333	0.00532444	0
									18.2667	0.00530222	0
									18.3	0.00528	0
									18.3333	0.00525778	0
									18.3667	0.00523556	0
									18.4	0.00521333	0
									18.4333	0.00519111	0
									18.4667	0.00516889	0
									18.5	0.00514667	0
									18.5333	0.00512444	0
									18.5667	0.00510222	0
									18.6	0.00508	0
									18.6333	0.00505778	0
									18.6667	0.00503556	0
									18.7	0.00501333	0
									18.7333	0.00499111	0
									18.7667	0.00496889	0
									18.8	0.00494667	0
									18.8333	0.00492444	0
									18.8667	0.00490222	0
									18.9	0.00488	0
									18.9333	0.00485778	0
									18.9667	0.00483556	0
									19	0.00481333	0
									19.0333	0.00479111	0
									19.0667	0.00476889	0
									19.1	0.00474667	0
									19.1333	0.00472444	0
									19.1667	0.00470222	0
									19.2	0.00468	0
									19.2333	0.00465778	0
									19.2667	0.00463556	0
									19.3	0.00461333	0
									19.3333	0.00459111	0
									19.3667	0.00456889	0
									19.4	0.00454667	0
									19.4333	0.00452444	0
									19.4667	0.00450222	0
									19.5	0.00448	0
									19.5333	0.00445778	0
									19.5667	0.00443556	0
									19.6	0.00441333	0
									19.6333	0.00439111	0
									19.6667	0.00436889	0
									19.7	0.00433778	0
									19.7333	0.00430667	0
									19.7667	0.00427556	0
									19.8	0.00424444	0
									19.8333	0.00421333	0
									19.8667	0.00418222	0
									19.9	0.00415111	0
									19.9333	0.00412	0
									19.9667	0.00408889	0
									20	0.00405778	0
									20.0333	0.00402667	0
									20.0667	0.00399556	0
									20.1	0.00396444	0
									20.1333	0.00393333	0
									20.1667	0.00390222	0
									20.2	0.00386222	0
									20.2333	0.00382222	0
									20.2667	0.00377778	0
									20.3	0.00372889	0
									20.3333	0.00368	0
									20.3667	0.00363111	0
									20.4	0.00358222	0
									20.4333	0.00353333	0
									20.4667	0.00348444	0
									20.5	0.00343111	0
									20.5333	0.00338222	0
									20.5667	0.00334222	0
									20.6	0.00330667	0
									20.6333	0.00327556	0
									20.6667	0.00324889	0
									20.7	0.00323111	0
									20.7333	0.00322222	0
									20.7667	0.00322222	0
									20.8	0.00323111	0
									20.8333	0.00324889	0
									20.8667	0.00327111	0
									20.9	0.00329333	0
									20.9333	0.00332	0
									20.9667	0.00334667	0
									21	0.00337333	0
									21.0333	0.0034	0
									21.0667	0.00342667	0
									21.1	0.00345333	0
									21.1333	0.00348	0
									21.1667	0.00350667	0
									21.2	0.00353333	0
									21.2333	0.00356	0
									21.2667	0.00358667	0
									21.3	0.00361333	0
									21.3333	0.00364	0
									21.3667	0.00366667	0
									21.4	0.00369333	0
									21.4333	0.00372	0
									21.4667	0.00374667	0
									21.5	0.00377333	0
									21.5333	0.0038	0
									21.5667	0.00382667	0
									21.6	0.00385333	0
									21.6333	0.00388	0
									21.6667	0.00390667	0
									21.7	0.00393333	0
									21.7333	0.00396	0
									21.7667	0.00398667	0
									21.8	0.00401333	0
									21.8333	0.00404	0
									21.8667	0.00406667	0
									21.9	0.00409333	0
									21.9333	0.00412	0
									21.9667	0.00414667	0
									22	0.00417333	0
									22.0333	0.0042	4.44444e-06
									22.0667	0.00422667	1.33333e-05
									22.1	0.00425333	2.66667e-05
									22.1333	0.00428	4.44444e-05
									22.1667	0.00430667	6.22222e-05
									22.2	0.00433333	8e-05
									22.2333	0.00436	9.77778e-05
									22.2667	0.00438667	0.000115556
									22.3	0.00441333	0.000133333
									22.3333	0.00444	0.000151111
									22.3667	0.00446667	0.000168889
									22.4	0.00449333	0.000186667
									22.4333	0.00452	0.000204444
									22.4667	0.00454667	0.000222222
									22.5	0.00457333	0.00024
									22.5333	0.0046	0.000257778
									22.5667	0.00463111	0.000275556
									22.6	0.00466222	0.000293333
									22.6333	0.00469778	0.000311111
									22.6667	0.00473778	0.000328889
									22.7	0.00478222	0.000346667
									22.7333	0.00483111	0.000364444
									22.7667	0.00488	0.000382222
									22.8	0.00492889	0.0004
									22.8333	0.00497778	0.000417778
									22.8667	0.00502667	0.000435556
									22.9	0.00507556	0.000453333
									22.9333	0.00512444	0.000471111
									22.9667	0.00517333	0.000488889
									23	0.00522222	0.000506667
									23.0333	0.00527111	0.000524444
									23.0667	0.00532	0.000542222
									23.1	0.00536889	0.00056
									23.1333	0.00541778	0.000577778
									23.1667	0.00546667	0.000595556
									23.2	0.00551556	0.000613333
									23.2333	0.00556444	0.000631111
									23.2667	0.00561333	0.000648889
									23.3	0.00566222	0.000666667
									23.3333	0.00571111	0.000684444
									23.3667	0.00576	0.000702222
									23.4	0.00580889	0.00072
									23.4333	0.00585778	0.000737778
									23.4667	0.00590667	0.000755556
									23.5	0.00595556	0.000773333
									23.5333	0.00600444	0.000791111
									23.5667	0.00605333	0.000808889
									23.6	0.00610222	0.000826667
									23.6333	0.00615111	0.000844444
									23.6667	0.0062	0.000862222
									23.7	0.00624889	0.00088
									23.7333	0.00629778	0.000897778
									23.7667	0.00634667	0.000915556
									23.8	0.00639556	0.000933333
									23.8333	0.00644444	0.000951111
									23.8667	0.00649333	0.000968889
									23.9	0.00654222	0.000986667
									23.9333	0.00659111	0.00100444
									23.9667	0.00664	0.00102222
									24	0.00668889	0.00104
									24.0333	0.00673778	0.00105778
									24.0667	0.00678667	0.00107556
									24.1	0.00683556	0.00109333
									24.1333	0.00688444	0.00111111
									24.1667	0.00693333	0.00112889
									24.2	0.00698222	0.00114667
									24.2333	0.00703111	0.00116444
									24.2667	0.00708	0.00118222
									24.3	0.00712889	0.0012
									24.3333	0.00717778	0.00121778
									24.3667	0.00722667	0.00123556
									24.4	0.00727556	0.00125333
									24.4333	0.00732444	0.00127111
									24.4667	0.00737333	0.00128889
									24.5	0.00742222	0.00130667
									24.5333	0.00747111	0.00132444
									24.5667	0.00752	0.00134222
									24.6	0.00756889	0.00136
									24.6333	0.00761778	0.00137778
									24.6667	0.00766667	0.00139556
									24.7	0.00772	0.00141333
									24.7333	0.00777333	0.00143111
									24.7667	0.00782667	0.00144889
									24.8	0.00788	0.00146667
									24.8333	0.00793333	0.00148444
									24.8667	0.00798667	0.00150222
									24.9	0.00804444	0.00152
									24.9333	0.00810222	0.00153778
									24.9667	0.00816	0.00155556
									25	0.00821778	0.00157333
									25.0333	0.00828	0.00159111
									25.0667	0.00834667	0.00160889
									25.1	0.00841778	0.00162667
									25.1333	0.00849333	0.00164444
									25.1667	0.00857333	0.00166222
									25.2	0.00866222	0.00168
									25.2333	0.00875556	0.00169778
									25.2667	0.00884889	0.00171556
									25.3	0.00894222	0.00173333
									25.3333	0.00904	0.00175111
									25.3667	0.00914222	0.00176889
									25.4	0.00924889	0.00178667
									25.4333	0.00936	0.00180444
									25.4667	0.00947556	0.00182222
									25.5	0.00959111	0.00184
									25.5333	0.00970222	0.00185778
									25.5667	0.00980889	0.00187556
									25.6	0.00992	0.00189333
									25.6333	0.0100356	0.00191111
									25.6667	0.0101556	0.00192889
									25.7	0.0102711	0.00194667
									25.7333	0.0103822	0.00196444
									25.7667	0.0104889	0.00198222
									25.8	0.0105911	0.002
									25.8333	0.0106889	0.00201778
									25.8667	0.0107822	0.00203556
									25.9	0.01088	0.00205333
									25.9333	0.0109822	0.00207111
									25.9667	0.0110889	0.00208889
									26	0.0112	0.00210667
									26.0333	0.0113156	0.00212444
									26.0667	0.0114356	0.00214222
									26.1	0.01156	0.00216
									26.1333	0.0116889	0.00217778
									26.1667	0.0118222	0.00219556
									26.2	0.01196	0.00221333
									26.2333	0.0121022	0.00223111
									26.2667	0.0122489	0.00224889
									26.3	0.0124	0.00226667
									26.3333	0.0125556	0.00228444
									26.3667	0.0127156	0.00230222
									26.4	0.01288	0.00232
									26.4333	0.0130489	0.00233778
									26.4667	0.0132222	0.00235556
									26.5	0.0134	0.00237333
									26.5333	0.0135822	0.00239111
									26.5667	0.0137689	0.00240889
									26.6	0.01396	0.00242667
									26.6333	0.0141556	0.00244444
									26.6667	0.0143556	0.00246222
									26.7	0.01456	0.00248
									26.7333	0.0147689	0.00249778
									26.7667	0.0149822	0.00251556
									26.8	0.0152	0.00253333
									26.8333	0.0154222	0.00255111
									26.8667	0.0156444	0.00256889
									26.9	0.0158667	0.00258667
									26.9333	0.0160889	0.00260444
									26.9667	0.0163111	0.00262222
									27	0.0165333	0.00264
									27.0333	0.0167556	0.00265333
									27.0667	0.0169778	0.00266222
									27.1	0.0172	0.00266667
									27.1333	0.0174222	0.00266667
									27.1667	0.0176444	0.00267111
									27.2	0.0178667	0.00267556
									27.2333	0.0180889	0.00268
									27.2667	0.0183111	0.00268444
									27.3	0.0185333	0.00268889
									27.3333	0.0187556	0.00269333
									27.3667	0.0189778	0.00269778
									27.4	0.0192	0.00270222
									27.4333	0.0194222	0.00270667
									27.4667	0.0196444	0.00271111
									27.5	0.0198667	0.00271556
									27.5333	0.0200889	0.00272
									27.5667	0.0203022	0.00272444
									27.6	0.0205156	0.00272889
									27.6333	0.02072	0.00273333
									27.6667	0.0209156	0.00273778
									27.7	0.0211022	0.00274222
									27.7333	0.02128	0.00274667
									27.7667	0.0214578	0.00275111
									27.8	0.0216356	0.00275556
									27.8333	0.0218133	0.00276
									27.8667	0.0219911	0.00276444
									27.9	0.0221689	0.00276889
									27.9333	0.0223467	0.00277333
									27.9667	0.0225244	0.00277778
									28	0.0227022	0.00278222
									28.0333	0.02288	0.00278667
									28.0667	0.0230578	0.00279111
									28.1	0.0232356	0.00279556
									28.1333	0.0234133	0.0028
									28.1667	0.0235911	0.00280444
									28.2	0.0237689	0.00280889
									28.2333	0.0239467	0.00281333
									28.2667	0.0241289	0.00281778
									28.3	0.0243111	0.00282222
									28.3333	0.0244933	0.00282667
									28.3667	0.02468	0.00283111
									28.4	0.0248667	0.00283556
									28.4333	0.0250533	0.00284
									28.4667	0.0252444	0.00284444
									28.5	0.0254356	0.00284889
									28.5333	0.0256267	0.00285333
									28.5667	0.0258178	0.00285778
									28.6	0.0260089	0.00286222
									28.6333	0.0262044	0.00286667
									28.6667	0.0264	0.00287111
									28.7	0.0265956	0.00287556
									28.7333	0.0267911	0.00288
									28.7667	0.0269867	0.00288444
									28.8	0.0271822	0.00288889
									28.8333	0.0273822	0.00289333
									28.8667	0.0275867	0.00289778
									28.9	0.0277956	0.00290222
									28.9333	0.0280089	0.00290667
									28.9667	0.0282267	0.00291111
									29	0.0284489	0.00291556
									29.0333	0.0286756	0.00292
									29.0667	0.0289067	0.00292444
									29.1	0.0291422	0.00292889
									29.1333	0.0293822	0.00293333
									29.1667	0.0296267	0.00293778
									29.2	0.0298756	0.00294222
									29.2333	0.0301289	0.00294667
									29.2667	0.0303867	0.00295111
									29.3	0.0306489	0.00295556
									29.3333	0.0309156	0.00296
									29.3667	0.0311867	0.00296444
									29.4	0.0314622	0.00296889
									29.4333	0.0317422	0.00297333
									29.4667	0.0320267	0.00297778
									29.5	0.0323156	0.00298222
									29.5333	0.0326044	0.00298667
									29.5667	0.0328933	0.00299111
									29.6	0.0331867	0.00299556
									29.6333	0.0334844	0.003
									29.6667	0.0337867	0.00300444
									29.7	0.0340933	0.00300889
									29.7333	0.0344044	0.00301333
									29.7667	0.03472	0.00301778
									29.8	0.03504	0.00302222
									29.8333	0.0353644	0.00302667
									29.8667	0.0356933	0.00303111
									29.9	0.0360178	0.00303556
									29.9333	0.0363467	0.00304
									29.9667	0.03668	0.00304444
									30	0.0370178	0.00304889
									30.0333	0.0373511	0.00305333
									30.0667	0.03768	0.00305778
									30.1	0.038	0.00306222
									30.1333	0.0383111	0.00306667
									30.1667	0.0386133	0.00307111
									30.2	0.0389067	0.00307556
									30.2333	0.0391911	0.00308
									30.2667	0.0394711	0.00308444
									30.3	0.0397467	0.00308889
									30.3333	0.0400133	0.00309333
									30.3667	0.0402711	0.00309778
									30.4	0.04052	0.00310222
									30.4333	0.04076	0.00310667
									30.4667	0.0409911	0.00311111
									30.5	0.0412178	0.00311556
									30.5333	0.04144	0.00312
									30.5667	0.0416578	0.00312444
									30.6	0.0418667	0.00312889
									30.6333	0.0420667	0.00313333
									30.6667	0.0422578	0.00313778
									30.7	0.0424444	0.00314222
									30.7333	0.0426267	0.00314667
									30.7667	0.0428044	0.00315111
									30.8	0.0429778	0.00315556
									30.8333	0.0431467	0.00316
									30.8667	0.0433111	0.00316444
									30.9	0.0434667	0.00316889
									30.9333	0.0436133	0.00317333
									30.9667	0.0437511	0.00317778
									31	0.04388	0.00318222
									31.0333	0.044	0.00318667
									31.0667	0.0441111	0.00319111
									31.1	0.0442133	0.00319556
									31.1333	0.0443067	0.0032
									31.1667	0.0443911	0.00320444
									31.2	0.0444667	0.00320889
									31.2333	0.0445333	0.00321333
									31.2667	0.0445911	0.00321778
									31.3	0.04464	0.00322222
									31.3333	0.04468	0.00322667
									31.3667	0.0447111	0.00323111
									31.4	0.0447333	0.00323556
									31.4333	0.0447467	0.00324
									31.4667	0.0447511	0.00324444
									31.5	0.0447467	0.00324889
									31.5333	0.0447333	0.00325333
									31.5667	0.0447111	0.00325778
									31.6	0.04468	0.00326222
									31.6333	0.04464	0.00326667
									31.6667	0.0445911	0.00327111
									31.7	0.0445333	0.00327556
									31.7333	0.0444667	0.00328
									31.7667	0.0443911	0.00328444
									31.8	0.0443067	0.00328889
									31.8333	0.0442133	0.00329333
									31.8667	0.04412	0.00329778
									31.9	0.0440267	0.00330222
									31.9333	0.0439333	0.00330667
									31.9667	0.04384	0.00331111
									32	0.0437467	0.00331556
									32.0333	0.0436533	0.00331556
									32.0667	0.04356	0.00331111
									32.1	0.0434667	0.00330222
									32.1333	0.0433733	0.00328889
									32.1667	0.04328	0.00326667
									32.2	0.0431867	0.00324444
									32.2333	0.0430933	0.00322222
									32.2667	0.043	0.0032
									32.3	0.0429067	0.00317778
									32.3333	0.0428133	0.00315556
									32.3667	0.04272	0.00313333
									32.4	0.0426267	0.00311111
									32.4333	0.0425333	0.00308889
									32.4667	0.04244	0.00306667
									32.5	0.0423467	0.00304444
									32.5333	0.0422533	0.00302222
									32.5667	0.0421644	0.003
									32.6	0.0420756	0.00297778
									32.6333	0.0419911	0.00295556
									32.6667	0.0419111	0.00293333
									32.7	0.0418356	0.00291111
									32.7333	0.0417644	0.00288889
									32.7667	0.0416933	0.00286667
									32.8	0.0416222	0.00284444
									32.8333	0.0415511	0.00282222
									32.8667	0.04148	0.0028
									32.9	0.0414089	0.00277778
									32.9333	0.0413378	0.00275556
									32.9667	0.0412667	0.00273333
									33	0.0411956	0.00271111
									33.0333	0.0411244	0.00268889
									33.0667	0.0410533	0.00266667
									33.1	0.0409822	0.00264444
									33.1333	0.0409111	0.00262222
									33.1667	0.04084	0.0026
									33.2	0.0407689	0.00257778
									33.2333	0.0406978	0.00255556
									33.2667	0.0406178	0.00253333
									33.3	0.0405378	0.00251111
									33.3333	0.0404578	0.00248889
									33.3667	0.0403689	0.00246667
									33.4	0.04028	0.00244444
									33.4333	0.0401911	0.00242222
									33.4667	0.0400933	0.0024
									33.5	0.0399956	0.00237778
									33.5333	0.0398978	0.00235556
									33.5667	0.0398	0.00233333
									33.6	0.0397022	0.00231111
									33.6333	0.0395956	0.00228889
									33.6667	0.0394889	0.00226667
									33.7	0.0393822	0.00224444
									33.7333	0.0392756	0.00222222
									33.7667	0.0391689	0.0022
									33.8	0.0390622	0.00217778
									33.8333	0.0389467	0.00215556
									33.8667	0.0388222	0.00213333
									33.9	0.0386889	0.00211111
									33.9333	0.0385467	0.00208889
									33.9667	0.0383956	0.00206667
									34	0.0382356	0.00204444
									34.0333	0.0380667	0.00202222
									34.0667	0.0378889	0.002
									34.1	0.0377022	0.00197778
									34.1333	0.0375067	0.00195556
									34.1667	0.0373022	0.00193333
									34.2	0.0370889	0.00191111
									34.2333	0.0368667	0.00188889
									34.2667	0.0366356	0.00186667
									34.3	0.0363956	0.00184444
									34.3333	0.0361467	0.00182222
									34.3667	0.0358889	0.0018
									34.4	0.0356222	0.00177778
									34.4333	0.0353467	0.00175556
									34.4667	0.0350622	0.00173333
									34.5	0.0347689	0.00171111
									34.5333	0.0344756	0.00168889
									34.5667	0.0341822	0.00166667
									34.6	0.03388	0.00164444
									34.6333	0.0335689	0.00162222
									34.6667	0.0332489	0.0016
									34.7	0.03292	0.00157778
									34.7333	0.0325822	0.00155556
									34.7667	0.0322356	0.00153333
									34.8	0.03188	0.00151111
									34.8333	0.0315156	0.00148889
									34.8667	0.0311422	0.00146667
									34.9	0.0307644	0.00144444
									34.9333	0.0303778	0.00142222
									34.9667	0.0299822	0.0014
									35	0.0295778	0.00137778
									35.0333	0.0291689	0.00135556
									35.0667	0.0287556	0.00133333
									35.1	0.0283467	0.00131111
									35.1333	0.0279422	0.00128889
									35.1667	0.0275422	0.00126667
									35.2	0.0271467	0.00124444
									35.2333	0.0267556	0.00122222
									35.2667	0.0263689	0.0012
									35.3	0.0259867	0.00117778
									35.3333	0.0256089	0.00115556
									35.3667	0.0252356	0.00113333
									35.4	0.0248667	0.00111111
									35.4333	0.0245022	0.00108889
									35.4667	0.0241422	0.00106667
									35.5	0.0237867	0.00104444
									35.5333	0.0234356	0.00102222
									35.5667	0.0230889	0.001
									35.6	0.0227467	0.000977778
									35.6333	0.0224089	0.000955556
									35.6667	0.0220756	0.000933333
									35.7	0.0217467	0.000911111
									35.7333	0.0214222	0.000888889
									35.7667	0.0211022	0.000866667
									35.8	0.0207867	0.000844444
									35.8333	0.0204756	0.000822222
									35.8667	0.0201689	0.0008
									35.9	0.0198667	0.000777778
									35.9333	0.0195689	0.000755556
									35.9667	0.0192756	0.000733333
									36	0.0189867	0.000711111
									36.0333	0.0187022	0.000688889
									36.0667	0.0184222	0.000666667
									36.1	0.0181467	0.000644444
									36.1333	0.0178756	0.000622222
									36.1667	0.0176089	0.0006
									36.2	0.0173467	0.000577778
									36.2333	0.0170889	0.000555556
									36.2667	0.0168356	0.000533333
									36.3	0.0165867	0.000511111
									36.3333	0.0163422	0.000488889
									36.3667	0.0161022	0.000466667
									36.4	0.0158667	0.000444444
									36.4333	0.0156356	0.000422222
									36.4667	0.0154089	0.0004
									36.5	0.0151867	0.000377778
									36.5333	0.0149689	0.000355556
									36.5667	0.0147556	0.000333333
									36.6	0.0145467	0.000311111
									36.6333	0.0143422	0.000288889
									36.6667	0.0141422	0.000266667
									36.7	0.0139467	0.000244444
									36.7333	0.0137556	0.000222222
									36.7667	0.0135689	0.0002
									36.8	0.0133867	0.000177778
									36.8333	0.0132089	0.000155556
									36.8667	0.0130311	0.000133333
									36.9	0.0128533	0.000111111
									36.9333	0.0126756	8.88889e-05
									36.9667	0.0124978	6.66667e-05
									37	0.01232	4.44444e-05
									37.0333	0.0121422	2.66667e-05
									37.0667	0.0119644	1.33333e-05
									37.1	0.0117867	4.44444e-06
									37.1333	0.0116089	0
									37.1667	0.0114311	0
									37.2	0.0112533	0
									37.2333	0.0110756	0
									37.2667	0.0108978	0
									37.3	0.01072	0
									37.3333	0.0105422	0
									37.3667	0.0103644	0
									37.4	0.0101867	0
									37.4333	0.0100089	0
									37.4667	0.00983111	0
									37.5	0.00965333	0
									37.5333	0.00947556	0
									37.5667	0.00929778	0
									37.6	0.00912	0
									37.6333	0.00894222	0
									37.6667	0.00876444	0
									37.7	0.00858667	0
									37.7333	0.00840889	0
									37.7667	0.00823111	0
									37.8	0.00805333	0
									37.8333	0.00787556	0
									37.8667	0.00769778	0
									37.9	0.00752	0
									37.9333	0.00734222	0
									37.9667	0.00716444	0
									38	0.00698667	0
									38.0333	0.00680889	0
									38.0667	0.00663111	0
									38.1	0.00645333	0
									38.1333	0.00627556	0
									38.1667	0.00609778	0
									38.2	0.00592	0
									38.2333	0.00574222	0
									38.2667	0.00556889	0
									38.3	0.00539556	0
									38.3333	0.00522222	0
									38.3667	0.00505333	0
									38.4	0.00488444	0
									38.4333	0.00471556	0
									38.4667	0.00455111	0
									38.5	0.00438667	0
									38.5333	0.00422222	0
									38.5667	0.00405778	0
									38.6	0.00389333	0
									38.6333	0.00373333	0
									38.6667	0.00357333	0
									38.7	0.00341333	0
									38.7333	0.00325333	0
									38.7667	0.00309333	0
									38.8	0.00293333	0
									38.8333	0.00277778	0
									38.8667	0.00262667	0
									38.9	0.00248	0
									38.9333	0.00233778	0
									38.9667	0.0022	0
									39	0.00206667	0
									39.0333	0.00193778	0
									39.0667	0.00181333	0
									39.1	0.00169333	0
									39.1333	0.00158222	0
									39.1667	0.00148	0
									39.2	0.00138667	0
									39.2333	0.00130222	0
									39.2667	0.00122667	0
									39.3	0.00115556	0
									39.3333	0.00108889	0
									39.3667	0.00103111	0
									39.4	0.000982222	0
									39.4333	0.000937778	0
									39.4667	0.000897778	0
									39.5	0.000866667	0
									39.5333	0.00084	0
									39.5667	0.000817778	0
									39.6	0.000804444	0
									39.6333	0.0008	0
									39.6667	0.000804444	0
									39.7	0.000817778	0
									39.7333	0.00084	0
									39.7667	0.000871111	0
									39.8	0.000911111	0
									39.8333	0.000955556	0
									39.8667	0.00100444	0
									39.9	0.00105778	0
									39.9333	0.00111556	0
									39.9667	0.00117778	0
									40	0.00124444	0
									40.0333	0.00131556	0
									40.0667	0.00139111	0
									40.1	0.00146667	0
									40.1333	0.00154222	0
									40.1667	0.00161778	0
									40.2	0.00169333	0
									40.2333	0.00176889	0
									40.2667	0.00184444	0
									40.3	0.00192	0
									40.3333	0.00199556	0
									40.3667	0.00207111	0
									40.4	0.00214667	0
									40.4333	0.00222222	0
									40.4667	0.00229778	0
									40.5	0.00237333	0
									40.5333	0.00244889	0
									40.5667	0.00252444	0
									40.6	0.0026	0
									40.6333	0.00267556	0
									40.6667	0.00275111	0
									40.7	0.00282667	0
									40.7333	0.00290222	0
									40.7667	0.00297778	0
									40.8	0.00305333	0
									40.8333	0.00312889	0
									40.8667	0.00320444	0
									40.9	0.00328	0
									40.9333	0.00335556	0
									40.9667	0.00343111	0
									41	0.00350667	0
									41.0333	0.00358222	0
									41.0667	0.00365778	0
									41.1	0.00373333	0
									41.1333	0.00380889	0
									41.1667	0.00388444	0
									41.2	0.00396	0
									41.2333	0.00403556	0
									41.2667	0.00411111	0
									41.3	0.00418667	0
									41.3333	0.00426222	0
									41.3667	0.00433778	0
									41.4	0.00441333	0
									41.4333	0.00448889	0
									41.4667	0.00456889	0
									41.5	0.00465333	0
									41.5333	0.00473778	0
									41.5667	0.00482222	0
									41.6	0.00490667	0
									41.6333	0.00499111	0
									41.6667	0.00507556	0
									41.7	0.00516	0
									41.7333	0.00524444	0
									41.7667	0.00532889	0
									41.8	0.00541333	0
									41.8333	0.00549778	0
									41.8667	0.00558222	0
									41.9	0.00566667	0
									41.9333	0.00575111	0
									41.9667	0.00583556	0
									42	0.00592	0
									42.0333	0.00600444	0
									42.0667	0.00608889	0
									42.1	0.00617333	0
									42.1333	0.00625778	0
									42.1667	0.00634222	0
									42.2	0.00642667	0
									42.2333	0.00651111	0
									42.2667	0.00659556	0
									42.3	0.00668	0
									42.3333	0.00676444	0
									42.3667	0.00684889	0
									42.4	0.00693333	0
									42.4333	0.00701778	0
									42.4667	0.00710222	0
									42.5	0.00718667	0
									42.5333	0.00727111	0
									42.5667	0.00735556	0
									42.6	0.00744	0
									42.6333	0.00752444	0
									42.6667	0.00760889	0
									42.7	0.00769333	0
									42.7333	0.00777778	0
									42.7667	0.00786222	0
									42.8	0.00794667	0
									42.8333	0.00803111	0
									42.8667	0.00811556	0
									42.9	0.0082	0
									42.9333	0.00828444	0
									42.9667	0.00836889	0
									43	0.00845333	0
									43.0333	0.00853778	0
									43.0667	0.00862222	4.44444e-06
									43.1	0.00870667	8.88889e-06
									43.1333	0.00879111	1.33333e-05
									43.1667	0.00887556	1.77778e-05
									43.2	0.00896	2.22222e-05
									43.2333	0.00904444	2.66667e-05
									43.2667	0.00912889	3.11111e-05
									43.3	0.00921333	3.55556e-05
									43.3333	0.00929778	4e-05
									43.3667	0.00938222	4.44444e-05
									43.4	0.00946667	4.88889e-05
									43.4333	0.00955111	5.33333e-05
									43.4667	0.00963556	5.77778e-05
									43.5	0.00972	6.22222e-05
									43.5333	0.00980444	6.66667e-05
									43.5667	0.00988889	7.11111e-05
									43.6	0.00997333	7.55556e-05
									43.6333	0.0100578	8e-05
									43.6667	0.0101422	8.44444e-05
									43.7	0.0102267	8.88889e-05
									43.7333	0.0103111	9.33333e-05
									43.7667	0.0103956	9.77778e-05
									43.8	0.01048	0.000102222
									43.8333	0.0105644	0.000106667
									43.8667	0.0106489	0.000111111
									43.9	0.0107333	0.000115556
									43.9333	0.0108178	0.00012
									43.9667	0.0109022	0.000124444
									44	0.0109867	0.000128889
									44.0333	0.0110711	0.000133333
									44.0667	0.0111556	0.000137778
									44.1	0.01124	0.000142222
									44.1333	0.0113156	0.000146667
									44.1667	0.0113822	0.000151111
									44.2	0.01144	0.000155556
									44.2333	0.0114889	0.00016
									44.2667	0.0115289	0.000164444
									44.3	0.0115689	0.000168889
									44.3333	0.0116089	0.000173333
									44.3667	0.01164	0.000177778
									44.4	0.0116622	0.000182222
									44.4333	0.0116844	0.000186667
									44.4667	0.0117067	0.000191111
									44.5	0.01172	0.000195556
									44.5333	0.0117244	0.0002
									44.5667	0.01172	0.000204444
									44.6	0.0117067	0.000208889
									44.6333	0.0116844	0.000213333
									44.6667	0.0116533	0.000217778
									44.7	0.0116133	0.000222222
									44.7333	0.0115644	0.000226667
									44.7667	0.0115067	0.000231111
									44.8	0.01144	0.000235556
									44.8333	0.0113733	0.00024
									44.8667	0.0113067	0.000244444
									44.9	0.01124	0.000248889
									44.9333	0.0111733	0.000253333
									44.9667	0.0111067	0.000257778
									45	0.01104	0.000262222
									45.0333	0.0109733	0.000266667
									45.0667	0.0109067	0.000271111
									45.1	0.01084	0.000275556
									45.1333	0.0107733	0.00028
									45.1667	0.0107067	0.000284444
									45.2	0.01064	0.000288889
									45.2333	0.0105733	0.000293333
									45.2667	0.0105067	0.000297778
									45.3	0.01044	0.000302222
									45.3333	0.0103733	0.000306667
									45.3667	0.0103067	0.000311111
									45.4	0.01024	0.000315556
									45.4333	0.0101733	0.00032
									45.4667	0.0101111	0.000324444
									45.5	0.0100489	0.000328889
									45.5333	0.00998667	0.000333333
									45.5667	0.00992889	0.000337778
									45.6	0.00987556	0.000342222
									45.6333	0.00982667	0.000346667
									45.6667	0.00977778	0.000351111
									45.7	0.00972889	0.000355556
									45.7333	0.00968444	0.00036
									45.7667	0.00964444	0.000364444
									45.8	0.00960889	0.000368889
									45.8333	0.00957333	0.000373333
									45.8667	0.00953778	0.000377778
									45.9	0.00950222	0.000382222
									45.9333	0.00946667	0.000386667
									45.9667	0.00943111	0.000391111
									46	0.00939556	0.000395556
									46.0333	0.00936	0.0004
									46.0667	0.00932444	0.000404444
									46.1	0.00928889	0.000408889
									46.1333	0.00925333	0.000413333
									46.1667	0.00921778	0.000417778
									46.2	0.00918222	0.000422222
									46.2333	0.00914667	0.000426667
									46.2667	0.00911111	0.000431111
									46.3	0.00907556	0.000435556
									46.3333	0.00904	0.00044
									46.3667	0.00900444	0.000444444
									46.4	0.00896889	0.000448889
									46.4333	0.00893333	0.000453333
									46.4667	0.00888889	0.000457778
									46.5	0.00883556	0.000462222
									46.5333	0.00878222	0.000466667
									46.5667	0.00872889	0.000471111
									46.6	0.00867556	0.000475556
									46.6333	0.00862222	0.00048
									46.6667	0.00856889	0.000484444
									46.7	0.00851556	0.000488889
									46.7333	0.00846222	0.000493333
									46.7667	0.00840889	0.000497778
									46.8	0.00835556	0.000502222
									46.8333	0.00830222	0.000506667
									46.8667	0.00824889	0.000511111
									46.9	0.00819556	0.000515556
									46.9333	0.00814222	0.00052
									46.9667	0.00808889	0.000524444
									47	0.00803556	0.000528889
									47.0333	0.00798222	0.000533333
									47.0667	0.00792889	0.000537778
									47.1	0.00787556	0.000542222
									47.1333	0.00782222	0.000546667
									47.1667	0.00776889	0.000551111
									47.2	0.00771556	0.000555556
									47.2333	0.00766222	0.00056
									47.2667	0.00760889	0.000564444
									47.3	0.00755556	0.000568889
									47.3333	0.00750222	0.000573333
									47.3667	0.00744889	0.000577778
									47.4	0.00739556	0.000582222
									47.4333	0.00734222	0.000586667
									47.4667	0.00728889	0.000591111
									47.5	0.00723556	0.000595556
									47.5333	0.00718222	0.0006
									47.5667	0.00712889	0.000604444
									47.6	0.00707556	0.000608889
									47.6333	0.00702222	0.000613333
									47.6667	0.00696889	0.000617778
									47.7	0.00691556	0.000622222
									47.7333	0.00686222	0.000626667
									47.7667	0.00680889	0.000631111
									47.8	0.00675556	0.000635556
									47.8333	0.00670222	0.00064
									47.8667	0.00664889	0.000644444
									47.9	0.00659556	0.000648889
									47.9333	0.00654222	0.000653333
									47.9667	0.00648889	0.000657778
									48	0.00643556	0.000662222
									48.0333	0.00638222	0.000666667
									48.0667	0.00632889	0.000662222
									48.1	0.00627556	0.000657778
									48.1333	0.00622222	0.000653333
									48.1667	0.00616889	0.000648889
									48.2	0.00611556	0.000644444
									48.2333	0.00606222	0.00064
									48.2667	0.00600889	0.000635556
									48.3	0.00595556	0.000631111
									48.3333	0.00590222	0.000626667
									48.3667	0.00584889	0.000622222
									48.4	0.00579556	0.000617778
									48.4333	0.00574222	0.000613333
									48.4667	0.00568889	0.000608889
									48.5	0.00563556	0.000604444
									48.5333	0.00558222	0.0006
									48.5667	0.00552889	0.000595556
									48.6	0.00547556	0.000591111
									48.6333	0.00542222	0.000586667
									48.6667	0.00536889	0.000582222
									48.7	0.00531556	0.000577778
									48.7333	0.00526222	0.000573333
									48.7667	0.00520889	0.000568889
									48.8	0.00515556	0.000564444
									48.8333	0.00510222	0.00056
									48.8667	0.00504889	0.000555556
									48.9	0.00499556	0.000551111
									48.9333	0.00494222	0.000546667
									48.9667	0.00488889	0.000542222
									49	0.00483556	0.000537778
									49.0333	0.00478222	0.000533333
									49.0667	0.00472889	0.000528889
									49.1	0.00467556	0.000524444
									49.1333	0.00462667	0.00052
									49.1667	0.00458222	0.000515556
									49.2	0.00454222	0.000511111
									49.2333	0.00450667	0.000506667
									49.2667	0.00447556	0.000502222
									49.3	0.00444444	0.000497778
									49.3333	0.00441333	0.000493333
									49.3667	0.00438667	0.000488889
									49.4	0.00436444	0.000484444
									49.4333	0.00434222	0.00048
									49.4667	0.00432	0.000475556
									49.5	0.00430222	0.000471111
									49.5333	0.00428889	0.000466667
									49.5667	0.00428	0.000462222
									49.6	0.00427556	0.000457778
									49.6333	0.00427556	0.000453333
									49.6667	0.00428	0.000448889
									49.7	0.00428889	0.000444444
									49.7333	0.00430222	0.00044
									49.7667	0.00432	0.000435556
									49.8	0.00434222	0.000431111
									49.8333	0.00436444	0.000426667
									49.8667	0.00438667	0.000422222
									49.9	0.00440889	0.000417778
									49.9333	0.00443111	0.000413333
									49.9667	0.00445333	0.000408889
									50	0.00447556	0.000404444
									50.0333	0.00449778	0.0004
									50.0667	0.00452	0.000395556
									50.1	0.00454222	0.000391111
									50.1333	0.00456444	0.000386667
									50.1667	0.00458667	0.000382222
									50.2	0.00460889	0.000377778
									50.2333	0.00463111	0.000373333
									50.2667	0.00465333	0.000368889
									50.3	0.00467556	0.000364444
									50.3333	0.00469778	0.00036
									50.3667	0.00472	0.000355556
									50.4	0.00474222	0.000351111
									50.4333	0.00476444	0.000346667
									50.4667	0.00477778	0.000342222
									50.5	0.00479111	0.000337778
									50.5333	0.00480444	0.000333333
									50.5667	0.00480889	0.000328889
									50.6	0.00480444	0.000324444
									50.6333	0.00479111	0.00032
									50.6667	0.00477778	0.000315556
									50.7	0.00476444	0.000311111
									50.7333	0.00474222	0.000306667
									50.7667	0.00471111	0.000302222
									50.8	0.00467111	0.000297778
									50.8333	0.00463111	0.000293333
									50.8667	0.00459111	0.000288889
									50.9	0.00455111	0.000284444
									50.9333	0.00451111	0.00028
									50.9667	0.00447111	0.000275556
									51	0.00443111	0.000271111
									51.0333	0.00439111	0.000266667
									51.0667	0.00435111	0.000262222
									51.1	0.00431111	0.000257778
									51.1333	0.00427111	0.000253333
									51.1667	0.00423111	0.000248889
									51.2	0.00419111	0.000244444
									51.2333	0.00415111	0.00024
									51.2667	0.00411111	0.000235556
									51.3	0.00407111	0.000231111
									51.3333	0.00403111	0.000226667
									51.3667	0.00399111	0.000222222
									51.4	0.00395111	0.000217778
									51.4333	0.00391111	0.000213333
									51.4667	0.00387556	0.000208889
									51.5	0.00384444	0.000204444
									51.5333	0.00381333	0.0002
									51.5667	0.00378222	0.000195556
									51.6	0.00375111	0.000191111
									51.6333	0.00372	0.000186667
									51.6667	0.00368889	0.000182222
									51.7	0.00365778	0.000177778
									51.7333	0.00362667	0.000173333
									51.7667	0.00359556	0.000168889
									51.8	0.00356444	0.000164444
									51.8333	0.00353333	0.00016
									51.8667	0.00350222	0.000155556
									51.9	0.00347111	0.000151111
									51.9333	0.00344	0.000146667
									51.9667	0.00340889	0.000142222
									52	0.00337778	0.000137778
									52.0333	0.00334667	0.000133333
									52.0667	0.00331556	0.000128889
									52.1	0.00328444	0.000124444
									52.1333	0.00325333	0.00012
									52.1667	0.00322222	0.000115556
									52.2	0.00319111	0.000111111
									52.2333	0.00316	0.000106667
									52.2667	0.00312889	0.000102222
									52.3	0.00309778	9.77778e-05
									52.3333	0.00306667	9.33333e-05
									52.3667	0.00303556	8.88889e-05
									52.4	0.00300444	8.44444e-05
									52.4333	0.00297333	8e-05
									52.4667	0.00294222	7.55556e-05
									52.5	0.00291111	7.11111e-05
									52.5333	0.00288	6.66667e-05
									52.5667	0.00284889	6.22222e-05
									52.6	0.00281778	5.77778e-05
									52.6333	0.00278667	5.33333e-05
									52.6667	0.00275556	4.88889e-05
									52.7	0.00272444	4.44444e-05
									52.7333	0.00269333	4e-05
									52.7667	0.00266222	3.55556e-05
									52.8	0.00263111	3.11111e-05
									52.8333	0.0026	2.66667e-05
									52.8667	0.00256889	2.22222e-05
									52.9	0.00253778	1.77778e-05
									52.9333	0.00250667	1.33333e-05
									52.9667	0.00247556	8.88889e-06
									53	0.00244444	4.44444e-06
									53.0333	0.00241333	0
									53.0667	0.00238222	0
									53.1	0.00235111	0
									53.1333	0.00232	0
									53.1667	0.00228889	0
									53.2	0.00225778	0
									53.2333	0.00222667	0
									53.2667	0.00219556	0
									53.3	0.00216444	0
									53.3333	0.00213333	0
									53.3667	0.00210222	0
									53.4	0.00207111	0
									53.4333	0.00204	0
									53.4667	0.00200889	0
									53.5	0.00197778	0
									53.5333	0.00194667	0
									53.5667	0.00191556	0
									53.6	0.00188444	0
									53.6333	0.00185333	0
									53.6667	0.00182222	0
									53.7	0.00179111	0
									53.7333	0.00176	0
									53.7667	0.00172889	0
									53.8	0.00169778	0
									53.8333	0.00166667	0
									53.8667	0.00163556	0
									53.9	0.00160444	0
									53.9333	0.00157333	0
									53.9667	0.00154222	0
									54	0.00151111	0
									54.0333	0.00148	0
									54.0667	0.00144889	0
									54.1	0.00141778	0
									54.1333	0.00138667	0
									54.1667	0.00135556	0
									54.2	0.00132444	0
									54.2333	0.00129333	0
									54.2667	0.00126222	0
									54.3	0.00123111	0
									54.3333	0.0012	0
									54.3667	0.00116889	0
									54.4	0.00113778	0
									54.4333	0.00110667	0
									54.4667	0.00107556	0
									54.5	0.00104444	0
									54.5333	0.00101333	0
									54.5667	0.000982222	0
									54.6	0.000951111	0
									54.6333	0.00092	0
									54.6667	0.000888889	0
									54.7	0.000857778	0
									54.7333	0.000826667	0
									54.7667	0.000795556	0
									54.8	0.000764444	0
									54.8333	0.000733333	0
									54.8667	0.000702222	0
									54.9	0.000671111	0
									54.9333	0.00064	0
									54.9667	0.000608889	0
									55	0.000577778	0
									55.0333	0.000546667	0
									55.0667	0.000515556	0
									55.1	0.000484444	0
									55.1333	0.000453333	0
									55.1667	0.000422222	0
									55.2	0.000391111	0
									55.2333	0.00036	0
									55.2667	0.000328889	0
									55.3	0.000297778	0
									55.3333	0.000266667	0
									55.3667	0.000235556	0
									55.4	0.000204444	0
									55.4333	0.000173333	0
									55.4667	0.000146667	0
									55.5	0.000124444	0
									55.5333	0.000106667	0
									55.5667	9.77778e-05	0
									55.6	9.77778e-05	0
									55.6333	0.000106667	0
									55.6667	0.00012	0
									55.7	0.000142222	0
									55.7333	0.000177778	0
									55.7667	0.000226667	0
									55.8	0.000288889	0
									55.8333	0.00036	0
									55.8667	0.000435556	0
									55.9	0.000515556	0
									55.9333	0.0006	0
									55.9667	0.000688889	0
									56	0.000782222	0
									56.0333	0.00088	0
									56.0667	0.000986667	0
									56.1	0.00109778	0
									56.1333	0.00121333	0
									56.1667	0.00133333	0
									56.2	0.00145778	0
									56.2333	0.00158667	0
									56.2667	0.00172	0
									56.3	0.00185778	0
									56.3333	0.00199556	0
									56.3667	0.00213333	0
									56.4	0.00227111	0
									56.4333	0.00240889	0
									56.4667	0.00254667	0
									56.5	0.00268444	0
									56.5333	0.00282222	0
									56.5667	0.00296	0
									56.6	0.00309778	0
									56.6333	0.00324	0
									56.6667	0.00338222	0
									56.7	0.00352444	0
									56.7333	0.00366667	0
									56.7667	0.00380889	0
									56.8	0.00395556	0
									56.8333	0.00410667	0
									56.8667	0.00426222	0
									56.9	0.00442222	0
									56.9333	0.00458667	0
									56.9667	0.00475556	0
									57	0.00492889	0
									57.0333	0.00510222	0
									57.0667	0.00527556	0
									57.1	0.00544889	0
									57.1333	0.00562222	0
									57.1667	0.00579556	0
									57.2	0.00596889	0
									57.2333	0.00614222	0
									57.2667	0.00631556	0
									57.3	0.00648889	0
									57.3333	0.00666222	0
									57.3667	0.00683556	0
									57.4	0.00700889	0
									57.4333	0.00718222	0
									57.4667	0.00735556	0
									57.5	0.00752889	0
									57.5333	0.00770222	0
									57.5667	0.00787556	0
									57.6	0.00804889	0
									57.6333	0.00822222	0
									57.6667	0.00839556	0
									57.7	0.00856889	0
									57.7333	0.00874222	0
									57.7667	0.00891556	0
									57.8	0.00908889	0
									57.8333	0.00926222	0
									57.8667	0.00943556	0
									57.9	0.00960889	0
									57.9333	0.00978222	0
									57.9667	0.00995556	0
									58	0.0101289	0
									58.0333	0.0103022	0
									58.0667	0.0104756	0
									58.1	0.0106489	0
									58.1333	0.0108222	0
									58.1667	0.0109956	0
									58.2	0.0111689	0
									58.2333	0.0113422	0
									58.2667	0.0115156	0
									58.3	0.0116889	0
									58.3333	0.0118622	0
									58.3667	0.0120356	0
									58.4	0.0122089	0
									58.4333	0.0123822	0
									58.4667	0.0125556	0
									58.5	0.0127289	0
									58.5333	0.0129022	0
									58.5667	0.0130756	0
									58.6	0.0132489	0
									58.6333	0.0134222	0
									58.6667	0.0135956	0
									58.7	0.0137689	0
									58.7333	0.0139422	0
									58.7667	0.0141156	0
									58.8	0.0142889	0
									58.8333	0.0144622	0
									58.8667	0.0146356	0
									58.9	0.0148089	0
									58.9333	0.0149822	0
									58.9667	0.0151556	0
									59	0.0153289	0
									59.0333	0.0155022	0
									59.0667	0.0156756	0
									59.1	0.0158489	0
									59.1333	0.0160222	0
									59.1667	0.0161956	0
									59.2	0.0163689	0
									59.2333	0.0165422	0
									59.2667	0.0167156	0
									59.3	0.0168889	0
									59.3333	0.0170622	0
									59.3667	0.0172356	0
									59.4	0.0174089	0
									59.4333	0.0175822	0
									59.4667	0.0177556	0
									59.5	0.0179289	0
									59.5333	0.0181022	0
									59.5667	0.0182756	0
									59.6	0.0184489	0
									59.6333	0.0186222	0
									59.6667	0.0187956	0
									59.7	0.0189689	0
									59.7333	0.0191422	0
									59.7667	0.0193156	0
									59.8	0.0194889	0
									59.8333	0.0196622	0
									59.8667	0.0198356	0
									59.9	0.0200089	0
									59.9333	0.0201822	0
									59.9667	0.0203556	0
									60	0.0205289	0
									60.0333	0.0207022	0
									60.0667	0.0208756	0
									60.1	0.0210489	0
									60.1333	0.0212222	0
									60.1667	0.0213956	0
									60.2	0.0215689	0
									60.2333	0.0217422	0
									60.2667	0.0219156	0
									60.3	0.0220889	0
									60.3333	0.0222622	0
									60.3667	0.0224356	0
									60.4	0.0226089	0
									60.4333	0.0227822	0
									60.4667	0.0229556	0
									60.5	0.02312	0
									60.5333	0.0232756	0
									60.5667	0.0234222	0
									60.6	0.02356	0
									60.6333	0.0236889	0
									60.6667	0.0238089	0
									60.7	0.0239111	0
									60.7333	0.0239956	0
									60.7667	0.0240622	0
									60.8	0.0241111	0
									60.8333	0.0241422	0
									60.8667	0.0241644	0
									60.9	0.0241778	0
									60.9333	0.0241822	0
									60.9667	0.0241778	0
									61	0.0241644	0
									61.0333	0.0241422	0
									61.0667	0.0241022	0
									61.1	0.0240533	0
									61.1333	0.0239956	0
									61.1667	0.0239289	0
									61.2	0.0238533	0
									61.2333	0.0237689	0
									61.2667	0.0236756	0
									61.3	0.0235733	0
									61.3333	0.0234711	0
									61.3667	0.0233689	0
									61.4	0.0232667	0
									61.4333	0.0231644	0
									61.4667	0.0230622	0
									61.5	0.02296	0
									61.5333	0.0228578	0
									61.5667	0.0227556	0
									61.6	0.0226533	0
									61.6333	0.0225422	0
									61.6667	0.0224311	0
									61.7	0.02232	0
									61.7333	0.0222089	0
									61.7667	0.0220978	0
									61.8	0.0219778	0
									61.8333	0.0218489	0
									61.8667	0.0217111	0
									61.9	0.0215644	0
									61.9333	0.0214089	0
									61.9667	0.0212444	0
									62	0.0210711	0
									62.0333	0.0208978	0
									62.0667	0.0207244	0
									62.1	0.0205511	0
									62.1333	0.0203778	0
									62.1667	0.0202044	0
									62.2	0.0200311	0
									62.2333	0.0198578	0
									62.2667	0.0196844	0
									62.3	0.0195111	0
									62.3333	0.0193378	0
									62.3667	0.0191644	0
									62.4	0.0189911	0
									62.4333	0.0188178	0
									62.4667	0.0186444	0
									62.5	0.0184711	0
									62.5333	0.0182978	0
									62.5667	0.0181244	0
									62.6	0.0179511	0
									62.6333	0.0177778	0
									62.6667	0.0176044	0
									62.7	0.0174311	0
									62.7333	0.0172578	0
									62.7667	0.0170844	0
									62.8	0.0169111	0
									62.8333	0.0167378	0
									62.8667	0.0165644	0
									62.9	0.0163911	0
									62.9333	0.0162178	0
									62.9667	0.0160444	0
									63	0.0158711	0
									63.0333	0.0156978	0
									63.0667	0.0155244	0
									63.1	0.0153511	0
									63.1333	0.0151778	0
									63.1667	0.0150044	0
									63.2	0.0148311	0
									63.2333	0.0146578	0
									63.2667	0.0144844	0
									63.3	0.0143111	0
									63.3333	0.0141378	0
									63.3667	0.0139644	0
									63.4	0.0137911	0
									63.4333	0.0136178	0
									63.4667	0.0134444	0
									63.5	0.0132711	0
									63.5333	0.0130978	0
									63.5667	0.0129244	0
									63.6	0.0127511	0
									63.6333	0.0125778	0
									63.6667	0.0124044	0
									63.7	0.0122311	0
									63.7333	0.0120578	0
									63.7667	0.0118844	0
									63.8	0.0117111	0
									63.8333	0.0115378	0
									63.8667	0.0113644	0
									63.9	0.0111911	0
									63.9333	0.0110178	0
									63.9667	0.0108444	0
									64	0.0106711	0
									64.0333	0.0104978	0
									64.0667	0.0103244	0
									64.1	0.0101511	0
									64.1333	0.00997778	0
									64.1667	0.00980444	0
									64.2	0.00963111	0
									64.2333	0.00945778	0
									64.2667	0.00928444	0
									64.3	0.00911111	0
									64.3333	0.00893778	4.44444e-06
									64.3667	0.00876444	1.33333e-05
									64.4	0.00859111	2.66667e-05
									64.4333	0.00841778	4e-05
									64.4667	0.00824444	5.77778e-05
									64.5	0.00807111	8e-05
									64.5333	0.00789778	0.000106667
									64.5667	0.00772444	0.000137778
									64.6	0.00755111	0.000173333
									64.6333	0.00737778	0.000217778
									64.6667	0.00720444	0.000271111
									64.7	0.00703111	0.000333333
									64.7333	0.00685778	0.0004
									64.7667	0.00668444	0.000466667
									64.8	0.00651111	0.000537778
									64.8333	0.00633778	0.000613333
									64.8667	0.00616889	0.000693333
									64.9	0.00600444	0.000777778
									64.9333	0.00584	0.000866667
									64.9667	0.00567556	0.00096
									65	0.00551111	0.00105778
									65.0333	0.00534667	0.00116
									65.0667	0.00518222	0.00126667
									65.1	0.00501778	0.00137778
									65.1333	0.00485333	0.00149333
									65.1667	0.00468889	0.00161333
									65.2	0.00452444	0.00173778
									65.2333	0.00436	0.00186667
									65.2667	0.00419556	0.002
									65.3	0.00403111	0.00213778
									65.3333	0.00386667	0.00227556
									65.3667	0.00370222	0.00241333
									65.4	0.00354222	0.00255111
									65.4333	0.00338667	0.00268889
									65.4667	0.00323556	0.00282667
									65.5	0.00309333	0.00296444
									65.5333	0.00296	0.00310222
									65.5667	0.00283556	0.00324
									65.6	0.00272	0.00338222
									65.6333	0.00260889	0.00352444
									65.6667	0.00250222	0.00366667
									65.7	0.00240444	0.00380889
									65.7333	0.00231556	0.00395111
									65.7667	0.00223556	0.00409333
									65.8	0.00216444	0.00423556
									65.8333	0.00210222	0.00437778
									65.8667	0.00204444	0.00452
									65.9	0.00199111	0.00466222
									65.9333	0.00194222	0.00480444
									65.9667	0.00189778	0.00494667
									66	0.00185778	0.00508889
									66.0333	0.00182222	0.00523111
									66.0667	0.0018	0.00537333
									66.1	0.00178667	0.00551556
									66.1333	0.00178222	0.00565778
									66.1667	0.00178222	0.0058
									66.2	0.00178667	0.00594222
									66.2333	0.00179556	0.00608444
									66.2667	0.00180889	0.00622667
									66.3	0.00182667	0.00636889
									66.3333	0.00184444	0.00651111
									66.3667	0.00186222	0.00665333
									66.4	0.00188	0.00679556
									66.4333	0.00189778	0.00693778
									66.4667	0.00191556	0.00708
									66.5	0.00193333	0.00722222
									66.5333	0.00195111	0.00736444
									66.5667	0.00196889	0.00750667
									66.6	0.00198667	0.00764889
									66.6333	0.00200889	0.00779111
[truncated: 8,801 more rows]

## Sheet: Panel c – Dsx>GCaMP
Time (s)	∆F/F Averaged individual taps (left) mel female target male 1 tap 1	∆F/F Averaged individual taps (left) mel female target male 1 tap 2	∆F/F Averaged individual taps (left) mel female target male 1 tap 3	∆F/F Averaged individual taps (left) mel female target male 2 tap 1	∆F/F Averaged individual taps (left) mel female target male 2 tap 2	∆F/F Averaged individual taps (left) mel female target male 2 tap 3	∆F/F Averaged individual taps (left) mel female target male 3 tap 1	∆F/F Averaged individual taps (left) mel female target male 3 tap 2	∆F/F Averaged individual taps (left) mel female target male 3 tap 3	∆F/F Averaged individual taps (left) mel female target male 4 tap 1	∆F/F Averaged individual taps (left) mel female target male 4 tap 2	∆F/F Averaged individual taps (left) mel female target male 4 tap 3	∆F/F Averaged individual taps (left) mel female target male 5 tap 1	∆F/F Averaged individual taps (left) mel female target male 5 tap 2	∆F/F Averaged individual taps (left) mel female target male 5 tap 3	∆F/F Averaged individual taps (left) mel female target male 6 tap 1	∆F/F Averaged individual taps (left) mel female target male 6 tap 2	∆F/F Averaged individual taps (left) mel female target male 6 tap 3	∆F/F Averaged individual taps (left) ere female target male 1 tap 1	∆F/F Averaged individual taps (left) ere female target male 1 tap 2	∆F/F Averaged individual taps (left) ere female target male 1 tap 3	∆F/F Averaged individual taps (left) ere female target male 2 tap 1	∆F/F Averaged individual taps (left) ere female target male 2 tap 2	∆F/F Averaged individual taps (left) ere female target male 2 tap 3	∆F/F Averaged individual taps (left) ere female target male 3 tap 1	∆F/F Averaged individual taps (left) ere female target male 3 tap 2	∆F/F Averaged individual taps (left) ere female target male 3 tap 3	∆F/F Averaged individual taps (left) ere female target male 4 tap 1	∆F/F Averaged individual taps (left) ere female target male 4 tap 2	∆F/F Averaged individual taps (left) ere female target male 4 tap 3	∆F/F Averaged individual taps (left) ere female target male 5 tap 1	∆F/F Averaged individual taps (left) ere female target male 5 tap 2	∆F/F Averaged individual taps (left) ere female target male 5 tap 3	∆F/F Averaged individual taps (left) ere female target male 6 tap 1	∆F/F Averaged individual taps (left) ere female target male 6 tap 2	∆F/F Averaged individual taps (left) ere female target male 6 tap 3		Male	Peak ∆F/F for each male (right) mel female target	Peak ∆F/F for each male (right) yak female target	Peak ∆F/F for each male (right) sim female target	Peak ∆F/F for each male (right) ere female target
0	-0.0207128	-0.0412019	0.0437099	-0.0231212	0.0311572	-0.0378779	0.0342888	0.016013	0.00418002	0.0401584	-0.0320584	-0.0500353	0.0715973	-0.161735	0.0266937	-0.0146137	0.13202	0.107532	-0.0325988	0.0569884	0.0134746	-0.000853591	0.0373792	0.0873634	-0.00497814	-0.00616511	-0.000409703	-0.00998602	0.00679247	-0.0264517	0.245999	-0.0476596	-0.0174784	-0.00705149	0.0378446	-0.0289525		1	1.03741	0.131183	0.0732072	0.338873
0.1	0.0174946	0.0333088	0.0229204	-0.0269569	0.0147467	-0.0229266	0.0248438	0.0161266	-0.0153374	0.0103398	-0.0289041	-0.0162303	0.0422814	-0.133779	0.0345821	0.00769044	0.137544	0.114221	0.00735466	0.0799212	0.0330867	0.0029344	0.0283745	0.0636991	-0.0230078	-0.01881	-0.0085239	-0.0010568	0.0303802	-0.0088157	0.250924	-0.0477939	-0.0180757	0.0268054	0.0446423	-0.0313756		2	1.2375	0.147039	0.0881003	0.536486
0.2	0.0413033	0.0215389	0.0466824	-0.0400559	0.0304531	-0.0216824	0.0232194	0.0135347	-0.0131039	0.00952232	-0.044753	-0.0225032	0.0275844	-0.165217	0.0323408	0.00617057	0.100163	0.106816	0.00238182	0.0750724	0.00598487	0.0127106	0.00024498	0.0560278	-0.0084409	-0.0028059	-0.0065914	-0.0108134	0.0189232	-0.0222873	0.20492	-0.0589952	-0.0074405	0.00756512	0.0437438	-0.0332232		3	0.956388	0.16923	0.0964817	0.19077
0.3	0.0265224	-0.0417057	0.0546141	-0.0206744	0.0160168	-0.0068116	0.0407866	0.00554956	0.00115669	0.0286894	-0.0275984	-0.0189172	0.0503677	-0.142883	0.0285956	0.00744503	0.120909	0.101934	-0.0175201	0.0532592	0.0248001	-0.0138104	0.00948155	0.0789387	0.00059594	-0.0371529	-0.0081142	0.0108187	0.0225466	-0.0253483	0.202951	-0.0616174	-0.0014828	0.0183339	0.0612344	-0.0244697		4	1.71391	0.0657332	0.0668495	0.301437
0.4	0.0404171	-0.0049788	0.00805988	-0.0257556	0.0184771	-0.0041333	0.0469632	0.055134	-0.0077656	0.0276024	-0.0514508	-0.0525485	0.00397053	-0.152493	0.0371009	0.0331166	0.118796	0.104394	-0.0293921	0.0729612	0.00039058	-0.0312146	0.0188823	0.0708245	-0.0191765	-0.0067397	-0.005055	-0.0071098	0.0372286	-0.0213892	0.187278	-0.0407504	-0.0409405	0.0206057	0.0433096	-0.0060552		5	1.45253	0.168443	0.231997	0.886214
0.5	0.0138012	-0.0085698	0.0294877	-0.0073702	0.050285	-0.0287083	0.0403512	0.0363735	0.018433	-0.0021264	-0.0435888	-0.0204479	0.014587	-0.120055	0.0213504	0.016018	0.117846	0.0863189	-0.0039515	0.0436039	0.0231207	-0.0125841	0.0234354	0.0833839	-0.0263492	0.016305	-0.0083944	0.0191759	0.0463038	-0.0120149	0.188698	-0.0663832	-0.0168063	0.0537622	0.046912	-0.0022234		6	1.49066	0.243423	0.166284	0.434006
0.6	-0.0082457	0.0302484	-0.003873	-0.0292664	0.0197078	-0.0005518	0.0324572	0.0134499	-0.0099072	0.0454042	-0.0372625	-0.0442976	0.0306319	-0.15007	0.0240972	0.026707	0.119262	0.0861928	-0.0290928	0.0611356	0.00734975	-0.0368985	-0.0147115	0.0812154	-0.0044579	0.0173462	0.0018512	0.0058645	0.00230123	-0.0203579	0.182889	-0.0674777	-0.0323848	0.0325295	0.0489563	0.00492286
0.7	0.00332981	0.0160856	0.0212267	-0.0291984	0.0464521	-0.0207376	-0.0087608	0.0453042	-0.0070256	0.0123428	-0.0286001	-0.0071957	-0.0026662	-0.127367	-0.0057501	0.0308271	0.113525	0.106538	-0.00457	0.0629197	-0.004625	-0.0062699	0.0233226	0.0576326	-0.0337813	-0.003033	0.00366022	0.0177108	0.0350771	-0.0139773	0.178657	-0.0536865	-0.0274719	0.0548133	0.0647484	-0.0150251
0.8	0.0365732	0.00901707	0.0357739	-0.0248338	0.0500798	-0.0260992	0.0340396	0.0401029	-0.0363575	0.0331977	-0.0420586	-0.0347623	-0.007983	-0.15213	-0.0019658	0.0294902	0.102803	0.0755869	-0.0401534	0.102189	0.00584368	-0.0318499	0.0274007	0.0620434	-0.0004597	-0.0044091	0.00657483	0.039626	0.00981174	-0.0094412	0.14895	-0.0964643	0.0001433	0.0506635	0.0851712	-0.0012222
0.9	0.0428719	0.020098	0.0298128	-0.0105801	0.0354079	-0.0058618	0.0350049	0.0358247	-0.0294473	0.023717	-0.033007	0.0218671	0.031441	-0.130986	-0.0524863	0.0154118	0.10891	0.069416	-0.0048314	0.0678606	0.0183715	-0.0438619	0.0204689	0.0494497	-0.0202473	-0.028376	-0.0012216	0.0378486	0.0268263	-0.0154819	0.143127	-0.0873502	0.00199029	0.025684	0.0857471	-0.0058447
1	0.0277877	0.0325343	0.00133534	-0.0181987	0.0212527	-0.0009103	0.0247507	0.0155394	-0.0212138	0.0260782	0.0033332	0.0237547	0.053172	-0.157365	-0.0297546	0.0269601	0.0906779	0.0553292	-0.0248618	0.0648923	0.030557	-0.0365954	0.0231534	0.0707379	-0.0063948	-0.0116026	0.00768043	0.0320554	0.0108259	-0.0097079	0.133449	-0.102208	-0.0023898	0.0551385	0.112421	-0.0048319
1.1	0.0146074	0.0556065	0.0218597	-0.0084179	0.0172526	-0.0041899	0.0170008	0.0182097	0.00214086	0.0249075	-0.0342066	0.00303188	0.00757068	-0.131114	0.00105865	0.0241347	0.0767338	0.0439058	-0.0114534	0.0603694	0.0315699	-0.0300453	0.0259219	0.0224499	-0.0532352	0.0180624	0.0171292	0.04389	0.0151013	-0.0088441	0.0810561	-0.10729	-0.0249874	0.036159	0.123724	-0.0101494
1.2	0.0104934	0.0228065	0.0292225	-0.0275538	0.0138312	-0.0301576	0.0314122	-0.0084961	-0.0206607	0.0422907	-0.0360098	0.0191137	0.0124674	-0.120996	0.0141076	0.124507	0.118581	0.0584331	-0.0003981	0.0508221	0.0267822	0.00381577	0.00446974	0.0493058	-0.0174565	-0.0018838	-0.0199248	0.0495709	0.0161096	-0.03074	0.120222	-0.0866734	-0.011035	0.0292096	0.143801	-0.0230326
1.3	0.0394924	0.0326584	0.0245991	-0.0144435	0.0068454	-0.0269685	0.0381247	0.0275052	0.0140789	0.0239804	-0.0172621	0.0568412	0.0254369	-0.116653	0.00945265	0.179297	0.0880162	0.0460882	-0.0045121	0.0355244	0.0396341	-0.0252263	0.0229429	0.0559476	-0.0147521	0.0244612	0.0128574	0.0347959	0.0161444	-0.0255206	0.104344	-0.0510225	-0.0046501	0.0358286	0.141588	-0.0238898
1.4	0.00690891	0.0399323	0.037722	-0.0390711	-0.0033744	-0.0280542	0.018939	-0.0012293	-0.0259341	0.0377319	-0.0261567	0.0488176	0.0284545	-0.112057	0.0123034	0.214777	0.073522	0.0440784	0.0459424	0.01489	0.0379932	0.0113524	0.0350005	0.0557173	-0.0246565	0.0209871	0.0283509	0.00030763	0.0142088	-0.0522548	0.105611	-0.078532	-0.0098969	0.0215186	0.140764	-0.0225136
1.5	0.0189862	0.0340779	0.0199436	-0.0008383	0.00278331	-0.0369847	0.0128781	0.0106517	-0.0212289	0.0294219	-0.0059462	0.0371984	0.0226027	-0.122636	0.00321798	0.200549	0.0741446	0.033146	-0.0052476	0.0313391	0.052578	0.013696	0.0217535	0.0457693	-0.0225892	-0.0111625	0.012261	0.0296403	0.0125268	-0.0766571	0.106665	-0.047498	0.0288583	0.0446252	0.11715	-0.0195718
1.6	-0.0108948	0.0529152	0.00255322	-0.0159912	0.0545826	-0.0146439	0.0346897	0.0107365	-0.0353809	0.0388227	-0.019052	0.0521824	0.0190641	-0.12477	0.0104406	0.14725	0.0911961	0.038149	0.0262481	0.0303211	0.0671371	0.0126066	0.00127642	0.0528132	-0.0248734	0.0113819	0.0203089	0.00375003	0.010949	-0.0753921	0.078713	-0.0522384	0.034	0.0434801	0.113071	-0.03212
1.7	-0.0115867	0.0381395	0.0163423	-0.0038769	0.0561046	-8.632e-05	0.0391907	0.0157922	-0.0118243	0.0662751	-0.0215618	0.0470168	0.0268051	-0.0976726	0.00458804	0.136321	0.170238	0.0516896	0.0404195	0.0908516	0.0557249	0.0334488	0.00417522	0.0271598	-0.0130609	-0.0183966	0.0243231	0.0349024	0.0203603	-0.0313041	0.0591052	-0.0837696	0.0329713	0.0524097	0.124583	-0.0463483
1.8	-0.0017527	0.0265975	0.0151522	0.0217921	0.0449642	0.0542303	0.0123136	-0.0151773	0.0257668	0.0748091	-0.0090076	0.0425935	0.0240319	-0.102081	0.00241526	0.0894838	0.179887	0.0435726	0.0394489	0.0932792	0.0744107	0.0380155	0.00101574	0.0455682	0.00026377	0.0172608	0.0716574	0.0231436	0.0120284	-0.0368055	0.111107	-0.0977747	0.0443154	0.062905	0.0944369	-0.0025064
1.9	0.0576581	0.0255631	0.0534176	0.0661147	0.0210412	0.0894455	0.0131934	0.105693	0.12075	0.115215	-0.0032308	0.0938516	0.0806932	-0.0858059	0.0886198	0.0964494	0.168848	0.0952184	0.043525	0.0719644	0.101073	0.0629208	0.0277516	0.075229	0.0546516	0.0416144	0.068068	0.0629115	0.0445102	-0.0224206	0.263394	0.072877	0.0528327	0.0599701	0.10119	0.0800923
2	0.424575	0.185287	0.302345	0.329259	0.150023	0.179439	0.245695	0.306536	0.167459	0.170737	0.139836	0.270398	0.354782	0.136431	0.206171	0.54911	0.18733	0.168327	0.122519	0.115805	0.115014	0.202384	0.167451	0.125857	0.10841	0.0888669	0.0618577	0.095777	0.0759315	0.104558	0.331022	0.212061	0.127133	0.122101	0.162085	0.149392
2.1	0.687226	0.376619	0.518697	0.57791	0.238149	0.3028	0.384086	0.435681	0.32782	0.457549	0.284616	0.399715	0.57754	0.402458	0.327615	0.892427	0.169214	0.211854	0.171068	0.132099	0.145549	0.262427	0.259002	0.13767	0.161264	0.0824611	0.0963842	0.116074	0.120971	0.177142	0.413471	0.274356	0.258978	0.189469	0.220473	0.220671
2.2	0.922883	0.453246	0.596138	0.714785	0.323914	0.439128	0.476349	0.45264	0.391382	0.70232	0.308267	0.433419	0.733399	0.531968	0.470271	1.17221	0.328187	0.243582	0.25336	0.135019	0.143746	0.278244	0.313777	0.168419	0.144139	0.0926745	0.130917	0.102999	0.114405	0.243992	0.398015	0.29533	0.37324	0.259448	0.271165	0.208524
2.3	1.05818	0.475105	0.641079	0.875339	0.442848	0.685124	0.502082	0.523492	0.524374	0.898151	0.553304	0.459507	0.830717	0.586019	0.503876	1.32448	0.530842	0.251912	0.230657	0.16594	0.127351	0.302324	0.319304	0.233596	0.162291	0.0821205	0.176873	0.176712	0.141364	0.220042	0.39972	0.338603	0.471698	0.285396	0.332907	0.216704
2.4	1.20228	0.544254	0.690373	0.933471	0.457032	0.777531	0.479133	0.553257	0.629895	1.03029	0.592213	0.538472	0.881632	0.700555	0.68521	1.37697	0.7226	0.333053	0.26662	0.178157	0.189066	0.320867	0.398686	0.29886	0.193711	0.0900693	0.154696	0.169903	0.150376	0.182114	0.39652	0.358811	0.628887	0.333221	0.383617	0.208212
2.5	1.24601	0.61097	0.720328	1.06482	0.459104	0.879246	0.507156	0.620487	0.700079	1.16258	0.586191	0.561007	0.915097	0.777458	0.827892	1.43457	0.89265	0.45586	0.257506	0.174621	0.221145	0.310747	0.442042	0.392434	0.175261	0.101111	0.12243	0.244721	0.159124	0.235997	0.381487	0.374909	0.699887	0.420643	0.402949	0.219114
2.6	1.21136	0.576144	0.707069	1.12728	0.507927	0.991414	0.527415	0.670543	0.790609	1.19501	0.592558	0.613248	0.958625	0.828361	0.915593	1.44905	0.997739	0.451551	0.282013	0.187202	0.248837	0.380877	0.473241	0.46262	0.190993	0.0889131	0.0961176	0.326199	0.173717	0.203384	0.404711	0.377735	0.72436	0.464171	0.421973	0.302119
2.7	1.26404	0.533801	0.712154	1.23453	0.529974	1.11802	0.49874	0.648673	0.800185	1.28289	0.616222	0.727441	0.936702	0.923667	0.920937	1.49168	1.08913	0.478479	0.239199	0.195084	0.269256	0.373358	0.475517	0.454311	0.198085	0.0844987	0.10477	0.403285	0.156578	0.209364	0.504084	0.432238	0.783039	0.505828	0.406749	0.246494
2.8	1.24458	0.676485	0.728314	1.26532	0.590757	1.23948	0.499413	0.728652	0.821829	1.55873	0.704143	0.799758	0.901734	1.01481	0.923739	1.43298	1.23097	0.482763	0.322659	0.211533	0.258889	0.413077	0.48241	0.489959	0.19134	0.0742376	0.131464	0.388479	0.188673	0.170782	0.57088	0.529813	0.793018	0.542656	0.385167	0.290217
2.9	1.15887	0.696774	0.66464	1.2991	0.55757	1.24579	0.474332	0.761146	0.898666	1.65081	0.881515	0.83698	0.898618	1.08528	0.866025	1.47342	1.3252	0.419959	0.382093	0.221204	0.199411	0.378809	0.482835	0.40975	0.180184	0.0615465	0.13259	0.426977	0.179721	0.193137	0.657103	0.549795	0.738291	0.508334	0.406769	0.276459
3	1.12752	0.743553	0.675766	1.36239	0.569872	1.21533	0.464513	0.823801	0.921452	1.76842	1.08405	0.856151	1.2056	1.11747	0.857563	1.5522	1.44572	0.449642	0.3539	0.236217	0.216417	0.347915	0.489353	0.533779	0.209558	0.105673	0.119617	0.442202	0.208532	0.170767	0.712588	0.54649	0.62376	0.529634	0.379211	0.32664
3.1	1.2135	0.764297	0.593886	1.36662	0.565546	1.27119	0.468142	0.756686	1.002	1.90824	1.20497	0.820931	1.42798	0.991765	0.81599	1.61752	1.40567	0.436546	0.360009	0.227361	0.274661	0.322941	0.502446	0.589112	0.250933	0.0908036	0.0766477	0.449088	0.169325	0.168957	0.856878	0.542734	0.700723	0.514039	0.342893	0.298852
3.2	1.34979	0.725739	0.564494	1.4843	0.550915	1.32654	0.417985	0.89505	1.06135	1.9968	1.29759	0.833991	1.48524	1.07906	0.777042	1.80214	1.38332	0.566693	0.3027	0.231845	0.265285	0.363084	0.494558	0.573843	0.225167	0.0513527	0.0949623	0.451788	0.189947	0.191942	0.884337	0.639841	0.642056	0.537552	0.29077	0.31561
3.3	1.50587	0.811926	0.498096	1.50135	0.64608	1.43992	0.389653	0.899747	1.0912	2.13232	1.42579	0.884189	1.82957	1.01304	0.763435	1.80475	1.36715	0.595641	0.301803	0.286193	0.290167	0.360431	0.49577	0.582325	0.236235	0.0565169	0.0618291	0.445303	0.167971	0.16411	0.99951	0.7152	0.613282	0.535296	0.274638	0.315816
3.4	1.49709	0.878042	0.51782	1.42422	0.640319	1.55613	0.391936	0.915746	1.08472	2.24068	1.4863	0.89529	1.34485	0.930922	0.692319	1.83694	1.34087	0.596802	0.237546	0.287419	0.300289	0.397479	0.447519	0.680074	0.215045	0.0442392	0.0595094	0.382864	0.161791	0.135705	1.0552	0.776841	0.603532	0.526736	0.255673	0.287563
3.5	1.44058	0.877084	0.464931	1.42298	0.605181	1.53583	0.400623	0.920269	1.1326	2.19981	1.60435	0.873715	1.54613	0.921756	0.673936	1.81205	1.3351	0.590576	0.258712	0.259263	0.32622	0.393587	0.445073	0.678022	0.223931	0.0424426	0.066021	0.394131	0.161931	0.141827	1.08677	0.743886	0.571793	0.530428	0.257866	0.284386
3.6	1.39995	0.810296	0.463686	1.40625	0.65503	1.53811	0.375312	0.909111	1.09036	2.37373	1.70629	0.843	1.9396	0.883212	0.626093	1.75696	1.24046	0.549134	0.269928	0.273858	0.256457	0.40443	0.471611	0.635611	0.164475	0.0439855	0.0278764	0.423334	0.176542	0.122614	1.03003	0.736078	0.522672	0.532218	0.219473	0.261105
3.7	1.37275	0.850875	0.405497	1.47403	0.61837	1.52702	0.307344	0.953312	1.13213	2.39657	1.75567	0.828228	1.78733	0.876757	0.838139	1.70508	1.2094	0.54239	0.275706	0.28585	0.298459	0.378522	0.462685	0.645836	0.152133	0.0604983	0.0480874	0.346905	0.173283	0.094137	1.05041	0.763567	0.48466	0.535119	0.224414	0.265831
3.8	1.25803	0.80136	0.33589	1.33163	0.549033	1.48882	0.335675	0.982701	1.18097	2.23823	1.7173	0.825018	1.53813	0.857408	0.970257	1.58843	1.13819	0.514161	0.230657	0.308306	0.238033	0.420131	0.451969	0.660736	0.197962	0.0455018	0.0368221	0.37867	0.16572	0.103636	1.07706	0.772983	0.513551	0.527306	0.198706	0.300901
3.9	1.32869	0.742697	0.35833	1.22652	0.559458	1.46302	0.324655	0.96597	1.18584	2.25928	1.52835	0.785312	1.57592	0.854765	1.03496	1.04675	1.09794	0.626942	0.211497	0.290924	0.210725	0.39835	0.453148	0.666268	0.181255	0.0598032	0.0187725	0.350525	0.168897	0.0944049	1.0367	0.772306	0.554074	0.544587	0.187249	0.287078
4	1.27161	0.624717	0.324969	1.23927	0.471612	1.42654	0.326	0.987177	1.1883	2.29623	1.62634	0.783859	1.63479	0.911342	1.19561	1.50268	1.18181	0.704227	0.204998	0.246934	0.17408	0.388338	0.420675	0.638141	0.156588	0.0910377	0.013237	0.33696	0.150967	0.0779868	1.0058	0.758597	0.586258	0.553404	0.210614	0.256547
4.1	1.22497	0.639833	0.320016	1.11496	0.437549	1.31855	0.315501	0.961326	1.19098	2.22434	1.60237	0.765553	1.4618	0.885278	1.14746	1.44268	1.17303	0.731173	0.205126	0.24201	0.179946	0.364619	0.403793	0.656279	0.155886	0.0934551	0.0419193	0.347973	0.136104	0.0767926	1.00361	0.778851	0.625525	0.503817	0.199553	0.238832
4.2	1.13653	0.637	0.310493	0.992935	0.379696	1.27393	0.33151	0.888949	1.20578	2.0913	1.60369	0.823329	1.75523	0.849253	1.17226	1.30222	1.23064	0.716756	0.164425	0.253015	0.179253	0.353394	0.46029	0.686883	0.131298	0.0955992	0.0416406	0.337964	0.151238	0.072031	0.931463	0.738926	0.600328	0.504707	0.193937	0.211208
4.3	1.1071	0.586143	0.271832	0.939263	0.415	1.24746	0.378612	0.914511	1.17612	2.0392	1.58035	0.802457	1.8951	0.807659	1.19342	1.26393	1.27467	0.772144	0.186286	0.30246	0.17251	0.36572	0.436968	0.652449	0.130532	0.144503	0.0315667	0.33181	0.127158	0.0737881	0.89857	0.736833	0.58544	0.516777	0.200747	0.228747
4.4	1.05887	0.548885	0.26297	0.966082	0.355693	1.10721	0.372973	0.886562	1.08755	1.99765	1.60001	0.87656	2.02408	0.697868	1.16164	1.19388	1.20178	0.791981	0.180796	0.215685	0.17941	0.362408	0.40757	0.632667	0.0915649	0.13012	0.028753	0.329265	0.13716	0.0640846	0.837334	0.700808	0.567844	0.479064	0.196913	0.196343
4.5	1.03097	0.464502	0.246138	0.908439	0.336937	1.1275	0.47554	0.867649	1.08392	1.91112	1.51591	0.883728	2.04452	0.516002	1.07491	1.16047	1.20391	0.891686	0.149811	0.218541	0.251128	0.336455	0.39745	0.565459	0.132021	0.110984	-0.0001657	0.299665	0.104673	0.0619215	0.865796	0.679832	0.577091	0.484423	0.178399	0.207592
4.6	0.978011	0.368532	0.272194	0.885894	0.339352	1.04756	0.54293	0.912909	1.07023	1.82586	1.51103	0.916767	2.0228	0.502747	1.04891	1.09931	1.19779	0.972312	0.159437	0.248027	0.281512	0.360877	0.386594	0.566541	0.150241	0.107295	0.0197998	0.276044	0.117144	0.0676047	0.828131	0.672891	0.534765	0.437493	0.185689	0.168611
4.7	0.938334	0.427877	0.245244	0.767023	0.336674	1.04097	0.566187	0.862822	1.04289	1.8095	1.43099	0.960544	1.96803	0.647203	0.98053	1.053	1.19454	1.03309	0.148376	0.221991	0.285807	0.360454	0.335598	0.509874	0.148924	0.119426	0.0227355	0.28916	0.0808559	0.0532103	0.7993	0.669675	0.470059	0.438219	0.175119	0.208293
4.8	0.913908	0.418507	0.263847	0.775149	0.319743	0.956415	0.629138	0.891458	1.03845	1.71952	1.39497	0.969603	1.93104	0.63333	0.964121	0.920985	1.00787	1.11835	0.139801	0.215782	0.243036	0.366282	0.310594	0.428841	0.16154	0.116875	0.0287018	0.27876	0.12116	0.0488264	0.774656	0.567824	0.492893	0.407016	0.120029	0.213559
4.9	0.863413	0.427736	0.240111	0.743089	0.311578	0.919089	0.653712	0.831808	0.991673	1.6946	1.3233	0.989497	1.89771	0.530064	0.887028	0.940189	1.03198	1.16833	0.133905	0.20992	0.288238	0.379153	0.346413	0.468504	0.125854	0.0946715	0.0192033	0.265249	0.0929402	0.0433533	0.728575	0.583546	0.452703	0.449557	0.151427	0.144407
5	0.807809	0.380919	0.220859	0.630671	0.366662	0.848276	0.676204	0.822802	0.95875	1.67416	1.30579	0.943158	1.80078	0.227964	0.829233	0.908628	0.957157	1.18932	0.142384	0.236035	0.267555	0.355714	0.320232	0.444955	0.145294	0.0844118	0.0183719	0.260506	0.11444	0.0363096	0.672765	0.560385	0.394602	0.415341	0.129155	0.0939928
5.1	0.814355	0.334328	0.254139	0.641187	0.35246	0.784035	0.653956	0.763054	0.993742	1.61835	1.23092	0.939202	1.68044	0.371131	0.729415	0.869641	0.909696	1.11995	0.121725	0.163101	0.264647	0.351651	0.326865	0.471977	0.15269	0.073003	0.0271805	0.233943	0.0815716	0.0364099	0.604444	0.528841	0.382894	0.427179	0.150404	0.108849
5.2	0.687074	0.310763	0.230974	0.618932	0.307035	0.753917	0.668133	0.747275	0.942717	1.62502	1.17089	0.852527	1.58118	0.392923	0.713609	0.845725	0.860495	1.08496	0.144887	0.107194	0.264555	0.341709	0.31795	0.389916	0.117917	0.0613727	0.0260026	0.197222	0.0861512	0.00988106	0.588702	0.487561	0.377698	0.391236	0.146939	0.0584642
5.3	0.687755	0.274968	0.206204	0.584961	0.330088	0.714211	0.639493	0.700849	0.837288	1.57148	1.01544	0.667846	1.48407	0.403133	0.605527	0.805919	0.858905	1.12149	0.130566	0.15689	0.262529	0.311515	0.274101	0.384631	0.144638	0.072434	0.0121902	0.225144	0.0836173	0.0235638	0.543954	0.436619	0.350132	0.400555	0.143192	0.0795984
5.4	0.678835	0.26818	0.178382	0.537344	0.28381	0.715786	0.603405	0.668011	0.817173	1.48097	1.06764	0.772017	1.47949	0.353295	0.60436	0.766028	0.768431	1.14451	0.145292	0.11895	0.212252	0.301052	0.239566	0.281573	0.0607535	0.0754667	0.0286807	0.23503	0.0936313	0.00414599	0.495407	0.42542	0.332752	0.416588	0.111708	0.073646
5.5	0.640704	0.239871	0.214281	0.497238	0.267279	0.660923	0.645153	0.677109	0.718757	1.41988	0.97855	0.757356	1.39251	0.32848	0.501879	0.73943	0.738021	1.0443	0.110146	0.123541	0.224964	0.24679	0.242772	0.302103	0.111418	0.0604843	0.0421934	0.179399	0.0648207	-0.009532	0.452265	0.390397	0.30932	0.375112	0.114686	0.0770611
5.6	0.652036	0.260782	0.180986	0.494245	0.250491	0.609569	0.582739	0.553699	0.753634	1.38295	0.931229	0.736707	1.33107	0.263739	0.533159	0.68472	0.671248	0.948119	0.111753	0.11355	0.191948	0.227804	0.229758	0.292879	0.086417	0.0261975	0.00308633	0.176825	0.0782466	0.0118683	0.414522	0.385582	0.291445	0.36084	0.0585857	0.0706209
5.7	0.614235	0.223384	0.155919	0.430303	0.239146	0.580112	0.611256	0.59809	0.703836	1.33097	0.918074	0.693968	1.293	0.238697	0.544009	0.635813	0.629705	0.936851	0.113988	0.113238	0.203657	0.270565	0.244097	0.25845	0.0871981	0.0472452	0.0181264	0.179949	0.0862729	-0.0021968	0.385583	0.314689	0.263137	0.359968	0.0945511	0.0860565
5.8	0.51578	0.24344	0.143376	0.460763	0.244759	0.552308	0.583883	0.525719	0.674901	1.30958	0.86339	0.63665	1.22857	0.202671	0.538301	0.616217	0.615906	0.901515	0.125433	0.115012	0.176311	0.244595	0.214959	0.292189	0.111923	0.0474918	0.00503092	0.133878	0.0679631	-0.0079036	0.363544	0.322212	0.248974	0.36067	0.151803	0.0538271
5.9	0.482353	0.211853	0.133495	0.447647	0.261701	0.527114	0.530399	0.480269	0.627646	1.27712	0.800489	0.607447	1.18253	0.180408	0.495499	0.572093	0.582855	0.79596	0.0651667	0.116009	0.155671	0.220715	0.217044	0.267438	0.10898	0.0500172	0.0223846	0.0942594	0.0705014	-0.0273308	0.336803	0.306488	0.269864	0.30194	0.169635	0.0273737
6	0.50727	0.246771	0.163229	0.412639	0.230271	0.533185	0.496772	0.449644	0.615369	1.17006	0.782216	0.580329	1.14828	0.168119	0.500411	0.540745	0.542249	0.797976	0.0992937	0.110774	0.144688	0.240704	0.200927	0.2812	0.071756	0.0294446	0.0258234	0.136371	0.0692178	0.0232287	0.303575	0.274055	0.236579	0.276771	0.156208	0.0177633
6.1	0.521262	0.219604	0.178891	0.403774	0.184491	0.517689	0.486554	0.450186	0.566075	1.18844	0.759003	0.558547	1.07546	0.184665	0.466118	0.505949	0.508914	0.747372	0.0688002	0.0962793	0.154101	0.217678	0.157166	0.234251	0.0995248	0.0427173	0.015995	0.120722	0.0499272	-0.0197041	0.297644	0.234531	0.227385	0.290017	0.148462	-0.0220244
6.2	0.437491	0.178593	0.16599	0.412128	0.211177	0.436758	0.470781	0.407907	0.499152	1.10951	0.657753	0.558813	0.782363	0.169119	0.407004	0.476104	0.46878	0.656226	0.0744769	0.0896146	0.140891	0.198739	0.103621	0.275392	0.0760439	0.0310197	0.0483028	0.136696	0.0742538	-0.023911	0.247713	0.237865	0.211784	0.274291	0.126798	0.00544912
6.3	0.276085	0.201502	0.137394	0.368573	0.147985	0.421125	0.440347	0.348646	0.482349	1.1062	0.677225	0.417038	0.585562	0.176306	0.385966	0.437807	0.555409	0.622436	0.102884	0.0852737	0.155786	0.239729	0.107144	0.222481	0.0800345	0.0463441	0.0424796	0.116558	0.0637356	-0.0116998	0.24245	0.214196	0.179637	0.326116	0.138904	0.0192772
6.4	0.25666	0.193438	0.140869	0.356487	0.148569	0.454044	0.415122	0.37732	0.474338	1.05807	0.629516	0.444523	0.689169	0.102106	0.374152	0.448818	0.51815	0.568831	0.108439	0.0773656	0.145657	0.218618	0.124818	0.199081	0.0732955	0.0408926	0.0150686	0.130111	0.0578144	-0.0251052	0.226408	0.22344	0.190495	0.321454	0.0962873	-0.0118487
6.5	0.133779	0.183407	0.130826	0.345089	0.134007	0.391957	0.442236	0.358431	0.463232	1.02673	0.590701	0.42784	0.877626	0.103383	0.356631	0.465473	0.498745	0.542151	0.075635	0.10496	0.113589	0.192144	0.0974257	0.216557	0.0367008	0.0435581	0.0325729	0.127224	0.0653481	-0.0233281	0.20042	0.195259	0.174116	0.33683	0.119578	0.0160505
6.6	0.190967	0.19087	0.12506	0.372744	0.166009	0.345333	0.410763	0.391741	0.438212	0.950713	0.555238	0.460865	0.853823	0.0840392	0.337082	0.468484	0.493006	0.501931	0.0704009	0.092004	0.117744	0.160287	0.106113	0.213641	0.0141011	0.0232391	0.0378629	0.123532	0.0626678	-0.0263325	0.219828	0.172496	0.168141	0.310859	0.0979597	-0.0187086
6.7	0.266899	0.170468	0.141952	0.332087	0.123942	0.343706	0.378897	0.34388	0.398516	0.958496	0.518946	0.39985	0.79215	0.105942	0.307483	0.442063	0.452818	0.494179	0.0544844	0.0673241	0.0937233	0.163989	0.0822762	0.170316	0.0106444	0.0275541	0.0252781	0.0842664	0.0562946	-0.0113706	0.182714	0.160251	0.153643	0.283842	0.110225	0.0109924
6.8	0.269954	0.155042	0.135742	0.290218	0.14687	0.361107	0.394733	0.37716	0.390455	0.893373	0.493291	0.378699	0.71688	0.0804467	0.288258	0.419823	0.393281	0.476642	0.059884	0.082225	0.0888874	0.168035	0.0718052	0.175538	0.0305185	0.0424622	0.013216	0.0823766	0.0616073	-0.0404247	0.191657	0.163583	0.140495	0.28973	0.0891574	-0.0023359
6.9	0.284346	0.17219	0.103247	0.281307	0.123118	0.336822	0.288782	0.32374	0.419383	0.855727	0.461214	0.404225	0.693791	0.0404609	0.255012	0.450817	0.434424	0.438368	0.055338	0.111106	0.111184	0.106908	0.0799088	0.171156	0.024092	0.0231579	0.0336424	0.0961243	0.0655176	-0.015496	0.164019	0.142618	0.126364	0.283299	0.0821081	-0.0049325
7	0.296185	0.138155	0.0897776	0.304136	0.127175	0.308963	0.254303	0.315901	0.305659	0.885034	0.427446	0.379412	0.629707	0.0612578	0.263139	0.43035	0.392103	0.423013	0.0458517	0.0641155	0.0864443	0.109962	0.0648734	0.176141	0.00700878	0.0521879	0.00921682	0.0718947	0.0559788	-0.0054868	0.161018	0.088619	0.133229	0.274723	0.0890721	-0.0112943
7.1	0.283967	0.147801	0.107697	0.280089	0.129287	0.300254	0.246717	0.347953	0.304452	0.864636	0.429696	0.406748	0.597303	0.0395692	0.235787	0.401083	0.346381	0.42606	0.0575899	0.0755973	0.101019	0.101332	0.0468364	0.173054	0.0618228	0.0154305	0.0124628	0.127986	0.0363318	-0.0184332	0.151762	0.109069	0.143356	0.270644	0.0749948	-0.0549475
7.2	0.253692	0.11082	0.125964	0.282952	0.119926	0.264538	0.25167	0.35291	0.292297	0.839366	0.402148	0.369347	0.587042	0.0665203	0.24788	0.390466	0.34718	0.373228	0.0390011	0.0711929	0.102151	0.102026	0.0545841	0.175848	0.0219807	0.0544666	0.00816244	0.0957639	0.0521612	-0.0200334	0.149283	0.122969	0.131777	0.269267	0.0769612	-0.0565581
7.3	0.207489	0.136346	0.126825	0.269555	0.101398	0.264662	0.213557	0.359551	0.294675	0.806977	0.420278	0.32813	0.516405	0.030766	0.220627	0.330321	0.358555	0.395579	0.0315518	0.0442738	0.0878958	0.119378	0.056271	0.159378	0.0206004	0.0334582	0.00424917	0.0598937	0.0582302	-0.0283905	0.125893	0.103352	0.110241	0.238975	0.0788501	-0.05751
7.4	0.239149	0.112965	0.115326	0.259603	0.0968205	0.213006	0.254339	0.314224	0.275021	0.785553	0.350515	0.322037	0.527756	0.0210413	0.240811	0.290941	0.315327	0.343019	0.0886325	0.0676616	0.0856218	0.113509	0.0206105	0.141407	-0.0005902	0.0191779	-0.0010273	0.0939632	0.047202	-0.0490592	0.0894694	0.0136425	0.103447	0.213584	0.0840119	-0.0319896
7.5	0.22886	0.146322	0.125217	0.254841	0.0935536	0.186908	0.259756	0.354892	0.262355	0.748376	0.356743	0.317237	0.485944	0.00618711	0.202345	0.280034	0.315741	0.309469	0.0641097	0.0597482	0.118437	0.112678	0.0203436	0.11059	-0.0030701	0.0265787	0.00088116	0.0606555	0.0388179	-0.0033238	0.10969	0.0299541	0.0964864	0.234372	0.0466835	-0.007151
7.6	0.233618	0.119204	0.116214	0.272709	0.102429	0.198636	0.250175	0.360909	0.222773	0.746034	0.334546	0.282118	0.441494	-0.0040554	0.201209	0.263483	0.288704	0.265558	0.119014	0.0875193	0.0922889	0.065499	0.0543685	0.0656946	0.0280249	0.016291	-0.011675	0.0810239	0.0816006	-0.0405061	0.0816911	0.0482533	0.106454	0.251721	0.0413997	-0.0636448
7.7	0.199801	0.081291	0.108488	0.234612	0.0928951	0.2098	0.246375	0.301007	0.227859	0.689849	0.339346	0.294527	0.413716	-0.0373857	0.198199	0.277227	0.289958	0.278786	0.115172	0.0439743	0.0488139	0.0550177	0.0186504	0.0420367	0.0241421	0.0162111	-0.0148261	0.0806401	0.0368302	-0.0298904	0.0740849	0.0368122	0.0839514	0.217255	0.0577935	-0.0559173
7.8	0.228693	0.110679	0.10152	0.241878	0.0838783	0.204895	0.25046	0.268575	0.238225	0.712453	0.256213	0.263351	0.401386	-0.0790202	0.197794	0.227348	0.269836	0.286642	0.205633	0.0292448	0.0805462	0.0488354	0.024433	0.0790825	0.0351097	0.00716084	-0.00637	0.064737	0.0416083	-0.0203484	0.0736302	0.0481897	0.0629075	0.233478	0.0699058	-0.0543931
7.9	0.181614	0.0965908	0.0127475	0.192417	0.066037	0.191137	0.243233	0.290545	0.233211	0.683946	0.295176	0.292674	0.340332	-0.0731694	0.176641	0.201258	0.272336	0.263349	0.269832	0.0275993	0.077671	0.0522391	0.0393105	0.0924984	0.0368236	-0.0285161	0.0157073	0.0932364	0.0280824	-0.0386723	0.0649893	0.0305112	0.0642865	0.247974	0.061198	-0.068396
8	0.200142	0.103399	-0.034846	0.194211	0.0849419	0.182678	0.227381	0.324884	0.226049	0.638249	0.276008	0.264968	0.228289	-0.079638	0.180461	0.19326	0.228198	0.263728	0.286799	0.0535491	0.0784722	0.0237753	0.0182594	0.0760002	0.03305	-0.0284965	-0.0170675	0.0529199	0.0487899	-0.0269815	0.0457781	-0.004352	0.0712142	0.247365	0.0717233	-0.0430815
8.1	0.218054	0.0939101	-0.0093027	0.168944	0.0836605	0.160799	0.214408	0.277115	0.237529	0.597718	0.248062	0.253984	0.157771	-0.0612869	0.137313	0.183914	0.241393	0.244395	0.326117	0.0415732	0.0414268	0.0356377	0.0160061	0.0803016	0.00695721	-0.0296582	-0.002291	0.117964	0.0424167	0.0142945	0.0494692	0.00945545	0.0569172	0.243174	0.0636349	-0.0260296
8.2	0.181863	0.0712594	0.0332023	0.183148	0.0778421	0.145883	0.188481	0.289782	0.229023	0.600614	0.215838	0.254297	0.281507	-0.0643555	0.169741	0.182914	0.229397	0.188432	0.343427	0.0483247	0.0510623	0.0208421	0.0236234	0.119441	0.0400179	-0.0294508	-0.0130036	0.0591028	0.0600064	0.02097	0.0541612	0.0164718	0.0542444	0.223104	0.0471619	-0.0213111
8.3	0.187497	0.0442603	0.0251455	0.161502	0.0763315	0.152841	0.193248	0.299071	0.25084	0.649603	0.218673	0.230283	0.310647	-0.109837	0.15982	0.15389	0.258643	0.193317	0.326965	0.042988	0.0615096	0.0244982	0.0236171	0.091521	0.0225237	-0.0300128	-0.0003103	0.053292	0.0288198	-0.0342979	0.052611	0.0036642	0.0505994	0.230626	0.0277552	-0.0323898
8.4	0.157221	0.0766218	0.0583436	0.176286	0.0748373	0.153916	0.17784	0.288646	0.191912	0.579957	0.223189	0.215453	0.264805	-0.0857464	0.153736	0.179341	0.232054	0.182614	0.335498	0.058344	0.0389623	0.036188	0.0215442	0.0983639	0.0355435	-0.0282961	-0.0140655	0.0686406	0.0396437	-0.0462412	0.0622996	0.0282682	0.0503884	0.16676	0.0182125	-0.0279619
8.5	0.169104	0.0958495	0.0392275	0.160739	0.0724454	0.17567	0.169039	0.246559	0.196086	0.606761	0.211394	0.234192	0.264856	-0.115102	0.170948	0.152643	0.210717	0.199159	0.335113	0.0751147	0.0382745	-0.0016741	0.0401026	0.0729408	0.0185103	-0.0410671	-0.0005182	0.0682086	0.0560483	-0.0292071	0.00660412	0.00464981	0.074134	0.199644	0.0231887	-0.0101643
8.6	0.164255	0.0615209	0.0312146	0.128276	0.0576152	0.132001	0.138554	0.240831	0.193578	0.568318	0.208937	0.224421	0.26875	-0.078627	0.1828	0.155754	0.172684	0.189372	0.27848	0.042752	0.0369268	0.0150085	0.0103651	0.0417898	0.0133564	-0.0263986	-0.010211	0.0595873	0.0408404	-0.0362603	0.123885	0.00648092	0.0528813	0.213342	-0.0029308	-0.0688928
8.7	0.141359	0.0180078	0.0680354	0.113795	0.067193	0.135452	0.137859	0.264358	0.198348	0.550856	0.15049	0.126029	0.287934	-0.112662	0.189322	0.172295	0.170903	0.163697	0.313045	0.0536073	0.0379012	0.0442561	0.0264996	0.051272	0.0267236	-0.0329782	-0.0043154	0.0744572	0.0228754	-0.0142593	0.135576	0.0073322	0.0487118	0.180815	0.024605	-0.05146
8.8	0.168569	0.0299018	0.0600929	0.0802614	0.0624611	0.143626	0.161869	0.242449	0.167459	0.563242	0.170781	0.0873729	0.258574	-0.0886825	0.171574	0.151542	0.160557	0.175345	0.237935	0.0547756	0.0190967	0.015025	0.0422657	0.0439978	0.0411828	-0.0227647	0.00236031	0.0704238	0.0516281	0.00121355	0.156861	0.00558985	0.0538756	0.167114	0.0371606	-0.0715533
8.9	0.133287	0.0223241	0.0871515	0.101554	0.0371655	0.162727	0.148064	0.221066	0.209957	0.559236	0.1767	0.13955	0.259634	-0.10698	0.174054	0.134986	0.123761	0.206445	0.209954	0.0317042	0.0296531	0.0165443	0.0280687	0.0313404	0.032601	-0.0069611	-0.0249136	0.0535459	0.0406405	-0.0239488	0.167893	0.0128058	0.0726133	0.156116	0.0407996	-0.095521
9	0.150209	-0.0179018	0.0642513	0.0846991	0.0463432	0.137407	0.140335	0.261665	0.172099	0.514531	0.141778	0.113004	0.233593	-0.096089	0.161791	0.152536	0.102365	0.190292	0.215178	0.045823	0.0444818	0.0278385	0.0430991	0.0311686	0.00875002	0.00138285	-0.0127957	0.0686989	0.0161908	-0.0229847	0.156379	0.0205441	0.043641	0.157662	0.0441093	-0.109921
9.1	0.182733	0.0449427	0.0423455	0.0837886	0.0727316	0.156433	0.137331	0.264159	0.185166	0.530637	0.104676	0.117183	0.220836	-0.0846185	0.14281	0.158216	0.0702043	0.168758	0.236858	0.0538327	-0.0098193	0.039517	0.0262051	0.0317374	0.0384496	-0.0177743	-0.0192064	0.0348542	0.0453317	-0.0067093	0.134109	-0.0248088	0.0746607	0.160799	0.0354729	-0.116386
9.2	0.140667	-0.0432653	0.0563848	0.115627	0.0571062	0.133928	0.123096	0.216573	0.138436	0.519737	0.117035	0.134481	0.208212	-0.0654428	0.140325	0.182449	0.0730864	0.189836	0.183586	0.0620679	0.0095265	0.026285	0.0455167	0.0577815	0.0191898	-0.0237401	-0.0279291	0.0449888	0.0525249	-0.0329939	0.148091	-0.0054716	0.0438456	0.136181	0.0357775	-0.0930002
9.3	0.134709	0.0495574	0.0515988	0.063542	0.0271065	0.139675	0.0988662	0.192072	0.175533	0.474529	0.110256	0.13738	0.195516	-0.0740829	0.116421	0.155002	0.118832	0.178268	0.168844		0.0116123	0.034263	0.0141938	0.0391211	0.0119094	-0.0080556	-0.0189051	0.0556064	0.0537448	-0.048835	0.169476	0.0119637	0.0702643	0.152234	0.0415568	-0.120622
9.4	0.133292	0.0410587	0.0399643	0.0612602	0.0315573	0.124395	0.107783	0.221507	0.167983	0.475997	0.142717	0.11751	0.211571	-0.0916618	0.0942865	0.177999	0.0786215	0.135875	0.179947		0.0175692	0.0308808	0.00565909	0.0444343	0.0170785	-0.0135869	-0.0116826	0.0686172	0.0125326	-0.022364	0.164753	0.00934458	0.0395201	0.172788	0.0126679	-0.104081
9.5	0.126702	0.0721483	0.0349131	0.0236193	0.033268	0.136509	0.0849547	0.191232	0.136231	0.502025	0.118601	0.131045	0.209891	-0.11302	0.0868285	0.150074	0.131879	0.154622	0.129216		0.0293654	0.0103151	0.0163281	0.0577356	0.0194219	0.0193643	-0.0028378	0.0560851	0.0482336	-0.0101091	0.157552	-0.0080649	0.0417155	0.162616	0.0200052	-0.0882963
9.6	0.129762	0.0505533	0.0573803	0.0655229	0.0614709	0.142875	0.0964685	0.159655	0.158048	0.484004	0.113375	0.136865	0.136718	-0.119876	0.101004	0.155389	0.119378	0.115878	0.135095		0.0374734	0.0167903	0.00064728	0.0451597	0.0175275	-0.0133795	-0.0337945	0.0542478	0.0263409	-0.0126261	0.164476	0.0129272	0.0405023	0.137846	0.00293646	-0.113205
9.7	0.132558	0.062843	0.0464878	0.0596282	0.0548688	0.0994907	0.100069	0.144776	0.151941	0.469416	0.0826804	0.134819	0.159966	-0.103282	0.103404	0.170398	0.122235	0.0975349	0.126506		-0.0129491	0.0308301	-0.0062908	0.0372809	0.0146138	-0.0051099	-0.054602	0.053203	0.0128846	-0.0135006	0.180923	0.00728118	0.0970071	0.130689	0.0114922	-0.091811
9.8	0.128567	0.0733228	0.0596759	0.0741325	0.0741852	0.106017	0.0655618	0.0942311	0.147517	0.444888	0.0940328	0.117688	0.155045	-0.101473	0.0999141	0.163001	0.131564	0.11577	0.0922986		0.0314512	0.00153562	0.00889878	0.0603636	0.0135505	-0.0042886	-0.0367754	0.0425197	0.0442291	-0.0100182	0.14412	0.0569028	0.132342	0.101776	0.024075	-0.133983
9.9	0.107034	0.05896	0.0430555	0.0466879	0.041377	0.0966375	0.0735685	0.0746402	0.148091	0.432852	0.0850564	0.117168	0.104625	-0.104773	0.0858595	0.125899	0.0829873	0.105454	0.109436		0.0425756	0.00668181	-0.0150223	0.069025	0.00735612	-0.022277	-0.0201824	0.0458804	0.0533289	-0.0100902	0.137303	0.0831274	0.0985721	0.0913136	0.0120222	-0.127814
10	0.128081	0.0475582	0.0478842	0.0399961	0.0547257	0.135542	0.0600369	0.0678309	0.148493	0.411024	0.103089	0.122083	0.12602	-0.114671	0.0858827	0.15188	0.117812	0.120732	0.0959585		0.0260997	0.00685301	-0.0012502	0.0483107	0.0214968	-0.0058512	-0.0256607	0.0134235	0.0248806	-0.0194504	0.115555	0.0816299	0.10534	0.107749	0.0214538	-0.13299

## Sheet: Panel c – Dsx>GCaMP; fru-Gal80
Time (s)	∆F/F Averaged individual taps (left) mel female target male 1 tap 1	∆F/F Averaged individual taps (left) mel female target male 1 tap 2	∆F/F Averaged individual taps (left) mel female target male 1 tap 3	∆F/F Averaged individual taps (left) mel female target male 2 tap 1	∆F/F Averaged individual taps (left) mel female target male 2 tap 2	∆F/F Averaged individual taps (left) mel female target male 2 tap 3	∆F/F Averaged individual taps (left) mel female target male 3 tap 1	∆F/F Averaged individual taps (left) mel female target male 3 tap 2	∆F/F Averaged individual taps (left) mel female target male 3 tap 3	∆F/F Averaged individual taps (left) mel female target male 4 tap 1	∆F/F Averaged individual taps (left) mel female target male 4 tap 2	∆F/F Averaged individual taps (left) mel female target male 4 tap 3	∆F/F Averaged individual taps (left) mel female target male 5 tap 1	∆F/F Averaged individual taps (left) mel female target male 5 tap 2	∆F/F Averaged individual taps (left) mel female target male 5 tap 3	∆F/F Averaged individual taps (left) mel female target male 6 tap 1	∆F/F Averaged individual taps (left) mel female target male 6 tap 2	∆F/F Averaged individual taps (left) mel female target male 6 tap 3	∆F/F Averaged individual taps (left) mel female target male 7 tap 1	∆F/F Averaged individual taps (left) mel female target male 7 tap 2	∆F/F Averaged individual taps (left) mel female target male 7 tap 3	∆F/F Averaged individual taps (left) ere female target male 1 tap 1	∆F/F Averaged individual taps (left) ere female target male 1 tap 2	∆F/F Averaged individual taps (left) ere female target male 1 tap 3	∆F/F Averaged individual taps (left) ere female target male 2 tap 1	∆F/F Averaged individual taps (left) ere female target male 2 tap 2	∆F/F Averaged individual taps (left) ere female target male 2 tap 3	∆F/F Averaged individual taps (left) ere female target male 3 tap 1	∆F/F Averaged individual taps (left) ere female target male 3 tap 2	∆F/F Averaged individual taps (left) ere female target male 3 tap 3	∆F/F Averaged individual taps (left) ere female target male 4 tap 1	∆F/F Averaged individual taps (left) ere female target male 4 tap 2	∆F/F Averaged individual taps (left) ere female target male 4 tap 3	∆F/F Averaged individual taps (left) ere female target male 5 tap 1	∆F/F Averaged individual taps (left) ere female target male 5 tap 2	∆F/F Averaged individual taps (left) ere female target male 5 tap 3	∆F/F Averaged individual taps (left) ere female target male 6 tap 1	∆F/F Averaged individual taps (left) ere female target male 6 tap 2	∆F/F Averaged individual taps (left) ere female target male 6 tap 3	∆F/F Averaged individual taps (left) ere female target male 7 tap 1	∆F/F Averaged individual taps (left) ere female target male 7 tap 2	∆F/F Averaged individual taps (left) ere female target male 7 tap 3		Male	Peak ∆F/F for each male (right) mel female target	Peak ∆F/F for each male (right) yak female target	Peak ∆F/F for each male (right) sim female target	Peak ∆F/F for each male (right) ere female target
0	0.00300163	0.0434429	0.0477384	-0.00324315	0.0226239	-0.0155131	0.0241856	0.0566762	-0.0726611	-0.0489681	-0.0560105	-0.0401155	0.0860721	0.183968	0.174669	0.128334	-0.0298698	0.0491444	0.0493216	0.0628955	-0.0480717	-0.0429967	-0.064188	-0.00922588	-0.00996483	0.033011	0.0346892	-0.00440807	-0.0644219	-0.0632559	0.0394837	0.0269802	-0.00530538	-0.0606298	0.0661042	-0.040216	-0.124946	-0.0420164	0.09902	0.140471	-0.222754	0.0741097		1	1.10537	0.266924	0.149245	0.143486
0.1	-0.0085706	0.00903418	0.0426792	0.00777547	-0.0494947	-0.0253539	0.00556741	-0.0062283	-0.072534	-0.0099234	-0.099491	-0.0422378	0.115147	-0.0137398	-0.100068	0.430433	-0.0322288	-0.0408303	-0.0696447	-0.052141	0.0589672	-0.0267365	0.0346328	-0.0293606	-0.0252352	0.0651539	0.0586392	-0.0408674	0.00189579	-0.0470955	0.0671379	-0.0051797	-0.0604987	0.0668698	-0.146358	-0.12963	-0.0602706	0.388456	0.0777378	-0.0811599	0.0415767	0.0531826		2	0.288303	0.13468	0.112702	0.115582
0.2	0.00619703	0.0196341	0.032255	0.00010459	0.0166201	0.016658	0.0272895	-0.0397775	-0.0293865	-0.0291999	0.0320887	0.0295649	0.130771	0.0920064	0.117853	-0.439283	0.161501	0.193563	-0.0902907	0.00588641	-0.0180586	-0.0292629	-0.026418	-0.0874961	-0.0071423	-0.0113131	0.0805947	-0.0068555	0.0883038	-0.034699	-0.0382015	-0.0709026	0.00592701	-0.0276511	-0.043088	0.0658649	-0.118665	0.0362995	0.315616	0.11197	-0.0497816	0.0075576		3	0.487759	0.141241	0.148224	0.18961
0.3	-0.0191602	0.0346741	-0.0151425	-0.0275768	0.0252281	0.0311406	0.0606165	0.0566997	-0.0775614	0.00422569	-0.0091073	-0.0738216	-0.0405884	-0.0402032	-0.0231851	-0.0557876	0.0679892	-0.30907	-0.0482526	0.00629755	-0.0228532	0.0169582	0.014646	-0.0138689	0.00986627	0.00549126	0.00816288	-0.0131005	0.0579157	-0.0693058	-0.0163818	-0.037589	-0.0387985	-0.0153495	-0.0296446	-0.108231	-0.224197	0.313163	-0.0013304	0.0129739	0.0737107	-0.0933383		4	0.922776	0.111125	0.111685	0.140116
0.4	-0.0025876	0.0348411	-0.0200488	0.00464898	0.00167043	-0.0285132	0.0422955	0.00810711	-0.0629661	-0.0285098	-0.0724886	-0.0155893	0.196645	-0.150419	-0.0909585	-0.389294	0.220058	0.0529177	-0.0773793	-0.0690198	-0.0053334	0.0431022	0.0342413	-0.0214794	-0.0037409	0.00939195	0.040671	-0.047001	0.00494615	-0.050832	-0.0232826	-0.0213843	-0.033029	0.0619689	-0.161147	-0.113525	-0.413071	0.0432758	0.259635	0.0483572	-0.0198972	0.0775285		5	2.1851	0.734819	0.371216	0.278768
0.5	0.0220168	0.0216447	0.0569175	0.0224341	0.00256295	0.0405205	-0.0019812	0.0332204	-0.0147652	-0.0431506	0.0289127	0.00454495	-0.0214137	0.0707912	0.185718	0.0070972	-0.0664709	-0.323921	-0.0717318	0.0687545	-0.152332	-0.0372381	-0.0081806	-0.0391379	0.0129296	0.040163	0.0279792	0.00904065	0.0335714	-0.107678	-0.0017182	-0.0179231	0.0566775	-0.0185134	0.0319605	0.00598894	-0.576974	0.0467424	0.118067	-0.00368	-0.0463168	-0.0256463		6	1.23348	0.514831	0.357951	0.879868
0.6	0.0302503	0.0227579	0.00415508	-0.0322666	-0.0543414	-0.0368234	0.057722	0.032075	-0.0252531	-0.0327004	0.0385422	0.00735805	0.166704	-0.163297	-0.132462	-0.06772	-0.202289	-0.0958203	-0.114968	-0.0690402	-0.0345653	0.00806546	0.0211939	-0.0034013	-0.0028718	0.0284371	0.0033237	-0.0333007	-0.0077859	-0.0452935	-0.0197308	0.00776416	-0.0053568	0.00717425	-0.100623	-0.112938	-0.316656	0.0668693	0.132075	-0.007877	0.0911531	0.00118567		7	1.01908	0.472527	0.406019	0.28098
0.7	0.0320679	0.0378563	0.0201422	-0.0005301	-0.0423083	-0.0029257	0.0431027	-0.0213214	-0.0300248	-0.0541451	0.0116398	-0.0076933	0.124641	0.0765107	0.0585826	0.0970701	-0.499377	-0.121678	-0.0555342	0.128899	-0.197424	-0.0145871	0.0500801	-0.0231293	0.012641	0.0493108	-0.0063048	0.0225992	0.0260453	-0.0883168	-0.029473	0.0597399	-0.0660627	0.0980782	-0.0495504	0.0684992	-0.580896	-0.0682314	0.176337	0.0840904	-0.0876512	-0.046957
0.8	0.0110667	0.0208071	0.0625979	0.0121987	-0.0033452	0.0362675	0.00407626	0.052263	-0.0455386	-0.0264874	-0.0235009	-0.0687869	0.0757214	-0.103212	0.0110826	-0.228858	-0.505328	-0.0078198	-0.125562	-0.059768	0.032765	0.0167724	0.0265916	-0.025445	0.0253296	0.0293028	0.00969451	-0.0035355	0.00676433	-0.104908	-0.0148605	0.0175481	-0.0295065	0.0582852	-0.0619685	-0.0857974	-0.4182	0.330897	0.122229	-0.0790279	0.0415127	-0.0574513
0.9	0.038435	0.0317187	-0.0034747	-0.0741916	-0.0089378	0.00105914	0.0565585	-0.0303176	0.0234576	-0.0339815	0.00349992	0.0254197	0.199849	0.0119685	-0.0767444	0.15014	-0.346938	0.0176086	0.0132329	0.0270204	-0.11436	-0.0272809	-0.0409586	-0.0177973	0.0233522	0.00180859	0.0549427	-0.0190654	-0.033809	-0.10948	-0.0114093	0.0121298	0.0667872	0.130802	-0.114872	-0.1135	-0.497621	0.0219742	0.217488	0.0825788	-0.0597609	0.0236361
1	0.00699867	0.0698245	0.0305308	0.00999922	0.0364882	0.00812939	-0.0141839	0.00327987	-0.0694723	-0.0413267	-0.0123333	0.0148582	-0.0498518	0.199074	0.256566	0.300643	-0.458346	0.0324125	-0.106985	-0.0676732	0.00966867	0.0528246	0.0532004	-0.0387684	-0.0312423	-0.0088574	0.00383478	-0.0301495	-0.0155923	-0.032897	0.0454203	-0.0458168	-0.0496743	0.0663385	0.0366913	-0.0156465	-0.351852	-0.0415149	0.0939153	-0.0268097	0.0318859	-0.041891
1.1	-0.0085706	0.0580405	0.0554623	-0.0246683	-0.0037787	0.0454289	0.00010776	-0.0054969	-0.0345149	-0.0658779	0.0816745	0.0236422	0.166357	0.0468757	-0.0298395	0.331752	-0.1055	0.112727	-0.0680904	-0.018671	-0.0174117	0.0124254	-0.0103841	-0.0481032	0.0110001	0.0145929	0.0124171	0.0211088	-0.0243506	0.00765317	-0.0354096	-0.0443616	-0.0330803	0.0831766	-0.15089	-0.145872	-0.281737	-0.372642	0.20853	0.0785277	0.0174714	0.0434439
1.2	-0.0049451	0.019097	0.0354126	-0.0389378	0.00950705	0.0568245	0.0399989	0.024565	0.0222083	-0.002479	0.00776894	0.0110095	0.0636938	0.196197	0.104984	0.291387	-0.272941	-0.0083656	-0.0724327	-0.0711169	-0.072779	-0.0055459	-0.0116439	-0.0449997	0.0427719	0.0155557	0.00349406	0.103341	-0.0435461	0.00956326	0.0227386	0.0528679	0.0238991	0.092646	-0.124731	0.0389609	-0.102657	-0.398514	0.051283	-0.0504703	-0.0510609	-0.0012588
1.3	-0.0613908	0.048505	0.0157751	0.0524362	0.0476032	0.072788	0.00288233	0.00340269	-0.0644969	-0.0594694	-0.0196285	0.00138716	0.0779651	0.0336672	0.0220148	0.177764	0.285923	0.116361	-0.130633	-0.116695	-0.076493	-0.0012609	0.0186117	-0.0233269	0.00933525	0.0330348	0.0327445	-0.0273916	-0.0291638	0.00326987	0.0170558	0.0699248	0.0471301	0.0347766	-0.0610314	-0.19586	0.18374	-0.267595	0.164982	0.064571	0.0505434	0.0606418
1.4	-0.0363815	0.0687114	-0.004332	-0.0220796	0.0456747	0.125201	0.042385	0.0335626	-0.0860317	0.0110281	0.0373508	-0.0260019	-0.0012322	-0.0411697	-0.020691	0.611534	0.0435656	-0.0053698	-0.0698581	0.0544049	-0.0113627	-0.0686841	-0.0217661	-0.051526	0.0635678	0.0190235	0.0410841	-0.0220191	-0.0636934	-0.0487088	0.0184765	-0.020783	0.0371232	0.123844	-0.155897	-0.0774073	-0.118255	-0.297435	0.0692114	-0.13199	-0.0395574	-0.0567265
1.5	-0.0364163	0.109127	0.0037551	-0.0170217	0.119648	0.0673464	0.0277961	-0.0249053	0.0377727	-0.0453699	0.039287	0.0514255	-0.0740572	0.0952854	0.262613	0.435894	0.211322	0.0830952	-0.151919	-0.120478	0.00160315	-0.0399388	-0.0527819	-0.0377831	-0.0228225	0.0221762	-0.0048214	0.0233317	-0.0370827	-0.0754637	0.0535391	-0.0100457	0.0688801	0.0256498	0.0233803	-0.0600665	0.028555	0.247811	0.112962	-0.132351	0.0192728	-0.0214713
1.6	0.0179599	0.0812148	-0.0078185	-0.0160204	0.0277829	0.0509444	-0.015437	0.00659601	-0.0577091	0.0687583	0.0466322	0.0308969	0.119784	-0.0779168	-0.0506951	0.747796	0.0272327	0.0873213	-0.142595	0.122249	-0.0884369	-0.0112296	-0.0115101	0.0064505	-0.0130999	0.0197206	0.0118336	0.0103336	-0.0095486	0.0808483	0.110978	-0.0015669	0.0546874	0.0546124	-0.0844118	0.00839875	-0.0757915	-0.0888312	-0.182325	-0.0677788	-0.0846444	-0.0974305
1.7	0.038531	0.0742869	0.0101057	0.00308574	0.0843016	0.117765	0.0205464	0.0134229	-0.0603636	0.015318	0.0697621	0.00355758	-0.0859346	0.0516047	0.0695141	-0.0736088	-0.0245764	0.258179	-0.156776	-0.102047	-0.0046095	-0.0394059	-0.0121336	0.0300682	-0.0123536	-0.0107593	0.0210733	-0.0174332	-0.055076	0.0114185	0.0469942	0.0136339	0.0223684	0.0671021	-0.103501	0.205229	-0.0685795	0.0510687	-0.40843	-0.146398	0.0292845	0.0174721
1.8	0.0593652	0.118603	-0.0064452	0.0168643	0.0144988	0.143182	-0.0144812	0.00847281	0.0630076	-0.0134239	0.0795899	0.0143645	0.175481	-0.0821268	-0.0622209	-0.213119	0.217768	0.172559	-0.0814643	0.166326	-0.0614718	-0.0637177	-0.0185107	0.0432569	0.0250171	0.0119685	-0.0069847	0.0492419	-0.0268689	-0.003264	0.0750539	0.047148	0.0319672	0.0337031	-0.0540944	-0.0011275	0.00630986	-0.0258576	-0.307298	0.0733373	-0.0045771	-0.0024916
1.9	0.130423	0.0837027	0.012982	0.0547827	0.0801546	0.0719865	-0.0396634	0.0774728	0.0447642	0.0378964	0.00801721	0.0321793	-0.0039616	-0.071737	-0.0459654	-0.245085	-0.0212717	0.20363	0.0253273	0.0974137	0.0477569	0.0153724	0.004854	0.00056291	0.0165	-0.0770679	-0.0196041	0.0135979	-0.041644	-0.0302883	-0.0004492	0.0545235	0.0295675	0.0619465	-0.159305	-0.0487929	-0.132767	0.0394941	-0.444987	-0.0884599	-0.0854762	-0.0652735
2	0.115225	0.22135	0.168816	0.119527	0.199459	0.13011	0.137773	0.110535	0.0880648	0.115888	0.125252	0.110447	0.260022	0.296931	0.310772	0.465968	0.403557	0.636666	0.227873	0.622483	0.12265	0.110749	0.0312549	0.0166331	0.0550523	0.0567032	0.0659084	0.0368075	0.179498	0.0804449	0.0748512	0.0785535	0.113352	0.175895	0.0854919	0.0568006	0.188338	0.108728	0.274236	0.155128	0.128351	0.236875
2.1	0.128304	0.314169	0.169156	0.139461	0.0887626	0.106662	0.0979712	0.0277832	0.160582	0.166765	0.0935369	0.148101	0.502922	0.254277	0.135491	0.708906	0.0556199	0.168448	0.0407788	0.50719	0.189711	0.0617174	0.0741921	0.0221255	0.015969	0.0380671	0.0602688	0.205154	0.139371	0.014429	0.0148241	0.0749928	0.0282392	0.227215	-0.136874	-0.101827	-0.0789822	0.0711094	-0.318505	-0.080235	0.0187936	0.106609
2.2	0.265335	0.230659	0.174075	0.126587	0.228151	0.125857	0.0914662	0.0960035	0.111132	0.205465	0.16357	0.251635	0.554838	0.945809	0.461398	0.724241	0.483397	0.463603	0.217661	0.706599	0.149355	0.0825349	0.145278	0.020931	0.0393227	0.0349621	0.120787	0.286515	0.17684	0.0404321	0.0123371	0.00816506	-0.020775	0.249241	-0.0559027	0.109361	0.177669	1.06608	0.112113	0.0572255	0.34366	0.235684
2.3	0.528447	0.349607	0.356648	0.15202	0.255325	0.145272	0.229369	0.110389	0.138511	0.178054	0.190967	0.314801	1.00597	0.572884	0.354085	0.388415	0.010859	0.884354	0.0231166	1.48404	0.180082	0.0955025	0.117507	0.0465938	0.0247986	0.0561732	0.113297	0.25734	0.0426101	0.0318542	0.113515	0.0349066	0.147049	0.30075	-0.086948	-0.0659469	-0.0666629	0.308335	0.0896048	-0.0277465	0.0455643	0.267167
2.4	0.653164	0.485184	0.381827	0.161939	0.234155	0.173823	0.201591	0.108878	0.130167	0.405374	0.225613	0.368442	0.576221	0.667074	0.280471	0.557678	0.273142	0.718362	0.185843	0.999478	0.106896	0.00564998	0.0657467	0.0258934	0.0362338	0.0674408	0.108313	0.260492	0.0660595	0.00025787	0.0840346	0.0750923	0.0590274	0.232448	-0.177635	-0.0299417	0.179564	1.09687	0.282049	-0.0074369	0.38427	0.0861582
2.5	0.843436	0.354548	0.459931	0.114102	0.289298	0.168477	0.137026	0.214401	0.110979	0.363075	0.307012	0.431708	0.890547	1.13176	1.25829	0.616899	0.180412	1.59243	0.0515059	2.45749	0.102111	-0.0235907	0.0500545	0.00335847	0.112879	0.108275	0.124822	0.234524	0.134083	0.0365328	0.0345113	0.0200561	0.0434036	0.281611	0.0698538	0.0211705	0.180849	0.475052	0.614809	-0.0104156	0.116058	0.164708
2.6	0.667465	0.465301	0.502059	0.193211	0.283511	0.151589	0.312343	0.337382	0.088371	0.35075	0.320414	0.559077	0.709601	1.00927	0.810938	0.70987	0.139971	1.2433	0.0931982	1.25383	0.0756866	0.0687262	0.11539	-0.0284497	0.0272113	0.109045	0.0484513	0.21441	0.0114096	0.0580459	0.0385195	0.0622494	0.0245127	0.252383	-0.106336	-0.0440117	0.0715058	0.485309	0.391411	-0.0240119	0.039978	0.182703
2.7	0.633372	0.611635	0.587419	0.178993	0.294628	0.162499	0.428943	0.220837	0.102789	0.355384	0.43894	0.604725	1.09842	1.65838	1.53006	1.14927	0.185596	1.32141	0.0397221	2.05398	-0.0353077	0.0266058	0.116381	0.00419629	0.0337255	0.0469523	0.0456066	0.144134	0.0931454	0.0213936	0.0532853	0.0739385	0.0362045	0.292475	0.0728755	0.238688	0.3626	0.451644	0.603076	0.0780429	0.263774	0.221635
2.8	0.882064	0.522753	0.623301	0.227074	0.282595	0.234326	0.210334	0.187215	0.210441	0.342862	0.472493	0.649732	1.10447	1.03738	0.563336	0.70504	-0.244787	1.402	0.00683927	0.934605	0.109192	0.046235	0.154165	0.0213134	0.017948	0.0622161	0.0930438	0.171226	0.0375451	0.0427713	-0.01283	0.0225641	-0.0352761	0.349593	-0.0479954	-6.6e-05	0.032189	0.260274	0.257318	-0.0728106	-0.0767339	0.134757
2.9	0.81797	0.44623	0.831992	0.18918	0.272758	0.184805	0.121809	0.314438	0.157623	0.392259	0.575085	0.812237	1.19814	1.55374	0.562005	1.62461	-0.0421844	1.17965	0.0849661	1.72421	-0.0052946	0.017193	0.221262	0.0102428	0.0587679	0.0813089	0.085069	0.124723	0.020057	-0.0778578	0.0360836	-0.0253475	0.0396257	0.31595	-0.151497	-0.0382812	-0.259681	0.47137	0.622365	0.0595951	0.284201	0.150691
3	0.773766	0.641652	0.867148	0.198073	0.278714	0.170713	0.31476	0.193383	0.0435395	0.46887	0.420822	0.709739	1.06853	1.1911	1.76341	-0.0507674	-0.279509	1.3556	0.00773598	1.15954	0.183285	0.0725532	0.0892096	-0.0031306	0.0414212	0.059135	0.0620914	0.063224	0.024254	-0.0085346	-0.0092272	0.119292	0.0127181	0.317499	0.0888117	-0.144237	-0.550674	0.115919	0.342259	-0.220053	0.0608746	0.0304635
3.1	0.824264	0.614398	0.895672	0.228589	0.264464	0.197295	0.182288	0.198162	0.0948267	0.60755	0.470755	0.807648	0.294462	0.871102	0.388843	0.594438	0.0749419	1.23451	0.100782	1.02086	0.143489	0.0219246	0.00609098	-0.0256169	0.0406494	0.0600978	0.0304591	0.0765868	0.0578603	-0.010982	0.0648552	0.00224631	-0.0335911	0.356274	-0.115831	-0.127096	-0.110356	0.742016	0.497136	-0.0407895	0.191915	0.098632
3.2	0.690226	0.491466	1.40508	0.235258	0.276977	0.222736	0.162237	0.24556	0.0249379	0.604789	0.493686	0.660242	1.00001	1.86292	1.85985	-0.269925	-0.0158958	1.14537	-0.0347727	1.76424	0.197101	0.0527742	0.203454	0.00204089	0.0722044	0.0490944	0.0188618	0.0950147	0.00262433	0.0174152	0.0574468	0.0395721	0.0329358	0.392749	0.0212298	0.1681	-0.341006	0.0648064	0.761576	-0.141874	0.0301479	0.0454124
3.3	0.620723	0.95869	1.35891	0.246227	0.217325	0.240547	0.335257	0.141475	-0.0585771	0.574421	0.46321	0.666559	0.439661	0.938593	0.959329	0.53078	0.347167	1.26319	0.0637873	1.11387	0.114749	0.0795505	0.0205946	0.0244284	0.0547382	0.0648404	-0.001538	0.0350623	0.0271919	0.0736691	-0.0318068	-0.0311178	0.027473	0.296745	-0.111233	-0.052538	0.0247332	0.092368	0.659663	-0.11159	0.123425	0.0106345
3.4	0.786306	0.928912	1.29431	0.215053	0.276665	0.208788	0.322607	0.114119	0.095439	0.628895	0.555876	0.599987	0.377939	1.40882	1.0972	-0.100007	-0.0270447	0.93917	0.0293859	1.84332	0.124175	0.0197698	0.0733352	-0.0075889	0.061879	0.0711251	0.0431027	0.0573723	0.0407903	0.102818	0.0348161	-0.0429569	0.0269124	0.353708	-0.176278	0.0257641	-0.136501	-0.439383	1.09217	-0.0197919	0.116996	0.0437345
3.5	0.525826	0.782219	1.39869	0.230859	0.209826	0.116939	0.289669	0.307734	0.0184563	0.662222	0.772479	0.732883	0.587844	0.912176	2.78761	0.388582	0.103576	0.737137	0.14203	0.684498	0.166344	0.0626954	0.13392	0.00115439	0.0370551	0.0717028	0.042275	0.0712987	0.0175103	7.0663e-05	-0.0160784	0.0596405	-0.011483	0.303847	-0.027196	0.0120193	-0.120304	-0.44858	0.797191	-0.144525	0.0273227	0.0599477
3.6	0.550478	0.880266	1.39691	0.272222	0.202377	0.113854	0.471072	0.418085	-0.0219863	0.832404	0.575085	0.599396	0.238106	0.707275	1.20287	0.274815	0.0688395	0.0493299	0.273694	1.39062	0.153995	0.0911065	0.0581697	-0.0009265	0.0357762	0.0645523	0.0437825	0.0891342	0.0131723	0.0151017	0.003864	0.00932035	-0.0310886	0.277551	-0.131337	-0.0595545	0.00625446	-0.460341	1.18014	0.0566164	0.123799	-0.0483655
3.7	0.660752	0.832181	1.30558	0.274593	0.284066	0.191561	0.338868	0.388485	0.0720917	0.722762	0.542426	0.80513	0.834931	1.56817	2.05286	0.407319	0.0792892	0.110288	0.159221	0.549448	0.260938	0.0937438	0.026102	-0.0196448	0.0282255	0.0264621	0.0384339	0.0667128	0.0174549	-0.0100672	0.0346629	0.0141358	0.0360005	0.306248	0.0253542	0.183232	-0.152298	-0.484293	0.792112	-0.0165198	0.137339	-0.0280497
3.8	0.581459	0.663224	1.23983	0.225974	0.201966	0.118688	0.352503	0.521048	0.02157	0.887964	0.666511	0.640996	0.332881	0.939783	1.38923	0.268035	0.194496	0.920801	0.32217	0.895646	0.13608	0.0595367	0.0793692	-0.0250498	0.0216157	0.0270398	0.0289757	0.0776552	0.0909915	-0.0697898	0.0281692	0.0640551	0.0651022	0.318085	-0.107229	-0.0330626	0.166258	-0.351197	0.873847	0.0513694	0.123404	0.0569433
3.9	0.550155	0.889048	1.08501	0.272222	0.210502	0.0717922	0.405463	0.612528	-0.071718	0.961173	0.422759	0.680772	0.561395	1.76237	1.16598	0.35639	0.072501	0.457785	0.104564	0.50979	0.27759	0.100444	0.0294556	0.0259679	-0.0076239	0.046182	0.0200768	0.0723958	0.0418546	-0.0703544	-0.0206439	0.0118283	0.0235425	0.220943	-0.110505	-0.0270453	-0.194883	-0.408212	0.708775	-0.0787456	-0.0467538	0.0436825
4	0.759034	0.798323	0.929935	0.218791	0.152393	0.15108	0.437834	0.600191	0.00955119	0.945299	0.548581	0.738115	0.33952	1.12248	2.87975	0.378315	0.270427	0.750873	0.250624	0.465239	0.129221	0.0390519	0.0004612	0.0200818	-0.0258635	0.061928	0.00237547	0.0351196	0.0324248	-0.0313111	0.015584	-0.0765215	-0.0056122	0.254529	-0.027251	-0.11963	0.178766	0.250433	0.481753	-0.0069291	0.146955	0.0709911
4.1	0.677409	0.691914	0.944044	0.169757	0.158927	0.0666654	0.281105	0.539603	0.0985008	0.843397	0.32498	0.614003	0.429126	0.898367	1.41795	0.280431	0.0752436	0.563644	0.141061	0.794313	0.15304	0.0502737	0.0695531	0.00891238	0.0520608	0.0227301	0.0428343	-0.0010324	0.0151869	-0.0448369	-0.0217613	0.0316962	0.0715866	0.0989188	-0.116405	-0.117345	-0.0862164	-0.12039	0.599911	-0.0005546	-0.147686	-0.0476093
4.2	0.754714	0.958631	0.942012	0.247327	0.157384	0.115603	0.346716	0.768815	0.0189675	0.946729	0.374762	0.441677	1.28516	1.50211	2.53029	0.296848	0.345179	0.493338	-4.253e-05	0.244388	0.0564203	0.0982031	0.0609611	-0.0029702	0.0146423	-0.0022608	0.0294868	0.119406	0.0325087	0.0133804	-0.0955387	0.0336013	0.00587562	0.200498	0.0621889	0.286092	0.00784982	0.281847	0.364147	0.0152303	0.0531871	-0.0206111
4.3	0.807008	0.667842	0.700091	0.25876	0.155961	0.0663731	0.476592	0.568543	0.00748451	1.18361	0.658967	0.503264	0.538971	1.016	1.58809	0.191088	-0.0010855	0.413547	0.0257094	0.680592	0.136804	0.112036	0.0103258	-0.0231293	0.0292859	-0.0228703	0.0325259	0.0661221	-0.0241273	-0.0424154	-0.0139458	-0.0689455	-0.020367	0.226894	-0.122912	0.00607656	-0.20944	0.0381185	0.612155	-0.130771	0.114523	0.0756536
4.4	0.689831	0.641281	0.892032	0.169487	0.167269	0.0590603	0.332245	0.542895	0.137082	1.04424	0.42266	0.428501	0.950234	2.23725	1.17455	0.350489	0.407273	0.334882	-0.0650803	0.348548	0.0343179	0.0246123	0.0308876	-0.0082162	0.0738932	0.0301941	0.0176452	0.0557402	-0.0843443	0.0121171	-0.0020726	-0.0017184	0.058976	0.391775	-0.0496278	0.0973756	-0.0926307	0.0432758	0.283544	-0.193189	-0.0014	-0.0465939
4.5	0.663443	0.75597	0.816651	0.181606	0.124231	0.0666413	0.430047	0.504079	0.0268255	0.765751	0.507087	0.334885	0.548095	1.41985	3.03288	0.105695	-0.470839	0.399347	0.0792652	0.402238	0.0766322	0.0582245	0.0472774	7.1676e-05	0.0510721	0.0296402	0.00971861	0.106408	-0.0202091	0.0174684	-0.0824986	0.0406264	-0.0072971	0.20968	-0.0110833	-0.007307	-0.115086	-0.0083382	0.616492	0.0530509	0.169483	0.155052
4.6	0.952333	0.596714	0.625779	0.210411	0.166714	0.114557	0.484021	0.607067	0.0506841	0.713987	0.600796	0.46413	0.430132	1.5849	1.0111	0.373688	-0.162561	0.190835	-0.0475869	0.256404	0.069686	0.0797608	0.123774	0.0202049	0.0046071	0.00484194	0.0250606	0.119348	-0.0355717	-0.0213877	-0.0175487	-0.064029	0.00602979	0.365357	-0.090168	-0.0522389	-0.102413	-0.0864963	-0.228971	0.0400756	0.0149122	0.0120328
4.7	0.894868	0.576806	0.690948	0.210387	0.0946452	0.091037	0.373359	0.29308	0.209319	1.09926	0.374712	0.411623	0.620088	1.48532	1.99438	0.15936	-0.475159	0.309581	-0.0660215	0.273231	0.0766901	0.0504711	0.116234	0.0145651	0.0275494	-0.0220046	0.00672768	0.0185484	-0.0704102	-0.0034786	-0.0251598	0.035459	0.0578019	0.32084	0.106854	0.20659	-0.0851084	0.179523	0.0394564	0.168701	0.132402	0.110846
4.8	0.866471	0.614542	0.699388	0.191428	0.155478	0.122917	0.344985	0.659999	0.022412	0.81012	0.337686	0.391637	0.302558	1.76646	1.2957	0.343661	-0.292482	0.209575	-0.117242	0.183534	-0.0260751	0.0808511	0.0631632	0.00854288	0.0164522	-0.0174052	-0.0243935	0.0286484	0.00175641	-0.117171	-0.0183612	0.0364107	0.0194065	0.177598	-0.0681443	-0.0523758	-0.145928	-0.111422	0.00607823	-0.0938424	0.0520359	-0.0058591
4.9	0.787204	0.542792	0.540078	0.157028	0.124688	0.0808075	0.397973	0.509517	0.127437	0.579301	0.420922	0.213537	0.69371	2.17668	0.794514	0.0343043	-0.30381	0.124465	-0.0332278	0.0626899	0.0867231	0.0767144	0.00528246	0.0216457	0.0122551	0.013003	0.0125874	0.0545316	0.0296817	-0.0362849	-0.0190715	0.00565709	0.00434485	0.341306	0.0597077	0.0715324	-0.148598	0.389444	-0.075226	0.0808072	0.0789242	-0.0623928
5	0.776912	0.394652	0.579824	0.149406	0.0871943	0.0671263	0.352682	0.566642	0.0863809	0.761413	0.314656	0.219953	0.247913	1.52881	2.39549	0.0019223	-0.168856	0.0615567	-0.0773969	0.0801136	-0.0371027	0.0851492	-0.0004085	-0.0149531	0.0584776	0.00272369	0.0198823	0.0501145	-0.0517453	-0.0336762	0.0181732	-0.0001622	0.0678601	0.254485	0.0189469	-0.0844861	-0.536527	-0.0754226	0.248886	-0.0568	0.0292521	-0.0425433
5.1	0.675986	0.546525	0.599778	0.211487	0.189501	0.0773077	0.376402	0.649613	0.139353	0.545185	0.271723	0.255483	0.29363	1.55906	1.24053	-0.426459	0.00737592	0.167879	0.00517889	-0.102088	0.0517218	0.0750306	0.00147613	0.0267928	0.0231593	0.00970547	-0.0521364	0.0277759	-0.0142778	-0.0427655	0.00274663	-0.0297131	-0.030936	0.280063	-0.0045877	0.0574378	-0.218746	0.350451	0.312046	0.0227224	0.0718876	0.110245
5.2	0.671486	0.53961	0.648104	0.329735	0.0985755	0.0855215	0.296709	0.489889	0.0972515	0.604887	0.267851	0.197647	0.364269	1.06336	1.62714	-0.122943	-0.0655387	0.0251907	-0.114444	0.151205	0.0542306	0.03987	-0.0394896	0.00569862	0.0641706	0.0557165	0.0152633	0.0472165	-0.0636934	-0.0121371	0.00589292	-0.0233904	0.0111344	0.339946	0.061351	0.259437	-0.599929	-0.407495	0.354422	-0.0275209	0.129002	-0.0470295
5.3	0.564647	0.355732	0.690866	0.281726	0.0899675	0.0515756	0.324607	0.61248	0.206104	0.503971	0.214047	0.298615	0.221047	0.978487	1.47239	-0.278216	0.136817	0.041365	-0.0924311	-0.0642498	-0.0726924	0.0200176		-0.0162334	0.0326395	0.00216986	0.0307998	0.0814816	0.00821983	-0.0216023	0.023856	0.0187019	0.038246	0.310518	-0.0837606	0.0283239	-0.325176	-0.434484	0.184823	0.0425919	0.0982213	0.130696
5.4	0.488813	0.489994	0.611927	0.219744	0.0967187	0.064624	0.242587	0.642859	0.144099	0.367117	0.312721	0.369627	0.469661	1.52059	1.13947	-0.0255232	-0.0428976	-0.0902007	-0.127587	0.16538	0.0181487	0.0568245		0.0278641	-0.0011831	0.0115102	-0.014863	0.0166917	-0.0195106	-0.0430349	-0.0038493	-0.0145612	-0.0331831	0.384916	0.0848964	0.0809711	-0.50429	-0.498976	0.412707	-0.0143081	0.157916	-0.0699866
5.5	0.501307	0.3171	0.60202	0.2388	0.137588	0.0436782	0.261293	0.524071	0.0808437	0.492338	0.239114	0.299799	0.276178	0.839096	1.69589	-0.194299	0.274514	-0.111507	-0.128857	0.0176559	-0.0163311	-0.0037988		-0.0077235	0.0187931	0.0245603	0.00344584	-0.0288263	-0.0204054	0.0217969	-0.0113087	-0.0690465	-0.0200104	0.328927	-0.032578	-0.0452101	-0.362698	-0.537253	0.201472	-0.0501657	0.0691581	0.105935
5.6	0.499392	0.372495	0.501812	0.22055	0.100504	0.0189677	0.308763	0.477819	0.027744	0.336947	0.130266	0.151456	0.384392	1.17252	1.06824	0.0601555	-0.103099	0.297192	-0.116754	0.10245	-0.0097034	0.0527872		0.00030512	0.0180692	-0.0148525	0.024916	0.0433344	-0.0122062	0.0237877	-0.0834628	0.0586872	0.0155772	0.288227	0.0503778	-0.144038	-0.345726	-0.49836	0.196313	0.00566266	0.133969	-0.0622273
5.7	0.366358	0.371657	0.505112	0.211926	0.0957545	0.00297848	0.241423	0.537921	0.0944194	0.337438	0.253755	0.216794	0.0491448	0.649196	2.07312	-0.0442242	0.132881	-0.0614049	-0.10877	0.0111592	-0.0201808	0.0791544		0.033037	0.0390325	0.0282445	0.025718	0.0160453	-0.0597482	0.0308862	-0.0479932	0.0337023	0.0258909	0.310529	-0.0468159	0.0363136	-0.310541	-0.53423	0.0972286	-0.194791	0.0592541	0.081828
5.8	0.412167	0.317411	0.399422	0.127613	0.0695926	0.0101226	0.198638	0.538091	0.0414468	0.38097	0.204568	0.204062	0.058987	0.757265	1.14417	0.0544215	-0.131624	0.0861486	-0.0397808	0.102203	-0.102734	-0.0090129		0.00056291	0.0142324	0.020588	0.00291066	-0.0222993	0.0126972	0.0264496	0.00665434	-0.0153141	-0.0255246	0.299146	-0.0404079	-0.0896924	-0.0980258	-0.256766	0.143484	-0.0372806	0.0320878	0.0730943
5.9	0.304096	0.314946	0.393436	0.149674	0.0429733	-0.0126461	0.220716	0.417792	-0.0144084	0.307465	0.180198	0.149582	0.0296696	0.696957	0.952235	-0.0200624	-0.0230955	-0.0525109	-0.142221	0.0084353	-0.161912	-0.0090129		0.019602	-0.0047057	-0.0101577	0.0444399	0.0612257	-0.0268689	0.0183557	-0.0141997	0.00691184	0.0678601	0.261366	0.0808161	0.161309	-0.229404	-0.432751	0.157614	-0.203321	0.110258	0.0246201
6	0.259196	0.343074	0.414505	0.120113	0.0545234	-0.0054538	0.134012	0.42279	0.0527247	0.363469	0.310338	0.175687	-0.0622959	0.496749	1.8397	-0.0175879	-0.163741	-0.0593617	-0.0014814	0.0135134	-0.0482067	0.0433499		-0.0119599	0.0249198	0.0327945	0.036854	-0.0304027	0.0166424	-0.0198825	0.00066665	-0.059463	-0.0100534	0.194314	-0.0680784	-0.0825013	0.0642937	0.111707	0.118201	0.13615	-0.0048543	0.0781193
6.1	0.258072	0.273766	0.255207	0.0601814	0.0681231	-0.0030719	0.132521	0.414818	-0.069013	0.399013	0.179552	0.221383	0.275669	0.887718	1.0413	0.014913	-0.118911	-0.0813643	-0.174323	0.0371664	-0.141961	-0.0023253		-0.0108643	-0.0017859	-0.001707	0.0136819	-0.0096962	0.0815885	-0.0228138	0.0223331	0.008618	0.0457519	0.279896	0.0932451	-0.0476192	-0.143823	-0.300558	0.260928	-0.103139	-0.0502826	0.0346795
6.2	0.140033	0.198559	0.277182	0.115178	0.0859655	0.0104374	0.151914	0.302467	-0.0310704	0.165088	0.190422	0.152146	0.0695456	0.323053	2.02619	0.0721711	-0.0487396	-0.169017	-0.098851	-0.0677756	0.0523013	0.0221219		-0.0018617	0.036017	0.0131001	0.0471142	0.00864575	0.0338803	-0.0945296	-0.0068423	0.0476989	0.0101144	0.126211	-0.0718498	0.0165384	0.0168343	0.113355	0.170464	0.14248	0.00198033	0.0825322
6.3	0.141828	0.297275	0.242074	0.0514834	0.0975634	0.0541519	0.124645	0.329043	0.0730103	0.136643	0.131159	0.121649	0.215797	0.613864	0.92028	0.223459	-0.251274	0.0617654	-0.11559	0.0646635	-0.0868451	0.0816692		0.00451709	0.0158255	0.00426423	-0.0040436	0.0956612	0.0325087	-0.0851709	-0.0256674	0.00455383	0.00066821	0.188816	-0.011602	-0.0844984	-0.190563	-0.116937	0.232304	-0.0818033	-0.020548	0.0176998
6.4	0.16405	0.256752	0.187714	0.0245852	0.0729204	-0.0093407	0.0656574	0.240684	-0.0185418	0.243129	0.155232	0.0875489	0.0238869	0.247684	1.13013	0.228062	-0.441712	0.0996411	-0.163134	-0.136319	0.0343084	0.0360675		0.00541505	0.0554382	0.0379716	0.015895	0.0476671	-0.0216091	-0.0796857	-0.0243999	0.0206085	0.0905803	0.0370884	-0.0363276	0.177938	-0.0303482	-0.0304704	0.0852137	0.00296544	-0.0174984	0.0789268
6.5	0.146661	0.205187	0.247813	0.104671	0.0864229	-0.0130589	0.0516359	0.253266	-0.00045	0.158137	0.195187	0.141833	-0.0082525	0.173908	0.731716	0.219259	-0.540449	0.14309	-0.119053	0.0914	-0.0361762	-0.036446		0.00359335	0.0545692	0.00787528	6.597e-05	0.0193079	0.0394758	-0.0816749	0.0194407	-0.0003627	0.0428414	-0.017728	-0.0565756	-0.0828757	-0.521882	-0.0506689	0.216181	-0.104707	-0.0527989	-0.0044293
6.6	0.140595	0.231652	0.205568	0.0544645	0.0831684	0.0135485	0.0346878	0.221813	0.0062858	0.176379	0.119048	0.0409151	0.209436	0.16491	0.260249	0.267357	-0.317304	-0.0712048	-0.146884	-0.103373	-0.0322495	0.0180976		0.026694	0.0689003	0.00269823	0.0155783	0.0527577	0.0589515	0.0142951	-0.019884	-0.0210829	0.0084295	0.145273	0.120794	-0.0489052	-0.588042	-0.0643495	0.107102	-0.108927	-0.0254842	0.0706492
6.7	0.140475	0.214783	0.107556	0.0323546	0.0988895	-0.0188426	0.0195011	0.296616	0.0237132	0.221339	0.145552	-0.0107533	0.0120095	0.0593762	1.04192	0.190981	-0.43528	0.285604	-0.0507036	0.0270618	0.0676599	0.0356584		0.00080924	0.0169593	-0.0132165	0.0372912	0.0377629	0.0729981	0.0273902	-0.0663617	0.0262779	0.0345709	-0.0064659	-0.0002758	-0.107457	-0.61381	0.126949	0.0827082	0.0953395	0.0159255	-0.0305468
6.8	0.123183	0.153347	0.213914	0.0568094	0.0338839	-0.0136901	0.0379099	0.205282	-0.0086922	0.102282	0.0388389	0.0615927	0.168542	0.490558	0.44553	0.0470337	0.165272	-0.311578	-0.115892	-0.115071	-0.0414242	0.0162769		-0.0004339	0.0242692	0.00664666	0.049083	-0.0367035	0.0785382	-0.0718612	0.00584184	0.0487532	0.0669413	0.115403	0.157463	-0.143526	-0.585915	0.0283919	-0.354712	-0.080833	-0.0952106	0.0456196
6.9	0.0977532	0.244381	0.21787	0.0624778	0.0116778	0.0524269	0.0638673	0.238587	-0.0257889	0.145813	0.0788951	0.0665763	-0.0280866	0.175501	0.825978	-0.0423925	-0.0905795	0.0606739	-0.0847499	0.0153635	0.0275361	0.125993		-0.0190777	0.0148113	0.0701623	0.0218511	-0.0080083	0.0274153	-0.0708932	0.0298437	0.00480478	0.0360005	0.0398655	-0.0292141	0.136053	-0.484039	-0.204994	-0.44034	0.145537	0.0675699	-0.0609945
7	0.0887307	0.212545	0.243587	0.0973424	0.0431183	-0.0032662	0.0137729	0.196382	-0.0086157	0.0692019	0.0450441	-0.0143069	-0.0906649	0.32922	0.328591	-0.232094	0.332673	-0.0472279	-0.0830801	-0.0787025	-0.0119319	0.0552516		-0.0239413	0.0379481	-0.0001426	0.0181321	0.0786966	-0.0216646	-0.083585	-0.0551988	0.0467471	0.0107264	0.0710514	0.0654754	-0.134025	-0.564523	-0.476414	-0.345095	-0.267769	-0.122739	0.0182796
7.1	0.145789	0.153813	0.221661	0.0526574	0.0064454	-0.0203492	-0.0265961	0.184947	-0.0403077	0.130333	0.0502563	0.0405193	0.0187058	0.169627	0.307451	-0.255113	0.0319228	-0.133591	-0.136476	0.013318	0.0882379	0.0869323		0.0102428	0.00834656	0.0246812	0.0252808	0.0884878	-0.031739	0.0404869	0.01594	0.0161435	0.0373786	0.00318064	0.0420624	0.0182863	-0.141453	-0.203261	-0.436272	0.0410005	0.116058	-0.0494534
7.2	0.093482	0.252948	0.220745	0.128468	0.0260234	0.0626805	-0.0023088	0.18212	-0.0315297	0.12417	0.00067056	-0.0025127	-0.0618908	0.0993298	0.347443	-0.13735	0.130207	-0.135205	-0.093772	-0.131991	-0.0091055	0.138614		0.00459013	0.0402635	0.0273533	0.00062526	0.0505078	-0.0172157	0.0358342	0.0220283	0.0213109	-0.0058675	0.0274637	-0.0082049	-0.107895	-0.387469	-0.489335	0.00932418	-0.165669	-0.0102809	0.00588923
7.3	0.0681359	0.213107	0.153534	0.0672919	0.0243117	-0.0230941	-0.0462579	0.169465	0.038258	0.0792101	0.00340152	0.0600123	0.244791	0.246694	0.183016	-0.19575	0.0841572	-0.127763	-0.176578	-0.0559342	-0.0130997	0.0765286		-0.0272052	0.0803834	0.08037	0.0381671	0.107027	-0.0124311	-0.139221	-0.0746337	0.0561287	0.0690856	0.147186	0.103225	-0.122527	-0.0379922	-0.175656	-0.16076	0.158569	0.0615029	-0.185573
7.4	0.0750166	0.15367	0.247026	0.0955579	0.0866636	0.016756	-0.0268038	0.149034	-0.0257124	0.0978941	0.00647764	0.0112067	-0.0014408	0.101783	0.639095	-0.107074	0.0579645	0.0684882	-0.135437	0.0401061	0.00456524	0.00974924		-0.0142141	-0.0354649	0.0386448	-0.0264121	0.0753209	-0.0361308	-0.0349669	-0.0101403	-0.0285089	0.0367651	0.0724342	-0.0726109	-0.0310778	-0.254862	-0.388987	0.22196	-0.050967	-0.0507836	-0.0374569
7.5	0.0105643	0.199396	0.114257	0.0621613	0.205317	0.0326472	-0.0338762	0.122774	-0.0049156	0.0452431	0.0396337	0.0286768	0.0233315	0.26239	0.276633	-0.3044	0.0808799	-0.0143567	-0.170744	-0.0406693	0.0690875	0.0209956		-0.0300752	-0.0065395	0.0596888	-0.0020008	0.0325035	-0.0625752	-0.0677731	0.00437162	0.00751321	0.011544	0.0411154	0.0849514	-0.157658	-0.232671	0.0123764	0.12499	0.0466645	0.0178014	-0.0989635
7.6	-0.0304458	0.182216	0.0983289	0.0706864	0.16505	-0.0017596	0.022426	0.107511	-0.0254567	0.0310444	0.0407751	0.0359798	0.0367818	0.103304	0.586478	-0.160203	0.0514511	0.0655391	-0.105875	0.0610963	-0.048371	0.00705001		-0.0008406	0.0404804	0.0300492	-0.0069365	0.0691873	-0.0510184	-0.0780191	0.00239223	0.0112759	0.0176188	-0.0185686	-0.0633028	-0.0027249	-0.174355	-0.15169	0.16606	0.0892808	0.058454	-0.072204
7.7	0.031482	0.134658	0.122931	0.115006	0.216458	-0.0105565	-0.0737656	0.128017	-0.068171	0.0611169	-0.0027537	0.0245317	-0.0790303	0.0802966	0.237417	-0.359327	0.355395	-0.0442671	-0.140552	-0.101235	0.0841762	-0.016134		0.0224591	0.0316747	0.0655152	0.0411821	0.0611413	0.0109899	-0.0769157	0.0218255	0.0494051	-0.0379312	-0.0335036	0.00273501	-0.17194	-0.244636	-0.0634468	0.137207	-0.0126951	0.0571747	-0.110194
7.8	-0.0339515	0.15221	0.111194	0.0714697	0.119793	0.0356122	-0.0437518	0.121873	-0.0222925	0.0735399	0.0296075	-0.0050292	0.159232	0.220431	-0.0576852	-0.226003	0.0372987	0.151716	0.0118567	0.129084	-0.0213677	-0.0074904		0.0084813	0.0662452	0.0345038	0.0595633	-0.0012282	0.0969512	-0.0351282	-0.0533216	0.0288853	0.0112886	0.108477	-0.0639981	-0.152826	-0.20636	-0.0551099	0.050192	0.0665906	0.0521534	-0.311529
7.9	-0.0234927	0.139025	0.0734562	0.0658013	0.15244	0.00028176	0.00473318	0.0874461	0.0106228	0.159074	0.0166536	-0.0049796	-0.0574845	0.0354832	0.13805	-0.439545	0.44297	-0.235537	-0.116203	-0.150329	-0.0763676	-0.0139303		-0.0155804	0.0430622	0.0211418	0.0133412	0.0203206	0.0409867	-0.0690638	-0.0088217	0.00063962	-0.0197036	0.033449	-0.0825255	-0.169955	-0.387347	-0.0955786	0.198442	-0.106039	0.00428271	-0.123651
8	0.0269463	0.154484	0.0687724	0.0737661	0.158082	-0.0509896	0.00070388	0.0937113	-0.0680945	0.0258674	-0.0307476	0.0574461	0.108254	0.252932	0.0526515	-0.254364	0.0681264	-0.120517	-0.0726015	0.0789826	-0.0724122	-0.0743432		0.0212891	0.0338945	0.0649852	0.106513	0.00510126	-0.0337536	-0.0708932	-0.0121197	-0.020581	0.0191511	0.0458835	0.114596	-0.181828	0.0435773	0.0358552	0.0335566	0.150615	-0.0406024	-0.298952
8.1	-0.0321562	0.145247	0.025858	0.0886929	0.17742	-0.0122815	-0.0192856	-0.0040838	-0.0337495	0.00599997	-0.013773	0.019053	0.0879456	-0.0265235	0.236577	-0.435262	0.217712	0.0642966	-0.0857444	-0.123469	-0.103062	-0.0473322		-0.0039312	0.0374649	0.0120402	0.0343243	0.0567258	0.0503326	-0.029993	-0.0081114	-0.0468206	0.0383488	-0.0054373	-0.0397356	0.046039	-0.278591	-0.0819265	0.251203	-0.101435	-0.119732	0.071696
8.2	-0.0662257	0.128927	-0.0104942	0.0528528	0.113356	-0.0278804	0.0627342	0.00835137	0.0363689	0.037749	-0.0315908	-0.0195373	0.114799	0.120628	-0.0502552	-0.252877	0.0491467	-0.0044525	-0.12566	0.0489875	-0.114832	-0.0444587		0.00103122	0.0318677	0.0196012	0.017621	-0.0313867	-0.0531438	-0.0495413	0.0440507	-0.001016	-0.0340505	-0.0418892	0.0313976	-0.161565	0.079061	0.26821	0.0294887	0.0661505	0.0923788	-0.182807
8.3	0.0678854	0.0557543	0.0539129	0.0527301	0.141904	0.0194045	0.0316751	0.120946	-0.0394657	0.0195085	0.00141537	0.0480706	0.264173	-0.0038809	0.117776	-0.489676	0.153739	0.0661892	-0.0780187	-0.055502	-0.129583	-0.0471464		0.0160918	0.0274537	0.0683798	0.0754887	0.0492706	-0.12226	-0.0181611	0.046841	-0.0033236	-0.0158744	0.0896374	-0.0855587	-0.0292299	-0.278857	-0.0095555	0.334474	-0.0416585	-0.116853	0.0512456
8.4	0.0772434	0.11938	0.0394397	0.0352857	0.069642	0.0261841	0.018069	0.0950775	-0.0467633	0.0273966	0.00568439	0.0246792	0.106612	0.0116504	0.0728087	-0.116043	0.0440183	-0.067025	-0.111727	0.080699	-0.0697882	-0.0387491		-0.0358626	0.0183339	-0.0300702	0.0191527	0.02758	-0.0505987	-0.0673698	-0.0318578	-0.0489781	0.00015743	-0.0622891	-0.0588809	-0.14214	-0.446394	0.334135	0.0897127	0.0454686	0.143384	-0.0226214
8.5	0.116589	0.0898166	0.0240861	0.0345525	0.144846	0.00382813	0.0355541	0.0496783	0.00115737	0.0288265	0.009307	-0.0235846	0.157521	0.204039	0.0572644	-0.408863	0.051629	0.224925	-0.0717406	-0.118957	-0.104268	-0.0118		-0.0104819	0.0537017	0.0501065	0.0471624	-0.047028	-0.053733	-0.0529841	-0.0055748	0.0117273	0.0278826	0.0785632	-0.0289608	-0.123213	-0.578969	-0.0688045	0.155729	-0.0675978	-0.104134	0.0660701
8.6	0.121424	0.0386105	0.048795	0.0338193	0.127485	0.0364618	0.0243342	0.103587	0.0751535	0.0224166	0.0279696	-0.007743	0.058015	0.0239149	0.36627	0.0814026	0.0771638	-0.0154831	-0.114702	-0.0368144	-0.0304647	-0.0724492		-0.0023673	0.0434959	0.0229226	0.0600245	0.017171	-0.0778524	-0.0407489	0.0206075	0.0234179	-0.0892937	-0.0593241	-0.0736696	-0.0142236	-0.560778	0.223028	0.11571	0.0673129	0.0854168	-0.0307437
8.7	0.128772	0.101649	0.0411762	0.00740889	0.126714	0.0142279	0.0506496	0.047898	-0.0026453	-0.0377781	0.0386406	0.0133289	0.0841289	0.260066	0.243812	-0.367868	-0.074425	0.123803	-0.0610844	-0.112717	-0.0243387	-0.0715821		0.00258368	0.0485143	0.024729	0.0308239	-0.0002442	-0.064281	-0.0590339	-0.0352579	-0.0693969	-0.0546263	-0.0869925	0.107935	-0.119942	-0.504899	0.105562	-0.365152	-0.110756	-0.0674048	0.0341721
8.8	0.0969279	0.050741	0.0561777	0.0655074	0.0601176	-0.0086372	0.0479055	0.0132035	0.00840303	0.0956266	0.0128312	0.0086901	0.118547	0.00120183	0.414157	-0.14193	-0.00173	-0.05344	-0.174696	-0.125484	-0.0019568	0.0222213		-0.0343473	0.0208183	0.0750974	0.0772389	-0.084024	-0.0389579	0.00074186	-0.0533216	-0.0039249	0.032682	0.0316235	-0.0917229	0.0901469	-0.469703	-0.0439506	-0.421294	-0.136605	0.0214802	0.126044
8.9	0.0395233	0.028787	0.0277255	0.0160826	0.0531001	-0.0018576	0.0423563	0.115728	0.0817117	-0.0132765	-0.0028521	0.0474775	-0.0645739	0.106358	0.0690487	-0.395742	-0.100988	0.031948	-0.0304128	-0.116952	-0.0149227	-0.0550842		-0.0025033	0.0312649	0.00137412	0.0344706	-0.0460153	-0.0927669	-0.0280297	-0.019884	-0.0212833	-0.048142	-0.0359155	0.0443012	-0.108631	-0.197453	-0.271206	-0.468708	-0.0272498	-0.0324357	0.0515252
9	0.0514672	0.0473195	0.0602867	0.0266119	0.0461799	-0.0030719	0.042206	0.076206	-0.0101985	0.00585262	0.00667746	0.0492054	0.150883	0.0152468	0.163686	-0.265071	0.286924	-0.0350828	-0.18902	-0.184169	0.0697433	-0.0992614		-0.0123795	-0.0044154	-0.0057286	0.0177914	0.0154258	-0.125085	-0.0776158	-0.0688487	-0.0804846	0.0202241	0.0990959	-0.0236779	-0.0753479	-0.351287	-0.0440222	-0.19593	-0.190458	0.0283352	0.148183
9.1	0.0271857	0.0589964	0.0268682	0.015448	0.0827588	-0.0076638	0.0206646	0.00232905	-0.018874	0.00038092	0.0583962	0.0996396	-0.0039851	-0.0844735	0.101883	-0.326695	-0.0404293	-0.0231232	-0.0367349	0.0232476	-0.0423023	-0.0269713		-0.0190046	0.0256916	-0.0368594	0.0666879	-0.0249171	-0.0017976	-0.0541134	0.012642	0.0359593		-0.0041097	-0.122194	-0.129805	-0.100474	0.0610392	-0.416283	0.151834	-0.0240663	0.0735292
9.2	0.0293276	0.0446396	0.0137451	0.0233627	0.0625768	0.0234857	0.0329282	0.0299291	0.0556854	0.00915608	0.009307	-0.042584	0.105791	0.144438	-0.0016707	-0.234104	0.350802	-0.0340843	-0.134647	-0.153639	0.0180908	-0.0029072		-0.0011843	-0.0297226	0.0426903	0.0268124	0.00898333	-0.0922347	-0.0520694	0.0323802	0.0453424		0.00235099	-0.0347617	-0.179705	-0.243761	-0.157348	0.282736	0.00145375	-0.0593556	0.0395697
9.3	0.0030726	0.0607677	0.0137451	0.0339905	0.0645546	0.0279813	-0.0003398	0.0256869	0.00610672	0.0550032	-0.0177438	-0.0027595	0.0203713	-0.04505	0.140492	-0.22498	0.0437987	-0.100453	-0.051414	0.110592	-0.0610764	-0.0229455		0.00813758	0.103447	-0.0038745	0.0283682	0.00650727	-0.102197	-0.082751	-0.0168894	-0.0730097		0.104616	-0.0578332	0.067825	-0.171719	0.157548	0.0510404	0.110617	0.0100401	-0.0454336
9.4	-0.0171381	0.0202686	0.00284046	0.0364097	0.0453129	0.021931	-0.0325927	0.0435345	0.0123587	0.0382919	0.020078	0.0800984	-0.0268027	0.153766	-0.0904414	-0.199355	0.202834	0.155885	-0.138847	-0.127098	-0.0218593	0.00593517		-0.0201375	0.048417	0.0211179	0.0305073	-0.0383069	-0.006891	-0.0568286	-0.0234853	0.0382684		0.0172526	0.129528	-0.176522	-0.213229	-0.0229641	0.169387	0.0297291	-0.0838029	0.158005
9.5	0.0173016	0.0430005	-0.014849	-0.0141633	0.119143	0.0498024	-0.0393054	0.0514819	0.0454531	0.0655541	-0.0259821	0.0395831	-0.0715479	0.0614398	0.165572	-0.214832	-0.107789	-0.0556229	-0.0660749	0.11827	-0.100159	-0.0433683		-0.0478927	0.050565	0.0345276	0.037656	-0.0453975	-0.115656	-0.0323597	0.0603888	-0.0320206		0.0697906	-0.0524953	0.0360514	-0.309843	0.433852	0.0556877	-0.0061732	0.085129	0.0131829
9.6	0.00286941	0.0409676	-0.0004113	0.0172551	0.0848562	-0.0182098	0.0100729	0.0419986	0.0306281	0.0308474	0.0654431	0.00232336	-0.184492	0.0705204	-0.171059	-0.311301	-0.194239	0.00736739	-0.125047	-0.107907	-0.120486	-0.0580701		-0.0244712	0.0190578	0.00541964	-0.0054289	-0.0524308	-0.0902487	-0.0811377	-0.00527	-0.0305654		-0.022507	-0.0225202	-0.122863	-0.233547	0.00667501	0.0932549	0.0337235	-0.171045	0.129556
9.7	-0.0211713	0.0745262	-0.0510264	0.0030599	0.0980448	0.0211536	-0.0702159	-0.0071309	0.00217699	-0.0517288	0.0681741	0.0323283	0.0841409	0.132503	-0.0432524	0.0151273	-0.491273	-0.0971209	-0.140454	0.131346	-0.0702129	-0.0075884		-0.0019362	0.00241127	-0.0279264	0.0109111	0.0137093	-0.0514096	-0.0589533	-0.0167888	-0.0292617		-0.0054591	-0.0817208	-0.141054	-0.284418	0.445585	0.181011	0.077614	0.116346	0.052198
9.8	-0.0167553	-0.0049998	-0.0217156	-0.014433	0.116587	0.0176795	-0.0155552	0.0227848	0.0196564	0.0155149	0.0131794	0.0398284	-0.142557	0.0904736	-0.0427607	-0.167044	-0.515545	-0.101684	-0.0409711	-0.0680741	-0.131079	-0.0317028		0.024109	0.0445101	-0.0170678	-0.006644	-0.0405027	-0.050179	-0.0212797	-0.028255	-0.0681927		0.0490141	-0.108376	-0.003399	0.0288099	0.0217878	0.0765658	-0.0214279	-0.246657	0.183998
9.9	-0.0241746	0.0819926	-0.0186986	0.0477465	0.0965976	0.0696303	-0.0026972	0.0993431	0.0272342	0.026114	-0.0312926	0.00059697	-0.0367603	0.164816	-0.0173447	-0.165854	-0.413311	-0.125522	-0.125012	0.0568615	-0.0457661	-0.0473941		0.0316321	0.0679339	-0.0312017	0.0129763	-0.0497859	-0.0554672	0.00932126	-0.0426153	-0.0297621		-0.047786	0.0897711	-0.12807	-0.246054	0.108355	0.157412	0.00799796	0.0409582	0.149158
10	-0.025096	0.0809393	-0.0589606	0.00398848	0.0624317	0.0552939	-0.0230751	0.0724262	0.0174366	-0.0671109	0.00290498	-0.0314309	-0.0356267	0.138364	0.288405	-0.224849	-0.391096	-0.168808	0.0115637	0.0104089	-0.0984222	0.00656749		0.00164705	0.0376339	-0.015287	0.00906289	-0.0126786	-0.0539563	0.0344355	0.0341569	0.0123302		0.0761737	0.00025382	0.0994234	0.0803461	0.0213294	0.122309	-0.17324	-0.127056	0.162926
