# Supplementary material for: A modular circuit coordinates the diversification of courtship strategies
Source: Nature. 2024 Oct 9;635(8037):142–50. doi: 10.1038/s41586-024-08028-1 (PMC11540906; doi:10.1038/s41586-024-08028-1)
Supplement: Supplementary file 22 — Source Data Extended Data Fig. 8 [file 41586_2024_8028_MOESM22_ESM.xlsx]

## Sheet: Panel a
Courtship Preference mel male % time courting mel female (+) or mel male (-)	Courtship Preference yak male % time courting yak female (+) or yak male (-)	Courtship Preference yak male % time courting yak female (+) or sim female (-)
89.017	-35.802	78.5
95.556	-6.01	-100
100	100	-79.8
83.294	-18.75	-100
90.361	100	-91.7
64.336	-6	35.5
100	100	100
68	52.7	24
78.388	85.801	16.7
99.615	100	-76.7

## Sheet: Panel c
Average Bout Length in the light yak wildtype male yak male target	Average Bout Length in the light yak ∆Or67d male yak male target
4.75	3.16667
4.33333	5.3
8.5	5
3	20.25
4	3
2.75	4.5
4.82353	6.66667
5.4	3.5
3.33333	3
8.5	3.8
2.5	30.5
10	12.3333
10	7.84615
10.5385	3.33333
82.8333	6.10526
55.8889	4.5
12.7	147.25
122	2.5
2.625	9
14.6667	9.5

## Sheet: Panel d
Average Bout Length in the light yak wildtype male yak female - vehicle perfumed	Average Bout Length in the light yak wildtype male yak female - 7-T perfumed	Average Bout Length in the light yak wildtype male yak female - 7,11-HD perfumed	Average Bout Length in the light yak wildtype male yak female - cVA perfumed
14	7	31.25	5
14	283.5	39	6.6667
5.75	52.667	7	6.75
29.5	213	180	0.1
12.667	17	0.1	1.5
6.5	10	0.1	0.1
21.833	48	0.1	0.1
29	85	6.8571	10.4
13.75	28.667	5.75	3
101	174.33	0.1	2

## Sheet: Panel e
Time (s)	∆F/F Averaged individual taps (left) yak +vehicle female target male 1 tap 1	∆F/F Averaged individual taps (left) yak +vehicle female target male 1 tap 2	∆F/F Averaged individual taps (left) yak +vehicle female target male 1 tap 3	∆F/F Averaged individual taps (left) yak +vehicle female target male 2 tap 1	∆F/F Averaged individual taps (left) yak +vehicle female target male 2 tap 2	∆F/F Averaged individual taps (left) yak +vehicle female target male 2 tap 3	∆F/F Averaged individual taps (left) yak +vehicle female target male 3 tap 1	∆F/F Averaged individual taps (left) yak +vehicle female target male 3 tap 2	∆F/F Averaged individual taps (left) yak +vehicle female target male 3 tap 3	∆F/F Averaged individual taps (left) yak +vehicle female target male 4 tap 1	∆F/F Averaged individual taps (left) yak +vehicle female target male 4 tap 2	∆F/F Averaged individual taps (left) yak +vehicle female target male 4 tap 3	∆F/F Averaged individual taps (left) yak +vehicle female target male 5 tap 1	∆F/F Averaged individual taps (left) yak +vehicle female target male 5 tap 2	∆F/F Averaged individual taps (left) yak +vehicle female target male 5 tap 3	∆F/F Averaged individual taps (left) yak +vehicle female target male 6 tap 1	∆F/F Averaged individual taps (left) yak +vehicle female target male 6 tap 2	∆F/F Averaged individual taps (left) yak +vehicle female target male 6 tap 3	∆F/F Averaged individual taps (left) yak +vehicle female target male 7 tap 1	∆F/F Averaged individual taps (left) yak +vehicle female target male 7 tap 2	∆F/F Averaged individual taps (left) yak +vehicle female target male 7 tap 3	∆F/F Averaged individual taps (left) yak +7,11-HD female target male 1 tap 1	∆F/F Averaged individual taps (left) yak +7,11-HD female target male 1 tap 2	∆F/F Averaged individual taps (left) yak +7,11-HD female target male 1 tap 3	∆F/F Averaged individual taps (left) yak +7,11-HD female target male 2 tap 1	∆F/F Averaged individual taps (left) yak +7,11-HD female target male 2 tap 2	∆F/F Averaged individual taps (left) yak +7,11-HD female target male 2 tap 3	∆F/F Averaged individual taps (left) yak +7,11-HD female target male 3 tap 1	∆F/F Averaged individual taps (left) yak +7,11-HD female target male 3 tap 2	∆F/F Averaged individual taps (left) yak +7,11-HD female target male 3 tap 3	∆F/F Averaged individual taps (left) yak +7,11-HD female target male 4 tap 1	∆F/F Averaged individual taps (left) yak +7,11-HD female target male 4 tap 2	∆F/F Averaged individual taps (left) yak +7,11-HD female target male 4 tap 3	∆F/F Averaged individual taps (left) yak +7,11-HD female target male 5 tap 1	∆F/F Averaged individual taps (left) yak +7,11-HD female target male 5 tap 2	∆F/F Averaged individual taps (left) yak +7,11-HD female target male 5 tap 3	∆F/F Averaged individual taps (left) yak +7,11-HD female target male 6 tap 1	∆F/F Averaged individual taps (left) yak +7,11-HD female target male 6 tap 2	∆F/F Averaged individual taps (left) yak +7,11-HD female target male 6 tap 3	∆F/F Averaged individual taps (left) yak +7,11-HD female target male 7 tap 1	∆F/F Averaged individual taps (left) yak +7,11-HD female target male 7 tap 2	∆F/F Averaged individual taps (left) yak +7,11-HD female target male 7 tap 3	∆F/F Averaged individual taps (left) oe- +7,11HD female target male 1 tap 1	∆F/F Averaged individual taps (left) yak +cVA female target male 1 tap 2	∆F/F Averaged individual taps (left) yak +cVA female target male 1 tap 3	∆F/F Averaged individual taps (left) yak +cVA female target male 2 tap 1	∆F/F Averaged individual taps (left) yak +cVA female target male 2 tap 2	∆F/F Averaged individual taps (left) yak +cVA female target male 2 tap 3	∆F/F Averaged individual taps (left) yak +cVA female target male 3 tap 1
0	0.00870568	0.0169335	0.0131489	0.0115046	0.0124358	0.028015	-0.0328147	-0.118996	-0.0664285	0.00585408	-4.28125e-06	-0.0092378	0.0334854	0.0197362	0.0151422	0.0962662	-0.00247781	-0.00302617	0.0258304	0.04171	0.128768	-0.00926804	-0.0009895	0.002742	0.0375783	-0.00459931	0.0302572	0.021509	-0.0344754	0.0326033	-0.0133651	0.0048102	-0.0126561	-0.00110427	0.0447404	-0.0150767	0.0289613	0.00714401	0.0648933	0.0291375	-0.00500555	0.0309587	0.0394202	0.0195388	-0.0294863	0.0235111	-0.00269075	0.002591	0.0619783
0.1	0.0250172	-0.0435591	0.0247135	-0.0082911	0.0203515	0.0400326	-0.004481	-0.0744459	-0.0630327	0.0193844	-0.0050811	-0.0102929	0.0134106	-0.001984	0.0015041	0.0901782	-0.0018043	0.0138227	0.0162788	0.0168578	0.125112	0.0194698	0.0185384	0.00168353	-0.004143	0.0258344	0.0200663	0.0327938	-0.0432661	0.0367855	0.00362664	0.014865	0.00060474	-0.0023629	0.0233682	-0.0240261	0.0393607	-0.0331512	0.0652034	0.0466092	0.0170561	-0.024887	0.0442645	0.00366946	-0.0281079	-0.0048588	0.00577028	-0.0072111	0.0490664
0.2	0.0328557	-0.0270035	0.0127684	0.0228719	0.0308238	0.0258241	0.0180854	-0.0553878	-0.0431565	0.0274317	-0.0134047	-0.0017844	0.00949724	0.0149154	-0.0013213	0.119179	0.0177379	0.0189887	0.0309711	0.0338202	0.102023	3.619e-05	0.00455311	0.0185939	-0.0153585	-0.0033133	0.0049171	0.0670221	-0.0624879	0.0386498	0.00250672	0.0172087	-0.0227358	0.00990202	0.0316743	-0.0303034	0.0478453	-0.0212337	0.0484568	0.0306634	-0.0037354	0.033846	0.0161718	-0.0317053	-0.0217248	0.00088297	0.0201635	-0.0233265	0.0254196
0.3	0.0173067	-0.0065786	0.0375328	0.0174011	-0.0010927	0.0379867	-0.0289588	-0.0532946	-0.0600059	0.0478582	0.00036694	0.0159986	-0.0075036	-0.0151215	0.0162257	0.106325	-0.0153359	0.0178727	0.032147	0.0308979	0.0623842	-0.0094734	0.00232114	0.011125	0.0266163	-0.0238204	0.0305306	0.0330952	-0.0664062	0.0307674	0.00490655	0.00228504	-0.0230776	-0.0151211	0.0331988	-0.0235368	0.0358035	-0.024827	0.0746453	0.0411545	0.014919	0.0202396	0.0337387	-0.0057737	-0.0114527	0.00461816	0.00796116	-0.0059355	0.040668
0.4	0.00617604	-0.0057281	0.0255723	0.00137902	0.0225432	0.0539439	-0.0243916	-0.0319955	-0.0368081	0.0468013	0.0097375	-0.0057941	0.00724988	0.030428	0.00403286	0.114774	-0.0542238	0.0310328	0.0240578	0.00046317	0.0856188	-0.005874	0.0102674	-0.016086	0.0347216	0.0311411	-0.016976	0.0162126	-0.0705948	0.00825293	0.0114269	0.0245111	-0.003191	0.0103938	0.0207227	-0.0187733	0.0359427	-0.0159679	0.0643458	0.0452203	0.00328942	0.0209377	0.0361198	-0.0176828	-0.002338	0.0242616	0.0131288	-0.0211121	0.0431409
0.5	0.0195792	0.0185023	0.0232112	0.00938289	0.00829494	0.0278933	0.0055039	-0.047804	-0.0597178	-0.0106183	0.00232168	0.00395761	0.00908181	0.0281714	0.0118492	0.090812	-0.0042733	0.012053	0.0888392	0.0404332	0.0970169	0.00784136	0.00300168	0.0166465	-0.0227279	-0.0075098	0.0126708	0.0386716	-0.0314914	-0.0298628	0.014887	-0.0234147	-0.0093448	-0.0035477	0.033646	-0.03266	0.0528156	-0.0155099	0.0934795	0.0662672	0.0274155	0.0254065	0.038529	-0.0250437	-0.0307314	1.7479e-05	0.0240206	-0.0280544	0.0426744
0.6	0.00742883	0.0316446	0.0374193	-0.0156603	0.00781888	-0.0001434	-0.0087586	-0.0641356	-0.0753789	0.00254715	-0.0177158	-0.0091385	0.0242262	0.00957748	-0.0017238	0.0789064	-0.0210345	0.0136329	0.112317	0.016726	0.0455509	0.00114788	0.0097486	-0.0094477	0.0107884	0.0211601	0.0129815	0.0477363	-0.0561129	0.0225045	0.00247535	-0.0152869	0.0142795	-0.0059405	0.0323651	-0.0264895	0.0312492	-0.0340462	0.0876233	0.0478521	-0.001957	0.0116844	0.050769	-0.0014382	-0.0244709	0.0155505	0.00746721	0.0220197	0.0560393
0.7	0.024565	-0.0182722	0.0200582	0.00234647	0.00617735	0.0289695	-0.0066168	-0.042639	-0.047347	0.0311339	-0.0229608	0.00836461	0.00505157	0.0426178	-0.0107402	0.0887659	-0.0053128	0.00430486	0.108485	0.0169331	0.0684937	-0.0041708	0.00853309	-0.0021506	-0.0002511	0.00354121	0.0144857	0.0055294	-0.0244241	0.0115018	-0.0089482	-0.003436	-0.0099532	0.00693453	0.0232424	-0.0263584	0.0426258	-0.0077311	0.0904987	0.0437773	0.0305352	0.00826946	0.0464237	0.0107925	-0.0031785	0.0117766	0.0189215	-0.0289932	0.0550189
0.8	0.0548599	-0.0012717	0.035427	0.020194	0.0138281	0.0137293	0.0112241	-0.0571544	-0.0673354	-0.0189827	0.0117517	0.00952506	0.0294393	0.0346607	0.00789184	0.0748928	-0.0205035	-0.0128756	0.125796	0.0270001	0.0945827	-0.0312743	0.0182697	0.0105295	0.0110031	0.0170403	-0.005517	0.0507135	-0.0430725	0.0161353	-0.0071365	-0.0059801	-0.0037586	0.0131799	0.0364669	0.0001255	0.0434027	0.0178532	0.0969319	0.0377056	0.0154021	-0.014777	0.0634247	0.00516363	-0.0236916	0.0360583	0.0524064	0.0124249	0.054162
0.9	0.0188255	-0.0150636	0.0260507	-0.0087897	0.00571588	-0.0015716	-0.0195479	-0.0477422	-0.0707188	0.0119627	-0.0286539	-0.0049557	0.0273881	0.0215709	0.0245354	0.0749573	-0.0256035	0.00337408	0.142332	0.0120988	0.0668987	0.00164223	0.0234241	-0.0029584	-0.0003814	0.0161083	0.00153756	-0.0119484	-0.0810742	0.0625128	-0.0047947	0.0133689	-0.0024667	-0.0053903	0.0174204	-0.0398061	0.0145766	0.0127442	0.0659913	0.0606305	0.00581926	-0.0115044	0.0627965	0.016395	-0.019602	0.00725918	0.0278777	-0.0211663	0.0606351
1	0.018918	-0.0030256	0.0141934	-0.0235768	0.0290801	-0.0060224	-0.0090151	-0.0556161	-0.0339875	0.0259042	-0.0324082	0.00136278	0.0199147	0.0295583	0.0108307	0.0929729	-0.0345106	0.012067	0.141539	0.0395532	0.0888376	0.0235993	0.0254159	-0.0173939	0.0337029	0.0163242	0.011668	-0.0067372	-0.0353055	0.00675385	-0.0217222	-0.0104054	0.0100965	-0.0028639	0.0304183	-0.0431886	0.0372258	0.00685021	0.0581654	0.0364266	-0.0018058	0.00237037	0.0599881	0.00505844	-0.012944	0.0355223	0.037134	0.0334131	0.0919743
1.1	0.0355272	-0.0183078	0.0383285	0.0356611	-0.002046	0.0206552	0.0419511	-0.0669239	-0.0616629	0.0190254	-0.0318108	0.0458331	0.0206893	0.0324114	0.00891787	0.0912256	-0.0184499	-0.0035554	0.102586	0.0607068	0.0457066	0.0156502	0.00933679	-0.0090897	0.020525	-0.0086188	0.00916217	0.00623643	-0.0214339	0.0224042	0.0156823	-0.013816	0.0143375	-0.0162383	0.0146072	0.00110108	0.0233396	-0.0097801	0.0233941	0.0148349	0.00552433	0.0130258	0.0365789	0.00221354	-0.0372297	0.027706	0.0355056	0.0243342	0.0703152
1.2	0.0253643	-0.0079893	0.0205986	0.019639	0.0218909	0.0190667	-0.0183217	-0.0306415	-0.0573602	0.0123565	-0.0113542	0.136433	0.0296109	0.0245959	0.00795691	0.0701369	-0.024135	-0.011867	0.180287	0.0545298	0.0861389	-0.0005639	0.00926588	-0.0008391	0.0303779	0.029008	0.0042028	-0.0135743	-0.0237728	0.0270595	-0.0214838	0.00708126	0.00107039	-0.0199742	0.00408568	-0.0322301	0.0498289	-0.0047736	0.0527528	0.0360263	0.0260476	0.0328545	0.0757915	-0.0125381	-0.0068323	0.0204643	0.027353	-0.0004231	0.06106
1.3	0.01642	-0.0238157	0.0358693	0.00110482	0.0203875	0.0256486	0.00283512	-0.0273666	-0.0112469	0.0241783	-0.0059961	0.182077	0.00307107	-0.0091479	0.0119233	0.0701794	-0.0483557	0.0169777	0.18541	0.0618613	0.0416397	-0.0090246	0.0222782	0.0134078	0.0346371	0.0125276	-0.0356629	-0.0203273	-0.0373541	0.00900519	-0.010559	0.0027664	0.0173698	0.0216014	0.0411929	-0.0207	0.0409405	-0.01995	0.0424873	0.0489596	0.0176459	0.00770623	0.0628728	-0.0028069	-0.0118069	0.0224474	0.0276071	-0.0233183	0.0623896
1.4	0.0190181	0.00179722	0.0113022	0.0210896	0.0222277	-0.0031063	-0.0003686	0.0111325	-0.0792252	0.031881	-0.0107437	0.207693	0.0221448	0.0210999	-0.0120855	0.0529911	-0.0269835	-0.0220339	0.136764	0.0878115	0.0553267	-0.0110389	-0.0144883	0.0305246	0.0180134	0.0035943	8.8027e-05	0.00899748	-0.0366901	-0.0174112	-0.0083004	0.0405917	-0.001885	0.0240279	0.0305533	-0.0006108	0.00965371	-0.0025	0.0508188	0.0395113	0.0280409	0.041168	0.038812	-0.0030268	0.00518808	0.00353923	0.0327522	-0.0007847	0.0582383
1.5	0.0212221	-0.0401065	0.0228823	5.1124e-05	0.036732	0.00383475	-0.0038088	0.0150352	-0.0636079	0.0494871	0.0054858	0.210789	0.00646807	0.0109268	0.0305054	0.023946	-0.0065578	-0.0176587	0.134402	0.0818134	0.0586725	0.00280926	0.0258427	0.0246643	0.0324541	0.00321677	0.00392243	-0.0052795	-0.0269714	0.0631517	-0.0132428	0.0521443	0.0189345	0.00954395	0.0284652	0.00164832	0.0224724	-0.0001165	0.0417708	0.0290382	0.0200498	0.00023306	0.0434403	0.0290596	0.0114042	0.0185199	0.00955056	-0.0217117	0.101003
1.6	0.0393527	-0.0266076	0.00590162	0.0213273	0.031557	0.0366661	-0.0016669	0.0710598	-0.0418617	0.0664388	0.0361612	0.218671	0.0255576	0.0110756	0.00808101	0.0633569	-0.0094334	-0.0085579	0.140042	0.0703472	0.0514412	0.0135498	0.0172619	0.019582	0.0356488	-0.0062239	-0.0015151	0.0184402	-0.0636516	0.0554056	0.00594178	0.0657138	0.018022	0.0180238	0.00827287	-0.0218661	0.0145276	-0.0318676	0.0243417	0.0145896	0.016733	0.0257296	0.0148439	0.0422095	0.00144544	0.00987792	0.00108835	-0.0113866	0.0865902
1.7	0.0195361	-0.0210335	0.0296679	-0.0083851	0.034885	0.030848	0.0309174	0.101334	-0.080251	0.0821583	0.0782896	0.235281	0.0226929	0.00855901	0.0217932	0.0343417	-0.0030148	0.0111425	0.145201	0.091747	0.0623842	0.00587624	0.0183655	0.00080764	0.0242256	-0.0162579	-0.0154032	0.00775698	-0.016997	0.0384208	-0.012286	0.0485443	0.00152977	-0.0048156	0.0261488	-0.0175416	0.0428827	0.018242	0.0227893	0.045112	0.0340654	0.0347487	0.0260624	0.0611472	0.0278961	-0.0048048	0.0385603	-0.0271781	0.0329756
1.8	0.0445539	-0.0126258	0.0658009	0.007333	0.00232167	0.01738	0.0445939	0.142523	-0.0499176	0.107539	0.121775	0.214246	0.0174798	0.00260998	0.0111515	0.0223072	-0.0092909	0.0153621	0.16138	0.0869598	0.0428159	0.0245609	0.00408407	0.0284614	0.039563	-0.0050382	-0.0099517	0.0156025	-0.0350425	0.0455139	0.0192209	0.053492	0.00489751	-0.019507	-0.0010284	-0.0113955	0.0429102	0.0421464	0.0181691	0.0312171	0.0888504	0.0146621	0.0256397	0.0763149	0.0647846	0.0055071	0.00175956	0.00606567	0.0548471
1.9	0.0613379	0.0304288	0.0969524	0.00383358	0.0439358	0.042331	0.0501368	0.22042	-0.0012147	0.106328	0.161965	0.211093	0.0280228	0.0650357	0.0360321	0.0411642	0.0689738	0.0405647	0.177284	0.0770559	0.0601315	0.00722526	0.0355805	0.0243493	0.0362005	-0.0219115	0.00835713	0.00540375	0.0382212	0.0198367	0.0199706	0.0433457	0.0133545	0.0171402	0.0181284	0.00536923	0.0310274	0.00767585	0.00865745	0.0428428	0.0249212	0.01417	0.0535834	0.077399	0.0846313	0.0277599	0.0156517	0.0115474	0.0946533
2	0.0829431	0.34083	0.139658	0.161931	0.106986	0.0660761	0.162331	0.212638	0.182905	0.134568	0.265224	0.319376	0.108521	0.185977	0.107912	0.196683	0.204533	0.156051	0.201902	0.135748	0.0951754	0.0587035	0.0534861	0.108655	0.0571456	0.0520032	0.0138016	0.036871	0.0774139	0.0794693	0.0461994	0.0983262	0.0243075	0.0514192	0.0400052	0.0742999	0.0731005	0.0828379	0.0722895	0.111818	0.0672823	0.0513684	0.10654	0.0898939	0.112511	0.103843	0.0712735	0.0527806	0.123107
2.1	0.238313	0.750023	0.171836	0.250643	0.147611	0.0845996	0.272798	0.266287	0.309329	0.241137	0.315388	0.363703	0.286037	0.349283	0.175794	0.333287	0.375096	0.228154	0.152863	0.166694	0.0777767	0.101189	0.0630609	0.141537	0.056371	0.00411104	0.00843275	0.0297048	0.0818646	0.139999	0.0829702	0.081698	0.0396364	0.0529283	0.0548567	0.0323409	0.0832292	0.159919	0.0862306	0.100509	0.0463649	0.074655	0.156122	0.161712	0.141619	0.0513908	0.0719908	0.0252565	0.128615
2.2	0.316079	0.972581	0.178998	0.266254	0.259679	0.111506	0.444724	0.277564	0.405132	0.417349	0.441539	0.444384	0.343533	0.342018	0.132579	0.481477	0.48984	0.312116	0.24211	0.155653	0.119713	0.0997535	0.0847673	0.14695	0.0529932	0.0217535	0.0138098	0.0623987	0.0706297	0.126794	0.129218	0.104885	0.0697516	0.0872488	0.0265354	0.0668565	0.066474	0.263042	0.135852	0.106727	0.0981384	0.0721427	0.221611	0.179333	0.120571	0.0461322	0.0995896	0.0787134	0.143281
2.3	0.407962	1.15941	0.348769	0.350304	0.253924	0.0981753	0.48705	0.360312	0.386914	0.532653	0.520945	0.507408	0.423302	0.381477	0.170302	0.60023	0.690827	0.319588	0.302241	0.164414	0.160064	0.120394	0.104405	0.136979	0.00900321	0.0147303	0.0270906	0.0864122	0.17563	0.0904294	0.158131	0.0930407	0.104697	0.111839	0.0535169	0.0386776	0.0667018	0.259216	0.161997	0.12838	0.0624198	0.110494	0.295717	0.207669	0.192519	0.0582959	0.124997	0.040141	0.142905
2.4	0.399347	1.31053	0.827841	0.320526	0.322099	0.0840195	0.688048	0.385772	0.474005	0.580716	0.662653	0.614678	0.421604	0.376264	0.205132	0.62054	0.378979	0.267016	0.265017	0.126941	0.207563	0.115992	0.123004	0.149358	0.0222797	0.0152081	0.0210156	0.0495858	0.160229	0.143434	0.173971	0.0997766	0.116315	0.0951201	0.0505189	0.0696674	0.137809	0.26787	0.188305	0.0927584	0.0441122	0.117209	0.315086	0.242314	0.240864	0.0745466	0.129202	0.0366345	0.0974198
2.5	0.393999	1.42542	1.06617	0.36017	0.29205	0.105489	0.712414	0.346473	0.423526	0.635025	0.898174	0.645611	0.517496	0.379697	0.277105	0.718441	0.56066	0.292106	0.32464	0.139712	0.28251	0.112602	0.0846827	0.127819	0.0266926	0.0151609	-0.0190794	0.0619919	0.158699	0.0871871	0.164456	0.0743246	0.127999	0.0918099	0.0809129	0.0310422	0.139695	0.348502	0.157309	0.156208	0.0935529	0.0897007	0.357164	0.226005	0.261551	0.0745548	0.0800288	0.0561869	0.0985297
2.6	0.375775	1.44267	1.21826	0.350997	0.327977	0.103993	0.689703	0.378213	0.403919	0.633287	0.968777	0.629598	0.545267	0.333356	0.312239	0.675601	0.385145	0.31642	0.361659	0.0892123	0.299517	0.170688	0.113074	0.111493	0.0333121	-0.0019118	0.0172568	0.0940416	0.182746	0.081894	0.187658	0.0690723	0.149191	0.0858227	0.104499	0.0453344	0.13485	0.337315	0.12887	0.124233	0.0624109	0.143464	0.399456	0.237104	0.272256	0.0505863	0.0857128	0.0787829	0.16516
2.7	0.361618	1.39892	1.28995	0.291874	0.338699	0.0945632	0.739555	0.418762	0.381291	0.61381	1.02957	0.647908	0.52289	0.440125	0.332233	0.737405	0.339942	0.288558	0.365214	0.123488	0.275224	0.157972	0.142246	0.0770566	0.0237819	-0.0030361	-0.0060487	0.0400931	0.136486	0.130818	0.154877	0.0874381	0.13416	0.0954382	0.0952071	0.0551862	0.131722	0.346466	0.147803	0.142293	0.0786259	0.132665	0.403349	0.247148	0.272259	0.0485046	0.0853358	0.0705944	0.184176
2.8	0.302202	1.37141	1.37171	0.28771	0.365669	0.102442	0.751214	0.369262	0.382023	0.642003	1.03573	0.703235	0.587202	0.617604	0.401766	0.680398	0.500877	0.310219	0.40954	0.118927	0.300227	0.172573	0.173563	0.0975099	0.0315187	-0.0048152	0.0219497	0.0669944	0.175928	0.0977307	0.149527	0.0561466	0.157785	0.0892758	0.0972301	0.0375267	0.133337	0.3163	0.164015	0.106455	0.094205	0.12748	0.403994	0.240062	0.271602	0.0517965	0.085135	0.0294767	0.141835
2.9	0.330369	1.29959	1.34103	0.255789	0.339827	0.0479971	0.744254	0.37239	0.304544	0.590394	1.09737	0.694818	0.64695	0.601371	0.395067	0.668471	0.470856	0.249526	0.354728	0.110877	0.283969	0.151505	0.167573	0.0714194	0.024999	-0.0055773	-0.0187746	0.031729	0.192687	0.168718	0.165413	0.0673662	0.123071	0.12965	0.0911224	0.0344003	0.151917	0.30695	0.139149	0.160245	0.0800101	0.130554	0.411444	0.32044	0.277913	0.0601019	0.0815012	0.0591622	0.173695
3	0.339869	1.29764	1.37029	0.305854	0.330066	0.0763836	0.766438	0.340238	0.277688	0.569999	1.07265	0.59275	0.62441	0.607696	0.416842	0.65278	0.351113	0.303981	0.376769	0.115257	0.265385	0.130565	0.204185	0.0480329	0.0268311	0.00304806	0.00872126	0.0548609	0.1766	0.22782	0.166364	0.0473338	0.159219	0.133086	0.102133	0.0366334	0.125885	0.315043	0.135528	0.106009	0.0770253	0.100615	0.442258	0.299784	0.327521	0.0447307	0.0753303	0.0716168	0.176723
3.1	0.39313	1.26588	1.45216	0.278935	0.327375	0.0824158	0.713356	0.357123	0.284506	0.59492	1.04655	0.573601	0.571619	0.623357	0.43145	0.642456	0.439537	0.209096	0.332694	0.110035	0.264756	0.145639	0.177903	0.0388014	0.0632897	-0.006756	-0.006443	0.0330536	0.189641	0.184412	0.141901	0.0565238	0.138027	0.0974222	0.111096	0.0212574	0.107528	0.26466	0.102514	0.102651	0.126797	0.102378	0.394083	0.338459	0.351298	0.044271	0.0728085	0.0331599	0.134533
3.2	0.4134	1.26738	1.44888	0.228321	0.343045	0.0924262	0.699806	0.304041	0.231063	0.593242	1.05499	0.564521	0.534372	0.677035	0.423313	0.622538	0.608557	0.269324	0.358211	0.12837	0.261573	0.12223	0.173563	0.0300951	0.0557349	0.0173872	-0.0167329	0.0564368	0.125556	0.209982	0.136333	0.0756708	0.114926	0.0945285	0.0716288	0.0186356	0.114439	0.307748	0.0922978	0.150753	0.0762472	0.081021	0.342641	0.3551	0.36768	0.0472498	0.0691063	0.0450232	0.178381
3.3	0.409092	1.17671	1.43397	0.223341	0.36402	0.0815069	0.620203	0.297171	0.216716	0.518681	1.04831	0.596994	0.561444	0.706971	0.420012	0.56047	0.497192	0.226778	0.355227	0.0884546	0.230059	0.098739	0.21023	0.0214925	0.0453092	0.0092785	0.0246906	0.053712	0.123833	0.226881	0.141242	0.0979553	0.134676	0.0887333	0.103741	0.0166097	0.067104	0.260583	0.113558	0.0895186	0.0795017	0.090175	0.359626	0.350951	0.363097	0.0647718	0.0753847	0.0724319	0.143007
3.4	0.391738	1.18717	1.41028	0.268556	0.389232	0.0709175	0.633713	0.238549	0.176851	0.563216	1.0479	0.634744	0.476477	0.620888	0.38518	0.579876	0.514149	0.203953	0.319276	0.0834698	0.197915	0.100761	0.20073	0.0480401	0.0223102	0.0112334	0.0238251	0.0660627	0.171139	0.186305	0.164844	0.0497233	0.12999	0.0690551	0.101425	0.0246079	0.0629168	0.177532	0.111379	0.0837284	0.0732268	0.0803585	0.312149	0.420179	0.34403	0.0117144	0.0607752	0.0337983	0.142233
3.5	0.408195	1.17675	1.35215	0.242459	0.36501	0.0638467	0.576375	0.237503	0.133127	0.568356	1.05944	0.639249	0.478403	0.686215	0.368027	0.495394	0.589192	0.212772	0.355172	0.0831576	0.255728	0.118184	0.183	0.0452095	0.0391111	-0.0291648	0.00976246	0.0697118	0.185051	0.167736	0.134728	0.0922674	0.147291	0.0920189	0.0589337	0.0345832	0.0736694	0.157549	0.0872154	0.0836832	0.101901	0.0753709	0.288853	0.385745	0.346711	0.0175711	0.022339	0.0294001	0.128506
3.6	0.559892	1.06817	1.31828	0.306129	0.272189	0.137168	0.549049	0.211272	0.143603	0.611052	1.01794	0.724132	0.462875	0.600657	0.353188	0.49153	0.527021	0.184521	0.374632	0.090991	0.262057	0.152609	0.171903	0.0315079	0.0376863	0.0295932	0.00452272	0.0328992	0.193503	0.201906	0.127497	0.0977723	0.158599	0.0514361	0.0785624	0.0283548	0.0532805	0.149148	0.0637766	0.0659949	0.0861072	0.064714	0.262254	0.399882	0.347119	0.0555775	0.0319806	0.0293931	0.114902
3.7	0.763247	0.996448	1.24527	0.32311	0.299848	0.130663	0.532994	0.194029	0.0946443	0.6167	1.0813	0.804323	0.40156	0.581665	0.330673	0.514679	0.494301	0.184147	0.364974	0.0660807	0.254835	0.151235	0.180261	0.0543503	0.045362	-0.0364735	-0.0177648	0.0419852	0.180054	0.124211	0.135602	0.0496775	0.117518	0.0716568	0.0698682	0.0358804	0.0539672	0.176596	0.0970234	0.0689803	0.0622138	0.0878687	0.246943	0.365187	0.333648	0.0318939	0.0606748	0.0367888	0.129869
3.8	0.931211	0.94676	1.15459	0.323413	0.301204	0.16396	0.450274	0.179268	0.1025	0.590107	1.1515	0.861468	0.395001	0.505012	0.27625	0.479943	0.486604	0.152263	0.370676	0.0776614	0.238458	0.135569	0.165468	0.0226249	0.0313356	0.001184	0.00925291	0.101285	0.185612	0.11856	0.11473	0.0522737	0.11497	0.0669789	0.0787223	0.0500659	0.076491	0.148773	0.104237	0.0474443	0.119912	0.0526016	0.190324	0.338419	0.277635	0.0349395	0.0575362	0.0486675	0.121895
3.9	0.964722	0.867511	1.1071	0.281994	0.263189	0.172213	0.469736	0.17025	0.123627	0.585074	1.21658	0.766629	0.339048	0.495488	0.296729	0.405307	0.454162	0.150563	0.360733	0.0947085	0.274577	0.14881	0.142179	0.0207622	0.0313274	-0.0189384	-0.0024644	0.0846191	0.19648	0.134045	0.125116	0.0658701	0.123874	0.0432482	0.053121	0.0371136	0.072241	0.192202	0.0832994	0.0463639	0.175227	0.0705346	0.146381	0.299517	0.291837	0.0430549	0.0673396	0.0214661	0.0702465
4	0.913742	0.805344	1.04659	0.304852	0.261892	0.189705	0.431688	0.132945	0.064136	0.583433	1.11093	0.783599	0.343103	0.506234	0.332037	0.466213	0.421592	0.144805	0.338504	0.0946144	0.259969	0.163677	0.135559	0.0204304	0.00953253	0.00130788	0.0109014	0.159983	0.144377	0.13076	0.0994067	0.0452521	0.108013	0.0572804	0.0640136	0.0166509	0.108908	0.171236	0.0592619	0.0778839	0.141393	0.0418825	0.170212	0.320385	0.235852	0.0318857	0.0315492	0.024611	0.0975708
4.1	0.921089	0.808015	1.0269	0.254324	0.246779	0.122104	0.434857	0.137673	0.102975	0.599278	1.14107	0.79487	0.332802	0.454054	0.293609	0.46123	0.377707	0.138878	0.298374	0.0860328	0.248625	0.148291	0.131116	0.0208194	0.00367127	0.02719	1.9389e-05	0.195394	0.156096	0.099438	0.0939467	0.0507649	0.0883792	0.0297647	0.0639297	0.0410754	0.0469721	0.139518	0.0915254	0.0565556	0.180223	0.0712401	0.152709	0.30225	0.223434	-0.0045902	0.0379742	0.0388795	0.0789051
4.2	0.880726	0.70857	1.00176	0.261469	0.206221	0.147231	0.465756	0.0827625	0.0777018	0.570775	1.08612	0.740542	0.281733	0.412463	0.236976	0.393401	0.381196	0.115827	0.292788	0.0907447	0.211986	0.160275	0.105282	0.00695558	0.0153621	-0.0102363	-0.0045596	0.176291	0.162451	0.0943237	0.0817483	0.0535236	0.100353	0.0707732	0.0558503	0.0251201	0.0689622	0.152734	0.0744484	0.0678909	0.189045	0.0535843	0.130314	0.277577	0.2237	0.0220944	0.0216524	0.00933422	0.0671843
4.3	0.909973	0.680619	0.945851	0.25965	0.236834	0.105245	0.385843	0.0635004	0.0451039	0.549316	1.05123	0.74693	0.2789	0.358784	0.291835	0.402463	0.322745	0.100997	0.288253	0.0601594	0.248798	0.14304	0.0890297	0.00398304	0.0357404	0.0116263	-0.0234	0.196907	0.104015	0.0627287	0.0776984	0.0345786	0.0910744	0.0299568	0.0334861	0.00433573	0.0604775	0.150882	0.057238	0.0528705	0.147713	0.0678978	0.124619	0.252065	0.206602	0.0779382	0.0433356	0.00158393	0.0964754
4.4	0.899577	0.656767	0.835047	0.241528	0.236724	0.132059	0.347721	0.051429	0.0606081	0.510173	0.912752	0.680655	0.269719	0.368982	0.262422	0.408836	0.309615	0.0869914	0.264447	0.0692602	0.216518	0.134611	0.0706053	-0.0158832	0.0318485	0.0221464	0.0019331	0.168635	0.078424	0.100643	0.0743418	0.0573113	0.0917407	0.0224435	0.0445463	-0.0066731	0.0747307	0.151313	0.05806	0.0274041	0.155551	0.0523511	0.121765	0.243187	0.176701	0.05015	0.00978927	0.0237417	0.0879875
4.5	0.871099	0.586828	0.727115	0.187155	0.205972	0.0904248	0.33572	0.0265527	0.0770325	0.55106	0.971163	0.629934	0.235517	0.320422	0.261174	0.413156	0.28485	0.122141	0.26597	0.0530444	0.187612	0.122853	0.0857613	-0.0193593	0.0339858	-0.0269786	-0.0150472	0.148374	0.0956257	0.0791389	0.0645228	0.0471713	0.095491	0.0149226	0.0509055	0.0114315	0.0622378	0.101593	0.0572302	0.0605492	0.153613	0.0184076	0.124988	0.189869	0.152421	0.00654733	0.0161989	0.00836484	0.0563818
4.6	0.830566	0.552973	0.747106	0.211982	0.231689	0.0909219	0.315789	0.0119755	0.0587762	0.521989	0.89129	0.613845	0.223635	0.341398	0.247198	0.37346	0.286224	0.0909916	0.256606	0.0492407	0.178438	0.125895	0.0740715	-0.0201159	0.0301631	0.00704517	0.0252222	0.14766	0.0711694	0.0555124	0.0489035	0.0557694	0.108971	0.00516572	0.0317674	0.00940569	0.0490168	0.103266	0.0453488	0.0493042	0.149393	0.0445919	0.108516	0.191489	0.175187	0.0155505	0.0188222	0.0605379	0.0870765
4.7	0.792335	0.483879	0.719708	0.166933	0.185971	0.116919	0.312561	0.0276549	0.0283363	0.507427	0.929167	0.570411	0.170492	0.290918	0.232985	0.373247	0.285394	0.0626558	0.216745	0.10748	0.185852	0.124314	0.0642528	-0.0173235	0.00766993	-0.0254839	-0.0041652	0.147681	0.0808471	0.0921716	0.0714055	0.0181588	0.0979337	0.0163902	0.0164019	-0.0214195	0.0672845	0.133057	0.0876156	0.0641606	0.121469	0.0455479	0.0904043	0.154816	0.135478	0.0306379	0.0151885	0.00860277	0.0766853
4.8	0.745249	0.48707	0.635159	0.156482	0.165187	0.103695	0.278861	0.00818971	0.053597	0.490362	0.838675	0.528062	0.218423	0.250416	0.241402	0.343925	0.166421	0.105963	0.135704	0.16432	0.166893	0.0934954	0.071934	0.0166632	0.0402062	0.0223623	-0.0375464	0.271822	0.0434672	0.0548605	0.078067	0.0375015	0.0669844	0.0443655	0.0626737	-0.0048118	0.019423	0.13189	0.0797215	0.049703	0.123041	0.0317547	0.089842	0.164002	0.122701	0.0105663	0.0407276	0.0133012	0.0811166
4.9	0.698116	0.463166	0.601102	0.167495	0.168616	0.132434	0.261073	-0.0066644	0.0229261	0.456032	0.805678	0.501952	0.171305	0.258756	0.199066	0.348394	0.185949	0.0648007	0.219516	0.205955	0.165171	0.0746459	0.0596806	-0.0189906	0.0280106	0.0178496	0.00086166	0.344565	0.0370859	0.0417559	0.0579586	0.0479067	0.0745163	0.0545296	0.045068	0.00751246	0.0289613	0.138111	0.0646482	0.0441128	0.115703	0.0473991	0.0932046	0.153156	0.106432	-0.0039476	0.0424942	-0.0012688	0.0768977
5	0.647701	0.430752	0.573773	0.181619	0.147333	0.14736	0.209678	0.015854	0.0358037	0.385842	0.75195	0.450497	0.156967	0.276824	0.200281	0.31803	0.126003	0.0571163	0.209741	0.176542	0.16941	0.07834	0.0546356	-0.0143581	0.0149102	0.0212687	-0.0241283	0.298765	0.0866961	0.0645429	0.0580558	0.0202152	0.0880029	0.0421556	0.0279513	-0.0237944	0.0418489	0.100636	0.0517044	0.0616206	0.096351	0.0416868	0.157197	0.131451	0.0900105	0.0672744	0.00386537	0.015015	0.0589848
5.1	0.610027	0.39472	0.534863	0.134268	0.127984	0.1658	0.243344	0.00747578	0.0213129	0.38467	0.665673	0.471197	0.148398	0.228916	0.14859	0.282426	0.147435	0.0738174	0.178433	0.223751	0.140285	0.140154	0.0361789	-0.0184082	0.0284167	0.00144591	0.02542	0.285433	0.022058	0.00511087	0.0610956	0.0588612	0.0515128	0.0562969	0.0528943	-0.0098162	0.0489969	0.144824	0.0218401	0.0354635	0.0975752	0.0420529	0.231702	0.138215	0.0928586	0.0247131	0.0166621	-0.007634	0.0827544
5.2	0.559544	0.373445	0.496111	0.136447	0.147383	0.131892	0.188832	-0.0006872	-0.0047549	0.390158	0.679302	0.433473	0.162759	0.215824	0.177075	0.301269	0.174429	0.0507596	0.202044	0.249218	0.137112	0.216597	0.0380588	-0.0313533	0.0558651	-0.0024816	0.00230538	0.285707	0.030835	0.0140628	0.070364	0.0450564	0.0816093	0.0428302	0.0322223	-0.0205842	0.0528997	0.0768143	0.0233724	0.0526086	0.111832	0.0115955	0.249348	0.142541	0.0655879	0.033891	0.0450018	0.00010808	0.0685743
5.3	0.545988	0.330745	0.464755	0.119069	0.134668	0.137083	0.166753	-0.0112006	0.0210942	0.346364	0.651029	0.380262	0.144187	0.170126	0.153723	0.275061	0.200249	0.0432589	0.177419	0.170412	0.142401	0.283364	0.0498445	-0.0200693	-0.0041348	0.0233168	0.0127616	0.266443	0.061437	0.0634886	0.062603	0.0398704	0.0449122	0.0137885	0.0445044	-0.0126866	0.03588	0.0880011	0.0554033	0.0654773	0.151475	0.0134734	0.253906	0.0994793	0.0732737	0.00081377	0.0126041	0.0300609	0.0355443
5.4	0.469065	0.292128	0.470992	0.0820236	0.13801	0.155454	0.158996	-0.0272983	-0.0449076	0.316153	0.601767	0.365509	0.123869	0.154739	0.136956	0.23903	0.1293	0.0414674	0.199122	0.260146	0.123927	0.298836	0.0447995	-0.0365776	0.0109034	0.025681	0.0124428	0.285525	0.0584331	0.0342103	0.0564967	0.028916	0.0663055	0.0296233	0.0394152	-0.0271099	0.0299737	0.0884185	0.0571325	0.0187187	0.139052	0.0307794	0.277528	0.0983115	0.0527366	0.0183522	0.00492181	-0.0014526	0.0361336
5.5	0.452414	0.266945	0.421552	0.0855672	0.117958	0.176168	0.0943409	-0.0062761	-0.0294405	0.255331	0.588241	0.319014	0.130012	0.155963	0.129294	0.294219	0.135706	0.0624722	0.16138	0.221186	0.102615	0.277047	0.0411853	-0.0252328	0.0287383	0.0141215	0.00278351	0.253777	0.102866	0.0103473	0.0270478	0.0703475	0.0567243	0.0349174	0.0557587	-0.0166651	0.0243657	0.0804483	0.0638107	0.0600316	0.159029	0.0145999	0.260208	0.0830996	0.0517676	0.0379488	-0.0185812	-0.0152076	0.0447433
5.6	0.46755	0.2541	0.388859	0.0953169	0.0728198	0.141871	0.114765	-0.0031368	-0.0163881	0.299973	0.551423	0.328871	0.110586	0.179086	0.128473	0.264817	0.128539	0.0379467	0.208682	0.180043	0.0945918	0.267192	0.0444922	0.00154511	0.0243406	-0.0104286	-0.0247437	0.232018	0.149258	0.0530387	0.0368918	0.0571614	0.0386596	0.0148642	0.0339409	0.0298684	0.0298835	0.0546922	0.0362806	0.0491868	0.157411	0.0399245	0.220336	0.0806169	0.0436123	0.0440036	0.0160759	-0.025833	-0.0017401
5.7	0.440116	0.221593	0.336609	0.0907915	0.0874408	0.177642	0.109618	0.0253831	-0.0232175	0.24875	0.489192	0.303846	0.133722	0.154771	0.105203	0.209858	0.162795	0.0537014	0.221227	0.242757	0.109464	0.263429	0.024662	-0.0267435	0.0250225	0.0187652	0.0167938	0.239374	0.114751	0.00143132	0.0335932	0.050536	0.0426498	0.0538457	0.035936	0.0153445	0.0207321	0.0565439	0.055059	0.0229756	0.143619	0.0433394	0.213447	0.070594	0.0340029	0.0177775	0.00917241	0.00842609	0.0325779
5.8	0.407261	0.205533	0.32022	0.0752614	0.130323	0.136565	0.0986045	-0.0163292	-0.0429626	0.269516	0.456392	0.277151	0.10737	0.171663	0.11022	0.165626	0.0504231	0.0467035	0.215569	0.308508	0.0980208	0.273757	0.0358555	-0.0061279	0.0188713	-0.0348018	0.00188773	0.231809	0.147119	-0.007828	0.0349312	0.0452853	0.0292791	0.0115694	0.0417828	0.0268075	0.0222155	0.0970033	0.0257763	0.0118134	0.142001	0.0448157	0.206746	0.0634638	0.0496039	0.0201817	0.00125025	-0.011217	0.0132469
5.9	0.379333	0.1921	0.375389	0.0890025	0.0620387	0.138092	0.0784565	-0.0132264	-0.0385848	0.229602	0.492797	0.242015	0.0729786	0.170174	0.0994131	0.194052	0.0700958	0.0403732	0.215114	0.29899	0.0841054	0.241437	0.0145298	-0.020481	0.0233676	0.0130904	0.00212273	0.172397	0.150407	0.044295	0.0242072	0.0368497	0.0477186	0.0402715	0.0350603	0.0549956	0.0315688	0.0535246	0.0435357	0.0577714	0.126742	0.0193725	0.165734	0.0676272	0.048528	0.0526925	0.00386537	0.0195592	0.0311941
6	0.374766	0.199139	0.396744	0.0522239	0.067528	0.140191	0.132817	-0.0267135	-0.0084824	0.240607	0.422104	0.223891	0.100537	0.183655	0.069074	0.186659	0.0738009	0.043273	0.167127	0.227867	0.109957	0.201119	-0.0027835	-0.0172889	0.0249462	0.009039	0.00796275	0.202337	0.118634	0.0196503	0.0138267	0.0367061	0.0360413	0.0415885	0.0364763	0.0341198	0.0234634	0.0498363	0.0576381	0.04228	0.126599	0.0224569	0.173439	0.0376565	0.0473645	0.0179159	-0.0284307	0.00881125	0.0354349
6.1	0.3864	0.175992	0.389301	0.0204616	0.0892732	0.0823094	0.153361	-0.0179975	0.0265852	0.189629	0.420525	0.214873	0.079562	0.152435	0.0894782	0.15524	0.0952135	0.0363233	0.197928	0.225122	0.07216	0.18624	0.01423	-0.0262196	0.00573222	0.00375593	0.0213646	0.136886	0.0845981	-0.0085094	0.0266337	0.0233843	0.0409675	0.00529173	0.0371081	0.0303151	0.0404343	0.0657706	0.0435854	0.0544053	0.110223	0.0172456	0.147645	0.0308048	0.0275119	0.0229986	0.0262422	0.0174991	0.00957564
6.2	0.371648	0.151768	0.398141	0.07555	0.0652049	0.0896306	0.106969	-0.0245408	0.00917972	0.191923	0.366677	0.20408	0.0840927	0.135582	0.0855783	0.158455	0.087265	0.0212254	0.186274	0.254148	0.0818799	0.182546	0.0229065	-0.0302196	0.0354411	-0.0066781	0.00831176	0.121145	0.0872148	0.00657396	0.0246856	0.0400456	0.0303061	0.0194914	0.0227875	0.0321427	0.0385073	0.0504585	0.0365892	0.0536785	0.122711	0.0207317	0.13253	0.047818	0.00182006	0.0313497	-0.0022512	-0.0013607	0.0308037
6.3	0.352881	0.176589	0.376124	0.0738539	0.0496969	0.0866841	0.107166	-0.0358617	-0.0417115	0.189486	0.350024	0.178061	0.0602921	0.1345	0.0764636	0.166754	0.103843	0.0221141	0.168125	0.228557	0.0450853	0.174656	0.0359674	-0.0406456	-0.0077661	0.0199591	0.00603392	0.13531	0.0829167	-0.0080297	0.0301707	0.0380412	0.0481184	-0.0035723	0.0230142	0.0413726	0.061808	0.0323185	0.0193013	0.0244728	0.129353	0.0256125	0.140549	0.0331823	0.00952988	0.0182677	0.0160452	-0.0078342	0.0203302
6.4	0.291491	0.131997	0.341004	0.0458298	0.0758603	0.084347	0.116202	-0.0312319	0.0301502	0.205536	0.355513	0.179017	0.0756096	0.13889	0.0663636	0.131042	0.0798534	0.0387093	0.169836	0.249218	0.0841326	0.166562	0.00858534	-0.005536	-0.0197562	-0.0095815	0.0155478	0.149551	0.112425	0.0125986	0.00433718	0.02578	0.0238277	0.0358103	0.0506199	0.0301245	0.0345082	0.0329122	0.0471633	0.0130563	0.119083	0.0211156	0.124076	0.0351475	0.0160078	0.0372217	-0.0001383	0.0165839	0.0261453
6.5	0.304334	0.131892	0.331577	0.059896	0.0580516	0.0854629	0.0783904	-0.0154113	-0.0086887	0.176691	0.314958	0.19377	0.0688315	0.116699	0.0655676	0.134287	0.0716933	0.00053817	0.176785	0.197422	0.0712937	0.155738	0.0174349	0.037243	0.0355714	-0.0027659	0.00455297	0.0909377	0.0584678	-0.0016595	0.0251718	0.0746292	0.026388	0.00661642	0.0303515	0.0152043	0.0543556	0.0232003	0.0272326	0.0299366	0.112056	0.00959305	0.106976	0.012913	0.0265993	0.0129775	-0.0088853	0.0232576	0.0358931
6.6	0.2698	0.112538	0.278862	0.0391174	0.0472851	0.0558459	0.0811132	-0.0164031	-0.0482786	0.179163	0.28125	0.194243	0.048888	0.0850006	0.0623079	0.13671	0.0626498	0.0502942	0.169123	0.17274	0.0685572	0.108959	0.019515	0.0164197	0.0222797	-0.0085268	0.0363241	0.110777	0.0600734	-0.0052747	0.0562505	0.0516045	0.0242557	0.00153127	0.00256109	0.0544332	0.0434302	0.0547887	0.0253824	0.0546686	0.0975307	0.0264885	0.0970779	0.0399228	0.0221326	-0.003672	0.0155123	-0.0104019	0.0304611
6.7	0.256788	0.0868475	0.271762	0.0586544	0.0417958	0.0779264	0.0707196	-0.0243443	-0.0076192	0.156398	0.267305	0.156562	0.0360299	0.123668	0.0416813	0.117783	0.0516412	0.088783	0.105117	0.243409	0.0611989	0.0841739	0.0310954	0.0379124	0.00367127	-0.0019342	-0.016057	0.0612359	0.05248	0.00970839	0.0316012	0.069208	0.014325	-0.0014716	0.00406084	0.0530933	0.059277	0.0335208	0.034874	-0.0040512	0.0834795	0.0321119	0.0896647	0.0324807	0.0072293	0.0262823	0.00083429	0.00172174	-0.0167626
6.8	0.237423	0.0999407	0.268053	0.0600188	0.0551784	0.0717188	0.0752538	-0.02576	0.00721567	0.160547	0.264722	0.152354	0.0547819	0.0853445	0.0851092	0.116342	0.0557482	0.0839283	0.129279	0.171841	0.0441917	0.0899857	0.0298973	0.0483813	0.00580146	-0.0044294	0.0347001	0.104662	0.0918179	0.0173542	0.0143177	0.0511421	0.0334167	0.0105029	0.00177706	0.0330025	0.0270206	0.0175384	0.0276824	-0.0001133	0.0662538	0.0104779	0.10429	0.0977628	0.0166129	-0.0275022	0.0105916	0.0093566	0.0232144
6.9	0.214419	0.0633463	0.228815	0.0850907	0.0421405	0.0651064	0.090459	-0.0661426	0.022101	0.140474	0.247302	0.142566	0.0338849	0.0906362	0.069074	0.0907915	0.0530347	0.0723154	0.0981944	0.151595	0.0599123	0.0841948	0.0250738	0.0434315	0.0108494	0.012543	-0.0101111	0.0987076	0.0666357	0.00283773	0.00221654	0.0610991	0.00712856	0.0100019	0.012266	0.0160061	0.00943195	0.00168694	0.0214881	0.0132278	0.0888593	0.0268279	0.0691977	0.085403	0.0180118	0.0269402	0.0290416	0.0295156	-0.0036862
7	0.194924	0.0316654	0.224346	0.0452018	0.0614369	0.0594954	0.0902546	-0.044603		0.147925	0.221433	0.129383	0.0317169	0.12348	0.0621263	0.109241	0.0678308	0.0729706	0.104449	0.169806	0.0326031	0.0783609	0.00773933	0.0351165	0.0199359	-0.0039139	0.00320814	0.0586016	0.0392386	0.0141053	0.00989445	0.037956	0.0185786	-0.0025212	0.00302375	0.00230074	0.0320536	-0.0043924	0.0441267	0.0365168	0.0504775	0.00895868	0.0561253	0.0887428	0.0058989	0.00327888	0.0241056	0.00404447	0.022776
7.1	0.188104	0.0560772	0.217607	0.0660811	0.0265146	0.0491949	0.0383327	-0.0481857		0.147227	0.204721	0.115392	0.0370396	0.080713	0.0430857	0.105861	0.0705983	0.077472	0.126696	0.165436	0.0779777	0.105151	0.00646036	0.0257633	0.0252525	0.0250569	-0.0021223	0.0692635	0.0757799	0.0126782	0.0142471	0.0378976	0.011887	-0.0015714	0.00726217	0.00762678	0.043028	-0.006571	0.04665	-0.0043777	0.0643316	0.0301806	0.0692635	0.0827804	-0.0065465	-0.0149174	-0.0108835	-0.0071428	0.0300436
7.2	0.146355	0.0224868	0.175758	0.0657925	0.055266	0.0290385	0.0472236	-0.0878413		0.113761	0.221416	0.130909	0.0260423	0.0728975	0.0417222	0.116413	0.037586	0.104002	0.0903179	0.173941	0.0487425	0.0690985	0.0107862	0.0290974	0.0213302	-0.0167357	0.00793949	0.0718137	0.0309729	-0.0013586	0.0242982	0.0437418	-0.0081752	-0.005982	0.011971	0.00505522	0.0270971	0.00996445	0.0322017	0.0320237	0.0834069	0.00901204	0.0582821	0.0723081	0.00368718	-0.0047134	0.00979636	-0.0094255	0.0272761
7.3	0.158132	0.0558198	0.180768	0.0454683	0.0478353	0.0573653	0.082662	-0.0598941		0.114162	0.197718	0.120556	0.0377435	0.0551977	0.0783113	0.106789	-0.0095969	0.0862708	0.117475	0.134868	0.0535397	0.0917381	0.0169484	0.0148445	0.0219205	-0.0110445	-0.0210687	0.0396661	0.0623923	0.0187312	0.00129739	0.0452979	0.0155134	0.0271291	-0.0096123	0.0300178	0.0161365	0.0100669	0.0135444	0.0531609	0.0926771	0.028196	0.0570012	0.059108	-0.018663	0.029505	0.0357455	0.0191669	0.0119048
7.4	0.136544	0.0552475	0.146195	0.0618221	0.0555298	0.0391705	0.0510264	-0.0897071		0.104955	0.140163	0.117266	0.0626404	0.0423737	0.0529874	0.0469172	-0.0505172	0.0422784	0.0560704	0.164707	0.0541596	0.0778518	0.0184998	0.0118684	0.00093664	0.00441071	0.00853163	0.0556105	0.0827852	-0.0047013	0.0275779	0.0456483	0.0106061	-0.0084008	0.00413692	0.0299507	0.0229374	-0.0161382	0.0164476	0.00551448	0.0565642	-0.0028069	0.00972011	0.0369488	-0.015301	0.0267948	0.0111234	0.0257712	0.00235594
7.5	0.131322	0.0355347	0.144782	0.0438308	0.041459	0.0366205	0.084896	-0.055166		0.117224	0.149604	0.110079	0.0198988		0.0708053	0.0763398	-0.0265005	0.0236737	0.0804014	0.166363	0.0425423	0.0612331	0.0266887	0.0177359	-0.0050232	0.0126503	-0.0202485	0.0495017	0.0173096	0.00059947	0.0238072	0.053238	0.00447733	0.0281972	0.0196949	0.0506863	0.00071791	0.0133996	0.027822	0.0196366	0.0770164	-0.0086704	0.0246594	0.0653811	-0.0239234	0.0187497	0.0163076	-0.0219885	0.0145005
7.6	0.122622	0.0137519	0.147321	0.0435776	0.0221177	0.0360555	0.0939713	-0.0255261		0.119421	0.113331	0.0865874	0.0097165		0.045507	0.0565565	-0.0044023	0.0325986	0.0866648	0.0944152	0.0479397	0.0677642	0.0106767	-0.0016339	-0.0071921	0.00319435	-0.0008845	0.0726336	0.0183407	-0.006172	0.00431208	0.0409373	0.0239641	0.0162473	0.0197632	0.0280819	-0.0092227	8.2363e-05	0.0482319	0.0262424	0.0717789	0.00262975	0.0211993	0.0359053	-0.0021171	0.0251565	0.0055233	0.00965695	0.0323925
7.7	0.121673	0.0446018	0.120426	0.0380637	0.049469	0.0588695	0.0177889	-0.0509124		0.0941119	0.10661	0.102525	0.0181145		0.0531932	0.0509308	0.00042622	0.0131177	0.0869322	0.120431	0.0416669	0.0716773	0.0151432	0.00259045	5.5218e-05	-0.0034207	-0.0049702	0.0828185	0.0487354	-0.0002967	0.00635587	0.0280385	0.00290007	0.00650885	0.0145901	0.0347646	0.00692235	0.0113717	0.0405472	-0.0004127	0.0637966	0.0224214	0.0405086	0.0414206	-0.0239089	0.00650159	-0.0123713	0.00426709	0.0351195
7.8	0.132913	0.0064619	0.12935	0.0176035	0.0279876	0.0386277	0.0428998	-0.0647821		0.0904039	0.1324	0.0900883	0.0156407		0.0467222	0.075242	0.0214579	0.0178945	0.0766065	0.159835		0.0692067	0.0405371	-0.0085789	0.00507379	0.0272749	0.0205223	0.0302095	0.0367534	0.01148	0.0342975	0.0409247	-0.0033321	0.0135718	0.0127038	0.0285194	0.00525845	-0.0167604	0.019962	0.0149809	0.0596928	0.0283931	0.023288	0.0254126	-0.0189896	-0.0031583	0.0112085	-0.0122241	0.0237891
7.9	0.114571	0.0368155	0.109788	0.0315182	0.0368342	0.0242742	0.0520342	-0.0562308		0.0871679	0.15684	0.0790828	0.0144204		0.0339619	0.0647551	0.00534926	0.0311168	0.0200752	0.0622597		0.0612786	-0.0023929	-0.0094644	0.0165264	-0.0009726	-0.008622	0.00345622	0.025124	0.0243121	0.007824	0.0390245	-0.0126938	0.0281803	0.00764875	0.040455	-0.0094108	0.00893993	0.0574629	0.0323321	0.0894136	-0.0034769	0.0280126	0.037152	-0.0131037	0.00340906	0.0263958	-0.0115173	-0.0072002
8	0.09284	0.031978	0.140348	0.0491634		0.0585175	0.00018538	-0.0978944		0.100567	0.126996	0.0679976	-0.0008495		0.0523639	0.0331795	0.0174724	0.00710653	0.0698438	0.120753		0.053755	0.00726407	0.00125155	0.00050708	-0.0045686	0.0432344	0.0450881	0.0531313	-0.0150443	0.00777851	0.0245822	0.00452907	-0.0003789	0.0307303	0.0277267	-0.0029693	-0.0053144	0.0221844	0.0163321	0.0481715	0.0290186	0.0136228	0.0271255	-0.0252634	0.00264326	0.0282865	-0.0094797	0.0649166
8.1	0.0911274	0.0300501	0.111177	0.0113819		0.053593	0.0290791	-0.0849173		0.0938556	0.107956	0.0727026	0.0325464		0.0336093	0.0397598	0.00666777	0.0463719	0.0657283	0.0794966		0.0411477	0.0222608	-0.0012508	0.00229222	0.00034517	-0.0182743	0.0270705	-0.0013525	-0.0137317	0.0126096	0.0284867	-0.0018066	-0.0031466	0.0265695	0.0537548	-0.0049864	-0.0179145	0.0207716	0.00671226	0.0619366	-0.0065791	0.0156928	-0.001045	-0.0040875	0.00380779	-0.0074968	-0.0193819	0.0403661
8.2	0.0807973	0.0159886	0.117046	0.0131864		0.0358953	0.0112312	-0.0543042		0.112526	0.119849	0.0649512	0.0222227		0.0361713	0.0477791	0.0155748	0.00959068	0.0533168	0.103914		0.0415658	0.0223529	0.00073366	0.00079815	0.0252882	0.0125638	0.0504409	0.0321639	0.0464471	0.00580531	0.0186591	-0.0200266	-0.0062832	0.0156769	0.0335573	0.0177866	-0.0187281	0.0344459	0.0475436	0.0406798	0.0109344	0.00813389	0.00257931	-0.017377	0.0251565	-0.0026376	0.0017453	0.0538403
8.3	0.0807935	0.0186764	0.09777	0.0164414		0.0447055	0.0410215	-0.0611133		0.111498	0.0766742	0.0559942	0.0083851		0.0388726	0.0338982	-0.0078089	0.00994244	0.0578696	0.0901581		0.0459289	0.0444611	0.0113923	-0.0087015	0.00505723	0.00124905	0.0270353	0.0297208	-0.0094492	0.00693779	0.0465921	0.0174011	0.016673	0.0538119	0.0181889	0.00313729	-0.0089198	0.037785	0.0259701	0.0342981	0.0134645	-0.0180568	-0.0094625	-0.0184217	-0.0092754	0.0153279	0.0059043	0.0543546
8.4	0.0786109	0.0145926	0.0949201	0.049222		0.0430796	0.0326244	-0.0672991		0.112472	0.118665	0.0719696	0.0567307		0.0378133	0.0591294	-0.023061	0.0124686	0.0391947	0.0863167		0.0292032	0.0113	0.0185474	0.0116158	0.0114953	0.0355505	0.0804089	0.0162154	-0.0137033	0.0174877	0.0375536	0.0115123	-0.002097	-0.0063349	0.00568325	0.00396312	-0.025618	0.0435001	0.0580709	0.035174	0.0223591	0.00443665	0.00787704	-0.034719	-0.0149397	-0.0184193	-0.0124478	0.0477846
8.5	0.0618801	0.00243331	0.0938201	0.0411308		0.0438435	0.0147174	-0.0972534		0.0493148	0.111059	0.0586252	0.011821		0.0232884	0.0372135	-0.0057208	0.0136967	0.054475	0.13818		0.0158249	0.0245314	-0.0092376	0.00440715	-0.0428267	0.00133281	0.0561003	0.0240097	0.0589696	0.0358832	0.0294178	-0.0010885	-0.0048893	0.00141532	0.0118538	0.0149574	-0.032886	0.0367025	-0.0093525	0.0641182	0.032684	-0.0077059	0.00715865	-0.0033959	0.00934901	0.0149261	0.0124249	0.0680131
8.6	0.0774835	0.0135325	0.100946	0.0484138		0.0363	-0.007282	-0.0621407		0.0718292	0.0968146	0.073398	0.0202191		0.0590392	0.0512438	-0.0491777	0.0167583	0.0453606	0.0446432		0.0509537	0.00835269	-0.0144357	-0.0065325	-0.0194009	-0.0074377	0.0587134	0.0196349	0.00793676	0.00295375	0.0332119	0.00149058	0.0141297	0.0413108	-0.0013638	0.0216818	0.0226609	0.045068	0.0306273	0.0425575	0.031433	0.00631404	-0.015536	-0.0087619	0.0145091	-0.0031079	0.0138466	0.0701299
8.7	0.052899	0.00766423	0.0951251	-0.0098003		0.0168677	0.063087	-0.0141677		0.0716627	0.0905357	0.0478876	0.00880774		0.0392419	0.0285447	-0.0566718	0.00894785	0.0432659	0.106496		0.0370711	-0.0047654	-0.0197781	-0.0016994	-0.0186765	0.00980783	0.0676035	0.011024	0.0246566	0.0020095	7.6657e-06	0.0221674	-0.0005034	-0.0031584	-0.0070618	-0.0048687	0.0101558	0.0221286	0.031643	0.0450607	0.0443859	-0.0166056	0.0194503	-0.0148483	0.0113321	0.022547	0.0259785	0.0333796
8.8	0.0459536	-0.006423	0.0588683	0.0453898		0.0190515	0.0174202	-0.0610328		0.0661463	0.0697616	0.046095	0.0515104			0.0273116	-0.0038248	-0.0138624	0.0581636	0.0823906		0.0291085	0.0179076	-0.0128188	0.00349522	0.00163114	-0.0212665	0.0213471	0.00364527	0.0174905	0.0262902	0.0138045	0.0140977	0.00761839	0.00222419	0.00905051	0.0256274	0.0144512	0.0279073	0.00519698	0.037981	0.0625871	-0.0221356	-0.0025834	-0.0294527	-0.012552	-0.0033773	0.0309231	0.0155011
8.9	0.0527774	0.00743749	0.0702666	0.026661		0.0430188	0.0005871	-0.0580105		0.0728036	0.0695774	0.0691159	0.0111085			0.0366505	0.00178523	0.00100979	0.0329668	0.044833		0.00482358	0.00599132	-0.0103104	0.0220426	-0.0175675	-0.0086906	0.0486754	0.0240508	0.0215647	0.0134315	0.0288323	0.00524714	0.00182326	0.0155248	-0.0106516	-0.0044527	-0.0190355	0.0299111	0.0271317	0.0213273	0.0146354	-0.0117319	-0.0015673	-0.0109904	0.0224017	-0.00465	0.0164072	0.0463051
9	0.0641272	-0.0171434	0.0567638	0.0152506		0.0420562	0.0353603	-0.040848		0.0371947	0.0736188	0.0482293	0.0402404			0.0383758	0.00527426	-0.0205382	0.0731764	0.0675285		0.0176301	0.0170293	-0.0306397	0.0133857	-0.0128165	0.0234842	0.0384266	-0.0225208	0.0527727	0.0296217	0.0105897	-0.0037068	-0.0172311	0.00478433	0.0071893	-0.0163294	-0.0233851	0.0153574	0.0449209	0.0774817	0.0645006	-0.0222859	0.00871976	-0.0236376	0.00797104	0.0305696	-0.0116552	0.0243097
9.1	0.0550854	-0.0062391	0.0750856	0.0508241		0.0386125	0.00931973	-0.0877927		0.0585565	0.0731533	0.0305215	-0.0012578			0.0423689	0.0172894	0.049088	0.055642	0.10854		0.0317709	0.00165801	-0.0288545	0.0411333	0.00572027	-0.0278568	0.0521424	0.0148655	0.106309	-0.0029125	0.015842	-0.0070699	-0.0135705	0.0244379	-0.0052676	0.00754019	-0.0114329	0.0126231	0.0236016	0.044908	0.0738235	0.00955456	-0.0040094	-0.017329	0.00219996	0.00127388	-0.0126469	0.0581081
9.2	0.0470379	0.00616653	0.0647525	0.0156984		0.0543872	0.0166689	-0.0472931		0.0563181	0.0869482	0.0475716	0.017989			0.01721	0.00488576	0.0348275	0.0866825	0.0918992		0.031252	0.0239641	-0.0238187	-0.0100265	-0.0250603	-0.0249333	0.0202408	0.0229502	0.117534	0.0102113	0.0294178	0.0164902	0.0257706	0.00801205	0.00316046	-0.0077667	0.00277323	0.0144858	0.0320974	0.0356838	0.0129902	-0.0139075	0.0005568	-0.0163624	0.0253863	0.00307835	0.00198323	0.0285911
9.3	0.0630505	-0.0206585	0.0654282	0.0234856		0.0274196	0.0476453	-0.0493675		0.0414746	0.0599139	0.0387515	0.0222154			0.067207	0.0150183	-0.0211234	0.0398004	0.0419751		0.0179326	0.0119109	-0.0109226	0.00572517	0.0082686	0.0166565	-0.009889	-0.0051739	0.13718	0.0088655	0.032347	0.0209962	0.0353262	0.00398477	-0.0150767	0.0348752	-0.0300852	0.0288626	0.0380231	0.0401166	0.0265507	-0.0292424	-0.0086533	-0.0181899	0.00138021	-0.0035239	-0.0097411	0.037079
9.4	0.0451391	-0.0351477	0.0636809	0.0111011		0.00697308	0.0069014	-0.0678287		0.049183	0.0803821	0.0407699	0.0256427			0.0661155	-0.0039253	0.026326	0.0618876	0.077699		0.0271016	0.0176538	-0.0123056	0.00178637	-0.0284486	-0.0359677	0.0169484	-0.0068489	0.138492	0.00363292	0.0310844	0.00358522	0.0281803	0.00474241	-0.0149853	0.00584112	-0.032086	0.0262618	0.0132188	0.0294444	0.0371187	-0.0079032	0.00854763	-0.0027331	0.00458063	-0.012148	-0.0195904	0.0312628
9.5	0.0545609	-0.0252913	0.0457872	0.00889198		0.041621	0.00258367	-0.0525564		0.0463119	0.0610551	0.0503094	0.0148185			0.0520931	-0.0330286	0.0272785	0.0740495	0.0834886		0.0333979	0.017079	-0.0172758	-0.0039047	0.0236636	-0.0109917	0.00764517	-0.0096182	0.105162	0.0089502	0.0224468	0.00282952	0.0178732	-0.0016168	-0.0019918		-0.0321824	0.0270419	0.0278495	0.023992	0.0190242	-0.0291955	0.00397785	-0.0129164	0.0122656	0.00294009	-0.0145232	0.0142611
9.6	0.0476801	0.00942421	0.047461	0.0233772		0.0239608	0.0349316	-0.0582257		0.0363462	0.0590584	0.0503455	0.0176991			0.0587803	-0.0159884	0.0201094	0.0506608	0.0487968		0.0447681	0.0453706	-0.0058701	0.00583902	-0.0020805	0.0154501	-0.0049441	0.00034992	0.100901	0.00273415	0.0147293	0.00106412	0.0244521	0.0203019	-0.0008013		-0.0272843		0.0200353	0.032573	0.0375648	-0.0062031	-0.0133199	-0.0188227	-0.0131865	0.0185126	-0.0033748	0.00575339
9.7	0.0534602	-0.0110386	0.0467956	-0.002085		0.00958387	0.0125886	-0.0416359		0.0480971	0.0677952	0.0266744	0.00596754			0.0241316	0.0261079	-0.015436	0.0579671	0.0466965		0.0215013	0.0264386	-0.0163152	0.0365748	0.0115189	-0.0062988	0.00954373	0.0521822	0.115455	0.00792752	-0.0027842	-0.0064616	0.001081	0.0273194	0.0025492		-0.015067		0.0128381	0.0637862	0.039594	-0.0368471	-0.0073922	-0.0227394	0.00980052	0.00112735	0.030538	0.0790967
9.8	0.0479537	-0.0019213	0.0508912	0.0243878		0.0380253	0.00693446	-0.0680692		0.0339225	0.0522472	0.0177295	-0.0115569			0.0386903	-0.0325861	0.0091035	0.0836188	0.0684084		0.02386	0.0400581	-0.0047615	-0.0099808	-0.0201477	-0.0054635	0.0279883	0.0278585	0.114385	0.0123837	0.0383143	-0.0128239	0.00018046	0.00572827	0.020637		-0.0330488		0.00914393	0.00752657	0.0465943	-0.0265174	-0.0169513	-0.027618	-0.0041774	-0.0038866	-0.0103713	0.00306084
9.9	0.00719829	-0.0030158	0.0424473	-0.0031166		0.0397659	0.0469992	-0.0401828		0.0761887	0.0655519	0.0322916	-0.0037532			0.0427401	-0.0056128	0.00404493	0.0534587	0.0502728		0.0135535	0.00960428	-0.023623	0.00675917	-0.021272	-0.0057601	0.0105308	0.00043304	0.153856	0.006439	-0.0116223	-0.0098309	-0.0088834	0.00076636	0.00968769		-0.0352891		0.0356275	0.0132117	0.0324958	-0.0331675	-0.0155695	-0.0312658	0.0173483	0.0181664	-0.0154914	0.00508181
10	0.0229563	-0.0099025	0.0372801	0.0145939		0.0164711	-0.0010078	-0.0588227		0.0420957	0.0184077	0.0457037	0.0391442			0.0390253	0.0181729	0.0431111	0.042189	0.0284086		0.0333216	0.0185309	-0.0292017	-0.0011091	-0.0055538	-0.0188362	0.0369551	0.0247084	0.133077	0.00781145	0.0197923	0.0104257	-0.0143542	0.0477554	0.0330192		-0.0394897		0.0201166	0.0430229	0.045333	-0.0373132	-0.0169788	-0.0201231	-0.0199075	0.0274298	0.0215816	0.0442092
[truncated: 18 more columns]

## Sheet: Panel f
Average Bout Length in the light yak intact courting male yak male target	Average Bout Length in the light yak deafened courting male yak male target
12.9167	28.4444
7.4	7.57143
4.25	8.69231
7.46154	8
4.5	9
6.5	6.9
3.5	8.18182
5.66667	4.5
14.9	7.38462
6	9
9.25	13.75
7.28571	7.38462
33.3333	16.2
4.4	7.57143
6.2	4.42857
3.2	12.75
6	8.5
6.5	29.6
5.5	10.8
6.25	5.28571

## Sheet: Panel g
Average Bout Length in the light yak courting male yak intact male target	Average Bout Length in the light yak courting male yak muted male target
4.75	18.25
5.6	15.6
4.18182	12.125
5.4	8.41176
8.66667	14.5
5	6.5
6.1	11
5	5.6
3.33333	8.5
2.83333	5.63636
3.42857	8.6
5	4.8
2.6	6.44444
20	8.16667
8.5	4.5
12.75	6.6
7.14286	14
5	6.875
4.85714
9.4
